# Supplementary material for: Transcriptomics and eQTLs reveal inflammatory heterogeneity in the duodenal lining in coeliac disease
Source: Genes Immun. 2025 Sep 9;26(5):519–30. doi: 10.1038/s41435-025-00356-0 (PMC12527925; doi:10.1038/s41435-025-00356-0)
Supplement: Supplementary file 4 — Supplementary Data [file 41435_2025_356_MOESM4_ESM.txt]

	CON1	CON2	CON3	CON4	CON5	CON6	CON7	CON8	CON9	CON10	CON11	CON12	CON13	CON14	CON15	CON16	CON17	CON18	CON19	CON20	CON21	CON22	CON23	CON24	CON25	TCD1	UCD1	TCD2	TCD3	TCD4	TCD5	TCD6	TCD7	TCD8	TCD9	TCD10	TCD11	TCD12	TCD13	TCD14	TCD15	TCD16	TCD17	UCD2	UCD3	TCD18	TCD19	TCD20	UCD4
ENSG00000000003	306	219	280	337	528	436	334	453	483	181	407	291	392	254	400	161	406	239	215	356	340	292	645	309	385	530	887	356	62	454	375	451	285	506	337	380	289	195	468	131	383	601	161	218	333	273	505	377	405
ENSG00000000005	0	0	0	0	0	0	8	0	0	1	0	0	0	0	0	0	2	0	0	2	3	2	0	0	6	0	13	0	0	0	0	0	0	0	8	0	0	0	0	0	0	10	0	0	11	0	0	0	7
ENSG00000000419	462	586	240	525	760	367	411	633	620	359	363	377	395	751	551	336	495	425	687	402	462	486	269	486	518	710	928	384	757	435	326	731	556	489	537	282	685	187	496	302	500	658	474	334	365	321	518	460	540
ENSG00000000457	327	318	374	473	429	305	409	243	248	268	283	237	279	223	170	310	354	309	200	305	237	361	187	298	431	369	355	375	261	286	142	529	196	438	424	210	322	121	351	243	226	302	256	244	185	149	364	312	260
ENSG00000000460	58	41	125	134	21	69	33	34	22	33	21	45	40	83	41	33	65	59	105	61	53	65	68	54	38	76	232	120	203	100	179	71	86	37	76	33	43	33	63	52	101	70	10	35	53	21	7	41	93
ENSG00000000938	827	466	491	281	458	320	467	1111	182	367	375	391	319	748	454	629	198	315	448	371	237	326	225	372	511	426	33	375	119	66	304	345	516	302	503	262	522	194	226	384	165	114	651	823	272	137	95	173	131
ENSG00000000971	20	40	0	27	13	15	23	40	1	4	6	22	10	29	53	38	8	18	84	15	9	39	10	13	18	7	0	16	0	0	13	5	33	15	4	9	0	18	16	0	0	6	11	35	26	4	0	8	10
ENSG00000001036	641	780	591	706	940	951	874	566	873	439	733	560	615	652	694	619	658	537	769	534	568	739	437	677	1246	980	1011	448	621	705	930	929	676	1054	850	375	639	298	645	531	876	889	618	353	734	535	1289	736	530
ENSG00000001084	1945	1762	1409	1506	2462	1717	2353	1392	2386	1461	1545	1567	1315	2119	1757	1432	1613	1676	1998	1301	1613	1975	1099	1706	1885	2546	1495	1352	1435	1750	1272	2117	1748	4239	2454	971	2997	971	1872	1351	1820	1852	1844	813	743	1234	3446	2661	1083
ENSG00000001167	783	806	672	654	644	282	536	543	375	350	413	476	421	575	631	481	824	565	717	478	483	674	452	543	549	710	1014	581	319	419	393	783	593	845	779	317	999	296	677	396	351	552	521	484	452	300	652	498	532
ENSG00000001460	123	123	148	125	169	133	211	44	111	116	169	128	100	137	62	204	179	124	131	113	158	198	119	165	305	107	165	176	114	177	235	268	70	208	134	79	200	98	218	199	157	126	187	98	91	106	178	154	162
ENSG00000001461	1432	1250	1385	1219	1339	962	1264	689	1098	998	868	1147	855	1030	983	982	1370	867	910	1066	904	1112	606	953	1204	1264	1196	1011	1240	1081	1000	1113	1284	1552	1647	798	1258	480	1001	950	1019	1354	865	895	496	579	1200	1086	860
ENSG00000001497	790	643	674	554	498	338	430	231	388	307	273	375	300	600	470	563	664	476	440	434	513	598	366	541	374	600	804	488	808	285	396	708	486	605	827	352	702	317	682	441	631	534	449	391	350	307	364	357	564
ENSG00000001561	596	1086	580	1034	847	612	773	689	897	616	689	632	667	802	612	583	838	744	895	729	615	936	769	723	881	1105	698	486	850	822	707	751	739	1078	885	567	1054	277	526	624	548	813	705	341	406	326	739	846	559
ENSG00000001617	171	143	192	329	302	207	280	129	214	197	440	370	284	291	205	258	378	251	211	252	309	532	244	521	551	237	283	248	199	150	173	379	182	400	365	147	159	157	255	484	353	229	282	255	280	246	655	636	268
ENSG00000001626	4089	3550	3589	5060	7002	5834	5499	4900	8409	3838	4763	5900	4355	4928	2597	4843	4720	4762	3153	4742	3841	4887	4122	5636	6446	9704	7017	5042	4444	7000	5894	7114	3419	9354	5374	5203	4634	2716	5009	4282	4636	3415	4935	2875	3508	3501	6850	7336	4745
ENSG00000001629	1768	1712	1378	1671	1900	860	1435	1180	1833	1074	1018	1157	1122	1085	1335	1325	1529	1269	1585	1206	1131	1441	920	1222	1447	1758	1822	1456	1331	1482	1039	1738	1389	2149	1855	995	2203	537	1331	1640	1070	1677	1323	778	772	634	1555	1629	1127
ENSG00000001630	13	54	19	23	70	14	66	52	46	36	32	27	43	4	27	41	14	71	45	19	30	39	45	42	38	48	38	39	30	20	45	30	26	6	127	39	121	10	42	11	38	21	5	40	15	71	88	33	18
ENSG00000001631	1005	1266	1054	961	1128	477	941	616	1520	640	400	588	528	707	1041	609	954	783	744	818	602	825	583	653	833	1226	1363	748	1032	631	869	1009	834	1448	973	604	1295	329	454	565	711	834	735	600	583	436	726	800	653
ENSG00000002016	374	386	422	382	545	257	484	276	293	309	312	299	260	548	259	391	481	278	195	370	325	356	143	339	352	471	343	303	262	125	195	514	312	539	326	189	422	147	160	303	389	259	276	210	166	153	347	336	382
ENSG00000002079	0	0	9	0	1	5	7	25	5	9	4	23	6	8	0	16	9	19	10	22	18	29	88	20	17	3	0	9	0	6	0	0	1	0	12	4	0	1	15	0	1	2	0	0	0	9	6	4	3
ENSG00000002330	2	4	39	19	1	13	22	93	19	12	14	24	32	48	35	24	27	23	44	22	13	28	15	27	46	75	12	29	11	14	20	59	67	15	53	23	65	11	23	25	27	6	27	16	80	5	34	29	19
ENSG00000002549	1841	2437	1952	2443	2693	1693	2786	1621	1463	1816	1640	1521	1715	2202	1265	2157	3290	1420	1765	2304	1338	1835	1973	3447	2477	2121	3432	3401	2439	3762	2204	2809	2073	3278	4317	1680	2492	777	2282	2070	1991	4577	1982	1650	3886	2181	3167	4170	4983
ENSG00000002586	3592	2237	2541	2648	2362	1806	2577	1417	1981	1378	1600	1717	1906	2285	1555	1765	2268	1929	1596	1994	1859	2083	1704	2438	2318	2322	1573	2272	2000	1240	1609	1906	1875	2309	3256	1433	3019	1421	1829	1446	2107	2934	2221	1811	1339	1862	2276	2055	2495
ENSG00000002587	55	22	44	26	59	96	34	58	45	17	34	89	47	71	79	58	52	30	50	65	98	54	105	98	97	39	139	61	31	110	15	121	49	18	77	37	134	48	92	72	55	46	39	63	197	52	19	26	42
ENSG00000002726	6468	4582	4316	5413	6636	5813	6920	4095	4260	8545	10175	9596	8659	9181	3757	7512	5524	5484	3595	6629	6706	9027	6754	9775	16021	3946	3291	2894	2243	3919	7072	6335	3733	8698	8294	4572	7435	3292	5342	7913	5925	4957	8334	3401	4187	5170	11670	9762	4728
ENSG00000002745	0	1	3	16	17	0	18	13	0	9	13	10	4	0	0	4	15	6	17	12	8	9	0	14	17	3	0	3	22	16	8	0	0	51	6	4	0	0	0	0	0	0	12	0	17	7	0	2	12
ENSG00000002746	0	1	0	0	0	0	0	0	16	15	1	7	3	0	7	2	9	8	0	15	3	2	0	8	0	10	0	21	12	0	0	10	0	0	11	7	0	5	12	10	0	12	0	0	0	1	0	5	9
ENSG00000002822	312	164	280	272	301	126	269	160	154	233	304	230	191	346	213	305	275	187	179	285	284	257	98	321	276	223	421	306	235	267	174	416	256	285	339	140	207	160	344	215	278	187	237	246	169	294	417	263	378
ENSG00000002834	8718	8549	8740	9238	10036	6655	9672	6665	7565	7197	9204	8428	8423	8320	6735	9990	9313	7250	6995	8461	8387	10154	6194	11055	13193	9138	8020	8035	6278	7097	7866	9100	8196	12363	15061	6507	11793	4300	9229	9936	9026	11371	9324	6681	6035	6912	15254	11285	8846
ENSG00000002919	619	441	546	373	542	183	359	260	345	259	329	421	316	497	458	318	555	429	289	362	374	561	274	410	432	341	319	390	335	371	320	542	412	392	425	314	527	234	426	457	376	410	423	292	247	155	379	358	378
ENSG00000002933	1189	733	1212	1437	1836	1226	941	736	716	1555	1169	1466	1585	1005	1409	1315	1568	703	1232	1628	811	1703	1068	1528	1178	703	637	781	821	626	1407	1236	991	2499	1327	919	974	423	1008	1551	834	924	1793	997	700	596	2494	1777	504
ENSG00000003056	2233	1448	1552	1477	1301	721	1054	876	983	848	686	1070	627	1297	1151	1304	1427	1096	1104	1086	1045	1240	918	1103	962	1083	1277	1214	842	727	1106	1123	1444	1097	1514	881	1884	508	1141	1241	840	1354	1159	882	685	482	975	849	831
ENSG00000003096	88	133	61	72	126	130	165	153	68	97	54	69	70	192	85	69	114	66	134	68	85	106	36	88	273	127	101	54	123	247	52	100	101	142	111	70	115	27	70	131	83	103	46	57	11	73	147	189	52
ENSG00000003137	0	0	0	0	5	9	17	0	0	5	0	20	6	0	0	4	5	4	0	3	6	3	36	28	8	0	7	15	21	6	0	9	18	7	1	0	0	2	0	0	0	0	12	0	0	2	3	0	11
ENSG00000003147	354	371	349	445	543	525	714	200	159	366	425	222	279	587	493	319	620	487	283	553	499	359	251	510	481	445	862	223	373	458	462	504	291	1027	566	289	509	190	294	473	435	591	466	180	337	391	394	645	300
ENSG00000003249	0	0	22	17	0	13	6	0	2	11	29	15	6	64	3	20	38	1	32	27	13	13	54	16	5	14	10	9	0	0	0	18	0	43	4	0	0	15	73	0	0	11	20	1	40	1	13	16	16
ENSG00000003393	857	805	778	1047	847	608	882	591	864	969	749	800	536	683	887	882	1025	812	592	1008	680	793	731	817	893	835	1165	777	651	776	750	826	682	2050	1043	600	1010	401	673	749	710	832	932	473	528	411	978	981	677
ENSG00000003400	1608	1325	1850	1167	1666	1068	1994	1392	1611	1037	1237	1241	1270	1412	979	1155	1434	952	1055	1113	1229	1309	887	1472	1971	1759	1160	1100	1168	1459	1197	2244	1044	1885	1529	1151	1632	666	978	1286	1374	1545	1034	898	907	874	1957	1817	1839
ENSG00000003402	3796	4305	4194	4233	4526	2429	3725	2990	2644	2453	2408	2992	2577	3006	3194	3640	3482	2721	2964	2993	2591	3191	2461	3228	3960	3166	2933	2875	3241	2811	3195	3944	3428	4998	3667	2414	5779	1373	3369	4077	3300	3894	3215	2570	2300	1819	3448	3316	2383
ENSG00000003436	579	1210	1073	1213	2534	1861	2054	1227	3349	647	1355	1378	1409	1393	1209	1144	1278	1014	1575	1047	1233	1554	1195	1396	2847	2465	563	777	1129	2023	1920	1504	1161	2088	973	994	2591	331	1069	1328	1740	1796	1732	413	474	766	1976	2244	540
ENSG00000003509	286	289	290	373	427	236	319	234	413	231	230	274	223	323	256	304	447	264	312	281	263	305	161	232	317	474	329	320	303	353	410	268	305	560	370	185	366	190	306	428	357	209	269	210	197	170	305	373	206
ENSG00000003756	2796	2937	2802	3256	3388	1422	2436	1633	2040	1897	1558	1845	1457	2125	2179	2212	2827	1951	2202	2254	1687	2646	879	1952	2343	2777	2716	1993	2572	1748	1681	2428	2227	3883	2555	1700	2698	913	2178	1609	1954	2360	2140	1579	1524	988	1834	2066	1540
ENSG00000003987	18	90	61	79	69	38	73	73	43	46	30	55	69	62	51	55	39	51	96	73	26	37	103	42	89	126	134	81	75	55	38	32	34	127	42	40	57	20	54	178	33	34	20	43	37	37	15	57	59
ENSG00000003989	50	10	29	16	49	89	15	0	32	14	45	25	36	43	28	19	19	33	14	23	29	10	75	35	50	48	340	36	70	24	6	2	14	71	38	6	18	48	52	0	34	0	31	19	46	36	29	16	27
ENSG00000004059	801	604	670	560	824	347	855	512	349	607	695	590	707	843	477	721	780	590	510	594	740	739	626	854	882	370	647	663	775	507	459	1001	495	986	1277	624	582	394	1030	776	742	817	960	532	766	770	1050	746	646
ENSG00000004139	138	119	100	185	93	38	127	51	101	75	79	87	66	220	57	93	96	63	92	110	86	150	12	93	137	40	79	111	32	97	101	180	107	91	191	73	71	54	123	16	92	116	94	102	49	46	145	78	69
ENSG00000004142	1054	1107	1088	915	1061	767	1312	809	1112	965	1008	1062	946	1003	922	1131	1180	1042	720	1055	1194	1197	823	1366	1407	1023	1635	980	751	862	807	1050	1013	1852	1625	695	1810	628	1293	1257	1156	1366	1000	709	960	1070	1518	1227	1388
ENSG00000004399	155	43	168	83	125	43	82	111	20	67	61	130	60	267	188	269	106	128	264	87	207	199	0	142	88	84	142	110	28	71	99	131	104	36	178	31	95	105	143	27	50	86	128	174	127	63	101	42	44
ENSG00000004455	3026	3595	2542	2961	4381	3272	3768	2622	3112	2294	2249	2652	2726	2762	2682	2547	3290	2818	2435	2667	2918	3010	2492	3144	3475	3850	5089	3408	2231	2974	2373	3758	2567	3855	4066	2081	3406	1648	2973	2226	2851	3389	2923	2238	2705	2586	4637	3365	3830
ENSG00000004468	1185	460	609	872	540	154	532	716	203	358	205	462	269	529	475	489	528	289	846	408	392	396	154	418	333	614	355	479	295	310	439	306	736	386	791	377	1665	185	672	419	573	591	697	523	179	110	114	203	254
ENSG00000004478	1179	976	1040	875	1416	792	1196	723	1160	662	647	700	812	948	836	736	1168	722	769	693	990	1087	719	1031	1167	1029	2339	1082	996	1171	1175	1495	936	1607	1753	495	1282	563	708	851	1266	1016	801	577	1221	828	1357	779	1555
ENSG00000004487	1602	1191	1144	1448	1705	802	1232	683	951	971	742	1035	907	1278	899	1060	1156	1080	978	1053	1172	1267	1298	1235	1014	1396	3648	1563	1254	1000	737	1457	1001	1415	1655	864	1296	730	1273	905	1124	1650	997	1024	812	914	1510	1203	1429
ENSG00000004534	3953	6235	5103	5267	7070	3319	4786	3699	2731	3356	4719	2950	3361	5419	4102	4121	4865	4657	3189	4892	3779	4985	1979	3863	5274	3749	3908	3507	3733	3245	2834	5517	3754	6658	4891	3182	3551	1750	3289	2711	4080	2796	5065	2781	1958	2223	4316	3037	2579
ENSG00000004660	194	57	36	64	143	33	89	86	15	80	68	83	37	73	139	122	76	91	88	76	150	213	40	143	64	82	83	31	62	8	24	112	106	112	103	36	166	50	84	34	63	109	126	111	155	51	57	35	43
ENSG00000004700	808	883	880	932	595	307	468	577	498	339	309	396	314	567	706	489	630	593	695	485	401	653	248	511	394	893	663	743	647	765	416	549	967	833	774	469	1141	194	509	459	596	1106	602	510	315	201	479	437	526
ENSG00000004766	518	497	381	480	770	417	482	563	691	329	281	321	284	443	449	385	492	328	447	379	355	423	209	335	471	600	757	508	347	464	394	668	416	338	607	367	608	231	355	480	469	471	307	223	212	167	381	497	468
ENSG00000004776	0	0	0	0	0	0	0	0	0	0	0	0	1	0	0	0	0	0	0	3	3	0	0	0	0	0	0	3	0	0	0	0	0	0	0	0	0	0	4	0	1	0	0	0	0	0	0	0	0
ENSG00000004777	173	156	348	257	154	93	204	127	7	173	140	188	146	175	204	177	223	160	175	252	218	342	81	218	216	111	204	218	159	22	96	165	185	162	402	93	273	87	220	249	190	171	241	196	98	92	151	75	99
ENSG00000004779	446	615	500	305	768	321	762	323	486	548	444	438	538	610	512	412	613	498	425	558	671	688	636	748	674	634	1390	551	399	699	451	677	512	764	865	341	724	355	509	392	636	425	543	376	546	682	965	706	861
ENSG00000004799	2875	5110	2306	3682	6096	2547	4498	2600	4822	3594	3120	2928	5605	6805	4638	4480	6887	4344	1857	6864	3896	3590	2372	2458	9979	3515	1029	1542	1938	8922	2717	6492	3981	8497	8176	4271	3040	1672	2297	5017	4170	3045	3203	2847	1004	2741	2290	4607	2572
ENSG00000004809	0	0	0	6	0	0	0	6	0	0	2	7	0	0	0	0	6	0	6	7	1	2	0	1	0	7	0	0	0	0	0	0	0	12	8	0	0	0	0	0	0	0	0	0	0	0	0	0	5
ENSG00000004838	35	12	19	28	16	3	22	0	0	15	21	15	5	17	11	33	35	19	23	12	9	33	13	21	7	23	24	9	20	0	40	0	18	13	52	20	47	9	16	0	25	45	30	17	0	16	36	7	5
ENSG00000004846	0	20	17	0	0	0	2	0	0	1	2	17	3	0	0	0	4	2	10	7	5	10	0	5	0	0	24	11	0	0	0	0	0	0	0	0	9	0	0	11	6	14	0	1	15	0	0	0	3
ENSG00000004848	33	3	11	15	17	4	9	0	42	19	39	23	18	11	0	22	6	14	0	10	20	31	1	32	59	16	70	18	1	4	25	17	7	69	14	8	0	4	30	27	13	2	42	12	12	9	36	35	23
ENSG00000004864	805	1226	967	972	1617	1033	1301	801	1512	751	1134	875	1047	664	804	1000	1094	788	898	797	1117	1188	852	1251	1619	1522	1674	1006	445	1272	1246	1455	1016	1541	1200	576	1438	651	869	1073	1258	1292	986	497	572	806	1942	1631	1073
ENSG00000004866	183	241	154	203	230	195	128	239	163	143	121	144	96	102	186	136	163	109	138	137	148	146	75	158	226	174	301	192	104	120	46	190	187	261	204	94	188	47	112	54	164	242	211	63	193	134	297	196	147
ENSG00000004897	704	1020	833	1040	783	518	686	569	967	559	510	574	476	557	579	581	739	606	956	740	706	894	647	691	636	1337	1685	917	1012	1147	610	997	768	1022	1234	611	1609	383	755	580	678	1080	614	584	703	372	801	792	799
ENSG00000004939	16	10	19	9	19	7	36	46	52	24	38	34	2	3	116	0	5	8	47	33	14	92	95	42	40	0	0	36	0	3	105	25	204	2	27	53	99	10	19	43	40	28	71	12	35	49	8	4	5
ENSG00000004948	0	0	0	2	3	0	0	0	0	1	8	8	5	0	1	11	3	1	0	7	3	3	0	0	1	0	0	0	0	0	0	12	2	10	0	0	0	0	0	0	0	0	0	4	0	0	0	0	6
ENSG00000004961	546	532	390	457	583	534	659	357	434	535	453	564	434	565	537	453	585	546	574	472	460	549	451	741	619	607	750	452	581	580	361	861	510	732	843	402	943	248	564	550	636	885	486	267	464	465	872	615	641
ENSG00000004975	515	346	460	503	313	171	330	197	252	397	256	385	316	574	385	386	529	413	265	384	436	532	235	448	519	202	298	350	430	209	270	348	420	568	580	262	341	241	415	387	405	416	348	409	249	188	356	398	455
ENSG00000005001	118	32	37	45	164	54	58	52	12	104	67	91	40	84	87	89	38	63	60	41	107	90	37	119	36	29	49	17	67	42	42	48	64	28	26	51	257	20	22	89	43	40	142	94	87	25	95	40	4
ENSG00000005007	2509	1767	2109	1880	2027	953	2267	1198	1158	2256	2073	2343	1833	2801	1683	2599	3097	1971	1438	2315	2320	2994	1892	3037	2701	1380	2744	1936	1565	1444	1450	2563	1832	2715	3462	1587	2266	1280	2489	2093	1980	2054	2451	2218	1994	2001	3324	2454	2464
ENSG00000005020	1380	1125	883	789	1724	785	648	680	1086	908	780	911	753	974	894	817	1103	728	1108	881	872	921	590	1063	876	1238	821	766	1113	1000	773	1016	1192	1350	1138	851	1900	529	775	861	675	1134	851	633	889	512	818	775	762
ENSG00000005022	7986	11342	9129	11013	14427	13704	15229	9178	13684	10609	10891	10903	10451	13289	7742	11316	15399	8836	8563	11841	8596	12054	9658	13917	16439	13113	11628	10353	8414	13075	10772	12269	9492	20174	18368	8575	14965	4886	11375	12431	14123	15647	13320	6194	6281	9293	19888	15525	10806
ENSG00000005059	329	277	247	261	146	66	85	117	175	182	135	179	91	143	226	220	225	239	222	186	206	241	189	217	136	209	382	144	271	127	163	153	191	124	169	86	271	87	155	131	112	184	182	173	151	66	165	79	182
ENSG00000005073	0	0	0	0	0	0	0	0	0	0	0	0	0	0	0	0	0	0	0	0	0	0	0	0	0	0	0	0	0	0	0	0	0	0	0	0	3	0	0	0	0	0	0	0	1	0	0	0	0
ENSG00000005075	321	256	222	365	388	230	338	304	92	208	210	191	167	114	221	189	216	224	142	176	212	256	235	253	319	350	405	225	192	293	240	431	337	330	465	136	318	146	280	357	265	306	213	152	254	140	288	224	168
ENSG00000005100	426	324	187	350	338	279	349	160	305	211	219	239	254	344	293	237	388	314	265	254	291	354	97	314	322	425	666	336	551	251	281	457	242	597	393	213	467	205	374	193	306	306	271	244	365	232	193	263	317
ENSG00000005102	3	0	4	0	0	5	0	0	0	1	0	5	0	0	0	6	2	2	7	3	0	0	0	7	0	0	4	0	7	0	0	0	0	0	0	0	0	0	22	0	0	0	0	0	0	0	0	3	0
ENSG00000005108	0	0	0	0	0	0	0	0	0	5	1	21	2	0	16	0	5	1	9	9	9	4	0	7	5	0	2	11	0	0	11	0	13	0	18	8	0	4	0	0	0	0	0	7	0	2	0	1	9
ENSG00000005156	761	611	568	555	556	243	413	359	257	354	278	329	298	447	288	417	518	441	394	444	412	481	297	507	398	469	780	413	320	372	225	779	478	656	860	346	448	283	375	361	245	473	461	388	411	284	465	291	454
ENSG00000005175	619	950	526	533	422	369	444	289	781	352	256	401	284	456	540	365	491	380	732	419	370	457	338	401	429	878	841	624	619	542	350	685	524	588	734	380	578	151	534	174	509	581	449	352	341	242	485	563	451
ENSG00000005187	235	135	97	88	159	172	126	42	142	79	105	125	74	104	91	85	107	84	193	133	102	88	31	113	88	132	239	142	32	54	127	103	110	8	126	43	92	147	107	64	106	34	151	44	44	110	182	137	113
ENSG00000005189	67	102	167	127	153	194	208	129	123	67	105	155	90	121	24	131	157	75	33	155	112	128	0	120	240	189	208	132	86	37	143	179	40	114	63	88	170	105	169	19	149	71	45	69	86	60	183	139	187
ENSG00000005194	933	656	644	671	949	594	821	499	632	415	450	534	560	541	629	523	716	518	363	622	676	654	400	645	792	571	1260	654	680	635	569	739	631	741	905	528	818	356	824	542	571	778	558	383	430	517	848	491	790
ENSG00000005206	1754	1288	1497	1997	2156	993	2197	916	717	2095	1810	1995	1943	2502	876	2934	2803	1563	1021	2700	2121	2595	1417	2601	3414	1076	1926	1164	1059	928	1313	1945	1211	2601	2206	986	818	896	1377	1632	1491	1269	2066	1309	1731	1840	2450	1687	1585
ENSG00000005238	367	471	279	353	341	276	559	335	250	284	440	376	442	368	441	372	416	380	320	357	476	576	278	653	738	295	420	397	377	550	350	385	301	467	576	346	385	132	511	301	371	367	385	403	422	402	535	401	482
ENSG00000005243	21	37	0	11	13	2	5	52	14	28	13	3	5	32	76	16	10	26	20	10	7	6	0	11	14	49	10	10	3	0	11	11	16	4	18	10	43	4	23	0	0	8	17	27	2	7	6	5	4
ENSG00000005249	264	154	103	64	97	46	115	193	148	134	75	119	80	101	130	121	74	117	185	95	78	124	142	81	112	79	78	45	65	80	73	90	242	204	164	71	144	25	65	53	93	40	112	86	10	20	68	50	18
ENSG00000005302	926	948	1065	1301	849	373	577	652	475	627	478	588	425	768	638	771	797	706	733	662	595	756	157	709	596	816	795	807	554	488	573	595	1019	857	1002	576	1009	233	882	777	770	799	590	670	655	310	443	509	491
ENSG00000005339	2262	2792	3160	2602	2326	1376	2146	1561	1319	1862	1800	2046	1369	2072	2303	2124	2663	1966	1899	2094	1618	2434	1159	2311	2180	1992	1929	2017	1487	1408	1521	2686	2051	3643	3199	1745	2317	1258	2276	2067	1840	2481	2171	1905	1526	1286	2628	2140	1869
ENSG00000005379	3542	3384	4231	4004	1642	192	860	1179	587	1926	945	1573	480	2561	2425	2347	4989	2391	1986	2657	1154	3824	927	2067	1043	830	283	1563	2611	866	1281	2160	2544	2314	3649	1732	2578	903	2714	3072	2108	2581	2778	2402	473	536	1487	941	827
ENSG00000005381	0	2	0	0	0	0	0	0	0	0	0	13	0	0	0	0	6	0	0	1	4	2	0	0	0	0	0	11	0	1	0	0	0	0	0	0	0	0	0	0	0	0	0	0	0	0	0	0	2
ENSG00000005421	12	11	0	0	0	18	0	0	0	0	1	0	0	0	0	6	1	0	0	1	0	0	0	1	0	0	0	2	0	0	0	0	0	0	0	3	17	0	0	0	0	0	0	7	0	0	0	0	0
ENSG00000005436	225	282	266	369	382	199	126	189	372	143	118	156	145	231	246	174	241	248	288	224	192	238	103	212	195	408	420	289	274	169	214	164	250	367	226	158	427	69	174	72	179	253	180	113	97	79	284	178	130
ENSG00000005448	130	97	258	87	79	22	90	87	55	76	52	71	61	26	75	68	131	91	89	95	53	139	54	91	44	81	68	138	103	48	12	92	64	101	136	73	106	57	161	60	72	102	86	85	83	13	122	38	59
ENSG00000005469	1246	1802	1216	1721	2683	2506	2964	838	2030	1800	1480	1286	1869	2636	1691	1786	2786	2382	1502	2705	1253	1499	1594	1559	2343	2547	971	1000	1256	2488	1535	2743	1197	3585	3052	1279	2007	772	1984	1104	1791	1850	1405	835	523	1896	3125	2855	1453
ENSG00000005471	17	43	39	8	0	9	24	0	5	11	9	49	12	56	8	39	94	29	11	54	54	26	0	15	24	12	5	33	11	0	0	31	43	38	3	20	2	15	3	0	21	25	12	35	44	12	6	12	20
ENSG00000005483	3787	3911	3552	4001	3575	2201	1906	2497	2929	2094	2054	2134	1764	2611	2652	2370	3359	2566	3344	2400	1902	2721	1728	2588	2376	3780	2892	2901	3028	2909	2485	3496	3231	4064	3550	2135	4746	1177	3004	2201	2641	3484	2497	2082	1751	1201	3024	2570	1707
ENSG00000005486	974	782	688	881	921	509	935	594	398	785	734	925	900	1047	601	868	1137	710	625	844	851	1273	681	1294	1317	543	939	543	608	548	693	1008	585	1223	1249	503	696	505	1000	892	804	816	1039	620	530	735	1360	944	897
ENSG00000005513	34	15	0	9	23	0	12	8	0	15	5	15	30	40	2	8	15	26	16	4	7	9	31	38	10	0	0	2	0	16	11	27	24	13	22	9	39	13	6	0	7	2	33	60	0	1	2	2	6
ENSG00000005700	1842	3020	1639	2101	2294	1511	1996	1423	3309	1230	1348	1336	1333	1291	1360	1424	1898	1701	1870	1695	1737	2194	1119	1617	2477	2410	3567	2307	2121	3673	1764	2408	1630	2911	3123	1309	3335	1101	2115	1040	2184	2293	1593	1085	2008	1648	2361	1953	2626
ENSG00000005801	512	826	605	819	907	305	608	603	487	320	445	452	397	490	445	435	592	482	368	523	332	490	258	535	708	819	659	468	842	488	416	729	665	955	440	447	677	262	453	290	523	518	555	309	523	216	464	485	417
ENSG00000005810	3847	3120	3023	3180	2712	1403	1550	1474	2004	1491	1241	1834	1005	1866	1793	1915	2449	1704	2244	1737	1604	2182	788	1909	1609	2593	2785	2469	2806	1898	1599	2581	2219	2397	2917	1720	3792	903	2208	2117	1662	2747	1742	1923	1194	1105	1670	1583	1826
ENSG00000005812	1214	1427	1141	1180	1403	759	1151	582	942	823	868	895	655	697	926	963	1097	855	924	1047	855	1081	908	938	1065	1224	1088	932	1168	1188	1088	975	1143	1455	1166	696	1409	400	909	740	835	1323	1087	587	354	668	1079	1304	769
ENSG00000005844	5102	3376	4957	5467	2090	366	1380	1956	1364	2579	932	2137	443	2883	2408	3036	3768	3092	3147	2943	1518	4013	1424	2564	1077	2515	790	2961	3243	1390	1529	3125	4914	3916	5786	2690	3688	1109	3370	3461	3334	5095	2825	3077	1082	742	1861	1057	1273
ENSG00000005882	465	336	489	464	601	281	611	242	277	503	577	482	463	519	503	675	511	408	279	513	517	489	573	754	685	354	381	443	225	239	333	650	421	904	690	383	400	269	365	466	498	358	379	269	43	390	946	804	421
ENSG00000005884	1681	1769	2213	2411	3080	1539	3720	1485	1795	2188	3370	2978	2952	3036	1654	2730	3050	2160	1171	2589	2530	3078	2448	3551	4429	1867	1796	1559	1153	1775	2085	3170	1486	3833	3090	1867	1868	1173	2348	2191	2440	2043	3147	1316	1884	2499	4999	4106	2786
ENSG00000005889	766	1249	1663	2008	863	645	947	966	917	1045	699	696	686	723	1283	1104	1073	774	1030	986	913	1407	445	699	975	985	959	1309	987	1334	847	1800	1331	2289	1479	939	2103	270	1130	1062	1167	1077	818	867	599	406	1330	1030	535
ENSG00000005893	1734	2447	1690	2002	3462	1718	2017	1667	2522	1405	1834	1857	1658	2651	1324	1724	2247	1501	1911	1828	1528	2059	1163	1888	3378	2367	1899	1587	1350	2249	2123	2752	1736	2729	2081	1477	2764	975	1667	2161	1766	2058	1560	1008	994	1075	2292	2775	1321
ENSG00000005955	2322	3218	2523	2931	3365	2085	2347	1978	2605	1789	1761	1917	1730	2882	2017	2194	2982	2083	2215	2115	1904	2198	2096	2198	2569	2963	2888	2188	2140	1822	1880	2720	2239	3394	2628	1741	3372	1005	2296	1815	2094	2667	2460	1452	1741	1267	2704	2372	1602
ENSG00000005961	0	1	13	12	5	12	9	0	0	3	6	4	4	7	12	9	10	10	10	1	15	14	0	8	8	2	4	7	0	0	13	0	0	20	23	4	0	0	17	14	10	1	5	1	0	5	1	9	17
ENSG00000005981	40	3	6	48	0	0	20	8	79	3	9	5	14	43	0	39	6	24	26	7	6	15	0	6	5	1	5	12	0	5	23	9	18	4	9	1	0	2	20	0	0	0	14	0	0	0	31	26	2
ENSG00000006007	1051	732	887	1196	1835	1247	1207	949	989	906	789	1142	1018	1559	802	1177	1427	1251	935	1133	955	1036	1312	1195	1388	1390	2045	837	730	1171	1207	1216	1127	1605	1548	953	1522	653	884	787	961	937	937	794	941	809	1173	1194	1307
ENSG00000006015	358	227	430	387	314	111	233	219	91	340	298	331	279	352	282	572	472	361	402	374	429	561	376	442	248	183	288	252	226	101	86	338	311	398	566	186	208	155	415	220	261	230	443	427	163	236	483	253	295
ENSG00000006016	2	0	0	0	11	0	1	0	6	0	4	4	0	0	0	0	7	2	0	0	3	1	0	2	19	2	0	9	0	0	0	0	0	0	4	0	0	3	11	0	7	8	0	5	0	0	0	0	6
ENSG00000006025	1698	1197	1708	2517	2870	1371	3118	1864	810	1704	2445	2181	2692	2580	1099	3295	2780	1672	914	2249	2148	2630	1446	2915	4276	1542	1998	1069	894	772	1387	1983	1301	2843	2040	1329	1354	999	2025	2530	1952	1228	2480	1269	1433	1491	3047	2185	1665
ENSG00000006042	706	792	798	1072	1182	1312	1385	839	1310	923	1004	1033	1081	1139	635	952	1317	844	771	1163	1178	1115	1118	1147	1943	790	1439	714	643	1036	827	1409	647	1556	1543	686	935	442	928	950	1280	1286	1251	698	736	722	2412	1430	1143
ENSG00000006047	311	340	247	344	975	376	617	448	442	286	1016	355	602	512	402	457	523	636	328	485	867	577	488	1082	1595	461	1081	354	449	285	355	521	386	624	780	248	117	296	412	347	496	319	935	241	856	654	551	608	726
ENSG00000006059	0	0	0	0	0	0	0	0	0	0	0	0	0	0	0	4	3	0	0	0	0	0	0	1	0	0	0	0	0	0	0	0	0	0	3	0	0	0	0	0	0	0	0	0	0	0	0	0	0
ENSG00000006062	572	485	887	769	645	243	483	499	156	620	379	506	430	516	518	519	891	598	367	719	367	648	426	632	594	469	293	504	577	331	326	518	616	905	1001	407	440	204	603	269	549	638	759	471	462	252	760	523	493
ENSG00000006071	70	34	14	16	101	7	9	150	46	46	77	71	67	82	15	94	43	59	14	58	50	86	0	111	205	100	118	70	69	11	42	50	38	187	39	34	3	31	37	13	18	36	143	47	80	37	69	68	29
ENSG00000006074	13	32	0	0	20	0	0	0	0	1	0	4	0	0	0	0	20	0	0	1	5	6	0	3	0	2	0	0	0	1	0	0	0	0	3	3	0	11	0	0	3	0	0	0	61	0	0	0	0
ENSG00000006075	0	1	0	0	0	0	0	0	0	2	0	1	2	0	0	0	1	0	0	0	0	1	0	0	0	1	1	0	0	0	15	0	0	0	0	5	0	7	9	0	5	0	0	2	0	0	0	6	1
ENSG00000006114	4376	4041	4019	3972	3529	1235	2109	2164	2160	2093	1555	2174	1369	2770	2669	2287	3096	2338	2828	2411	1648	2744	1034	2406	2220	2813	1940	2976	3363	2207	2236	2889	3709	3738	4056	2260	4744	1253	2724	2490	2444	3221	2585	2520	1150	1005	2135	1788	1643
ENSG00000006116	0	0	0	0	0	0	0	0	0	0	1	5	5	0	0	0	0	0	3	1	2	0	0	0	0	0	0	0	0	0	0	0	0	0	0	0	0	0	3	0	2	0	0	0	1	0	0	0	0
ENSG00000006118	9	1	0	0	9	6	12	0	3	9	3	14	11	5	10	12	5	12	12	10	9	17	56	25	13	6	99	10	0	8	0	0	25	60	18	11	23	24	20	0	1	5	0	40	117	27	6	9	24
ENSG00000006125	4344	4326	3654	3715	4615	2620	3881	2409	3220	2701	2122	2921	2264	3730	2668	2611	3473	2879	2866	2949	2857	3297	2221	3353	3550	3859	5736	3904	3255	3749	2942	4760	3453	4198	5256	2543	5738	1805	3811	2698	2913	3740	2732	2496	3315	2062	3788	3858	3649
ENSG00000006128	0	0	0	0	0	0	0	0	0	0	4	5	6	0	0	3	0	0	0	2	9	0	0	2	0	0	0	0	0	0	0	0	0	0	0	0	0	0	0	0	0	0	0	0	0	0	0	0	0
ENSG00000006194	807	750	786	718	903	427	527	472	439	591	409	523	413	611	648	613	796	584	392	553	590	659	561	765	549	690	848	611	713	315	602	641	471	855	968	442	758	331	760	348	533	640	547	502	348	434	705	498	577
ENSG00000006210	1	1	3	0	7	22	0	6	0	0	22	0	1	15	0	10	4	1	1	4	15	5	0	12	6	0	0	0	55	7	0	19	4	0	5	0	0	1	8	16	0	41	0	18	135	10	0	1	127
ENSG00000006282	644	524	560	674	629	141	648	345	177	328	768	781	433	837	610	894	859	545	269	568	862	846	842	727	594	572	478	345	111	172	420	634	300	609	1054	275	577	385	646	458	371	788	779	427	450	610	1041	621	429
ENSG00000006283	59	0	0	0	30	3	0	2	0	21	1	34	14	0	5	12	8	6	9	7	8	8	0	7	4	1	0	11	0	0	3	0	0	1	1	4	16	0	12	0	0	0	34	0	0	0	43	2	5
ENSG00000006327	180	321	293	320	296	278	419	360	197	233	581	345	376	521	216	315	389	272	389	290	432	387	326	846	763	164	281	173	202	528	310	337	225	452	459	317	339	134	589	275	238	659	286	135	670	709	616	436	228
ENSG00000006377	0	0	0	0	0	0	0	0	0	1	1	1	0	0	0	0	0	0	0	0	1	0	0	1	0	0	0	2	0	0	0	0	7	0	5	0	0	8	0	0	1	0	0	3	0	0	0	6	0
ENSG00000006432	346	418	443	352	476	152	478	443	211	295	368	336	280	592	201	325	471	298	343	322	428	377	83	464	416	363	613	279	186	318	323	304	218	522	533	216	361	182	313	382	286	431	336	152	187	241	453	321	297
ENSG00000006451	863	1474	999	950	1506	1266	1748	524	1685	655	1177	887	1042	1114	826	988	1203	1073	1208	1010	1045	1215	934	1249	1941	2152	1794	980	1312	2161	1250	1453	1049	1562	1504	713	2275	469	1301	1081	1334	1706	1100	686	1117	1202	1778	1468	1277
ENSG00000006453	530	787	950	1041	1124	853	1201	887	776	1089	1051	1015	891	1224	823	1072	1327	1023	586	1144	793	800	1371	1155	1643	884	1414	755	897	1256	865	1056	595	1998	1442	671	813	480	705	896	968	949	1226	715	1321	878	1232	1218	1102
ENSG00000006459	1444	2213	1710	1821	2005	1654	1969	1569	2209	1178	1237	1561	1375	1732	1402	1632	2155	1531	1690	1700	1397	1619	1262	1856	1761	1996	3434	1746	1655	1975	1614	2296	1256	2562	2054	1311	2083	667	1438	1316	1386	1649	1729	1120	1554	1268	1667	2019	1648
ENSG00000006468	8	21	44	27	39	46	20	41	59	52	66	87	37	96	22	18	31	60	11	53	37	36	34	80	124	87	197	60	0	59	23	21	11	128	31	42	12	23	42	0	31	53	111	26	143	34	87	80	45
ENSG00000006530	502	674	463	645	328	343	255	312	336	280	227	370	259	238	350	439	392	322	316	354	331	433	368	323	272	524	595	322	331	276	131	403	509	590	484	237	517	136	395	147	261	444	453	237	265	142	220	299	231
ENSG00000006534	724	627	914	740	897	582	1273	567	680	662	1137	875	1033	1090	577	937	842	662	539	790	1058	1111	703	1224	1419	365	407	527	390	391	969	912	675	916	1155	517	772	483	908	755	799	751	915	588	433	820	1826	1343	804
ENSG00000006555	698	622	657	812	943	892	1296	628	1088	921	1046	1126	888	1664	603	1167	1323	923	666	973	871	1017	1083	1080	1542	945	693	534	423	687	722	1000	856	1579	1220	574	717	386	869	1339	939	646	1165	629	678	799	1773	1311	1096
ENSG00000006576	530	748	675	540	326	91	246	329	569	225	170	278	151	244	373	350	451	412	670	326	333	492	116	364	252	459	405	558	551	308	390	349	557	490	503	251	1224	155	468	127	264	571	349	410	254	91	186	206	270
ENSG00000006606	0	0	0	0	0	0	0	0	0	3	0	1	3	0	0	1	0	5	9	2	9	2	0	1	0	0	6	0	4	0	0	0	8	0	0	0	0	18	2	0	0	1	0	0	13	0	3	2	4
ENSG00000006607	1553	1390	1195	1351	2013	1120	1690	1333	1069	1335	1234	1603	1320	1593	1118	1499	1505	1394	1243	1596	1479	1602	1359	2017	1843	1623	2466	1224	1256	912	1288	1709	967	2165	1667	1093	1535	747	1309	1105	1210	1474	1676	1038	1554	999	2103	1750	1784
ENSG00000006611	3223	3049	3768	3827	5029	3572	4707	3237	3314	3306	4284	4045	4057	4613	3100	4552	4549	3050	2328	3728	3431	4456	2912	4729	5851	3257	3472	3148	2557	2787	3546	4904	2977	6140	5076	2986	4781	1794	3445	4404	4280	4232	4226	2163	2633	3155	7143	5794	3240
ENSG00000006625	479	550	403	430	605	625	493	316	437	312	354	390	439	362	433	486	499	371	495	366	624	493	387	582	533	689	1271	496	851	689	358	637	512	402	609	312	684	326	553	178	510	651	485	231	665	497	699	464	657
ENSG00000006634	316	188	322	238	317	101	124	131	275	146	94	135	142	65	138	105	146	161	150	136	167	193	113	219	133	392	406	316	276	242	194	318	318	249	314	183	285	96	181	105	184	293	85	146	221	74	114	170	236
ENSG00000006638	0	0	11	0	0	0	0	0	0	2	1	0	6	0	0	0	3	2	1	4	4	3	0	5	2	2	0	7	0	0	0	0	0	0	1	0	0	1	0	0	1	0	0	0	0	0	0	0	0
ENSG00000006652	972	1751	1144	2331	1590	1327	1890	518	1770	1381	1776	1552	1484	2104	1383	1477	1945	1619	1035	1500	1067	1752	1406	1444	1555	2077	1493	923	1388	3208	1713	1712	1037	3309	1617	1235	1448	808	1066	971	1441	990	1246	829	753	1045	1459	1541	837
ENSG00000006659	0	0	0	0	0	0	0	0	0	0	0	2	0	0	0	0	0	1	0	0	1	1	0	0	0	0	0	0	0	0	0	0	0	0	0	0	0	0	0	0	0	0	0	0	0	0	0	0	0
ENSG00000006695	351	389	415	318	450	227	464	165	335	409	393	322	384	634	536	396	533	385	377	422	456	423	423	519	290	329	789	487	319	553	414	584	392	698	783	306	339	255	400	144	465	587	315	282	316	434	641	481	512
ENSG00000006704	401	264	357	272	657	244	373	123	313	218	403	370	337	173	417	500	192	142	177	316	349	465	278	443	499	232	386	298	111	330	180	353	280	709	396	274	289	199	274	288	402	288	188	189	522	371	672	908	277
ENSG00000006712	960	943	926	779	841	450	887	440	340	575	785	711	647	716	636	926	1036	684	552	677	774	886	772	1009	979	796	806	567	584	816	611	1059	787	1242	1180	574	1240	481	975	618	731	847	1007	685	601	826	1107	850	708
ENSG00000006715	1409	1549	1374	1193	1616	887	1301	638	1432	1199	1110	886	893	1081	960	1024	1477	1100	970	1193	971	1295	1060	1123	1320	1742	1543	1212	1023	1483	778	1451	1267	1730	1744	853	1662	548	1166	1201	1253	1278	1095	765	897	837	1250	1409	1010
ENSG00000006740	402	373	422	581	788	647	667	398	452	287	628	673	565	360	315	476	626	315	280	603	477	626	584	604	707	473	720	345	161	473	386	612	296	1084	569	415	623	237	424	594	502	764	346	399	544	495	1019	754	685
ENSG00000006744	1321	990	981	1029	913	592	900	576	913	817	840	852	829	867	988	1022	1006	844	708	809	1057	1191	820	1037	904	637	1339	882	958	846	625	1130	1039	1016	1528	654	1034	645	1079	920	1003	946	2935	733	724	814	1312	1058	1311
ENSG00000006747	1184	3880	2087	2265	2574	2338	4465	1296	3124	1789	3157	980	2265	2428	1580	2738	3200	2869	2471	3116	2497	1527	1439	2047	4073	1636	543	2466	1645	3484	2431	4218	1594	4083	4208	2120	2205	1368	2241	2561	3174	2390	1796	749	748	2358	5434	4695	1944
ENSG00000006756	991	739	1006	1273	1378	699	1188	1148	903	976	637	843	789	1119	952	1320	792	774	555	913	1655	1305	809	945	1088	1000	1684	1327	870	860	659	1544	934	1421	1168	773	1604	348	1340	967	1145	628	1029	1016	1176	754	2305	899	801
ENSG00000006757	139	161	178	195	257	171	171	273	259	188	97	126	162	58	226	269	181	131	118	121	232	230	288	140	240	267	215	253	211	317	114	299	296	327	364	150	235	105	312	411	200	172	133	216	167	120	416	122	118
ENSG00000006788	0	0	0	1	0	3	1	0	0	1	3	2	1	10	0	4	5	2	0	10	10	2	0	3	11	0	0	1	0	0	0	0	0	1	3	1	4	0	0	0	0	0	0	0	0	0	0	0	8
ENSG00000006831	3036	6725	2864	3339	4177	2748	4510	3237	3967	2512	2785	2789	2899	2794	2242	2743	3058	3316	4192	2901	3422	4552	2164	4239	4188	3719	2875	2932	2764	4972	4359	4329	2743	5156	4909	2078	5561	2000	4036	2790	3733	4735	2793	1569	2186	3694	4890	5645	3014
ENSG00000006837	6	9	4	0	14	0	0	0	0	7	4	6	6	0	1	13	9	5	1	5	5	8	0	11	1	0	20	4	0	2	0	20	0	31	24	9	0	8	9	8	6	0	0	7	21	0	12	19	0
ENSG00000007001	1	0	0	0	0	0	0	0	0	0	2	0	2	0	0	3	4	3	0	1	3	11	46	4	1	0	11	0	6	0	0	0	0	0	0	11	0	0	3	0	0	0	1	0	0	0	0	1	0
ENSG00000007038	59	48	65	57	20	3	8	12	5	61	20	16	4	8	20	27	21	25	47	13	19	60	0	46	33	8	2	21	19	4	30	44	24	13	8	28	17	21	18	43	12	7	38	28	52	18	29	14	8
ENSG00000007047	316	335	409	254	325	174	179	281	214	243	268	247	215	283	204	356	299	165	275	284	231	378	87	331	229	120	159	263	100	191	219	177	249	387	301	199	301	131	316	297	283	353	305	338	84	187	363	311	190
ENSG00000007062	165	118	353	876	129	95	106	636	220	55	551	280	423	747	122	118	45	59	117	407	88	107	737	112	146	449	786	135	109	108	545	52	78	296	528	95	49	112	102	0	14	40	121	195	248	233	691	71	136
ENSG00000007080	461	229	313	203	267	178	340	106	132	322	402	360	347	352	309	387	411	345	274	369	433	442	211	539	463	179	430	279	257	220	337	475	271	277	550	267	316	263	503	334	390	340	395	500	406	440	506	290	627
ENSG00000007129	229	168	302	266	127	3	40	68	59	96	73	102	48	121	147	220	107	130	234	161	136	256	33	142	116	170	4	149	201	69	180	218	199	53	281	163	194	49	190	211	154	194	226	189	20	29	149	49	66
ENSG00000007168	3186	5191	2957	3526	4115	2654	3404	2380	3597	2267	2676	2813	2778	3153	2742	2797	3676	3144	3490	3100	2618	3759	1371	3182	4403	3449	2839	2757	3192	4177	2944	3900	3414	5099	4079	2320	5073	1450	2942	2935	2849	3603	2873	1945	2104	2063	3847	3451	2637
ENSG00000007171	151	210	1778	382	274	295	487	702	1888	19	324	464	311	938	101	24	239	79	105	213	580	742	202	846	378	170	1446	1332	775	251	797	189	49	309	145	695	204	267	994	93	663	1226	647	1116	2609	689	1932	686	3368
ENSG00000007174	5	0	16	19	1	21	0	0	0	5	1	19	8	3	0	15	12	17	1	16	9	23	1	16	10	8	1	43	6	14	0	0	0	0	14	21	0	15	12	20	17	8	1	11	5	7	3	9	24
ENSG00000007202	2345	2152	2380	2226	2587	1392	2248	1785	1691	1515	1489	1643	1455	1857	1441	1906	1986	1597	1642	1538	1724	2060	1089	1940	2067	2304	2962	1902	1715	1410	1684	2517	2137	2803	2843	1289	3056	1257	1938	2166	1913	2197	1920	1406	1381	1448	2423	1944	1826
ENSG00000007216	3744	4815	3558	4712	6594	4506	9209	4441	4468	3304	7711	5702	8655	6721	2813	5389	6314	3953	3784	4819	6434	8120	4376	7345	12269	4046	1061	3014	2013	3696	5471	6649	3370	8410	5086	3774	5091	2224	6326	8346	4447	5497	5846	2306	1403	4492	10756	8642	4203
ENSG00000007237	473	108	127	144	788	138	157	263	161	482	223	462	236	207	339	186	89	105	485	111	195	185	184	255	128	216	106	79	64	8	101	144	303	97	213	187	395	136	235	273	77	210	255	169	235	39	298	73	25
ENSG00000007255	266	150	282	162	199	57	148	133	66	190	121	171	173	318	64	255	257	198	173	195	183	185	149	245	162	123	212	127	81	37	51	271	142	183	300	93	206	131	225	130	153	151	190	165	156	192	153	94	137
ENSG00000007264	2011	544	945	963	943	115	471	656	176	1651	902	964	657	1418	747	1095	810	614	697	553	932	1008	495	1603	763	562	186	668	374	158	376	484	863	879	1420	772	1310	531	1004	875	675	704	1046	1192	484	390	891	572	336
ENSG00000007306	10	0	25	16	23	211	0	23	0	1	0	5	5	3	0	10	0	7	0	9	11	2	39	5	23	0	49	9	0	0	0	21	5	7	3	0	0	4	0	0	14	22	11	8	255	5	0	16	4
ENSG00000007312	56	138	70	17	40	22	20	0	17	35	13	315	12	87	58	12	381	25	19	137	185	14	0	20	31	54	94	74	46	5	0	51	17	38	40	21	8	4	39	0	1	86	28	135	33	23	11	1	5
ENSG00000007314	0	0	0	0	0	0	0	0	0	1	0	0	7	16	0	9	5	3	14	2	3	1	0	0	9	0	1	1	0	0	0	0	0	0	0	9	0	3	2	0	0	0	0	0	0	0	14	0	0
ENSG00000007341	103	225	85	181	200	149	152	120	254	94	142	135	90	45	75	140	181	158	118	118	125	143	177	117	149	249	255	131	8	134	98	226	232	246	209	128	250	56	90	32	85	157	123	75	108	78	123	129	89
ENSG00000007350	10	0	24	0	23	0	23	36	10	2	2	5	0	0	3	14	0	0	0	10	0	16	0	3	8	14	6	6	0	7	0	0	0	0	19	12	59	0	0	32	6	0	25	1	0	0	1	0	2
ENSG00000007372	98	40	47	63	144	97	39	49	131	58	59	49	53	55	32	75	55	90	40	54	58	56	93	95	83	115	247	60	57	32	67	31	86	171	78	34	172	14	88	0	42	28	117	22	107	38	54	86	77
ENSG00000007376	226	104	335	192	143	140	173	105	54	253	238	263	211	292	137	292	248	123	155	248	237	323	231	380	160	147	129	152	92	61	100	125	188	303	411	172	171	197	199	346	191	196	336	210	256	323	429	318	251
ENSG00000007384	48	64	66	71	131	72	157	65	42	29	190	137	149	72	66	148	178	112	69	94	122	96	15	155	161	78	91	18	135	156	90	112	94	159	122	57	120	46	104	106	108	57	82	22	249	148	152	155	65
ENSG00000007392	1385	1839	1909	2492	2425	979	1555	1350	1451	1178	1408	1358	1278	1942	1452	1506	2034	1430	1602	1557	1318	1862	1097	1479	1584	1460	1559	1164	1323	1300	1140	2070	1166	2632	1598	1127	1198	659	1335	1043	1727	1182	1611	834	1047	952	2023	1677	1030
ENSG00000007402	361	148	122	89	54	10	67	50	44	133	81	110	63	173	83	117	91	77	89	85	125	141	0	161	76	158	4	49	23	15	40	33	89	196	130	52	177	53	123	94	77	77	184	94	113	81	87	107	39
ENSG00000007516	142	146	119	184	179	80	188	125	63	95	147	125	140	268	84	145	150	158	70	135	195	204	372	239	122	118	239	93	23	53	41	148	84	132	212	103	55	79	141	28	122	82	208	145	71	131	203	122	200
ENSG00000007520	219	114	178	248	224	167	256	220	139	279	313	264	234	269	212	403	345	206	157	264	311	402	151	358	321	127	143	140	143	136	144	296	203	304	292	103	245	115	327	137	174	179	340	273	114	277	471	232	287
ENSG00000007541	370	176	346	297	187	198	327	159	149	375	368	354	343	423	300	481	444	325	228	440	342	624	251	487	573	54	407	269	416	173	195	413	268	558	570	230	450	189	402	326	386	329	540	237	287	236	436	360	405
ENSG00000007545	392	423	408	577	492	226	395	218	257	283	278	294	260	444	312	334	348	320	309	389	270	387	370	404	320	358	511	340	275	106	284	345	166	565	376	235	507	179	388	359	244	313	418	297	277	232	305	259	207
ENSG00000007866	298	397	414	357	560	242	731	246	278	515	567	419	435	411	191	591	515	471	240	572	396	544	522	612	688	342	556	336	252	233	443	770	253	837	561	446	342	215	440	180	472	279	389	255	432	452	715	687	516
ENSG00000007908	0	3	0	1	0	0	0	0	0	0	0	0	0	0	0	2	0	0	0	1	0	5	0	1	4	0	0	0	0	5	0	5	0	0	0	0	1	0	0	0	0	18	0	0	0	0	0	5	0
ENSG00000007923	937	1116	771	985	969	597	1031	604	825	660	616	602	697	669	379	665	835	790	802	802	810	840	466	968	866	707	1778	852	835	606	767	786	579	909	1348	440	1025	588	756	662	822	1044	913	658	894	642	1024	778	1210
ENSG00000007933	0	3	0	12	0	0	6	0	0	1	1	3	5	0	12	6	18	0	0	2	5	12	0	0	0	0	0	12	65	0	0	0	0	0	3	0	0	0	0	0	0	0	1	0	0	4	0	3	4
ENSG00000007944	342	178	559	522	498	558	256	436	384	399	397	498	203	373	453	332	471	248	324	254	232	386	507	390	317	338	434	276	297	199	328	540	289	1003	307	235	580	74	248	532	237	276	421	191	233	148	469	297	189
ENSG00000007952	8	0	0	5	23	0	6	0	0	2	5	8	3	0	44	0	11	1	6	5	2	3	0	5	2	0	61	0	0	4	0	0	0	20	2	7	1	0	0	0	13	0	0	1	0	0	4	7	0
ENSG00000007968	79	61	41	96	86	137	99	123	55	151	108	131	97	240	95	131	190	262	115	242	163	85	215	177	162	147	538	164	129	100	74	81	114	209	405	77	110	99	76	39	164	85	175	147	182	168	105	50	213
ENSG00000008018	1654	1725	1540	1589	1806	1120	1748	1095	1457	1154	939	1322	1155	1559	1236	1292	1541	1247	1214	1342	1475	1475	1239	1552	1667	2052	2604	1616	1346	1756	1315	1855	1319	2123	2014	1018	1799	698	1660	1312	1586	1691	1359	1135	1130	1331	2363	1545	1711
ENSG00000008056	0	28	0	0	0	0	0	0	0	0	4	11	0	0	13	15	4	2	0	6	1	6	0	6	3	0	32	0	0	0	0	0	0	0	0	8	0	0	3	0	0	0	5	1	16	0	3	4	0
ENSG00000008083	1128	800	1092	1065	858	432	826	627	447	787	692	808	678	760	797	868	995	769	654	923	749	1106	201	899	821	800	698	695	848	424	1061	1240	821	1058	971	736	1273	374	764	981	701	802	925	693	360	458	964	707	669
ENSG00000008086	34	56	25	51	54	26	36	20	43	25	44	27	41	81	0	96	40	57	9	40	43	67	16	45	43	63	76	13	20	51	39	55	25	75	54	28	8	35	29	81	23	52	33	33	26	19	45	44	56
ENSG00000008118	0	0	0	12	0	2	0	0	0	0	0	8	0	7	0	4	4	0	3	0	4	1	0	6	0	0	0	0	0	0	0	0	0	0	0	2	0	0	0	0	0	0	0	14	0	0	0	2	0
ENSG00000008128	18	3	22	8	22	30	105	34	17	11	18	10	24	1	2	14	16	22	16	10	13	23	0	46	20	20	41	4	4	19	1	0	4	52	2	8	28	6	13	0	0	13	24	29	0	7	7	23	1
ENSG00000008130	1312	1279	1211	1555	1568	886	1748	1249	839	1297	1605	1614	1350	2325	954	1848	1978	1370	1050	1501	1589	1932	1423	2124	2374	1000	1399	1044	998	1000	1207	1770	1225	2332	2015	1121	1542	857	1595	1283	1429	1132	1842	1178	1275	1295	2070	1679	1653
ENSG00000008196	0	0	20	0	0	3	0	0	0	5	4	15	5	0	0	0	4	4	11	4	5	4	0	2	0	0	0	3	0	0	1	0	0	0	3	8	1	1	0	0	0	0	0	1	0	0	0	1	0
ENSG00000008197	0	0	0	0	0	0	0	0	0	2	0	4	2	0	0	0	0	3	0	4	2	1	0	4	2	0	0	0	7	0	0	0	0	1	2	1	0	9	9	0	0	0	0	0	0	0	0	0	6
ENSG00000008226	30	53	45	48	85	43	108	1	25	18	56	43	61	76	37	73	66	60	23	71	32	72	73	48	116	38	0	67	90	52	40	140	33	58	60	74	83	34	62	29	25	59	46	40	34	19	50	32	13
ENSG00000008256	601	624	899	762	793	451	1001	584	591	770	1028	794	686	635	559	809	977	748	551	955	917	854	558	941	1324	560	767	535	475	653	486	1123	596	1388	1002	446	1093	464	714	657	714	612	775	357	285	664	1169	1056	667
ENSG00000008277	107	63	70	151	100	43	84	6	37	48	51	39	21	80	112	67	91	90	71	99	54	112	59	50	75	35	183	81	65	67	45	53	89	96	72	80	78	45	76	182	72	52	100	21	3	12	86	43	54
ENSG00000008282	874	969	564	702	1258	934	1208	716	1572	745	656	970	1071	1048	628	713	1269	1126	1219	1100	1219	1300	1103	1047	1321	1455	2423	1224	365	1274	770	1214	713	1421	1092	433	1508	542	1070	613	776	1109	1072	711	967	823	1298	1083	1252
ENSG00000008283	1124	742	1224	1230	1178	754	1160	1006	1040	907	1020	1048	1232	1031	773	1071	1297	1034	896	1107	1326	1518	1117	1507	1542	964	1881	930	759	617	929	1313	611	1988	1437	718	1159	572	900	964	1104	1103	1345	811	1393	1096	2273	1439	1848
ENSG00000008294	2185	3615	2501	3189	3080	2534	3156	2444	3239	2770	2445	2229	1895	2770	1987	2324	3457	2779	2360	2936	2020	2696	2442	2702	3604	3648	3389	2211	1970	5111	2559	3438	2090	6221	3207	2468	2998	1159	2132	2034	2568	2182	2885	1372	2670	2146	3681	3640	2627
ENSG00000008300	222	177	159	185	131	20	27	91	74	84	147	131	61	363	73	179	128	103	148	106	82	101	109	245	246	52	205	111	125	109	112	288	222	113	208	117	280	65	150	62	132	110	80	143	176	106	144	91	102
ENSG00000008311	180	7	45	75	76	36	160	50	74	68	29	47	84	79	28	100	44	29	82	52	96	22	107	90	44	82	378	32	100	26	130	69	9	44	90	84	63	18	41	50	16	83	34	23	83	10	40	27	94
ENSG00000008323	946	910	962	1005	1323	960	1740	773	622	1158	1952	1257	1313	1685	921	1436	1210	1026	1061	1262	1609	1529	1070	1747	2274	945	753	1025	803	742	810	1632	800	2231	1604	860	1225	552	1139	1547	1301	1210	1226	751	738	1115	3000	2096	1155
ENSG00000008324	267	351	234	379	528	325	325	187	426	197	210	193	174	300	191	174	328	217	354	277	231	237	183	251	319	459	316	297	225	341	381	415	393	373	430	198	367	98	189	127	286	432	202	122	131	152	354	306	259
ENSG00000008382	137	124	82	128	158	143	197	109	8	96	168	92	116	238	118	135	143	80	99	88	110	121	51	195	167	99	69	137	85	66	81	188	128	125	167	101	147	38	159	92	83	146	163	118	105	75	176	118	80
ENSG00000008394	832	910	819	630	1578	1586	2198	739	2092	547	1012	684	815	1230	570	963	758	1355	1362	878	1101	1000	1197	1219	909	3025	2624	1110	1274	2355	1016	1319	858	2238	1694	678	2053	620	1240	549	941	1279	711	615	1045	1162	2700	2205	1381
ENSG00000008405	471	1052	707	906	1155	486	457	330	664	1090	606	594	505	672	791	647	1156	822	580	983	402	845	734	453	920	680	557	569	538	860	737	851	558	1554	1006	471	659	161	371	602	588	577	618	386	417	363	668	715	527
ENSG00000008438	25	0	5	15	19	2	26	0	0	2	3	7	0	2	4	2	7	4	25	6	3	11	0	12	5	5	0	20	0	0	9	0	6	21	9	6	15	13	8	0	0	14	3	41	0	0	26	1	0
ENSG00000008441	480	383	438	360	475	417	490	268	529	312	372	445	357	406	492	370	352	393	470	276	507	587	418	926	519	323	1194	681	130	256	409	525	298	632	543	212	531	286	717	482	421	621	513	337	637	622	1075	633	674
ENSG00000008513	2303	1648	2299	2292	981	365	777	1017	640	1020	530	684	426	1088	1190	1248	1476	981	1146	993	770	1703	271	1062	581	1168	334	1511	1436	807	583	1306	1828	1546	2012	927	2261	540	1639	1621	1172	1621	1403	1281	241	209	760	447	518
ENSG00000008516	280	112	171	119	155	37	95	226	75	103	128	75	76	149	258	245	95	93	174	177	89	134	147	177	119	65	33	57	66	60	188	244	81	103	206	146	147	108	109	121	118	173	136	335	71	35	88	37	82
ENSG00000008517	5249	5435	4552	5666	4842	3539	6495	3548	4413	4265	3602	4205	4353	6486	2736	4519	7897	4403	3457	4762	3150	4763	4121	7091	9040	3864	2215	5081	6798	7628	3679	5477	5655	6843	10063	4567	6850	2655	6868	5754	5323	10703	6234	5353	7887	4488	5999	5460	5693
ENSG00000008710	1011	829	1075	1109	671	183	733	431	282	965	796	836	559	916	686	1233	1303	934	604	1043	1011	1486	455	1336	809	498	558	767	380	233	396	861	912	1301	1565	587	883	405	1281	1006	742	849	1022	928	369	486	1026	747	694
ENSG00000008735	19	27	18	29	5	26	34	0	30	18	78	45	41	27	34	59	21	22	19	31	36	39	32	71	98	37	4	10	32	24	4	13	19	44	24	14	16	32	4	50	12	30	53	6	26	13	22	49	10
ENSG00000008838	1159	941	1245	1129	1155	774	1518	807	692	1036	1153	1093	1005	1611	773	1107	1253	971	795	1172	1270	1461	935	1453	1683	1113	2001	1146	1078	621	773	1368	907	1457	1607	738	1154	862	1426	870	872	1248	1036	830	1213	1017	1835	1270	1515
ENSG00000008853	431	373	544	555	761	371	741	424	277	481	628	564	446	562	339	607	672	267	246	395	425	399	250	621	853	346	160	206	198	486	486	632	466	920	667	461	653	118	464	681	690	528	648	294	189	217	742	772	170
ENSG00000008869	1182	1607	1448	1731	1652	1200	1560	1126	1478	1390	1066	1205	965	1235	839	1287	1494	1295	1440	1410	1196	1414	1116	1268	1278	1619	1541	1282	834	1611	1086	1753	1277	2208	1696	1048	1518	670	1537	1350	1232	1242	1075	814	689	770	1555	1770	1098
ENSG00000008952	3386	4341	2665	3680	3853	3168	2788	2262	4815	2355	2100	2497	2329	3172	3010	2449	3725	2850	3493	2850	2635	2987	1861	2743	3416	4317	4358	2731	2771	3484	2884	4106	3364	4403	3879	2087	5080	1314	2656	3186	2912	3810	3244	1708	2227	1831	3363	3148	2268
ENSG00000008988	10025	6509	6463	6979	7057	4612	5025	4356	5752	3774	2779	4003	3577	6166	6351	4668	6257	4673	5625	4119	3942	4212	3605	5299	4675	6887	9635	6493	5833	4674	3126	5264	6037	6767	7482	3879	8046	2799	6690	4678	6053	5869	6212	4492	4656	3154	4810	3578	3181
ENSG00000009307	14335	13928	12756	13245	16408	12814	11298	9097	16706	9599	9016	11288	9141	13039	10525	11951	14329	9641	12268	11184	10160	12086	9522	11514	13055	15036	14815	11632	10869	11882	11737	13797	11726	18686	16627	8549	19401	5181	11876	11125	12514	16000	11904	7347	6830	7344	18813	14428	10152
ENSG00000009335	1932	1649	1452	1603	1689	1095	1623	975	1755	1110	1310	1381	1181	1474	1441	1338	1752	1307	1426	1398	1677	1934	1073	1629	1563	1561	2303	1645	1467	1540	1190	2104	1347	2194	1976	1011	2400	977	1637	1342	1357	1823	1330	1049	1197	1175	1889	1778	1866
ENSG00000009413	1001	882	835	1028	1102	434	666	454	1091	510	434	586	435	706	532	530	735	651	763	611	492	627	365	526	593	1043	1224	683	802	733	619	872	766	1180	1043	610	1249	313	575	476	429	826	579	437	331	269	512	586	523
ENSG00000009694	32	23	72	45	14	8	4	0	18	15	5	31	0	16	9	16	26	15	40	34	26	21	19	5	7	0	0	15	15	30	0	0	21	45	18	17	16	7	27	13	1	32	0	0	30	0	13	4	4
ENSG00000009709	0	0	0	0	0	0	0	0	0	0	0	2	0	0	0	0	0	0	0	2	3	0	0	0	0	4	0	0	0	0	0	0	0	0	2	0	0	0	0	0	0	0	0	0	0	0	0	0	0
ENSG00000009724	144	151	129	184	120	41	84	71	109	86	56	89	55	36	122	126	146	146	134	93	89	133	90	115	109	128	106	89	137	106	111	106	145	76	90	47	110	40	54	133	50	99	97	70	76	24	50	47	78
ENSG00000009765	1516	1898	2040	2123	3998	3415	2690	2144	3163	1822	2395	2247	2200	2202	1538	1741	2420	1778	1453	1913	1615	1858	1857	2641	4256	1907	1059	1180	807	2016	2371	3195	1383	4079	2567	1237	2659	814	1815	2584	1927	1681	2077	961	568	1366	3215	3779	1188
ENSG00000009780	297	297	255	411	466	245	327	255	435	225	162	241	178	222	204	268	308	244	370	249	251	327	230	264	269	411	295	284	125	306	198	307	346	283	290	148	441	152	232	259	214	378	267	124	104	109	271	233	187
ENSG00000009790	3188	3576	4254	4392	2298	440	1085	965	1452	1749	734	1225	559	2011	2270	1932	2966	2286	2850	2053	1305	2727	847	1890	977	2165	515	2201	3334	981	1375	2265	2632	2559	3061	1621	3430	673	2154	2033	2022	2263	1874	2178	578	366	1229	645	842
ENSG00000009830	246	203	212	330	229	122	279	72	187	192	266	181	224	298	158	229	273	208	189	252	239	293	73	220	300	117	313	189	88	105	81	228	379	470	231	175	179	132	201	164	185	118	246	134	123	111	176	212	204
ENSG00000009844	994	1378	819	981	1424	1036	1214	998	1326	747	734	747	916	787	839	812	1137	847	987	910	962	1058	690	1011	1183	1208	1827	1177	1007	1332	934	1397	1090	1280	1491	739	1855	508	1041	665	947	1076	703	591	792	568	1233	1140	1308
ENSG00000009950	443	1593	1298	1614	2366	455	1815	1499	777	1585	2150	1461	1538	839	985	1628	2811	1358	884	1700	1160	2962	698	2572	3986	667	860	802	550	673	982	1570	697	3565	1403	683	573	813	869	936	1349	733	993	419	540	801	2221	2217	570
ENSG00000009954	3318	3670	3369	3720	3072	1827	2094	1916	2641	1893	1984	2187	1783	3058	2392	2326	2880	2389	2720	2218	2167	3002	1510	2466	2212	3410	3598	3156	3289	2203	1980	3483	3287	3859	3944	1956	4365	1496	2537	2278	2777	3330	2991	2261	1947	1527	2924	2407	2685
ENSG00000010017	660	971	703	757	895	415	594	484	525	519	522	511	373	687	659	644	766	553	802	554	521	755	431	617	608	711	782	588	742	745	514	634	907	840	694	574	1051	205	867	627	557	953	425	423	433	264	591	608	457
ENSG00000010030	224	173	202	167	306	161	241	253	145	152	275	309	273	304	215	169	353	153	157	245	177	240	333	399	463	250	250	256	374	262	199	242	182	359	352	220	207	109	254	93	301	559	305	271	551	332	540	416	679
ENSG00000010072	284	181	198	200	210	116	198	196	232	162	164	187	125	161	110	172	214	139	213	157	165	201	101	169	139	254	384	160	231	155	176	230	143	267	181	187	168	125	266	177	128	359	225	135	163	114	216	133	191
ENSG00000010165	1013	677	786	721	770	518	642	455	828	566	451	645	474	629	539	532	802	425	251	581	606	746	634	732	719	641	1263	901	502	417	531	891	621	1037	1038	470	771	455	611	634	748	898	676	610	488	471	1004	636	802
ENSG00000010219	214	190	228	162	159	72	117	95	61	122	83	125	104	103	260	259	146	100	213	162	199	134	111	155	161	115	354	177	104	78	73	209	69	90	199	127	99	53	146	23	94	96	140	156	228	68	88	103	164
ENSG00000010244	2737	3831	2559	3574	3183	1591	2425	2061	2509	1913	1547	1875	1556	2313	2547	2178	2917	2541	2964	2485	2168	2705	1884	2197	2751	3281	3369	2117	2729	1883	2214	3179	2575	3566	2991	1798	3625	981	1745	2193	2249	2652	2310	1684	1650	965	1865	2054	2164
ENSG00000010256	4562	3216	4436	3401	5176	3203	6366	2753	3050	4063	4245	4064	4225	4777	2861	4224	4795	3485	2434	4437	5114	5287	4608	6390	5600	4440	5695	4410	2909	3564	3615	5678	3283	5940	7731	3217	4228	2822	5167	3390	5887	4981	4587	3012	4383	5549	9230	6087	6890
ENSG00000010270	548	533	338	534	258	357	408	342	1195	338	317	345	260	402	372	373	528	346	376	411	381	559	242	391	500	604	291	416	268	925	337	488	679	659	585	305	751	204	335	184	308	493	304	392	269	370	301	351	341
ENSG00000010278	920	589	737	1001	677	856	1029	351	823	759	508	561	544	1203	1195	664	801	1055	535	780	1281	1236	1131	1122	544	1079	3646	940	586	850	686	1042	726	707	1215	433	1009	812	1131	439	878	897	819	1015	2743	1148	961	652	1543
ENSG00000010282	0	0	0	0	0	0	0	0	0	0	0	2	0	0	0	0	0	0	0	0	1	10	17	0	1	0	0	0	0	0	0	0	0	17	0	0	0	0	0	0	0	0	0	0	0	0	0	2	0
ENSG00000010292	1703	1310	1507	1437	1143	695	1195	899	1059	1082	709	1211	814	1042	1054	1137	1456	1033	1442	1059	1562	1236	1076	830	1006	1162	3262	1997	1271	911	628	1598	1643	1641	2103	1021	1568	903	1585	1128	1069	1867	1082	1300	1391	781	1162	1125	1998
ENSG00000010295	721	448	681	604	312	142	248	294	163	325	214	387	172	649	426	454	602	421	448	395	310	643	233	328	222	248	126	265	427	198	127	434	584	367	772	312	656	203	679	378	382	347	422	599	91	119	211	175	141
ENSG00000010310	353	274	433	324	306	92	181	260	69	197	149	191	111	272	250	346	265	317	293	257	163	330	248	231	270	125	228	246	257	272	222	217	580	292	496	209	401	153	356	529	309	290	389	277	102	185	92	167	142
ENSG00000010318	114	125	60	90	379	181	150	148	185	103	98	161	125	197	123	236	151	117	101	160	121	213	26	193	226	137	157	124	285	126	92	102	73	253	149	118	212	45	167	255	98	139	92	78	123	64	208	146	111
ENSG00000010319	4	40	0	15	55	0	8	0	0	29	31	19	21	18	20	28	9	22	19	4	10	13	0	3	19	0	0	1	66	51	43	6	3	53	34	19	28	20	10	16	24	0	13	1	0	10	0	35	4
ENSG00000010322	2561	1637	2517	2179	1826	690	1501	1140	902	1554	1430	1584	1223	1983	1627	1967	2379	1784	1535	1829	1647	2592	1125	1843	2068	1275	1538	1429	1422	785	867	1799	1497	2418	2505	1194	1914	890	1868	1541	1293	1560	2099	1644	1172	913	1816	1362	1414
ENSG00000010327	1716	650	601	875	1313	584	927	1253	200	649	456	1875	571	2623	2507	1648	795	1075	1241	755	1954	1995	540	1096	1165	479	199	551	215	79	226	934	1941	714	1349	221	1109	1407	861	1105	224	638	829	277	218	320	270	327	51
ENSG00000010361	102	45	135	63	76	74	89	115	30	102	110	75	74	116	63	85	110	57	93	76	87	79	107	74	102	15	173	54	70	72	95	70	86	141	51	79	73	26	72	144	80	89	185	50	21	35	56	58	47
ENSG00000010379	40	150	33	309	178	57	244	131	46	149	442	193	102	209	46	198	191	67	15	170	111	156	161	139	314	58	10	9	59	77	70	122	32	258	91	105	28	48	81	67	128	39	67	21	0	25	151	207	27
ENSG00000010404	2659	2447	2313	2798	2204	948	1537	1367	2120	1323	1393	1727	1232	1919	1986	1803	2162	2098	2049	2009	1132	2465	1677	1478	2269	1688	694	1290	2168	1726	1451	2074	1893	3022	2092	1433	3237	796	1865	2167	1777	2181	1867	1286	577	658	1199	1611	676
ENSG00000010438	433	493	423	394	764	373	983	392	430	402	453	451	342	579	255	536	470	471	382	396	431	484	691	569	826	586	494	410	228	582	590	600	335	728	665	369	508	179	416	376	566	330	597	278	541	467	718	618	366
ENSG00000010539	371	222	164	237	240	150	188	76	245	144	169	144	123	215	129	236	234	166	201	183	178	200	237	197	194	196	153	109	109	170	319	284	218	284	275	182	455	139	194	223	189	206	164	158	148	113	205	123	131
ENSG00000010610	1202	459	783	298	539	291	364	536	108	200	176	456	253	1002	871	800	348	305	548	357	693	533	339	534	493	378	151	319	219	82	250	175	837	254	534	148	823	317	398	267	88	211	430	381	252	135	89	117	77
ENSG00000010626	28	44	85	44	96	32	15	76	33	39	17	28	26	33	55	46	69	20	57	35	33	42	42	52	40	41	70	49	7	9	20	87	27	84	43	26	16	20	81	48	75	64	59	49	23	13	6	23	30
ENSG00000010671	112	138	74	113	301	83	85	87	106	71	36	227	43	91	129	171	294	69	206	157	140	73	5	84	115	106	63	78	67	5	0	46	133	86	147	22	114	74	63	135	29	65	59	232	166	9	1	32	39
ENSG00000010704	139	118	59	120	224	158	281	48	206	86	156	108	191	102	87	168	129	132	49	182	183	173	115	169	131	170	333	160	42	98	82	195	247	234	114	153	264	103	101	126	124	189	129	121	210	168	223	202	262
ENSG00000010803	566	939	542	500	791	381	355	412	507	479	388	506	453	457	225	460	581	442	344	533	364	551	262	420	690	461	603	483	615	333	294	508	307	816	882	305	671	236	304	739	356	274	690	224	256	315	610	654	418
ENSG00000010810	5957	4665	5219	5321	2454	649	1456	2072	1545	2294	1125	1742	1091	2788	3116	2417	3975	3023	2691	2583	1585	3017	1026	2319	1587	2972	762	3400	3955	2249	2299	3534	4651	3254	5032	2668	5624	1131	3700	3045	2976	3845	3141	3040	739	704	1802	1125	1224
ENSG00000010818	1519	872	1510	1455	1056	386	535	712	841	836	533	665	382	1096	743	742	1203	772	872	846	547	936	650	842	905	715	799	620	870	1272	430	796	915	1286	1222	722	1471	368	905	811	615	962	827	565	606	482	662	544	448
ENSG00000010932	9	23	3	15	22	0	14	13	0	34	0	7	6	0	0	4	6	24	12	6	8	39	0	5	6	0	1	8	0	0	0	0	33	20	20	1	16	0	9	0	0	0	7	0	0	4	16	43	8
ENSG00000011007	986	814	802	782	873	474	616	381	715	535	548	635	549	812	482	719	771	598	761	588	650	656	413	837	800	785	1078	763	750	428	710	759	833	986	972	515	948	370	572	640	703	855	697	528	569	528	814	732	647
ENSG00000011009	1049	748	925	882	855	541	1182	569	570	885	1019	1068	938	916	615	1072	1270	936	778	1052	1098	1372	710	1513	1303	760	950	843	531	714	802	1088	958	1183	1716	785	1070	623	1232	1166	895	1173	1433	929	1033	1227	1868	1246	1259
ENSG00000011021	434	513	434	487	544	226	614	455	347	381	450	403	341	545	361	591	576	450	342	544	372	393	367	468	631	337	270	295	269	288	321	520	472	676	522	265	350	243	420	368	349	339	539	356	254	196	405	404	287
ENSG00000011028	64	19	45	68	77	5	11	77	21	34	50	110	25	49	234	101	41	39	100	41	78	95	0	90	37	41	14	77	10	1	40	8	166	33	118	35	146	54	54	54	45	136	83	56	3	45	15	35	16
ENSG00000011083	164	101	52	95	135	63	138	92	58	75	93	94	66	142	62	263	114	86	55	80	173	200	107	232	175	86	113	71	99	71	57	59	60	120	109	69	7	40	64	18	119	78	134	41	69	103	142	129	110
ENSG00000011105	198	191	101	82	204	85	108	72	96	112	226	87	162	72	76	205	98	112	29	126	156	158	124	241	265	141	103	178	98	175	71	117	75	236	178	131	184	61	226	459	228	76	213	133	131	116	223	218	202
ENSG00000011114	1068	1183	918	1051	1535	704	927	720	1078	694	699	832	690	850	1006	796	1017	850	932	816	873	958	333	918	1144	1330	1140	903	636	1142	769	1273	759	1575	1149	665	1128	735	943	716	800	1180	656	641	688	524	1132	996	966
ENSG00000011132	275	178	463	304	213	84	214	218	58	271	340	261	173	432	176	253	342	242	122	309	231	388	47	346	253	84	97	199	149	126	121	164	369	352	304	159	251	146	229	270	236	171	338	175	110	157	401	211	206
ENSG00000011143	212	128	179	197	169	96	176	191	216	134	117	165	135	261	166	156	215	129	122	198	155	191	165	168	182	211	288	158	176	92	107	263	211	176	126	88	137	83	194	151	180	168	165	141	195	70	136	143	144
ENSG00000011198	337	1170	368	520	567	730	650	239	383	451	477	519	574	882	463	572	789	766	246	864	384	558	721	434	1225	508	463	222	284	1424	668	456	223	1018	986	455	546	172	380	728	511	368	420	213	283	444	585	484	315
ENSG00000011201	12	0	0	12	66	0	7	0	0	8	0	6	0	0	5	15	3	13	15	3	20	8	0	6	9	0	0	37	0	1	0	0	0	11	8	3	0	10	1	28	0	12	0	0	0	0	0	2	0
ENSG00000011243	1088	878	1283	1495	966	439	1371	790	556	1025	960	961	854	1209	729	1393	1793	1045	794	1253	893	1518	667	1166	1282	887	813	735	858	574	659	1265	863	1542	1346	767	943	562	1004	931	1015	785	1340	802	618	627	928	960	782
ENSG00000011258	746	936	562	823	950	514	845	514	841	571	502	536	512	631	472	588	862	655	562	757	530	654	519	527	631	744	1194	599	888	711	644	752	988	978	1027	545	1326	313	617	548	692	789	582	457	331	338	611	757	477
ENSG00000011260	731	788	516	418	588	378	399	356	626	303	240	430	281	503	537	437	536	402	511	396	499	458	451	538	364	493	1037	569	504	440	432	464	773	563	640	366	862	302	584	493	453	543	565	421	358	394	526	364	482
ENSG00000011275	1330	1086	1226	1165	826	371	616	693	474	693	600	620	522	917	795	846	1101	676	762	758	719	1099	802	836	665	746	771	891	727	586	687	898	1053	1308	1424	664	1450	386	1083	790	849	883	1012	845	659	365	833	598	594
ENSG00000011295	1383	1818	1453	1726	2570	1512	1678	906	2559	943	1234	1395	1271	1437	1145	1244	1426	1253	1344	1350	1234	1561	917	1467	1738	2336	2126	1503	1503	1608	1436	1536	1461	2190	1699	994	2532	654	1214	1036	1628	1609	1253	692	770	917	1932	1704	1174
ENSG00000011304	3057	2577	3471	3122	2775	1654	2918	1604	1898	3095	2778	2899	2137	2812	2464	3292	3796	2750	2084	3425	3641	4196	2667	4221	3632	2579	4775	3150	2034	1898	1729	3450	2124	4109	5271	2282	3256	1889	3149	2139	2818	3158	3202	2613	2628	3425	4953	3428	3803
ENSG00000011332	10	7	10	14	8	11	1	10	11	1	4	15	9	0	0	14	4	13	5	14	16	12	0	16	9	23	2	17	0	0	0	0	5	28	12	5	45	7	0	0	27	11	0	0	0	17	5	8	15
ENSG00000011347	99	140	104	145	126	95	131	125	114	156	226	160	83	216	66	289	156	207	83	90	193	158	135	195	253	142	177	152	133	105	165	79	42	255	113	99	84	70	106	255	124	102	226	87	149	82	298	202	109
ENSG00000011376	458	247	383	501	647	237	515	160	443	293	276	346	249	426	274	310	343	301	159	302	446	377	200	460	277	319	950	602	352	226	174	541	339	398	554	269	523	233	470	172	369	298	337	276	436	409	393	335	697
ENSG00000011405	1658	2846	1997	2108	3030	1810	2208	1302	2859	1474	1548	1465	1411	1848	1288	1382	2009	1633	1905	2035	1675	2118	1358	1798	2277	2976	2846	1590	1419	3007	2101	3005	1545	3155	2950	1437	2694	847	1839	1675	1677	1907	1783	875	1459	1287	2540	2395	2029
ENSG00000011422	178	136	198	213	289	117	351	229	83	112	231	210	156	550	88	284	134	248	206	207	230	235	144	437	379	164	155	146	57	384	210	317	160	199	348	136	274	93	292	283	223	243	174	370	1028	189	102	161	201
ENSG00000011426	191	226	201	79	227	102	172	151	303	142	90	160	75	115	168	98	99	121	232	89	276	120	189	256	110	410	1560	392	280	159	129	186	112	141	294	118	391	188	194	18	63	223	110	150	420	151	146	117	564
ENSG00000011451	520	407	517	554	404	197	500	195	170	505	504	488	434	748	526	624	681	401	408	542	645	806	111	734	607	381	541	515	240	253	306	583	540	648	934	374	689	311	543	563	458	603	586	508	362	471	768	470	558
ENSG00000011454	713	1153	750	943	1126	615	609	478	797	514	504	639	467	541	674	554	708	548	567	628	560	610	497	635	650	780	1101	692	622	525	454	820	590	830	862	463	1346	415	693	584	612	829	616	466	341	288	673	664	519
ENSG00000011465	2	0	26	40	22	19	0	53	35	5	60	74	67	198	8	23	23	22	86	17	17	45	21	16	18	25	4	2	0	0	5	71	0	7	4	45	70	62	12	2	7	0	10	9	23	50	0	6	4
ENSG00000011478	69	44	141	96	43	18	86	39	38	93	54	88	82	80	128	103	111	79	89	76	118	121	62	99	74	52	81	82	229	25	41	99	14	113	136	70	216	49	69	36	86	101	40	59	65	24	90	84	92
ENSG00000011485	789	754	1023	1087	764	497	717	514	376	566	633	526	581	847	576	601	793	653	552	600	630	819	431	752	711	543	894	779	690	562	571	857	807	945	1340	542	1149	445	1010	963	738	883	837	700	640	553	934	582	774
ENSG00000011523	513	340	200	384	293	125	135	173	129	173	135	168	139	251	352	309	325	246	273	255	226	291	148	189	141	139	418	340	368	151	205	323	270	302	339	184	452	154	392	156	214	173	297	295	177	149	255	144	117
ENSG00000011566	594	853	470	771	1107	791	875	741	1307	523	554	612	618	426	420	687	734	588	637	600	569	759	568	571	855	950	683	593	509	832	623	1046	587	1304	694	506	771	213	410	527	482	726	628	315	471	520	790	885	543
ENSG00000011590	30	20	46	1	23	0	2	0	9	16	11	5	1	0	33	28	57	20	2	23	10	55	0	41	12	15	0	34	25	5	0	14	36	7	59	35	26	8	36	43	19	38	27	24	23	15	4	5	22
ENSG00000011600	593	139	253	212	259	132	271	352	106	235	276	339	249	646	541	568	176	174	465	199	252	294	210	326	376	118	37	94	209	48	59	241	523	157	393	145	451	200	160	347	73	92	206	339	89	88	119	63	24
ENSG00000011638	185	231	174	235	382	92	179	103	182	118	139	158	135	205	110	196	225	121	202	200	170	247	58	171	204	287	307	169	76	140	240	315	173	204	247	168	366	76	111	221	179	216	204	135	198	107	284	173	112
ENSG00000011677	0	0	0	5	2	0	0	0	0	0	2	5	0	0	0	1	0	0	5	1	6	1	0	0	0	0	0	0	0	12	0	0	0	0	0	1	0	0	0	0	0	0	0	0	0	0	0	0	5
ENSG00000012048	165	263	91	175	203	94	152	17	186	70	63	167	79	59	169	131	107	81	84	114	222	115	101	157	75	209	1038	288	107	68	33	88	118	116	287	106	337	135	217	134	151	275	115	180	200	104	98	59	413
ENSG00000012061	282	238	459	309	307	220	314	216	154	276	266	284	225	329	338	289	341	253	180	346	302	399	111	371	279	215	301	250	170	159	241	267	355	301	437	241	352	175	283	302	284	254	402	321	307	256	311	188	240
ENSG00000012124	66	119	39	7	76	16	31	2	7	38	15	932	35	63	3	55	884	10	37	356	341	28	0	59	18	156	174	68	29	7	0	9	62	148	12	15	29	57	67	5	15	103	19	330	192	21	0	9	21
ENSG00000012171	1133	839	1615	1777	1880	1284	3533	1251	705	1926	2978	1900	2597	3273	965	2708	2189	2066	848	2235	2699	2078	1988	2872	3770	1311	967	1022	732	1587	1637	1895	867	1926	2577	1546	1062	983	1993	1844	1961	850	2698	1054	1476	2396	4004	3171	1650
ENSG00000012174	279	328	186	316	342	199	302	206	536	170	147	257	144	169	175	147	276	216	221	203	242	310	215	218	412	341	419	174	296	284	364	342	176	440	373	131	424	70	278	177	260	235	205	183	176	132	349	235	225
ENSG00000012211	140	64	152	107	98	91	97	70	54	137	154	126	93	227	99	158	114	103	121	149	110	156	102	150	123	66	87	121	21	40	207	115	99	258	157	103	51	48	131	183	88	101	119	134	92	116	154	139	138
ENSG00000012223	71	1	23	52	2	19	20	50	1	9	0	64	2	8	11	1	5	14	0	12	21	6	0	16	20	35	77	6	0	0	6	23	19	0	43	11	7	3	11	107	33	4	0	0	38	19	0	9	25
ENSG00000012232	846	506	714	559	366	215	389	221	341	393	343	414	276	373	274	476	522	423	371	409	395	593	425	557	496	446	727	628	401	307	306	428	522	426	707	408	595	282	695	671	401	405	371	446	406	289	398	448	466
ENSG00000012504	349	549	681	470	1141	650	737	358	917	415	667	454	545	484	225	395	648	471	287	636	450	607	466	597	737	863	689	519	723	807	645	1008	545	865	800	500	815	319	602	208	633	743	325	319	519	424	976	755	733
ENSG00000012660	1299	1420	1253	1040	959	264	311	820	982	574	375	586	480	673	899	693	966	819	1240	746	641	983	521	747	635	1204	572	842	1034	896	474	988	1137	829	1245	797	1235	445	791	666	869	950	591	703	500	347	458	604	493
ENSG00000012779	1513	583	298	373	1263	172	482	694	327	1467	562	1126	480	803	707	1053	555	631	1165	450	1162	967	294	1569	408	455	319	228	231	130	248	510	565	434	438	339	1682	487	434	308	210	466	1264	752	634	278	677	456	230
ENSG00000012817	2980	3660	0	0	4393	1701	3759	0	2328	0	2695	2851	2393	3749	0	0	4632	3394	2162	3541	0	0	1795	3184	3991	2808	0	0	2834	0	0	0	0	0	0	0	0	1299	0	0	0	2390	3270	0	0	1357	0	3251	1863
ENSG00000012822	1856	1621	2293	1994	2218	1085	1988	1317	1170	1725	1956	1692	1458	2436	1589	2044	2150	1667	1132	1866	1491	2013	1228	1869	2412	1273	1192	1079	1225	1012	1168	2064	1514	3039	2086	1170	1525	821	1468	2232	1535	1300	1802	1308	871	897	1960	2103	964
ENSG00000012963	517	364	363	295	436	262	415	349	469	286	221	360	266	349	315	360	387	356	439	341	339	412	155	390	327	606	424	407	148	381	361	383	460	540	559	258	541	182	466	267	410	436	362	225	309	260	438	378	405
ENSG00000012983	794	774	610	859	745	514	877	731	943	432	532	593	451	731	570	546	840	695	877	697	546	710	339	613	715	864	991	618	661	852	527	1031	612	976	914	406	1085	324	640	744	717	857	619	482	459	352	586	625	562
ENSG00000013016	45	54	10	47	41	18	5	45	41	14	11	52	9	43	20	24	47	23	78	36	28	41	65	17	126	33	63	13	81	0	13	11	23	43	41	30	8	24	24	0	4	2	14	28	23	9	28	23	9
ENSG00000013275	1201	1069	1083	1101	1254	956	1431	854	861	982	1083	1000	947	1204	978	1218	1412	1099	717	1114	1040	1260	806	1433	1470	1313	2004	1334	1059	1182	951	1686	991	1456	2125	821	1557	744	1330	721	1344	1095	1432	852	1278	1196	1905	1090	1504
ENSG00000013288	1326	1277	1386	1382	1231	371	731	842	550	1144	1103	1141	902	1480	681	1379	1552	1048	1138	1084	965	1608	431	1393	1131	906	691	1028	840	657	866	1044	1258	1238	1922	889	1184	643	1192	1056	1002	1425	1001	769	758	599	1594	1020	971
ENSG00000013293	5	10	16	0	10	0	0	0	23	19	12	24	7	0	0	28	17	14	0	12	6	11	0	24	8	0	20	13	0	0	30	0	0	50	4	11	0	0	16	0	9	0	19	7	0	1	16	23	9
ENSG00000013297	0	7	23	13	11	0	0	7	0	1	3	12	4	21	10	14	19	1	14	6	4	13	0	6	11	1	0	9	0	8	2	0	0	26	0	7	0	2	11	0	16	0	22	7	0	0	2	6	9
ENSG00000013306	1624	1124	1427	1200	1218	776	1800	721	828	1213	1006	1285	1158	1413	1227	1396	1488	1116	964	1373	1556	2034	938	1986	1631	1200	1790	1280	1088	781	857	1763	1727	1620	2264	1049	1754	815	1741	1157	1281	1447	1339	1226	1283	1381	1499	1315	1619
ENSG00000013364	5199	5325	5429	6090	7349	4488	10938	5340	4455	6045	8066	5450	6746	8080	4924	8145	8352	6679	3974	6248	7342	9746	6646	8327	12236	6054	7606	5271	3894	4339	6950	9096	4486	11060	11934	5683	7091	3121	6782	6885	7715	5737	7918	4964	6352	6988	14529	7626	10049
ENSG00000013374	1740	2865	2231	2388	2540	1806	2227	1781	2056	1635	2006	2016	1596	2460	1856	2106	2510	1586	1758	2107	1393	1906	823	2409	2731	2566	1766	1871	2062	2866	1943	2837	1950	3962	3057	1628	2302	909	2268	2043	2388	3025	2091	1240	2124	1453	2707	2432	2528
ENSG00000013375	671	865	528	651	638	562	738	462	675	481	509	411	433	640	351	479	620	528	556	601	619	611	216	541	775	800	1336	595	794	801	661	869	472	836	844	335	1047	348	524	626	514	600	429	374	782	489	609	682	875
ENSG00000013392	140	121	43	171	125	97	114	100	97	61	86	59	74	69	133	69	124	138	79	70	95	143	101	112	102	202	263	80	145	67	59	75	137	151	93	72	54	50	79	148	118	140	143	96	14	85	40	87	188
ENSG00000013441	3193	5108	3485	4515	4221	2325	2703	2606	3853	2794	1931	2589	2123	3223	3566	2735	4639	3107	3038	3360	2198	3501	2125	2592	2824	4466	3116	2558	3348	2465	2927	3386	2815	5368	3248	2796	4576	1314	3332	2362	3168	2823	3091	2155	1900	1098	2307	3417	1975
ENSG00000013503	186	180	166	171	118	155	214	134	240	98	89	137	134	155	162	132	120	159	149	140	165	220	107	134	128	149	344	243	83	163	188	119	90	229	243	112	401	69	168	153	99	218	115	118	187	132	170	156	178
ENSG00000013523	396	275	489	485	409	163	220	263	279	302	215	272	142	416	259	321	370	323	283	345	354	346	172	381	282	351	413	342	260	120	203	193	302	274	530	214	440	179	333	92	159	137	240	224	224	160	308	225	294
ENSG00000013561	989	895	654	875	1185	751	959	644	808	687	532	657	641	747	572	535	849	715	928	792	622	958	562	714	1118	865	767	636	606	901	636	887	622	1753	1074	548	1241	283	501	686	898	787	623	468	338	412	1073	1139	575
ENSG00000013563	166	143	171	135	101	77	113	79	46	77	117	73	68	176	109	106	126	78	94	92	88	126	0	103	114	107	75	64	45	31	67	77	119	155	124	58	159	43	77	62	73	89	81	64	16	61	60	80	43
ENSG00000013573	817	518	801	271	737	377	264	719	570	477	567	510	640	388	836	574	1327	883	507	598	636	734	302	303	205	824	823	286	973	187	115	845	1170	773	1333	364	386	474	299	948	822	469	446	889	367	378	164	443	328
ENSG00000013583	2589	2743	3638	3293	5000	3328	4131	2448	3894	2542	3385	3362	3538	4339	1983	3465	3484	2564	2420	3431	2637	2963	2856	3360	3984	3674	2341	3068	1629	2635	3070	3724	2373	4919	3818	2314	4116	1676	3299	2743	3367	4394	3572	1682	979	2288	6164	4435	2377
ENSG00000013588	799	1182	1122	870	1447	1297	2265	1137	1664	689	1561	1050	908	1537	707	1132	1219	1404	766	856	1890	1112	2342	1586	2469	1017	1213	937	887	6260	3178	1089	663	1715	1480	767	2190	580	1073	2170	1206	1228	882	482	3549	1913	1640	1667	588
ENSG00000013619	50	16	59	50	12	19	6	0	18	21	8	21	12	11	6	17	51	12	42	12	9	10	0	21	12	15	24	27	31	10	29	19	53	41	25	38	0	33	48	102	5	21	66	15	31	14	39	16	43
ENSG00000013725	2249	1519	3465	3311	579	184	436	825	314	1244	435	990	158	956	1220	1293	2038	1704	1863	1501	962	2984	625	2269	517	737	387	1209	2225	317	441	1332	766	1289	1597	689	1164	304	742	808	345	967	1179	1305	593	179	893	197	585
ENSG00000013810	519	217	568	468	282	134	278	204	357	297	250	380	168	308	357	267	475	340	303	371	473	502	163	579	279	288	858	468	662	196	276	395	355	355	630	288	408	243	574	507	263	478	539	443	560	164	279	240	634
ENSG00000014123	1539	2307	1459	1459	1578	1609	1496	831	1767	1018	1041	1108	1030	1257	1190	1225	1566	1256	1525	1511	1190	1484	851	1137	1328	924	1626	1485	1443	2023	1655	1863	1236	2210	1886	917	2180	680	1265	1323	1516	1762	1463	878	1027	783	2081	1696	1462
ENSG00000014138	331	257	389	332	295	169	223	164	165	146	157	200	99	104	175	183	246	175	196	165	223	214	144	192	229	173	436	214	253	125	65	394	168	340	366	156	350	179	281	124	264	298	220	178	291	168	235	172	337
ENSG00000014164	376	198	475	296	433	214	604	528	276	293	640	502	664	438	327	686	612	199	251	822	468	679	414	589	684	121	236	368	279	165	307	631	421	746	625	445	239	221	451	375	312	397	923	385	457	523	984	406	472
ENSG00000014216	3198	2207	3454	2786	2890	2116	3658	2440	1800	2831	3193	3506	2598	3668	2282	3903	3243	2567	1845	3016	3624	4177	2784	4067	3757	2558	4301	2915	1714	2007	2850	3398	2781	3614	5022	2149	3707	1730	3420	3207	3502	3371	3599	2706	3998	2942	5662	4204	5269
ENSG00000014257	88	26	28	0	78	13	33	63	8	32	28	48	30	68	28	53	26	47	103	35	27	19	91	36	28	67	84	37	13	45	7	80	59	18	19	33	49	11	16	3	6	25	75	33	42	4	14	13	114
ENSG00000014641	2038	2393	1904	1815	3140	2080	2540	1380	2182	1623	1552	1803	1750	2057	1418	1781	2351	1579	1706	1999	1955	2049	1904	2031	2426	3011	3920	2242	1924	2324	1798	2594	1489	2643	3347	1547	2206	1076	2086	1750	2100	2418	2055	1314	1494	1602	3082	2285	2459
ENSG00000014824	1474	1634	1239	1060	1976	1457	1900	952	2418	1057	1217	1054	1284	1538	1062	1404	1639	1377	1452	1420	1560	1401	1562	1502	1582	1791	2837	1636	1225	1914	1528	1840	1360	2249	2220	1035	2496	965	1514	896	1418	1732	1339	1072	1421	1274	1742	1882	1831
ENSG00000014914	2182	3228	2613	4274	5319	3511	5552	3487	3060	3042	4302	3588	3598	5326	2257	4259	4440	3406	1388	4072	2397	3913	2365	3550	7201	2942	2757	1917	2580	3122	2997	3884	1862	7313	2807	2708	2092	1089	2917	3195	3139	1809	4061	1520	2293	2053	4426	4842	2674
ENSG00000014919	1133	1495	906	928	1302	825	995	665	1139	612	670	809	736	1211	712	967	946	772	765	937	922	961	1011	845	1232	1036	1345	909	1014	1200	1046	1419	680	1000	1230	616	1312	476	1113	730	803	1005	837	616	743	628	1182	921	1094
ENSG00000015133	3187	1944	3065	3100	2111	990	1632	1463	1279	1694	1389	1796	1092	1995	1991	2163	2141	1829	1630	2008	1789	2491	1256	2163	1784	1711	2268	2020	1857	1167	1322	2283	2006	2139	2853	1439	2328	1079	2492	2495	1754	2151	2182	2222	1255	1099	2300	1440	1782
ENSG00000015153	242	311	271	338	440	233	270	166	288	222	182	183	185	234	186	165	315	278	388	281	210	237	139	222	245	309	314	245	143	291	272	184	305	468	207	202	227	111	229	82	266	245	256	129	79	136	248	245	159
ENSG00000015171	1954	1984	2015	1711	2073	1077	1342	1285	1753	1124	1132	1158	1089	1779	1380	1420	1639	1307	1585	1353	1288	1580	747	1489	1558	1962	2063	1660	2209	1745	1041	2016	1658	2186	2019	1130	2218	812	1720	1654	1534	1836	1826	1062	884	889	1907	1540	1172
ENSG00000015285	1237	721	1033	871	499	116	375	556	175	455	265	439	244	662	821	749	792	591	691	590	446	916	150	604	364	360	120	710	566	246	370	474	819	507	947	457	706	347	828	827	453	690	750	808	185	182	413	228	315
ENSG00000015413	548	779	998	1108	1702	778	1384	828	578	1671	1508	1455	1287	1784	512	2051	2490	1075	552	1033	1788	2089	1059	2021	3929	754	815	555	358	703	1153	788	735	2138	2726	1077	910	327	1099	2476	1397	817	2078	419	340	711	2546	2544	723
ENSG00000015475	380	261	219	225	302	95	156	251	76	152	184	211	178	164	175	242	214	242	232	212	243	261	29	258	220	243	354	248	196	150	179	280	254	219	332	147	243	222	282	342	209	366	168	267	247	138	225	202	257
ENSG00000015479	6353	6135	4715	5680	6227	3809	3149	3701	5923	2913	2834	3763	2969	4420	4356	3530	4763	3692	4860	3489	3748	4361	3126	3784	3595	6304	7748	5540	5365	4519	3659	5393	4748	5868	5727	3171	7107	2185	4836	3622	4001	5463	4114	3459	3305	2371	4706	4036	4333
ENSG00000015520	1353	2663	2339	3318	3908	2243	6265	4997	2018	3745	5550	4160	3827	5768	1607	4102	4594	3239	2243	3918	3480	4877	3147	4421	7491	2524	1062	1307	1626	3123	3922	2894	2285	5805	5693	4311	3241	1900	3178	3839	4121	2811	3815	2278	1077	2822	4774	6888	2735
ENSG00000015532	371	285	462	396	251	66	186	146	246	262	176	267	202	415	273	306	387	239	270	332	293	522	256	401	267	175	324	276	246	122	248	367	405	483	429	173	378	165	266	310	339	439	296	375	156	170	378	282	276
ENSG00000015568	48	104	23	82	68	23	58	43	47	55	28	41	31	83	25	43	84	35	32	48	54	74	20	46	68	87	16	51	27	17	102	109	62	81	46	39	48	26	44	56	30	41	67	53	43	19	52	80	61
ENSG00000015592	0	0	0	0	0	0	0	0	0	0	3	0	0	0	0	0	0	0	20	0	0	3	0	0	0	0	0	0	0	0	0	0	0	0	4	2	0	0	0	0	0	0	0	0	0	5	0	1	0
ENSG00000015676	1376	1172	1275	1331	1151	795	1027	684	960	738	791	976	876	1151	880	987	1325	888	656	930	1018	1283	1007	1120	1054	894	1144	972	773	649	909	1478	945	1451	1653	795	1006	536	1341	1058	1011	1064	1042	1122	821	728	1114	960	1075
ENSG00000016082	101	17	10	38	69	17	12	50	85	39	39	54	35	32	0	25	32	40	7	25	20	32	5	82	48	42	236	34	110	1	35	12	6	114	30	22	58	15	58	35	30	65	43	37	36	57	18	40	71
ENSG00000016391	657	352	233	247	520	245	292	162	279	540	209	412	311	522	300	462	335	288	358	481	576	454	446	857	249	279	1667	540	352	270	76	321	295	349	570	251	373	250	468	85	226	392	436	310	724	447	518	468	678
ENSG00000016402	130	117	86	109	84	141	76	125	308	118	69	111	69	146	94	113	71	59	54	96	82	95	313	117	182	159	461	135	104	77	62	160	34	218	73	106	125	34	142	74	70	123	133	137	169	106	158	168	234
ENSG00000016490	91990	65948	66628	82978	78139	72129	38477	64049	78551	75795	38268	71335	64560	70174	55230	117030	83541	63168	43546	66699	112233	73050	111377	124900	64171	155008	244582	136190	63147	60418	93813	79411	51498	141688	85976	72092	73875	43441	79638	42077	83600	112613	114195	66420	101002	58156	114863	122548	102316
ENSG00000016602	0	0	11	7	57	0	0	9	0	2	0	4	2	0	0	0	0	9	0	2	1	1	0	2	0	0	17	9	0	0	0	0	0	0	2	0	0	0	0	0	0	0	0	0	41	0	3	0	0
ENSG00000016864	692	1243	346	688	592	242	688	598	648	408	314	351	411	557	374	447	629	570	573	463	519	553	697	585	459	720	1095	704	641	576	329	666	564	715	656	383	689	343	556	514	531	554	507	357	295	328	551	583	492
ENSG00000017260	1769	1805	1595	1561	2058	1260	1316	940	1328	1149	883	1295	979	1234	1146	1196	1543	1346	1321	1128	1304	1528	1146	1363	1263	2310	3088	1580	1762	1384	1266	1359	1391	1442	1457	880	2248	767	1359	908	1310	1723	1492	972	1179	1055	1380	1348	1432
ENSG00000017373	136	92	39	42	164	16	18	12	54	164	35	73	51	49	89	76	45	41	97	44	77	137	28	176	67	26	16	55	14	9	20	46	71	123	41	34	222	56	159	66	28	53	87	46	69	43	35	61	55
ENSG00000017427	232	87	123	88	127	99	95	108	61	73	28	164	51	113	430	80	57	167	129	81	129	133	130	99	131	99	47	61	135	56	30	89	249	116	107	25	230	85	109	52	14	136	150	17	8	42	10	33	5
ENSG00000017483	262	162	212	259	112	123	165	124	70	134	57	124	47	144	225	128	176	178	93	185	256	284	182	213	98	147	861	326	249	139	134	136	225	134	450	166	250	172	250	146	207	207	220	223	386	134	115	101	563
ENSG00000017621	52	19	24	61	84	55	62	30	57	48	74	65	41	64	9	58	61	42	33	86	64	64	26	85	91	72	66	50	70	27	5	35	44	104	90	62	47	49	40	83	53	18	45	18	37	66	62	60	43
ENSG00000017797	1464	1224	1353	1396	1408	1087	1248	753	1375	1092	1147	1127	1071	1535	1463	1429	1602	1215	1196	1151	1350	1541	685	1382	1436	1382	1816	1232	1012	1150	985	1443	1313	1771	1807	872	1920	624	1211	1028	1450	1731	1346	1101	1605	995	1567	1583	1280
ENSG00000018189	797	1094	695	880	1000	384	645	599	779	458	434	636	346	656	712	721	689	675	756	799	528	702	348	607	641	674	972	512	600	543	518	918	697	1167	664	390	853	257	345	463	513	628	762	343	295	330	648	646	441
ENSG00000018236	2	8	0	1	0	7	0	0	0	2	2	10	2	0	22	4	3	6	0	3	2	3	0	7	1	2	0	1	0	0	0	17	0	3	1	2	33	4	5	0	0	0	4	0	0	0	0	3	7
ENSG00000018280	41	45	45	3	23	37	44	184	8	27	53	34	27	52	101	63	50	23	29	88	22	41	32	41	23	13	3	36	24	20	78	149	38	37	112	83	90	15	39	15	32	12	0	200	42	24	6	15	18
ENSG00000018408	140	104	49	196	22	58	19	36	65	54	21	31	34	20	139	61	65	58	62	85	31	88	4	53	29	104	133	118	98	26	66	45	135	118	118	54	352	21	65	50	104	125	41	43	86	18	72	51	24
ENSG00000018510	998	1173	1037	839	1014	891	852	851	1444	794	715	836	836	800	869	947	1109	1064	1060	939	1146	1085	787	1088	954	1518	2465	1382	1315	1223	1011	1511	1142	1328	1381	946	1826	539	1110	553	904	1221	1003	743	955	699	1299	1083	1369
ENSG00000018607	0	0	0	0	0	0	0	0	0	4	0	0	3	0	0	0	1	0	0	0	1	0	0	0	1	0	0	1	0	0	0	0	0	0	6	0	0	0	0	0	0	0	0	0	0	0	0	0	0
ENSG00000018610	287	214	259	258	360	185	253	205	107	128	140	180	178	237	104	170	259	182	190	199	162	223	169	226	192	273	317	221	206	250	134	341	302	283	315	158	389	111	278	205	287	282	161	129	202	137	251	205	184
ENSG00000018625	0	0	2	0	0	0	0	0	0	0	10	7	1	0	0	0	6	2	19	2	2	1	0	4	3	12	3	8	0	0	15	0	0	0	0	0	0	0	2	0	0	0	0	0	0	0	3	4	5
ENSG00000018699	331	330	256	218	224	146	222	305	347	123	105	150	115	238	168	160	247	155	111	172	262	215	285	199	136	271	725	402	503	177	143	186	212	145	468	119	325	129	194	130	286	358	170	202	152	97	190	99	327
ENSG00000018869	69	64	33	76	39	14	15	61	56	33	19	32	26	0	57	64	60	47	47	37	37	28	34	29	16	141	9	45	14	10	12	83	46	83	52	51	86	15	21	48	33	149	32	51	44	25	38	46	11
ENSG00000019102	177	82	198	88	44	71	99	133	69	32	85	67	50	49	115	190	105	32	3	81	135	81	149	60	94	72	12	53	15	20	146	59	19	137	24	56	22	32	27	25	48	1	75	3	250	35	98	109	15
ENSG00000019144	501	452	358	536	739	351	642	400	336	427	613	437	604	753	315	656	612	295	352	450	439	625	652	616	1050	435	584	349	262	181	343	582	474	855	462	388	346	226	464	484	425	350	490	315	472	383	616	497	253
ENSG00000019169	4	0	0	2	11	0	0	0	0	2	0	3	1	11	5	6	3	1	6	1	4	19	0	6	8	0	0	0	0	0	0	0	0	0	0	2	0	26	23	0	1	0	0	0	0	0	0	0	6
ENSG00000019186	0	0	0	0	0	0	0	0	27	0	2	6	0	0	0	0	1	2	0	1	0	8	0	2	0	0	0	0	0	0	0	0	0	0	0	8	0	0	0	0	0	0	0	0	0	0	0	0	0
ENSG00000019485	138	96	121	85	129	40	59	39	38	84	75	52	66	75	85	68	109	105	49	67	77	114	8	99	89	50	44	111	74	44	29	77	44	103	140	44	86	38	137	54	134	85	122	82	86	33	75	107	31
ENSG00000019505	511	484	636	621	556	326	378	228	663	249	260	503	320	432	219	331	288	612	274	305	524	435	300	543	997	904	2968	767	508	385	245	495	513	568	500	268	645	278	544	418	435	545	359	288	979	517	600	627	845
ENSG00000019549	0	0	0	0	0	0	8	0	0	0	6	1	6	24	12	0	0	4	31	1	0	2	0	0	0	0	0	8	0	0	0	0	0	10	0	0	10	0	0	0	0	0	0	0	0	0	0	3	0
ENSG00000019582	23249	21476	23777	23125	33633	21742	23638	20585	14977	19165	20150	34790	26978	37727	30855	26177	34985	19501	21579	27044	25134	31421	14284	39802	44138	14637	17392	21528	17556	17132	19428	25291	29133	38624	34036	20204	26450	15261	28893	32239	28083	52182	26649	20649	18999	19380	49143	44994	31645
ENSG00000019991	14	0	15	3	0	17	0	0	0	4	0	7	1	3	0	18	1	12	32	5	6	5	41	6	0	0	0	2	0	1	0	0	0	0	4	9	86	0	0	19	0	0	0	5	0	0	0	2	5
ENSG00000019995	665	803	548	694	754	333	456	380	433	489	430	535	329	547	497	597	552	431	547	480	434	515	221	559	514	518	678	424	504	483	488	653	488	934	641	385	1233	172	450	400	470	696	489	343	310	295	478	622	326
ENSG00000020129	287	76	175	191	119	46	81	140	41	127	84	102	96	13	108	169	213	103	101	186	153	199	58	137	114	70	170	129	57	79	112	95	120	198	294	108	226	120	143	282	116	67	92	141	105	43	64	89	97
ENSG00000020181	23	0	2	0	5	0	6	4	0	8	20	23	2	35	24	16	9	7	13	8	9	7	10	12	1	8	25	11	3	0	0	2	31	0	3	8	1	6	1	0	0	0	4	0	1	0	1	3	3
ENSG00000020219	0	0	0	1	0	0	0	0	20	2	0	1	0	0	0	0	0	1	0	0	0	0	0	3	0	0	0	4	0	0	0	0	0	0	2	0	0	0	0	0	0	0	0	0	0	0	0	1	0
ENSG00000020256	200	221	257	198	221	136	321	134	110	293	244	183	216	165	103	275	305	203	189	255	228	228	227	332	232	201	182	218	285	172	150	258	224	390	358	197	175	126	254	191	193	174	175	248	189	256	308	261	268
ENSG00000020426	177	192	202	169	169	119	102	135	102	88	98	80	61	37	175	84	103	89	118	103	94	125	51	109	93	145	200	125	95	113	107	215	165	33	156	86	291	58	172	74	111	92	119	61	133	35	155	65	128
ENSG00000020577	51	225	40	148	164	72	93	182	37	64	77	124	73	115	107	102	77	57	114	66	81	221	12	96	226	87	35	15	78	167	18	167	69	93	110	63	60	3	91	18	103	102	45	69	47	39	60	85	26
ENSG00000020633	2731	1920	3280	2376	1231	411	837	1127	611	1485	846	1244	681	1738	1968	1807	2234	1637	1685	1574	1125	2340	589	1722	954	1425	289	1872	2041	770	990	2054	2506	2018	2725	1351	2541	912	2042	1761	1601	2030	1801	2020	471	388	942	639	920
ENSG00000020922	569	571	488	516	444	219	225	284	306	260	141	263	179	322	385	281	445	390	272	461	272	340	293	359	265	409	764	550	311	326	255	499	639	328	447	250	558	189	337	191	192	469	214	420	246	257	183	309	298
ENSG00000021300	401	139	104	186	390	101	70	35	76	292	106	167	157	144	146	158	120	156	130	125	253	231	85	322	139	159	461	170	84	47	68	89	246	110	231	150	240	183	171	144	100	178	119	149	360	86	151	106	152
ENSG00000021355	3758	4778	4151	4299	6080	5209	5529	2939	6430	3141	4322	3991	3854	4465	3231	4500	4692	3789	3304	4109	3993	4837	3567	4480	5446	6007	6348	4421	3497	5051	4793	5538	3559	6007	5388	3000	5198	1976	4754	3614	4892	4866	4359	2843	4084	3778	7235	6304	4244
ENSG00000021461	17	34	0	0	6	6	10	34	0	0	0	2	0	0	0	3	7	0	0	4	0	0	33	1	0	0	14	0	0	0	0	5	21	0	4	0	0	0	0	0	2	20	0	3	0	0	0	0	1
ENSG00000021488	947	821	1099	990	1254	1551	2353	1024	1322	1073	1417	1127	1704	1307	633	1248	1740	1007	932	1515	1475	1662	1569	1564	2584	1251	790	998	839	1291	1811	1763	735	1632	2352	1149	1379	845	1269	1357	2028	1566	1768	687	799	1289	3180	2183	1645
ENSG00000021574	616	837	515	442	658	374	715	437	1257	378	451	386	402	476	501	334	663	437	737	559	511	553	517	482	634	815	591	504	411	595	534	757	467	936	770	387	752	283	500	494	445	649	433	314	307	251	638	700	515
ENSG00000021645	0	6	0	0	6	6	0	0	7	5	0	16	1	0	8	7	10	23	3	30	10	3	0	14	1	0	94	20	0	0	0	0	0	0	18	11	0	8	19	15	0	15	5	0	0	8	4	0	10
ENSG00000021762	85	33	50	66	57	64	40	15	43	90	121	63	66	41	39	130	50	36	48	40	136	134	260	111	54	85	126	69	37	22	95	81	60	34	78	43	45	81	117	63	56	103	167	80	108	82	117	126	100
ENSG00000021776	1304	1474	1081	1235	1161	853	912	813	1345	690	633	768	609	1192	794	865	1005	928	1119	816	852	966	260	913	798	1306	1897	1224	1255	956	1071	1202	953	1064	1487	689	1833	510	1017	853	890	1143	983	746	820	484	919	940	1159
ENSG00000021826	14987	19609	20825	14232	29494	20794	20122	15321	29743	13230	17910	18247	20139	14129	15749	13150	15703	13119	14911	18483	21884	19476	17807	19192	17652	27792	43298	26454	18766	18268	17807	30616	12536	25259	29143	13909	27998	11648	20256	10940	19359	23521	14824	11943	15313	20125	36373	29757	35425
ENSG00000021852	0	0	0	0	0	0	5	0	0	1	4	9	3	0	0	4	1	0	8	1	2	3	0	2	0	0	0	6	0	0	0	0	0	0	8	1	0	0	0	0	0	0	0	12	0	0	0	0	3
ENSG00000022267	72	57	10	71	4	5	23	62	0	15	32	25	9	96	34	36	38	12	108	14	41	25	23	21	9	57	21	30	11	1	9	9	16	52	30	9	72	10	1	67	13	17	0	22	19	3	0	9	11
ENSG00000022277	997	806	844	659	1004	682	871	768	789	583	646	714	530	768	653	697	777	612	684	590	636	735	805	700	878	1021	1048	761	627	814	616	969	750	1086	991	592	1124	340	872	670	582	977	787	704	619	477	1143	739	672
ENSG00000022355	1	11	8	11	17	3	0	1	1	7	1	7	3	5	0	5	2	4	0	5	3	3	0	3	5	30	13	8	0	0	14	0	8	36	5	4	11	0	3	0	0	0	3	0	0	3	18	7	0
ENSG00000022556	54	35	109	249	452	37	96	246	284	236	62	32	300	168	145	302	59	306	149	199	244	587	49	180	526	305	264	306	264	222	136	119	272	84	401	114	744	39	319	445	570	210	589	687	248	94	281	305	213
ENSG00000022567	397	202	203	221	298	201	270	255	204	216	201	240	212	175	207	320	267	228	201	240	237	326	107	317	228	235	247	224	132	178	126	207	261	282	273	205	387	171	271	284	258	184	305	193	285	144	300	206	220
ENSG00000022840	2985	3276	2916	3340	3799	2525	3404	2166	2410	2539	2696	2775	2390	3153	2633	2509	3267	2598	2381	2596	2510	3117	2779	3061	3394	3397	3745	2510	2750	2279	3242	3209	2917	4618	4444	2067	4351	1517	2606	2663	3014	3278	2814	2241	2462	2305	3910	3038	2706
ENSG00000022976	260	376	465	376	472	204	287	216	100	250	248	270	221	391	293	349	414	277	157	289	225	375	81	304	445	301	374	212	380	169	249	242	263	448	422	249	433	181	412	250	242	231	379	213	197	200	535	280	260
ENSG00000023041	1483	2900	1437	1889	2224	1582	2306	1411	2186	1390	1666	1415	1306	1776	1068	1221	2212	1661	1974	1833	1508	1831	1129	1453	2819	2550	1450	1644	1473	2385	1487	2338	1426	2613	2031	1488	3140	659	1158	1655	1883	2282	1304	581	881	1269	2530	2249	1623
ENSG00000023171	2101	3552	2085	3002	3725	3124	5206	1243	3170	3019	4343	3033	3497	4672	1754	3876	3698	3108	2914	3711	2794	3512	2064	3330	6341	2740	640	2003	1374	2645	3299	4826	2973	5711	3716	2050	3329	756	2197	4214	3521	3298	4376	953	1049	2118	6050	4520	1816
ENSG00000023191	1417	834	1001	772	830	539	1235	596	468	1005	1103	1244	985	1278	596	1439	1341	840	875	1025	1447	1587	1092	1398	1306	771	1439	858	648	700	1022	963	882	1443	1970	668	1082	691	1610	1112	1278	1196	1177	950	818	965	1921	980	1191
ENSG00000023228	3000	4007	3022	3207	4998	3807	4846	3030	4945	2610	3120	2777	2923	3172	2689	3281	3728	3199	2528	3305	3352	3521	2854	3737	4247	4961	5639	3455	2817	4541	3643	5438	2845	5916	5318	2382	5273	1774	3595	2245	3799	3871	3094	2130	2660	3186	5715	4915	4265
ENSG00000023287	1563	2500	2035	2016	2328	1956	2034	1390	2313	1737	1792	1592	1477	2332	1733	1684	2067	1574	2177	1603	1260	1506	1186	1628	2375	2681	1810	1348	1911	2930	1774	2566	1689	3672	2625	1573	3682	691	1831	1485	2117	2016	1562	891	1084	1295	2457	2862	1357
ENSG00000023318	1287	1776	1164	1613	1992	1563	1736	1079	2077	1332	1201	1178	1372	1580	793	1106	1867	1319	1485	1639	1243	1453	834	1332	1980	2404	2585	1572	1560	1972	1738	1867	1166	2655	2319	981	2091	691	1232	956	1768	1722	1190	906	1327	1199	2053	1658	1735
ENSG00000023330	1631	1270	1233	1661	2392	1446	2165	1384	1543	1167	2181	1933	1904	2323	1142	2076	1608	1425	1272	1348	1396	2308	1031	1787	2828	1550	1419	921	781	1859	1529	1760	1353	2709	2170	1252	2226	620	1830	1323	1894	1649	1216	1122	1695	1416	2847	2078	1442
ENSG00000023445	999	2440	1695	1443	950	469	623	690	1017	707	617	1580	406	638	1195	749	1861	942	1132	1156	800	838	523	1459	1346	1322	1051	932	1633	1996	974	891	798	1350	1375	979	1262	384	865	1066	861	3160	1096	997	2046	611	650	587	1038
ENSG00000023516	2135	2331	1855	2271	2163	1194	1146	1323	1710	1008	903	1164	843	1440	1203	1176	1566	1285	1400	1355	1131	1359	611	1277	1240	1704	2660	1540	1866	1198	1370	1675	1352	1918	2050	1067	2430	599	1550	1543	1183	1744	1359	988	894	601	1135	1007	1037
ENSG00000023572	139	83	106	144	172	131	131	61	74	104	115	87	66	86	177	74	128	88	117	108	95	108	168	113	120	136	148	68	144	227	105	100	101	123	88	87	171	91	91	43	94	183	142	68	46	105	214	106	122
ENSG00000023608	33	47	32	52	82	62	68	84	140	26	39	59	17	60	19	48	37	39	46	36	54	43	63	46	47	156	52	42	47	73	23	80	31	69	47	32	60	10	40	49	12	14	47	32	47	37	28	27	36
ENSG00000023697	666	837	607	825	1460	1145	1052	507	1041	648	840	828	789	857	656	802	985	594	690	850	677	754	706	727	1272	1019	933	737	775	925	1087	1069	588	1438	1063	702	1114	288	639	952	722	1024	925	485	348	460	1247	1176	674
ENSG00000023734	1323	1567	1174	1076	1291	1189	1225	1000	1759	819	890	954	980	1282	756	921	1299	1008	1108	924	1307	1159	1012	1241	1161	1937	2864	1309	1104	1681	1278	1188	1257	1538	1703	751	1899	534	1180	1141	1097	1693	1194	828	1205	1166	1475	1154	1616
ENSG00000023839	1814	4673	3715	5538	6862	5485	10114	2897	5009	3358	5234	3510	3666	3960	2520	3279	3435	2961	2229	1731	3078	7682	2070	2975	5791	6848	393	3171	3073	5341	3384	4531	3461	19203	4948	3154	5367	1903	3323	3934	5503	2661	5270	1325	1513	3695	12140	9014	2828
ENSG00000023892	2346	1682	1936	1833	903	296	708	695	608	966	650	905	417	1267	1154	1468	1695	1134	1155	1209	950	1690	814	1332	745	765	615	1261	1156	435	647	1148	1598	1335	1778	877	1501	502	1479	1145	1229	1166	1371	1577	537	358	758	471	574
ENSG00000023902	937	880	1030	934	460	171	435	771	402	456	397	461	284	896	864	716	731	532	422	492	569	875	260	537	439	605	127	518	536	237	313	640	816	657	884	402	1166	262	841	746	563	945	689	686	301	132	253	212	237
ENSG00000023909	928	1246	944	1103	1867	1548	1786	998	1876	936	1717	1124	958	1354	860	1307	1641	1079	1761	914	1165	1288	1265	1754	2126	1895	1061	656	1070	2308	1692	1617	1077	2655	1289	900	3157	614	1406	1786	1074	1895	1358	467	444	824	1978	2228	765
ENSG00000024048	2420	2965	2882	3402	3437	2162	3070	1868	2700	2071	2143	2257	1901	2935	1817	2181	3062	2341	2315	2484	1663	2063	1703	2424	2705	3044	2974	2436	2633	3107	1963	3699	2502	4368	3700	2154	3410	1241	2387	2744	2405	3671	2263	1706	1453	1300	3152	3187	2653
ENSG00000024422	7	0	7	0	5	17	0	0	0	3	16	3	8	0	0	2	3	3	19	2	14	3	0	0	2	7	0	5	0	0	0	0	1	9	2	0	1	0	5	0	2	0	0	1	146	6	0	0	10
ENSG00000024526	45	38	89	34	46	101	62	150	175	52	14	64	36	0	167	43	39	83	101	34	183	87	75	181	65	216	733	173	206	73	0	99	124	28	137	72	103	94	78	63	47	114	59	141	198	94	73	55	367
ENSG00000024862	527	610	474	622	711	539	601	460	656	468	423	551	422	588	438	612	593	397	449	536	373	494	375	468	618	609	456	380	361	513	576	455	548	777	595	381	903	240	537	428	513	603	589	368	275	289	789	564	325
ENSG00000025039	37	36	31	19	61	27	43	45	121	30	10	55	13	61	120	94	39	31	77	21	30	39	3	31	26	51	16	18	6	25	4	10	117	41	40	11	59	32	70	0	16	3	74	52	13	29	11	26	11
ENSG00000025156	261	161	180	304	287	158	125	176	155	104	118	158	93	200	208	95	158	145	138	146	133	165	124	125	130	299	130	181	206	218	80	156	144	333	185	136	236	93	136	20	163	194	190	131	99	93	122	128	133
ENSG00000025293	1659	1392	1226	1460	962	421	595	497	716	728	523	706	426	929	1293	750	1074	824	953	847	717	1041	596	762	625	989	877	944	918	584	494	909	1324	1097	1365	825	1513	432	1080	1078	975	941	735	757	485	292	452	504	570
ENSG00000025423	0	0	0	7	0	0	0	19	3	6	1	13	1	0	0	10	2	4	27	5	3	6	0	7	6	0	2	27	0	4	0	0	22	3	6	2	0	1	0	28	0	0	0	7	2	0	0	5	0
ENSG00000025434	685	784	740	917	1194	781	1223	700	821	728	1097	749	1048	1145	733	931	1107	804	574	1011	871	1073	525	927	1584	650	855	688	449	529	733	992	544	1360	886	684	699	411	780	1006	1048	667	970	450	401	757	1756	1159	650
ENSG00000025708	464	464	490	435	528	191	826	311	374	499	659	718	510	768	450	497	862	652	377	723	495	618	192	1180	1194	357	228	330	523	640	379	721	472	700	1114	485	468	337	784	424	558	909	752	669	1563	718	692	757	1190
ENSG00000025770	636	293	660	676	442	245	570	228	157	433	394	468	356	727	274	512	609	428	449	485	513	671	280	621	556	354	623	473	404	283	297	459	443	587	750	319	382	221	665	396	428	482	574	452	277	396	713	422	486
ENSG00000025772	400	271	211	145	216	133	271	149	193	160	196	261	234	193	312	264	257	168	290	236	300	258	244	311	364	235	539	297	360	230	84	355	250	320	375	223	385	233	383	358	263	255	254	225	381	212	262	261	292
ENSG00000025796	1875	1970	1570	1736	2053	1168	1294	1166	2433	1204	946	1199	1005	1296	1596	1297	1704	1482	1594	1578	1479	1764	1070	1389	1301	2318	3412	1759	1735	1466	1321	2023	1487	2396	2062	875	2577	652	1611	1085	1524	1498	1192	1109	1245	1019	1551	1585	1751
ENSG00000025800	1392	1454	1138	1376	1537	838	1201	868	1396	960	942	1098	915	1186	1258	1180	1479	1276	1057	1173	1126	1433	1226	1236	1320	1485	1843	1214	915	881	1185	1380	1425	2155	1799	775	1631	614	1296	1264	1204	1329	1257	988	1012	793	1349	1252	1113
ENSG00000026025	1419	1527	935	1210	1035	335	463	579	968	336	311	436	181	559	1070	723	600	561	1029	520	355	805	244	492	333	966	182	894	1100	501	634	947	1531	937	975	656	1850	370	835	773	615	1004	662	678	450	135	278	181	174
ENSG00000026036	39	70	45	63	29	34	57	0	63	50	38	55	50	30	10	79	107	35	19	86	45	150	0	70	73	7	69	28	11	15	107	57	27	108	88	46	60	37	19	15	63	45	56	19	11	56	28	65	52
ENSG00000026103	574	553	417	387	546	251	349	166	294	252	161	275	127	556	385	288	324	322	474	274	232	302	217	371	274	667	743	451	636	411	436	517	406	442	641	316	1018	192	360	454	336	597	253	248	254	120	422	360	347
ENSG00000026297	619	808	736	775	659	275	474	406	249	471	253	481	209	836	670	840	787	555	759	495	330	638	355	615	535	337	561	384	550	239	280	359	794	770	652	335	508	204	479	363	391	338	770	616	352	228	402	211	188
ENSG00000026508	2013	1693	1830	1947	1155	763	683	912	1326	652	297	660	373	889	1341	1007	1295	724	1371	881	1144	1493	803	1050	582	1322	2870	1629	1342	502	1161	870	1462	903	1314	676	1690	744	1251	670	871	1704	860	1104	1790	493	498	400	818
ENSG00000026559	2	17	5	20	3	11	19	0	0	20	4	34	14	27	0	14	69	11	0	31	1	44	14	8	24	0	0	23	0	11	7	0	0	33	38	9	0	0	3	33	14	22	0	6	0	3	19	45	5
ENSG00000026652	39	33	38	30	41	23	25	3	21	13	23	12	24	53	60	34	13	37	32	19	35	30	33	22	30	4	62	13	1	0	0	16	0	32	20	17	0	11	30	45	0	0	20	16	98	6	0	5	8
ENSG00000026751	2974	2051	2477	2758	1276	388	742	1501	879	1127	621	937	369	1410	1484	1278	1450	1504	1889	1068	609	1560	678	1023	796	1533	523	1685	2349	827	1028	1393	2379	1843	2981	1166	2307	788	1759	1314	1441	2423	1482	1607	399	275	692	594	665
ENSG00000026950	3511	3503	3313	4446	2526	714	1525	1455	1498	1702	908	1730	845	2225	2010	2198	3202	2338	2512	2376	1436	2876	754	2386	1748	1745	2958	2992	3670	2051	1422	2314	2659	2559	3217	2517	2662	1149	2618	2140	2737	3560	2151	2522	1966	900	1815	1592	2515
ENSG00000027001	396	286	162	187	363	309	315	147	254	159	214	186	216	211	134	255	273	216	112	225	261	256	291	308	196	403	651	256	101	249	199	217	130	268	341	152	267	124	318	301	317	252	222	247	481	248	290	188	412
ENSG00000027075	3175	2589	2556	2677	1399	530	927	1090	1150	1223	730	899	545	1262	1928	1267	1702	1336	1647	1327	925	1701	426	1202	852	2183	635	2162	2650	1560	1380	1753	3180	1946	2766	1590	3260	835	2542	2163	1634	2867	1668	1753	462	352	1005	867	847
ENSG00000027644	0	0	4	2	0	0	0	0	0	4	4	5	2	0	0	0	1	1	0	0	7	4	0	3	0	0	0	5	0	0	0	5	0	10	6	3	0	2	0	0	0	11	0	0	0	0	0	0	7
ENSG00000027697	1770	2898	1671	2137	3316	2317	2811	1672	2519	1627	1825	2089	2008	1978	1363	1882	2286	1819	2051	2380	1823	1952	1471	1811	3139	3348	2001	1647	2065	2947	2432	2973	1550	3847	2372	1586	3059	705	1642	1872	2284	2672	2137	1247	1193	1388	3046	3031	1813
ENSG00000027847	327	247	267	234	276	126	238	116	161	214	180	194	147	185	361	317	279	187	116	246	245	339	254	281	311	206	330	196	131	162	160	210	218	222	335	142	392	199	269	233	250	175	177	252	223	138	291	206	255
ENSG00000027869	980	571	613	736	404	106	208	331	171	312	230	273	230	435	484	420	528	318	434	358	260	611	37	457	267	323	119	444	138	182	191	342	721	528	815	402	678	186	687	351	443	540	554	607	121	103	274	164	240
ENSG00000028116	247	181	220	210	350	83	143	138	427	156	106	140	102	184	205	235	205	140	167	180	152	164	50	183	117	377	230	203	451	276	147	209	338	340	225	186	323	111	308	145	163	329	115	113	213	81	224	158	137
ENSG00000028137	2073	1220	1863	1961	1342	791	1274	857	1053	974	1190	1396	846	1911	1344	1626	1744	1323	1318	1105	1380	2124	849	2281	1820	1121	1006	1901	1506	993	1311	1624	2124	1431	2544	1492	2061	902	1977	2082	1752	2062	1586	1698	1060	1304	1450	1236	1202
ENSG00000028203	795	761	662	958	1146	478	645	430	803	471	607	620	593	627	730	698	788	731	618	667	559	680	599	614	666	995	995	631	936	786	663	827	729	1003	838	587	956	331	582	478	589	746	682	490	420	410	668	745	653
ENSG00000028277	427	431	486	398	247	67	218	183	182	220	132	524	89	447	389	344	758	278	376	423	363	429	73	243	193	343	147	206	285	165	140	226	196	289	471	181	323	130	263	204	151	312	228	376	157	40	84	77	86
ENSG00000028310	988	881	1069	1221	832	373	801	403	438	637	495	639	487	741	811	700	965	704	628	735	707	916	604	783	793	827	971	772	515	447	592	741	780	1059	1023	526	841	378	671	1123	684	784	779	638	626	363	747	556	550
ENSG00000028528	2718	2790	2563	3177	2951	1600	2254	1653	2007	1902	1595	1974	1753	2478	2648	2282	2655	2224	2650	2205	2135	2371	1486	2274	2516	2222	2921	2183	2083	1931	2289	3234	2563	3283	3205	1429	3282	1108	2438	2110	2009	2298	2362	1712	1893	1606	2701	2332	2187
ENSG00000028839	223	376	267	370	389	284	202	171	333	175	255	221	194	297	235	165	234	166	296	268	197	223	123	236	240	235	315	197	114	270	254	342	210	358	234	206	360	102	180	94	254	347	282	169	135	115	276	300	212
ENSG00000029153	27	95	48	61	87	117	69	41	59	62	40	52	40	54	133	63	81	68	61	54	145	44	0	71	53	152	533	178	72	133	72	105	22	155	78	67	243	22	37	23	97	80	29	115	309	68	89	76	138
ENSG00000029363	3694	4558	3800	4487	4621	2777	2733	2041	4373	2486	2185	2661	2098	2919	3318	2827	3681	3320	4156	3005	2813	3545	2274	2867	2349	5396	6739	4288	3706	4069	2906	4010	3547	4600	4552	2536	5511	1744	3398	2590	3075	4534	2927	2625	2771	1821	3682	2998	3776
ENSG00000029364	2266	2240	1777	2047	2651	2077	2412	1693	2402	1532	1760	1790	1867	2249	1271	1711	2285	1814	1772	1997	1930	2150	2337	2042	2482	2438	2821	1972	1612	2474	1953	2863	1573	3299	3140	1330	2817	1183	2010	1788	1785	2735	1629	1154	1115	1727	2560	2508	2309
ENSG00000029534	21	7	43	34	63	18	19	34	13	27	33	51	45	82	11	21	32	29	9	46	58	44	73	56	60	32	13	28	57	3	57	59	32	60	33	51	32	12	46	28	15	8	37	18	42	26	23	16	27
ENSG00000029559	0	0	0	8	0	0	0	0	0	2	0	1	0	0	0	0	0	3	0	0	3	0	0	3	0	0	0	0	0	6	0	0	0	0	1	0	0	5	0	0	0	0	0	2	0	0	0	0	0
ENSG00000029639	317	179	100	199	160	159	105	110	163	65	71	74	69	177	59	123	135	75	120	123	153	126	272	141	116	121	213	145	253	87	84	215	169	119	182	134	135	97	140	23	156	120	78	71	67	69	134	107	159
ENSG00000029725	1337	1716	1601	1414	1619	917	1182	779	1641	827	819	1031	704	1001	947	991	1104	1059	1506	1038	902	1288	784	1090	1370	1768	1665	1191	1324	1728	1430	1212	1265	1890	1442	932	1364	431	1333	1188	968	1319	1191	743	516	688	1044	1124	843
ENSG00000029993	370	348	267	155	248	328	308	116	518	135	152	219	265	137	353	234	149	199	420	135	438	202	256	391	237	683	1465	568	194	375	168	424	244	147	354	185	483	228	383	311	268	606	363	195	685	389	463	219	697
ENSG00000030066	1200	1308	1084	1138	1241	712	784	733	1300	677	550	686	579	827	697	840	1055	927	875	845	899	964	972	754	898	1200	2361	1263	844	1016	779	1406	813	1431	1404	720	1563	460	958	735	713	1182	851	646	524	609	851	869	1021
ENSG00000030110	1235	946	1253	1215	1423	907	1679	1019	926	1116	1112	1353	1130	2002	839	1256	1667	1042	1079	1277	1461	1712	1219	2452	2133	1266	1661	1576	1206	1501	1321	1437	851	2056	2218	1187	1474	726	1757	1520	1458	1863	1633	981	1531	1599	2672	1751	2370
ENSG00000030304	8	0	6	1	23	10	11	0	16	2	10	2	2	0	0	0	3	0	30	8	9	2	0	3	4	0	1	0	0	0	4	0	8	15	0	6	0	0	0	0	4	0	10	0	0	0	0	7	3
ENSG00000030419	808	573	252	243	439	181	303	313	411	226	162	203	117	743	518	188	188	263	185	263	162	413	126	136	394	1124	332	1615	1322	1346	1197	333	2528	564	1886	1282	2320	643	2040	1042	1636	2210	598	652	213	246	201	811	618
ENSG00000030582	1898	1082	1658	1673	2170	1329	2164	1614	909	1955	2338	3073	2333	2783	1828	2855	2917	1677	1361	2142	2726	3086	2115	2736	4181	1180	1779	1327	876	1084	1678	2164	1975	2715	2828	1462	1696	1488	2412	2317	1831	1634	2321	1500	2001	1934	3482	2598	2425
ENSG00000031003	1252	1168	1004	1070	725	474	615	633	644	480	520	532	420	598	601	679	916	621	1118	692	535	874	186	616	627	958	860	727	676	765	481	878	1023	1101	792	619	1498	362	858	867	521	1146	735	686	408	269	475	438	524
ENSG00000031081	339	182	198	220	152	99	92	63	56	143	73	224	102	210	225	217	194	112	202	141	205	246	166	179	76	145	247	190	35	111	123	185	201	212	179	86	137	81	171	204	128	172	192	145	27	56	149	144	145
ENSG00000031544	6	0	0	7	4	6	19	0	0	8	15	8	4	55	0	5	4	12	2	12	8	18	0	6	5	2	0	2	0	1	0	0	0	11	22	2	0	0	12	0	1	0	2	0	7	4	0	15	3
ENSG00000031691	42	85	120	79	97	11	61	15	19	53	32	46	35	183	59	62	61	41	140	64	41	89	40	62	42	61	180	56	22	43	78	104	48	46	79	66	64	49	52	0	60	38	116	45	4	20	33	46	51
ENSG00000031698	2251	2594	2178	2198	1950	1785	1876	1700	1842	1561	1442	1721	1480	1778	1713	1896	2153	1615	1403	1579	1694	2109	1224	2090	1961	2490	3104	1747	2301	1538	1615	2581	1897	2624	2796	1213	2537	1118	2100	1778	1876	2218	2082	1541	1624	1403	2545	1792	1979
ENSG00000031823	776	659	802	765	653	339	748	420	309	674	614	763	589	873	909	750	896	569	535	780	821	875	955	929	752	548	775	606	715	328	495	764	647	945	1064	497	876	459	808	674	659	772	963	638	689	555	990	720	712
ENSG00000032219	1661	2083	1672	2174	2238	1577	1421	1469	2087	1164	1156	1259	1028	1401	1950	1468	1839	1536	2214	1378	1139	1366	1053	1192	1297	2334	1731	1710	1770	1408	1479	1654	1495	2269	1750	1005	2529	593	1302	1553	1657	2072	1838	1318	712	816	1793	1533	1188
ENSG00000032389	268	247	359	272	257	183	378	188	141	317	209	247	216	291	137	253	308	228	193	319	307	288	256	313	306	266	513	281	198	252	154	218	365	451	541	193	364	181	379	244	251	329	286	207	378	297	509	395	516
ENSG00000032444	1292	1082	1531	1468	1276	697	1480	860	570	1620	1549	1464	1405	1466	840	1762	1814	1286	817	1533	1427	2333	1242	1756	2062	979	882	1038	669	882	1284	1232	1365	2049	2132	983	1316	717	1422	2029	1552	1197	1703	1355	656	1070	2701	1620	1437
ENSG00000032742	202	485	383	436	494	460	428	178	529	233	299	260	257	204	396	249	378	323	267	276	253	272	212	284	524	462	369	242	322	486	109	443	259	506	349	242	424	104	358	92	237	292	346	154	262	213	360	363	345
ENSG00000033011	277	220	210	268	135	156	188	157	115	135	173	162	181	190	150	192	190	143	120	195	245	178	197	263	217	183	351	190	132	122	179	210	100	185	341	102	209	183	255	63	220	128	187	172	149	162	277	269	224
ENSG00000033030	802	875	798	903	904	681	695	389	743	504	519	595	415	760	777	671	867	629	638	636	567	721	457	608	668	1112	1176	819	897	543	572	862	747	1204	840	594	1059	287	591	571	674	691	744	520	424	317	725	589	665
ENSG00000033050	754	660	690	687	584	348	393	383	352	337	332	505	386	602	542	513	579	450	583	459	591	737	274	570	522	805	949	617	582	350	487	719	646	621	842	391	846	342	605	404	608	736	733	463	305	408	637	436	553
ENSG00000033100	1044	949	926	911	739	408	914	496	472	819	769	606	632	832	345	1025	1052	760	636	924	784	1087	415	985	894	484	816	908	699	536	531	986	986	1285	1361	597	717	506	926	925	775	688	932	777	624	623	1126	770	863
ENSG00000033122	16	36	39	50	47	21	39	34	19	21	39	38	40	11	8	47	42	15	35	29	42	25	0	30	23	53	29	27	0	46	78	34	16	46	38	55	41	24	25	57	28	32	7	12	14	9	38	21	27
ENSG00000033170	765	579	611	669	1137	687	543	520	1121	638	535	533	454	510	497	609	778	528	654	610	709	629	957	722	545	772	1837	1000	559	742	671	773	657	1027	905	455	940	275	667	337	693	725	534	520	683	519	904	959	767
ENSG00000033178	1291	1935	1451	1589	1952	1036	1301	1163	1714	792	769	973	822	1190	1147	989	1412	1115	955	1033	930	1308	821	1221	1416	2009	2505	1966	1433	2135	985	1699	1115	1861	1573	1106	1632	463	1257	681	931	1803	1445	961	1254	737	1166	1414	2086
ENSG00000033327	1113	884	987	1164	1177	684	1041	874	810	979	1134	1124	795	1467	656	1149	977	717	636	1053	941	1020	979	1033	1211	887	1118	1028	486	467	596	1339	657	1336	1215	749	1267	410	864	1031	903	1161	1026	653	764	893	1474	1526	747
ENSG00000033627	1316	1752	1986	1789	2643	2153	3495	1791	2046	1475	2669	1773	1805	2198	1477	1718	2542	1647	1113	1798	1491	1971	2002	1985	4063	2922	1864	1118	1112	2134	2442	2526	1357	4991	2102	1269	2332	927	1834	2448	1936	1634	2079	863	1301	1508	2929	2403	1570
ENSG00000033800	811	1049	761	971	956	683	665	514	755	554	513	565	472	635	502	581	747	597	684	637	572	701	540	539	807	973	736	542	721	664	594	927	594	1160	834	515	1045	333	696	626	687	829	607	538	388	361	705	724	556
ENSG00000033867	4923	4467	5565	8401	13071	9340	10863	7714	20379	4064	8957	6879	11354	7560	5013	6401	10728	5113	6033	8103	8453	9453	6950	8424	18688	13528	6180	4181	5666	9572	10397	12293	5616	11139	7102	6733	11532	3322	7351	7032	7777	6976	8028	3873	3188	5716	10265	9138	6932
ENSG00000034053	811	297	186	395	220	24	129	42	26	359	131	296	31	311	445	710	191	295	373	220	116	640	155	312	61	124	57	141	355	59	28	215	239	659	174	34	235	37	101	222	73	82	345	318	149	61	329	64	71
ENSG00000034063	158	249	135	165	88	27	82	87	155	94	80	132	56	119	140	165	212	137	144	156	255	197	162	207	98	96	544	238	123	96	104	176	220	161	326	86	236	147	176	130	151	281	147	237	175	90	96	69	369
ENSG00000034152	1138	1178	1203	1005	1179	933	1458	914	810	1178	1529	1305	1123	1436	759	1262	1421	1139	1022	1191	1774	1280	1268	2139	1935	1024	1324	1329	672	1331	1087	1528	864	1373	2184	821	1615	682	1589	1584	1226	1525	1369	947	1321	1539	2678	1748	1642
ENSG00000034239	0	5	0	0	0	6	3	0	0	2	0	8	0	0	0	19	0	1	11	12	4	0	0	3	6	0	0	2	0	0	0	0	0	1	2	3	12	0	2	19	0	0	0	16	0	0	0	2	5
ENSG00000034510	5852	5372	4341	4682	5975	2887	5596	4028	3288	2599	2038	2828	2180	5240	4462	4321	3407	3257	3831	2025	3298	2734	3020	4569	3241	5917	9371	6357	5902	4747	3277	4089	4584	5262	6776	4021	6923	2222	4731	4122	5012	7024	4769	3083	5261	2511	4546	2724	2724
ENSG00000034533	366	256	164	382	209	247	276	281	426	176	187	199	157	130	193	203	280	259	222	256	209	221	161	190	299	278	224	188	263	184	206	297	285	277	305	204	407	88	276	260	242	158	194	197	105	106	261	341	163
ENSG00000034677	1309	1774	1368	1715	1751	1200	1389	926	1534	1039	940	1085	846	1754	1203	1230	1547	1297	1501	1431	1015	1247	803	1270	1313	1651	976	1178	1278	1374	1336	1397	1188	1790	1597	981	1806	476	1123	1605	1344	1591	1323	980	921	551	1373	1399	1110
ENSG00000034693	160	268	103	153	175	103	123	73	170	102	128	86	86	112	83	114	162	131	160	126	154	151	163	94	94	274	290	201	116	176	36	142	116	86	136	117	128	66	153	142	110	194	100	69	141	83	169	120	114
ENSG00000034713	774	678	731	920	1063	492	858	681	809	661	738	686	690	800	624	734	998	680	820	820	704	829	695	815	1051	881	550	572	697	791	885	751	755	1578	1056	548	913	369	753	844	699	901	760	495	664	558	1044	914	553
ENSG00000034971	0	0	0	0	0	0	0	0	0	2	0	1	1	0	0	13	1	0	0	2	0	1	0	0	0	0	0	12	0	0	0	0	0	0	0	8	0	14	0	0	0	5	0	0	0	0	0	0	0
ENSG00000035115	1119	1274	1626	1496	2343	715	1852	968	1300	1190	1267	1305	957	1736	1384	980	1722	1255	1262	1299	1528	1098	1250	1533	1315	1548	2547	1378	1229	640	1627	2106	972	980	1427	484	2337	522	1587	1502	1497	1734	1094	953	715	842	758	1424	1448
ENSG00000035141	894	1102	724	923	1311	762	1017	611	1003	709	616	795	763	811	767	745	924	786	1035	685	767	817	543	804	917	1249	1775	778	756	650	705	954	653	763	1164	482	1178	510	768	530	672	784	759	460	613	662	1278	937	882
ENSG00000035403	1577	1570	931	746	2011	1173	1890	1111	1098	1104	1220	1257	1314	1309	950	1207	1363	1548	987	1001	1460	1464	1286	1622	1607	1527	3181	1538	1254	1329	969	1551	750	2056	2049	787	1843	828	1306	721	972	1431	1134	813	2049	1144	2060	1634	2329
ENSG00000035499	109	185	91	118	250	172	256	73	205	135	78	106	109	89	75	102	157	124	85	133	220	103	236	148	79	275	699	226	226	76	39	234	189	183	188	93	533	109	210	82	125	281	90	100	195	92	210	200	357
ENSG00000035664	1015	1551	1295	2075	1373	1101	1530	1275	853	1145	1267	1314	911	1746	980	1222	1870	1246	822	1232	737	1809	578	1091	2079	918	750	855	1163	941	849	1386	1382	1872	1760	965	1378	474	1104	1451	1498	1003	1480	907	528	597	1302	1268	571
ENSG00000035681	1188	841	926	1004	892	384	548	752	883	478	421	543	378	724	530	720	894	811	839	686	601	840	578	619	618	801	737	689	1026	551	450	930	670	1047	805	493	1067	256	524	621	593	854	788	491	309	360	557	496	584
ENSG00000035687	955	1218	849	1129	1147	751	845	872	1131	600	542	637	686	892	835	745	822	896	676	715	722	883	552	789	783	1586	1397	866	1042	1124	643	1144	954	1177	1272	648	1317	461	784	446	798	826	695	587	747	563	1066	659	750
ENSG00000035720	79	72	0	15	42	12	6	69	0	14	18	94	9	12	29	51	89	15	14	22	61	24	0	24	36	101	20	15	129	17	11	0	12	27	17	6	70	25	9	0	8	21	11	60	31	7	0	0	2
ENSG00000035862	266	444	293	513	556	551	568	179	597	133	557	590	671	767	319	463	474	480	571	500	364	359	342	340	929	277	76	116	315	580	623	501	338	630	325	306	824	192	419	550	640	531	680	254	308	230	231	536	143
ENSG00000035928	1233	1585	1064	1419	1382	1025	791	445	1513	915	702	1049	721	1283	1011	1128	1159	911	1224	968	875	1076	570	925	837	1421	2107	1077	1072	1062	1099	1380	1164	1716	1447	856	2099	588	1154	1020	1178	1417	1060	720	529	649	1107	1238	968
ENSG00000036054	1031	2203	1243	1108	1623	1302	1329	952	1919	1110	971	955	807	878	1176	973	1228	1036	1288	1093	977	1140	728	1225	1475	1585	1411	931	1236	1968	1634	1721	870	2294	1645	721	1802	489	998	701	1059	1640	917	564	682	680	1431	1560	1092
ENSG00000036257	1749	2315	1782	1882	2365	1560	1507	1766	2070	1139	1217	1525	1206	1715	1523	1475	1799	1609	1803	1487	1413	1784	1194	1569	1724	2622	2078	1749	1777	1852	1590	1872	1961	2613	2061	1255	2778	673	1570	1375	1414	2172	1427	1162	1323	1074	2073	1757	1581
ENSG00000036448	81	79	71	94	200	148	87	86	142	69	166	103	95	133	21	78	100	94	104	105	104	48	88	180	128	75	33	62	0	159	33	160	117	78	142	54	185	38	73	75	139	87	57	70	0	98	95	92	55
ENSG00000036473	1926	1685	1771	1937	3473	3139	3006	1956	3381	1596	1730	1717	2367	2229	1705	1657	2008	1957	1651	1826	2162	1932	1720	2131	2170	3493	4685	2531	2921	3127	2411	2920	1703	2726	3290	1880	3452	1146	2375	1331	2588	2535	2078	1469	2114	2208	3938	2829	3423
ENSG00000036530	1	0	8	22	9	5	2	0	0	7	4	23	7	0	6	10	10	16	2	13	8	13	0	14	5	4	1	17	19	0	0	0	0	0	5	3	20	5	0	0	1	2	0	3	0	0	4	4	3
ENSG00000036549	891	972	807	1057	743	494	414	276	622	575	452	538	459	599	633	556	707	562	672	620	509	638	397	552	467	948	1330	651	991	671	543	715	661	1025	772	611	1073	295	603	393	730	660	602	430	357	423	690	582	559
ENSG00000036565	0	7	8	21	6	23	22	0	1	17	27	24	21	4	0	13	16	24	9	24	37	13	0	24	67	0	28	6	24	5	32	37	16	83	16	14	41	16	34	0	6	45	66	13	0	4	41	25	20
ENSG00000036672	367	466	663	553	578	468	658	385	276	527	747	612	584	529	270	630	596	319	623	517	671	728	364	888	906	661	242	372	223	300	595	758	298	698	617	350	868	265	425	746	683	596	477	176	208	450	1537	1071	300
ENSG00000036828	86	56	16	91	92	51	59	28	64	125	132	89	111	93	37	186	143	90	64	113	122	99	117	190	119	170	317	165	73	45	152	79	67	225	68	76	30	63	86	42	107	154	153	68	56	115	191	199	111
ENSG00000037042	272	313	134	191	191	30	86	99	32	129	75	119	69	157	155	116	161	165	262	166	150	289	53	166	135	83	85	150	80	59	113	183	215	144	191	53	256	45	113	117	95	113	136	80	25	61	76	79	54
ENSG00000037241	134	103	93	137	110	122	163	14	69	72	68	87	98	78	123	94	124	73	75	88	111	85	63	114	81	92	319	167	88	61	75	153	99	180	155	57	154	81	153	101	95	111	123	92	140	124	161	82	152
ENSG00000037280	50	23	24	0	0	0	0	0	0	2	0	16	2	28	257	5	2	0	9	6	10	12	0	0	2	0	0	0	0	10	0	3	3	0	5	9	1	7	1	0	0	0	0	33	0	2	0	9	3
ENSG00000037474	2035	1637	1521	1845	1405	931	1108	1231	1279	913	789	1041	1073	1438	1247	1224	1685	1153	1457	1301	1388	1486	1115	1692	1426	1546	2259	1570	1209	1153	1123	1942	1417	1759	1838	875	1682	849	1521	1314	1000	1680	1351	943	1215	997	1555	1171	1267
ENSG00000037637	661	499	497	579	448	275	391	444	393	338	301	451	286	460	428	486	514	359	318	448	399	564	620	506	489	492	363	406	354	363	440	480	470	701	599	340	653	270	373	443	332	398	462	456	306	211	483	426	329
ENSG00000037749	892	940	817	756	1030	694	879	632	738	609	530	577	572	636	692	697	886	678	655	697	655	825	363	680	733	942	790	629	526	866	543	651	558	820	906	521	1256	435	680	666	727	906	812	427	561	413	763	681	807
ENSG00000037757	333	260	361	355	216	132	282	167	91	206	132	198	177	319	116	356	378	192	106	266	216	404	170	271	239	24	131	171	169	117	146	253	238	283	391	175	137	106	228	351	200	209	186	283	84	130	140	284	163
ENSG00000037897	58	39	47	67	104	24	17	0	29	17	12	22	15	65	59	16	35	31	21	18	57	31	51	27	25	49	154	110	0	52	3	29	51	65	30	17	57	15	51	64	21	40	32	19	58	16	24	40	72
ENSG00000037965	0	1	15	1	4	0	0	0	0	4	2	5	7	0	0	5	0	0	0	0	1	1	12	0	0	0	0	0	0	0	0	1	0	0	1	0	0	1	0	0	0	0	0	0	1	5	0	2	9
ENSG00000038002	337	533	390	608	462	364	325	118	344	189	211	221	240	73	226	258	358	249	281	281	236	376	207	250	339	418	427	351	487	347	248	514	390	398	371	160	369	208	380	147	232	364	268	224	218	206	358	289	231
ENSG00000038210	1424	3558	1622	1964	2738	2346	3359	2077	3792	1411	2004	1866	2304	2238	1166	1791	2774	1310	2082	1965	1467	2277	1676	1983	3401	2787	1823	1516	2089	2835	2962	2649	1569	4655	2425	1899	4702	713	1941	2165	2153	2953	2193	1007	1077	1373	3347	3141	1779
ENSG00000038219	3583	5246	4003	3871	4623	2587	2677	2497	3309	2440	2180	2855	2000	4390	3428	3476	3623	2882	3467	2774	2306	3067	1441	2880	3014	3981	4023	2860	3088	2957	3083	4334	3145	4761	4128	2351	5896	1366	2713	2945	3061	3895	3131	2567	2436	1693	3089	3048	1971
ENSG00000038274	2550	3271	2558	2988	3594	2034	2713	2038	3054	2239	1752	2046	1892	2441	2620	2207	3102	2344	2398	2831	2282	2431	2066	2614	2283	3624	3882	2534	2829	2492	2446	3106	2414	3187	4108	2096	3332	1360	2323	1973	2624	3557	2225	1700	1759	1686	3176	2735	2427
ENSG00000038295	109	174	30	73	47	33	221	0	154	80	145	12	55	171	41	55	54	104	57	124	81	47	44	79	73	59	1	17	35	145	0	162	8	91	17	42	36	45	135	68	53	21	109	13	10	32	16	168	1
ENSG00000038358	690	631	1117	994	757	343	780	447	294	815	635	769	511	779	441	849	1012	814	601	809	798	1023	591	940	851	454	768	683	610	510	480	775	793	1030	1153	575	599	335	953	929	720	658	821	747	693	543	1061	691	873
ENSG00000038382	943	541	571	694	951	507	940	865	626	528	529	647	520	892	623	692	500	540	471	551	721	640	558	629	658	844	1528	781	332	661	485	776	685	1144	1155	435	1462	323	753	337	748	521	650	541	809	475	883	848	690
ENSG00000038427	153	76	134	37	63	13	92	258	87	32	58	43	13	209	32	56	19	43	245	55	44	57	41	76	30	12	10	89	112	12	197	130	47	73	50	193	164	19	82	40	1	27	43	108	140	0	13	1	24
ENSG00000038532	732	721	900	757	837	520	860	316	757	827	661	883	766	561	574	759	1011	673	474	935	826	1033	760	856	990	585	756	684	744	743	898	849	567	1054	1428	593	1013	448	730	910	777	823	717	578	523	740	1213	1131	874
ENSG00000038945	202	111	157	111	402	69	58	206	88	41	50	103	142	207	391	194	100	134	212	88	109	139	105	71	96	95	48	57	0	36	91	80	280	122	142	39	170	108	125	48	81	165	180	45	2	30	19	98	20
ENSG00000039068	6742	10414	7591	8320	13047	8808	13989	6627	11284	7397	11550	9052	9819	8997	6376	8169	10506	8760	5881	9782	9349	9860	9165	9887	15441	10864	13754	7970	5764	12899	7790	14307	6527	15473	11192	6598	8619	4872	7705	9337	10218	8461	8357	4859	9055	9116	17408	16440	11759
ENSG00000039123	2807	2168	2208	2514	3012	2491	2303	1289	3379	1757	1849	2175	1806	2750	1403	2056	2730	1744	2050	2412	1658	1945	2019	2073	2386	3220	3174	1825	1657	1805	1929	2728	1582	3007	2088	1492	3274	802	2093	1686	2061	2261	2100	1253	1508	1447	2769	2677	2015
ENSG00000039139	0	0	0	16	0	12	0	0	0	6	10	21	30	70	13	10	16	13	9	29	15	24	14	22	13	0	16	29	0	0	0	0	0	94	9	14	70	8	48	0	36	4	0	9	0	0	0	17	19
ENSG00000039319	743	1079	649	803	1096	609	751	538	434	444	517	608	548	577	613	656	846	622	533	607	506	726	341	521	778	957	730	755	532	884	557	867	711	1055	710	505	994	415	533	511	452	691	422	472	348	374	695	770	622
ENSG00000039523	290	158	203	160	186	214	89	99	54	146	86	175	79	183	264	225	223	170	197	145	174	214	220	190	120	69	112	91	168	125	44	125	253	214	246	101	191	75	161	101	82	166	162	235	69	37	73	79	75
ENSG00000039537	20	0	0	10	16	28	2	0	17	26	6	16	8	0	30	4	10	3	26	8	26	14	0	15	3	18	47	0	0	3	0	0	0	0	29	14	2	29	0	30	26	35	3	10	0	0	0	4	23
ENSG00000039560	136	170	218	231	352	663	325	206	234	169	388	307	191	491	79	329	426	259	330	305	104	199	462	135	521	319	82	96	111	568	521	571	272	797	275	236	695	60	204	304	265	259	202	58	90	199	258	374	63
ENSG00000039600	0	9	2	56	29	4	10	2	5	14	25	43	19	0	0	8	43	26	21	40	25	24	31	20	35	23	25	6	0	7	25	32	17	6	9	17	33	13	13	0	6	40	22	5	0	19	46	23	20
ENSG00000039650	1007	661	909	1330	658	259	627	530	387	678	674	656	512	950	507	834	919	695	456	738	713	924	348	966	751	421	734	683	678	236	267	805	775	844	1076	455	674	404	838	276	783	724	1079	815	533	447	685	650	653
ENSG00000039987	0	17	0	4	19	4	2	0	0	11	10	7	10	0	0	8	5	6	0	1	3	2	28	7	1	8	4	12	31	2	0	2	0	16	1	3	0	6	7	0	0	0	7	3	0	3	15	9	3
ENSG00000040199	1063	2640	1840	2104	3577	2464	3101	1372	2202	1797	2916	2175	2068	1978	1060	2312	2467	1656	1788	1864	1599	2100	787	1988	4191	2805	346	1333	1415	3148	1989	2494	1466	5343	2886	1980	2253	706	1677	2970	2909	2640	2368	784	540	1373	3587	3882	1596
ENSG00000040275	169	221	313	230	223	135	172	275	195	75	77	135	81	166	296	116	177	139	175	132	207	144	26	220	131	292	799	312	334	125	58	309	300	101	208	106	201	94	187	115	157	315	104	119	198	133	123	76	339
ENSG00000040341	546	500	407	676	783	395	357	686	795	297	311	429	318	282	531	379	462	323	436	332	400	470	482	480	505	898	539	547	365	409	575	527	603	484	542	387	619	192	416	411	445	752	577	288	359	324	481	570	438
ENSG00000040487	151	115	124	163	248	127	380	260	38	216	303	265	191	226	83	234	220	172	61	242	207	264	187	239	395	128	122	113	75	119	186	252	137	376	230	176	154	46	104	250	184	115	253	155	111	195	425	238	130
ENSG00000040531	235	160	229	264	285	186	341	205	115	211	228	239	176	275	300	230	299	249	141	220	169	265	312	274	550	278	174	129	293	121	134	225	92	519	220	138	296	119	212	172	216	155	281	216	278	212	321	198	235
ENSG00000040608	25	19	35	46	52	19	64	1	19	32	76	52	38	15	48	87	74	32	74	40	54	62	26	99	50	20	5	17	5	33	56	37	3	26	72	16	33	18	20	33	22	53	55	16	58	45	92	62	27
ENSG00000040633	815	433	753	623	443	354	522	603	478	500	546	567	525	974	697	553	801	663	598	635	557	624	224	851	790	731	521	686	274	450	302	840	605	846	943	512	609	327	817	666	534	868	523	648	585	488	1045	681	640
ENSG00000040731	0	0	0	0	0	0	0	0	0	3	0	2	0	0	0	2	0	0	0	0	5	5	31	0	0	0	0	0	0	0	0	0	0	0	0	6	0	1	0	0	0	0	0	0	0	0	0	1	2
ENSG00000040933	2907	2197	2717	2462	1651	432	1102	1610	885	1264	671	941	597	1211	1697	1534	1823	1526	1797	1483	1207	2016	741	1469	1114	1161	750	1528	1883	917	1087	1934	2036	2069	2334	1112	2512	603	1262	1909	942	1885	1375	1642	600	409	790	640	865
ENSG00000041353	518	742	377	588	1700	504	322	436	956	774	380	868	434	591	283	789	574	557	862	536	543	606	286	509	605	1557	1198	646	365	605	744	643	342	1367	472	692	788	186	636	260	627	667	811	340	925	297	927	924	865
ENSG00000041357	1901	2284	1739	1994	2636	2100	2040	1294	3077	1191	1426	1529	1366	1732	1694	1369	1900	1552	1773	1575	1701	1760	1213	1917	1807	2961	4541	2350	1877	2443	1516	2346	1743	3001	2531	1370	2838	1064	2058	1388	1953	3010	1652	1459	2087	1341	2538	1997	3001
ENSG00000041515	24	0	0	0	54	0	4	0	0	1	1	10	8	13	21	6	16	9	12	4	4	4	0	4	2	12	12	2	0	0	0	0	0	0	5	4	7	3	0	33	0	11	2	7	16	0	2	0	0
ENSG00000041802	1126	932	848	1096	1229	868	780	574	719	564	510	666	662	1194	1096	740	775	719	677	633	650	768	539	893	698	995	1515	911	938	571	598	1360	1005	1187	1386	509	838	580	725	981	1079	851	658	675	667	499	957	653	816
ENSG00000041880	904	841	873	960	1118	697	1398	589	731	876	1121	1047	1181	937	709	1142	1194	797	451	1154	862	1074	740	1285	1484	808	1003	1017	774	699	681	1139	843	1534	1272	936	883	537	998	844	899	997	1010	873	1105	973	1782	1269	1535
ENSG00000041982	13	12	22	12	3	20	18	0	2	14	65	18	16	27	51	30	6	21	179	20	15	41	49	22	35	11	0	13	17	3	13	0	18	26	25	26	15	13	15	0	0	52	26	3	0	16	0	4	16
ENSG00000041988	119	145	192	233	117	48	175	23	41	148	159	116	130	196	106	121	215	103	58	164	137	172	20	161	179	103	52	116	123	120	134	263	151	232	259	79	149	53	185	71	202	160	169	173	10	100	154	169	140
ENSG00000042062	59	34	33	33	30	11	14	0	0	25	33	38	17	87	73	39	25	37	17	29	26	19	130	37	24	14	56	12	2	0	15	34	44	19	84	25	35	26	8	34	21	5	13	30	0	15	32	46	7
ENSG00000042088	455	313	340	322	188	57	158	49	202	210	130	160	109	240	282	232	302	173	274	205	229	293	49	258	171	291	500	367	338	226	181	347	493	278	351	240	364	170	303	453	203	385	309	242	171	121	195	182	236
ENSG00000042286	398	374	455	320	264	398	643	200	208	242	342	384	312	362	279	323	407	508	365	340	458	405	492	613	429	401	441	319	235	381	443	275	535	567	679	220	450	222	583	394	397	447	398	252	659	426	840	377	590
ENSG00000042304	0	0	0	0	3	0	0	0	0	4	0	2	0	0	0	0	0	5	0	0	4	1	0	0	0	0	0	0	0	0	4	0	1	0	2	2	14	0	0	0	0	9	0	0	0	0	0	0	0
ENSG00000042317	62	56	90	83	172	73	36	30	128	38	59	53	62	75	76	71	32	38	53	62	58	83	44	58	50	74	185	46	66	53	46	83	66	68	64	57	0	40	33	17	48	71	63	39	58	19	56	39	53
ENSG00000042429	555	529	654	609	732	279	524	482	811	371	269	400	358	614	447	399	504	441	436	456	424	551	136	421	413	878	593	498	352	584	435	621	382	908	562	382	657	195	436	427	433	730	306	303	280	200	489	392	456
ENSG00000042445	5219	6038	5265	7170	10197	5868	11144	5768	7341	7967	8391	7005	8885	7650	3841	6959	8380	6250	4413	7834	6797	8535	6455	9071	11432	6867	3316	4384	4098	6053	6957	9358	5693	12012	9975	4630	8037	2924	7698	6814	8880	7670	7610	2830	2421	5674	11792	12822	5544
ENSG00000042493	2052	1077	1352	1316	460	364	610	606	423	871	595	700	459	1119	1146	1315	740	789	837	1046	897	1324	352	855	1162	585	365	745	345	279	567	1327	696	557	1622	596	1384	430	1256	1070	465	1059	1195	377	934	392	887	555	698
ENSG00000042753	453	365	403	334	385	322	551	291	237	378	465	457	435	641	330	456	453	346	306	409	536	472	437	602	605	415	641	420	391	247	299	392	366	435	687	312	528	304	440	369	430	434	684	296	604	404	655	469	503
ENSG00000042781	17	30	9	8	19	11	5	0	7	7	14	25	27	0	18	11	7	18	2	24	21	8	38	6	15	0	8	11	0	8	0	0	0	9	19	26	17	4	1	28	0	5	16	6	51	0	11	20	32
ENSG00000042813	0	6	0	0	0	0	0	0	0	0	1	8	0	0	3	0	3	7	0	5	1	4	0	5	8	0	0	5	0	0	0	0	0	0	0	0	0	0	0	0	5	0	0	0	0	0	0	0	7
ENSG00000042832	0	20	4	13	1	11	75	0	28	8	6	17	4	0	2	27	13	11	2	8	12	18	49	11	6	6	0	11	0	0	0	7	18	346	14	5	670	18	10	0	11	0	4	9	0	0	0	14	10
ENSG00000042980	388	453	362	283	563	185	515	332	471	227	343	481	256	318	858	384	459	308	294	328	345	323	219	200	636	648	356	401	287	514	203	545	786	615	667	322	887	319	576	617	429	787	485	392	425	178	173	261	126
ENSG00000043039	112	130	264	210	306	153	139	228	196	254	186	217	168	250	220	144	371	299	108	243	224	173	159	222	270	133	492	247	152	321	123	276	208	367	446	155	138	163	220	159	197	178	195	132	194	190	277	196	201
ENSG00000043093	913	1465	1100	875	1447	852	911	629	1405	669	690	866	721	877	853	985	937	844	1087	875	787	989	579	785	1122	1321	1325	802	804	1314	939	1063	803	1585	964	627	1630	509	744	805	950	1055	972	603	741	530	1124	1103	805
ENSG00000043143	2248	1537	2297	2203	1455	745	839	1076	955	1309	1099	1394	767	1382	1120	1393	1856	1237	1169	1433	1032	1768	911	1622	1468	1150	953	1354	1157	828	888	1812	1765	2297	2085	1168	1504	663	1589	1996	1573	1527	1445	1223	528	541	1490	1274	824
ENSG00000043355	0	0	0	0	0	23	0	0	0	0	0	0	0	0	0	0	0	0	0	0	1	0	0	1	0	0	0	0	0	0	0	0	0	0	0	0	0	0	0	0	0	0	0	0	0	0	0	0	0
ENSG00000043462	4152	3042	4191	3862	2364	621	1377	1802	1315	1410	861	1287	613	1726	2548	1786	2236	1884	3000	1621	1037	2306	554	1711	1045	2306	751	2858	3504	1423	1706	2223	3985	2362	3511	1889	4476	1094	2654	2446	2095	3339	2509	2490	634	418	1057	646	1106
ENSG00000043514	214	280	224	157	129	157	142	143	191	114	95	130	130	236	264	185	226	156	153	135	209	219	123	213	142	289	604	188	234	86	68	237	201	198	305	128	333	87	219	195	147	182	251	132	161	106	158	193	189
ENSG00000043591	264	202	189	374	126	34	128	84	35	290	168	142	119	377	333	211	310	267	206	180	172	378	0	176	144	213	69	246	401	208	302	227	392	253	411	191	496	98	427	395	311	288	336	330	25	69	186	160	123
ENSG00000044012	236	592	433	493	435	478	712	139	130	1840	1312	941	732	1510	260	1101	967	1676	643	1158	549	1231	1129	713	4287	306	0	60	157	367	1215	278	96	1490	610	908	292	224	544	1034	288	117	1282	429	6	439	426	857	137
ENSG00000044090	751	620	698	705	812	390	770	266	378	550	685	625	631	884	400	716	780	549	305	634	737	890	452	670	827	521	666	585	287	467	340	584	716	860	1002	346	565	378	771	591	702	618	703	430	568	632	894	828	665
ENSG00000044115	4969	6464	5743	5904	6744	7264	8543	5764	7234	4590	5768	6626	6075	7181	4751	6225	6763	5901	4573	5275	5947	6798	5501	7022	8990	8368	9901	6451	5397	8041	7172	8532	5010	10736	10148	5140	9344	3699	7629	5661	7473	8172	6724	4441	7441	5763	10778	8937	9164
ENSG00000044446	1230	1027	1145	1139	1511	593	1426	828	1117	1030	956	928	751	1547	787	925	1167	975	830	1131	926	1280	716	1118	1214	1051	1388	1052	912	661	817	1380	849	2023	1631	657	786	586	1162	895	1192	640	997	669	707	820	1599	1443	947
ENSG00000044459	81	18	10	11	67	54	44	54	40	14	19	40	28	101	32	52	38	50	93	26	42	39	26	33	36	79	65	24	24	31	16	33	34	21	14	23	99	27	46	0	1	36	21	16	27	14	6	25	23
ENSG00000044524	0	0	0	0	0	0	0	0	0	0	5	12	0	0	0	0	0	8	0	3	1	1	0	4	0	25	0	1	0	0	0	0	0	18	0	1	0	0	0	0	0	0	0	0	0	0	0	0	1
ENSG00000044574	9626	11957	9311	8420	12993	9799	13449	6890	14279	6485	8122	7215	12140	9655	6915	7026	10771	8428	6322	7855	12837	15745	7182	12588	17533	14482	24851	13530	7657	19994	11079	12093	11161	11008	17203	6201	17333	7028	12060	7608	9226	11219	7946	9310	14550	11055	14905	10495	31355
ENSG00000046604	5070	5815	5011	5338	8570	6327	7755	4485	8599	4534	5375	5516	5385	5714	3662	5015	5401	5295	4106	4542	5844	5299	5577	5541	10608	7783	9553	4648	4789	8640	7445	9372	3276	8924	6021	4412	7457	2502	4933	5895	6213	5375	5702	3013	5771	4710	10716	8612	5624
ENSG00000046647	171	172	208	164	122	43	104	117	41	112	90	135	90	132	159	98	194	121	136	101	170	181	159	168	80	195	127	229	158	118	56	208	130	121	236	97	203	66	165	16	155	113	84	123	201	70	128	122	168
ENSG00000046651	1544	2286	2092	2683	2264	831	1443	1141	1224	1549	917	1346	929	975	2220	1490	1996	1497	1180	1629	1293	1792	1196	1008	1860	1837	1338	1504	1713	1601	1761	2041	1984	2845	2166	1448	2213	695	1718	1339	1673	1347	1416	1181	1322	818	1476	1214	921
ENSG00000046653	45	171	146	138	52	30	62	112	74	69	39	61	46	110	119	124	149	73	183	77	82	118	5	63	82	119	53	87	134	45	119	145	73	123	87	62	178	63	73	22	126	94	96	88	25	13	65	69	55
ENSG00000046774	0	0	0	0	0	0	0	0	0	0	0	0	0	0	0	0	0	0	0	1	0	0	0	0	0	0	0	0	0	8	0	0	0	0	0	0	0	0	0	0	0	0	0	0	0	0	0	0	0
ENSG00000046889	7	0	0	0	0	1	10	0	4	5	7	8	1	0	18	11	4	5	43	8	5	9	0	3	0	0	12	6	0	0	7	0	0	4	0	6	0	0	0	0	0	0	0	5	0	0	0	1	2
ENSG00000047056	692	721	582	762	757	381	528	376	520	470	409	527	441	715	529	532	694	572	492	564	521	720	392	608	658	528	882	490	410	461	505	639	583	919	782	387	604	215	604	519	575	574	647	525	374	316	574	603	496
ENSG00000047188	1503	2165	1435	2001	1924	1131	1628	846	1751	949	902	1049	880	1204	1384	1230	1469	1139	1119	1151	1100	1471	820	1140	1164	1564	2058	1601	1258	1585	1084	1734	1276	1731	1622	936	2140	558	1343	1159	1033	1981	1516	1083	715	671	1194	1041	1324
ENSG00000047230	812	1036	684	855	1773	812	1247	398	1349	710	820	820	787	942	403	937	958	557	467	800	618	798	733	777	1554	1183	969	672	427	730	866	1062	702	1482	739	469	887	265	572	892	807	796	773	356	436	383	1016	1314	610
ENSG00000047249	347	405	420	515	515	248	414	318	224	359	279	404	336	300	289	366	427	365	317	368	340	385	280	350	413	556	441	519	619	356	302	339	418	391	530	333	533	168	480	380	446	464	346	263	242	217	560	438	370
ENSG00000047315	2896	3873	2929	3295	3261	1995	2413	2400	2961	1924	1578	1927	1580	1917	2442	2092	2807	2474	2812	2331	2056	2409	1368	2333	2161	3137	3922	3144	2962	2233	1968	2831	3016	4049	3588	2075	4356	1167	2948	2477	2255	3169	2112	1761	2074	1314	2624	2449	2363
ENSG00000047346	1065	1502	1254	1827	1211	648	953	704	1054	857	692	808	564	1102	688	961	1320	968	1138	1074	633	988	669	865	962	1402	911	856	1512	1072	856	1164	1189	2119	1327	888	1508	322	907	715	949	1076	824	704	528	503	980	1021	563
ENSG00000047365	2188	2491	2839	3457	2052	1404	1341	1434	2149	1645	1069	1675	1017	1705	1374	1919	2168	1665	2736	1765	1266	2121	1162	1554	1830	2976	1312	2134	3241	2310	1870	2579	2037	3642	2690	1576	3533	534	1963	1858	1793	2420	1604	1373	764	832	1773	1866	1237
ENSG00000047410	4744	5231	4040	4408	3910	2456	2805	2626	4001	2113	2285	2681	2170	3445	3358	3288	3368	3004	3401	2704	2484	3129	1668	3024	2980	4910	5719	4125	3483	3128	2999	3812	3629	4139	4419	2664	5628	1734	3982	3080	2843	4242	3095	2801	2223	1536	2965	2845	3166
ENSG00000047457	28	66	29	11	0	16	24	0	0	5	9	20	6	41	0	3	14	14	17	14	2	9	20	13	13	28	0	14	0	21	0	4	13	2	7	10	97	3	47	0	8	17	2	6	3	0	5	3	13
ENSG00000047578	519	432	494	620	429	265	612	362	278	497	460	500	407	616	403	551	607	427	338	488	432	555	294	604	619	284	820	397	306	274	354	512	480	654	602	463	536	248	424	591	521	358	671	391	477	384	539	484	650
ENSG00000047579	271	269	318	268	322	196	299	204	293	223	329	279	219	378	202	252	317	213	136	243	198	224	146	328	367	320	299	307	488	182	198	318	271	487	357	207	321	108	274	371	254	374	276	283	218	151	410	285	244
ENSG00000047597	628	607	690	562	1214	863	1010	300	960	565	627	595	628	879	632	522	756	613	539	883	856	630	734	749	1105	805	1216	639	687	869	754	1031	450	967	1009	349	703	349	729	309	628	673	536	335	341	618	1263	1023	725
ENSG00000047617	0	14	0	9	0	3	3	0	0	10	0	9	1	0	29	7	9	2	0	12	3	6	0	2	1	15	29	7	2	0	0	0	0	18	0	0	0	7	0	0	0	0	0	0	0	18	8	3	11
ENSG00000047621	408	449	170	277	380	206	262	264	298	163	141	201	171	221	237	213	275	264	281	251	220	307	69	195	188	257	617	314	293	207	278	311	263	286	382	212	534	88	286	157	270	389	184	219	92	112	313	187	317
ENSG00000047634	176	274	151	348	540	221	475	261	384	259	200	273	327	292	250	249	396	298	223	343	298	299	141	309	370	420	679	355	287	378	268	286	213	396	317	204	322	79	272	202	183	249	395	137	308	235	429	443	355
ENSG00000047644	430	404	756	562	348	39	208	269	307	249	270	346	125	376	442	431	564	465	433	450	291	435	120	435	215	186	301	528	481	168	306	385	691	285	737	299	374	172	448	558	411	299	261	439	198	92	252	186	259
ENSG00000047648	58	25	2	0	0	14	30	0	12	18	34	30	15	9	43	36	31	13	9	9	20	16	42	25	6	33	0	23	10	9	0	26	0	3	7	13	7	17	11	0	4	0	47	0	9	1	0	4	5
ENSG00000047662	3	11	14	15	0	7	17	0	13	14	9	9	3	0	2	8	9	13	18	22	10	13	6	19	3	18	51	13	0	7	0	0	3	41	3	20	0	3	24	0	16	9	0	11	0	21	1	7	2
ENSG00000047849	3204	2771	3147	3684	2603	1649	2343	1493	1871	1905	1872	2176	1619	2645	1676	2681	2594	2177	2363	2208	2198	2894	1638	2518	2499	2482	3463	2895	2587	2115	2338	2925	3345	3430	4481	2143	3841	1323	2959	2597	2793	3080	2211	2362	1856	1885	2886	2285	2776
ENSG00000047932	1040	1336	1084	944	1079	627	644	574	1244	613	519	684	558	910	885	777	1016	788	1004	807	782	915	450	770	749	1228	1330	944	805	817	816	1091	1210	1226	1165	637	1503	427	767	670	769	1045	882	589	499	461	770	784	784
ENSG00000047936	0	0	12	0	1	17	0	0	5	1	1	3	2	0	3	9	4	8	0	8	4	7	0	9	0	0	0	18	0	7	0	0	0	0	3	4	35	0	6	6	0	0	0	0	0	2	0	0	11
ENSG00000048028	876	706	996	1034	1161	498	796	546	824	613	469	626	630	928	616	663	738	632	683	767	719	611	320	540	596	709	890	616	695	589	554	895	687	1352	934	559	1025	376	613	197	551	806	567	563	431	249	911	678	617
ENSG00000048052	68	118	136	81	137	2	64	151	54	41	25	97	31	51	350	78	135	65	138	119	107	44	83	55	72	25	38	71	3	20	21	93	82	59	137	55	113	24	144	150	24	66	48	185	25	30	19	19	52
ENSG00000048140	780	659	721	877	896	364	614	373	356	542	721	686	654	800	547	668	804	550	573	712	726	1107	624	959	1027	498	690	575	352	423	528	653	791	957	931	564	783	450	818	853	752	973	883	757	352	580	1112	769	732
ENSG00000048162	162	198	140	178	134	140	123	131	140	67	81	72	84	115	140	96	123	112	118	77	149	145	78	181	118	161	389	170	212	96	52	119	104	202	176	66	98	92	142	40	80	152	50	65	257	106	109	85	121
ENSG00000048342	97	37	64	63	114	111	65	18	248	46	65	91	68	144	66	83	47	29	9	39	79	93	61	66	65	117	196	91	28	67	47	101	138	66	56	55	35	43	83	22	22	106	50	64	138	38	80	69	106
ENSG00000048392	740	876	706	837	1081	615	749	559	1327	513	636	714	813	914	621	504	1100	637	895	767	656	805	343	668	846	880	758	607	612	833	894	1203	677	1178	1184	626	1534	366	563	515	709	653	744	452	258	462	787	1016	502
ENSG00000048405	816	1218	760	1021	887	527	596	613	1180	478	461	478	403	611	728	678	712	555	940	557	486	812	375	597	639	965	540	676	651	776	586	836	872	891	845	615	966	284	714	580	570	857	731	457	376	275	671	595	493
ENSG00000048462	22	0	10	0	13	44	0	0	8	6	0	11	6	26	18	5	11	8	67	11	12	19	0	10	14	29	72	22	3	0	0	25	3	0	58	14	5	27	6	67	0	0	16	8	0	0	0	6	1
ENSG00000048471	384	215	329	224	277	105	168	74	106	235	160	315	146	138	416	260	432	219	187	254	321	288	117	255	214	172	180	250	100	162	169	246	225	234	333	200	392	205	313	165	134	274	271	221	159	103	133	157	189
ENSG00000048540	0	3	6	11	4	0	3	0	0	3	0	4	4	18	0	4	5	14	12	9	9	5	0	3	6	0	28	8	0	18	0	0	0	0	6	4	0	0	0	0	0	0	0	3	0	1	0	2	13
ENSG00000048544	650	547	454	716	789	419	550	297	817	350	416	367	422	324	277	444	404	483	634	456	518	568	525	453	640	808	1124	491	523	571	321	743	479	722	637	359	614	305	543	220	504	561	370	294	573	340	664	501	493
ENSG00000048545	6	0	0	0	0	0	0	0	0	1	0	4	3	0	0	2	10	2	9	6	12	5	19	9	0	0	0	22	0	0	0	0	0	0	5	2	0	0	4	0	2	0	23	12	0	0	0	0	3
ENSG00000048649	1850	2427	2094	2714	2180	1511	1299	1508	2900	1548	1464	1684	1451	1792	2502	1659	2271	1805	2198	1825	1450	1885	1495	1719	1802	2559	2259	1935	2193	1823	1720	2255	2277	2873	2385	1430	3097	813	1576	1521	2277	2648	1858	1461	1511	1091	2099	1915	1450
ENSG00000048707	3092	3513	3165	3901	3706	2212	2811	2319	2624	2050	2118	2518	2138	2214	2303	2398	2896	2253	2067	2346	2064	2987	1495	2458	3069	3400	3173	2781	2809	2842	2696	4442	2332	4316	4189	2131	3703	1479	2936	2626	2350	3116	2327	1968	1908	1734	3274	3058	2694
ENSG00000048740	3811	3766	3714	4333	2289	587	1300	1815	1812	1729	899	1415	573	1594	3042	2155	2831	2345	3545	2092	1400	2635	568	1760	1204	2780	985	2256	4146	1504	1396	2206	3445	2554	3297	2052	3944	969	2693	2791	1938	2724	2123	2381	899	360	1052	852	1316
ENSG00000048828	3598	3196	3754	3686	3837	2655	3370	2717	3434	2749	2466	3063	2801	4026	2937	3391	3737	3259	3069	3397	3695	3779	3658	4336	3425	4165	7029	4160	3386	2903	2610	4648	3284	4398	5500	2420	4405	2230	3909	3286	3258	4220	2921	2863	4210	3070	5221	3631	5025
ENSG00000048991	722	685	615	719	572	311	381	454	497	369	268	347	254	679	494	460	463	330	482	386	410	484	371	393	400	588	843	780	780	434	282	615	791	428	770	486	700	308	409	414	411	859	678	486	345	275	403	374	476
ENSG00000049089	156	79	164	71	66	45	110	94	24	82	95	166	62	138	94	153	93	81	31	156	88	114	104	136	235	40	202	87	98	56	0	84	69	67	87	124	128	73	108	86	55	79	118	153	41	62	59	63	134
ENSG00000049130	166	317	147	103	524	170	326	139	321	200	230	261	226	194	145	207	270	150	344	279	300	197	175	218	124	399	698	196	185	286	128	374	128	331	274	133	280	112	172	296	165	275	110	75	117	169	405	461	293
ENSG00000049167	69	93	72	65	73	69	126	102	132	43	53	45	26	65	34	94	46	74	125	86	89	67	101	72	55	167	203	159	35	20	25	166	56	48	74	35	136	45	78	67	53	87	46	43	73	28	62	71	116
ENSG00000049192	11	19	60	6	32	16	8	0	0	18	15	12	4	27	0	24	30	24	0	39	14	26	4	20	8	21	55	17	0	5	0	27	13	11	23	8	4	31	34	0	2	7	18	11	9	0	7	11	12
ENSG00000049239	2477	1411	1812	1836	1515	1101	1711	1535	1309	1175	951	1647	1284	1824	1338	1501	1936	1277	1393	1887	1596	2059	1305	1729	1825	1095	1910	1671	1116	837	1497	1521	1632	1813	2059	1281	2049	906	1941	2063	1865	1847	1724	1343	1008	974	1770	1651	1574
ENSG00000049245	1655	1841	1583	1514	2243	1575	1764	1082	2482	833	1327	1272	1179	1315	1178	1319	1204	1068	1613	1024	1430	1744	1338	1633	2047	2288	1926	1804	1512	2324	1472	2043	1364	1835	1486	1242	2597	625	1562	1281	1717	2410	1330	737	1599	1097	2468	2115	1591
ENSG00000049246	663	914	628	414	617	257	915	232	1365	106	740	467	448	216	277	398	149	124	801	140	843	702	215	756	477	638	355	777	637	587	380	797	266	528	168	165	721	238	647	529	474	812	253	170	402	571	1328	1179	554
ENSG00000049247	0	29	21	0	0	0	0	0	0	0	4	1	0	0	0	5	0	2	0	2	0	3	0	1	0	0	0	6	9	11	0	0	0	0	0	0	1	17	0	0	0	5	0	0	0	3	4	2	0
ENSG00000049249	0	0	14	1	49	1	3	20	0	11	5	24	0	0	3	18	15	3	30	6	9	15	0	11	6	87	44	64	68	37	41	0	70	6	129	75	14	47	171	1	116	146	16	60	64	20	0	13	72
ENSG00000049283	123	55	47	66	79	65	112	21	108	77	129	110	124	149	129	110	123	79	98	106	278	158	191	131	52	79	356	148	41	26	72	212	94	75	164	35	41	134	186	101	51	84	108	136	133	214	232	68	204
ENSG00000049319	0	0	0	0	0	0	0	0	0	0	0	5	0	0	0	2	0	2	0	0	4	0	0	0	0	0	0	0	0	0	0	0	0	0	0	0	0	0	0	3	0	0	0	0	0	0	0	0	1
ENSG00000049323	39	180	121	320	343	62	432	116	148	44	41	367	245	268	81	114	43	174	263	165	195	240	159	174	112	94	47	51	46	488	490	453	57	376	63	179	165	78	120	347	612	47	234	80	88	184	383	531	13
ENSG00000049449	762	510	502	543	900	691	494	552	514	333	243	315	419	626	558	422	486	345	474	353	481	469	510	733	330	775	2750	889	670	465	221	608	587	472	682	341	988	294	648	314	523	863	428	389	1043	518	557	382	533
ENSG00000049540	0	4	17	1	14	3	0	0	0	10	2	9	0	6	0	28	2	6	25	24	21	2	0	3	5	4	18	28	0	8	0	0	5	15	22	11	1	6	4	0	9	1	0	5	12	2	24	9	7
ENSG00000049541	221	155	188	217	217	147	175	159	126	118	171	236	163	190	148	133	207	154	144	176	194	229	308	221	183	178	387	208	118	115	91	246	247	314	401	115	321	131	277	63	147	409	412	133	236	225	208	130	319
ENSG00000049618	2148	1591	2389	2090	1994	1266	1620	1397	1356	1778	1677	1910	1457	1920	1526	2089	2380	1699	1399	1867	1738	2101	1548	2216	2201	1525	1995	1910	2033	1439	1769	1970	1669	2997	2833	1416	2712	920	1821	2241	1824	2399	2020	1442	1213	1293	2515	2389	1996
ENSG00000049656	1695	1542	1636	1631	1663	988	1804	966	1324	1428	1477	1520	1408	1464	1308	1422	1711	1488	1448	1642	2008	2085	1222	2313	1987	1309	2397	1567	1029	1389	1266	1867	1506	2061	2552	949	1943	959	2007	1570	1572	1596	1473	1001	1000	1299	2583	2023	1658
ENSG00000049759	1030	1155	1131	1068	1599	960	1406	993	1016	1327	1333	1184	1154	1395	657	1650	1457	952	1014	1123	1324	1037	842	1427	1369	1809	1726	992	482	1549	1151	1517	1042	2036	1492	798	1605	455	994	1516	1164	1226	1519	585	1099	828	1715	1474	1037
ENSG00000049768	7	19	19	18	25	7	6	49	0	10	0	4	10	0	0	6	15	12	0	16	30	14	0	12	19	33	28	20	2	0	0	10	15	13	13	0	0	7	0	0	14	44	41	45	28	8	0	18	8
ENSG00000049769	92	96	97	105	61	9	44	1	37	46	43	61	38	40	76	80	122	69	80	92	87	132	167	79	50	46	31	56	32	13	17	40	113	70	59	32	108	47	103	152	88	25	38	70	7	36	103	32	41
ENSG00000049860	1343	1250	1325	1347	2043	1437	1732	1097	1561	908	909	1330	1318	1324	1266	658	1462	1198	1293	1198	1332	1450	1409	1327	2342	1829	2285	1272	1059	1576	1524	2038	1221	1726	1673	900	2424	696	1393	993	1321	1660	1340	764	1287	933	2095	1950	1441
ENSG00000049883	128	57	38	103	140	26	79	49	14	27	20	44	36	46	23	82	49	45	93	55	62	80	74	42	30	49	232	38	47	71	72	109	77	25	53	54	80	53	75	60	51	48	115	53	9	52	8	61	95
ENSG00000050030	13	13	16	38	57	0	14	1	0	13	4	20	5	14	30	14	19	6	0	11	15	19	0	7	21	8	22	8	0	14	0	11	11	68	10	9	0	4	8	0	10	0	21	10	0	8	4	18	2
ENSG00000050130	452	658	516	583	580	473	422	352	501	412	345	384	322	446	603	419	610	486	565	594	472	468	286	386	518	736	644	335	373	381	400	581	358	621	606	354	663	179	395	360	449	550	411	367	469	305	638	569	401
ENSG00000050165	808	158	139	56	380	19	58	29	105	343	305	384	205	77	339	379	99	288	218	59	351	32	60	485	141	81	84	14	66	64	153	48	197	330	155	145	859	98	164	53	97	128	419	79	50	114	287	136	69
ENSG00000050327	629	672	773	811	921	807	871	766	655	813	1010	851	719	994	357	799	696	513	441	640	718	549	816	976	1679	853	1111	531	733	733	1169	733	389	1670	678	641	1401	406	683	452	1099	920	629	346	355	1069	1179	1282	884
ENSG00000050344	437	374	275	359	439	323	243	238	220	171	254	283	271	226	147	311	308	280	297	254	295	333	395	371	301	536	1079	285	226	420	201	227	310	397	388	258	313	125	339	148	345	526	368	289	465	183	511	252	376
ENSG00000050393	816	1215	1026	1103	1533	1135	1408	898	1599	804	1163	1094	1368	1087	967	951	1398	807	1350	1209	1055	1173	748	1229	1629	1442	840	818	409	1169	1298	1478	761	1857	1375	704	1705	350	764	1531	1222	1619	1194	395	596	799	1930	1454	925
ENSG00000050405	5966	5357	5738	5254	7864	7474	8079	5514	11857	3044	5172	5216	5487	5110	5120	4711	5077	4432	5388	3917	5851	6136	5335	6703	7229	11443	14159	7875	5427	7500	7042	9603	4609	7292	7842	3851	10932	3482	8694	4539	6428	9596	5671	3797	7158	6369	12575	8547	9714
ENSG00000050426	1874	1544	1689	2046	2082	1518	1628	1079	1796	1165	1189	1334	1233	1534	1092	1422	1810	1247	1155	1615	1236	1673	1414	1599	1770	1501	2033	1228	1462	1006	985	1836	1456	2764	1629	1122	1746	582	1366	823	1641	1640	1509	1094	1107	821	1930	1796	1322
ENSG00000050438	214	420	182	371	361	34	137	184	117	167	171	233	80	222	109	244	180	220	225	184	93	170	142	138	173	188	54	157	128	239	194	202	266	168	229	202	418	119	174	197	167	145	189	140	77	78	106	198	78
ENSG00000050555	0	0	0	0	0	0	7	0	0	2	16	10	4	0	0	8	6	3	19	6	7	5	0	4	0	0	0	7	0	0	0	0	0	0	0	0	9	0	12	0	0	0	0	0	0	3	0	0	7
ENSG00000050628	0	14	18	21	19	7	0	0	1	5	9	14	21	0	0	14	5	19	18	14	4	24	0	12	21	0	10	2	0	0	0	5	0	10	12	10	0	0	12	0	1	19	11	3	32	0	2	32	10
ENSG00000050730	345	323	546	652	206	0	86	127	109	209	37	196	25	134	231	138	357	268	282	194	108	227	36	176	48	451	161	272	648	217	298	284	659	339	562	231	531	106	403	201	266	520	290	177	153	55	205	85	165
ENSG00000050748	1037	848	1159	1208	1318	1007	801	784	1018	551	541	765	698	807	578	719	1000	705	896	843	818	1039	679	822	815	839	1190	899	886	725	623	1206	741	1170	1169	533	1140	403	937	712	707	938	683	580	717	483	927	1057	765
ENSG00000050767	152	99	66	33	45	121	47	413	9	157	146	102	96	174	151	36	2	67	42	27	39	97	102	127	146	10	6	4	25	14	0	30	42	25	83	18	258	18	39	91	10	17	1	129	17	4	0	25	14
ENSG00000050820	459	711	929	665	927	501	1407	400	494	1334	1809	1319	1319	1496	810	1441	1759	885	675	1220	1509	1664	1174	1938	2291	562	776	625	248	713	724	1158	489	2060	1609	655	643	548	1088	1110	1189	801	1266	706	1332	1515	2527	1660	1221
ENSG00000051009	1663	1671	1998	1931	2503	1287	2559	1790	1343	1775	2686	1671	2018	2722	1117	2140	2359	1857	1126	2386	2133	2727	1434	2251	3487	1317	2361	1324	1265	1452	1353	2434	1565	3187	2366	1278	1397	994	1675	1706	1678	1246	1867	1111	1999	1389	2818	2589	1826
ENSG00000051108	1518	1716	1763	1438	1551	1296	1970	693	1451	939	1250	1150	1321	1298	1183	1217	1536	1119	1264	1253	1996	2349	1338	1987	2033	1309	2613	1687	642	1441	1154	1522	1208	1933	1807	921	2043	901	1718	1500	1110	1434	1280	1016	1301	1262	1614	1635	2769
ENSG00000051128	6	25	0	18	12	0	0	0	6	3	0	10	4	18	4	5	10	4	11	5	3	14	0	7	4	1	0	1	0	1	0	0	37	0	4	1	33	5	15	0	0	11	2	2	11	0	4	0	0
ENSG00000051180	39	6	88	33	52	37	44	0	59	18	37	36	33	45	6	40	61	29	29	23	85	40	11	56	33	118	208	66	2	58	51	49	50	68	68	45	8	43	63	31	67	142	33	34	55	21	45	34	93
ENSG00000051341	80	151	77	93	88	53	75	53	153	27	36	118	34	127	86	65	73	81	148	62	184	71	48	73	56	233	962	171	525	154	46	156	131	45	139	57	328	141	120	40	51	226	33	81	162	66	59	25	390
ENSG00000051382	1050	1442	905	944	1303	1162	1549	945	1669	882	926	870	968	1021	791	992	1241	805	905	1125	963	982	790	1100	1432	1333	1597	962	745	1653	1009	1698	869	1950	1535	717	1630	516	998	1102	1186	1494	933	580	545	704	1488	1723	1140
ENSG00000051523	2583	1376	1922	2246	1335	459	1329	1081	608	1406	1037	1728	1102	2330	1824	2231	2632	1744	1549	1928	1361	2422	1556	2230	1203	1293	2162	1366	1507	619	1088	1816	2327	1704	3475	1073	2120	1125	2383	1928	1972	1917	2205	2619	1144	1246	1657	882	1439
ENSG00000051596	100	104	185	219	127	105	209	96	132	160	182	163	125	141	158	235	197	207	116	218	334	179	186	308	166	217	460	146	141	151	28	83	168	106	192	149	211	65	356	72	203	157	374	282	244	369	228	213	474
ENSG00000051620	931	1078	754	978	1183	723	732	248	691	676	667	763	783	646	668	892	1066	814	693	869	710	960	940	940	934	1099	1576	572	629	872	598	1089	849	1107	966	563	1005	345	809	638	832	1048	922	743	609	684	810	947	763
ENSG00000051825	1398	1350	1367	1501	964	272	413	1119	773	621	276	619	314	526	780	598	1156	894	1220	820	553	975	316	640	423	1080	797	1120	1188	625	672	927	1321	1077	1508	717	1562	386	892	822	882	1148	507	841	384	171	537	455	756
ENSG00000052126	662	832	628	701	893	702	743	443	668	454	524	485	653	434	723	492	717	470	527	572	465	507	320	570	720	669	1129	521	497	507	689	1128	539	1065	785	318	778	323	626	498	668	693	470	403	630	534	720	838	608
ENSG00000052344	1593	1129	1958	1816	2033	1266	2700	1327	1439	1680	2902	2241	2392	2268	1182	2274	2604	1455	1295	1787	2084	2634	2023	2719	4061	1666	1239	1309	843	1291	2044	2498	1239	3209	2571	1456	1937	998	2140	3065	2121	2299	2383	1110	1698	1936	3881	3096	1886
ENSG00000052723	828	885	964	748	903	487	782	675	1109	628	530	603	496	753	572	726	1078	835	1019	792	607	825	611	754	700	1073	984	760	751	816	627	776	632	1016	931	475	1189	265	830	605	655	948	505	575	450	361	706	863	604
ENSG00000052749	467	270	273	190	236	170	210	185	206	168	128	273	118	355	250	242	161	151	268	144	286	319	43	242	123	176	719	298	104	88	122	299	261	161	442	141	333	202	307	192	207	260	196	270	422	286	215	228	387
ENSG00000052795	480	522	527	376	334	403	346	286	358	380	368	389	302	442	411	469	392	389	488	394	424	412	352	455	521	567	793	334	409	443	403	441	392	655	540	276	494	247	225	455	299	412	391	198	397	290	428	417	442
ENSG00000052802	995	2365	869	989	1636	619	1860	2056	1634	901	848	853	1500	1016	1340	910	1043	1669	1953	1174	1193	1168	1252	1146	1328	2532	1092	894	1476	2551	988	1622	1324	1323	2059	1127	1829	937	1440	798	1309	1778	669	801	584	842	1507	2444	1237
ENSG00000052841	1690	2139	1581	1767	1973	1226	1534	1244	1348	1155	1142	1246	896	1410	1400	1402	1587	1370	1551	1414	1346	1597	1070	1344	1833	1783	2169	1384	1547	1360	1245	1691	1068	2191	1618	1076	2015	760	1076	1561	1496	1759	1352	981	1277	897	1612	1561	942
ENSG00000052850	0	0	2	16	5	0	0	0	0	1	13	6	0	0	15	11	6	3	0	2	3	8	0	3	7	3	0	9	0	3	0	11	0	0	5	12	0	0	8	0	12	18	0	2	0	0	5	2	0
ENSG00000053108	6	13	4	19	29	12	16	0	0	39	10	14	19	23	0	19	13	10	19	11	13	10	1	7	10	15	7	3	3	13	0	0	1	17	9	7	91	18	0	0	4	9	13	9	18	6	30	8	0
ENSG00000053254	2599	2766	2824	2362	2643	2595	2986	1483	2899	3025	2357	2198	1758	3429	2011	2108	3528	2551	3263	3164	2226	2422	2144	2870	2675	3038	1511	2422	1991	2777	3058	3955	2643	4979	4290	1878	3578	930	2228	3401	3034	2651	2500	1072	1086	1659	2980	3626	1266
ENSG00000053328	40	23	4	3	40	5	0	0	4	25	13	10	11	0	24	8	2	12	0	4	13	12	0	13	7	10	0	14	15	0	0	0	16	0	21	2	0	10	9	27	8	26	31	2	0	0	12	10	6
ENSG00000053371	815	635	951	866	1172	810	1488	783	773	984	1142	985	1211	1314	985	1435	1282	758	762	911	1011	1922	1180	1406	2138	748	1064	946	720	727	882	1120	954	1237	1503	980	795	687	1064	1201	926	1193	1160	896	656	1243	2114	1838	1412
ENSG00000053372	466	504	564	552	920	405	617	405	260	367	674	603	497	622	425	614	607	492	331	563	594	641	622	651	1058	501	1142	594	408	420	314	629	493	789	605	297	510	288	572	210	459	386	488	264	514	525	846	456	719
ENSG00000053438	97	204	61	98	122	56	109	98	14	103	122	68	73	77	94	52	168	87	49	100	93	113	77	122	219	69	60	63	17	50	59	137	68	144	79	61	48	47	42	178	99	32	83	35	66	72	39	98	96
ENSG00000053501	203	187	175	221	149	98	149	220	69	96	165	160	94	196	123	169	144	136	129	142	138	159	59	228	162	125	143	120	93	76	110	119	228	154	121	100	238	83	124	161	203	134	139	87	138	79	120	132	121
ENSG00000053524	49	156	102	83	60	31	47	34	13	34	31	30	49	21	72	87	25	77	69	56	53	58	30	58	53	61	80	41	58	103	9	86	42	38	114	50	112	34	94	63	63	49	44	33	45	46	33	50	52
ENSG00000053702	160	218	156	247	133	92	139	145	47	137	86	89	82	62	62	124	194	129	80	148	119	149	63	110	150	174	143	119	150	39	103	263	108	152	204	113	168	86	74	206	100	69	116	139	88	84	82	103	97
ENSG00000053747	2083	3076	2863	3313	4628	3798	4412	2882	1609	2494	5560	4398	2267	5283	1341	3235	4001	3135	1988	3936	2457	3361	2688	3252	6691	2895	1421	1990	2020	6379	3223	4565	1769	7138	3668	2827	2636	1172	2785	3443	4188	3369	2974	1567	2655	2671	5252	4716	2643
ENSG00000053770	1228	1662	1230	1593	1775	1221	1480	1073	2087	924	887	1101	1057	1270	1050	959	1349	1224	1330	1273	1265	1392	1195	1302	1390	1808	2282	963	1151	1974	1023	1526	1137	2002	1737	888	2080	850	1151	858	1414	1423	878	612	867	991	1762	1657	1529
ENSG00000053900	771	1164	770	894	1079	388	504	618	944	443	388	457	367	550	687	663	710	735	654	773	598	728	314	627	653	817	1380	594	1059	610	350	1057	740	1013	964	558	1282	230	531	722	573	562	609	571	407	195	532	421	474
ENSG00000053918	640	207	546	366	672	491	763	490	757	485	506	715	650	461	526	586	482	411	359	480	804	955	918	981	670	343	1311	691	320	360	460	515	369	651	1116	301	626	597	683	444	624	419	661	618	734	857	1268	829	1101
ENSG00000054116	673	804	872	849	787	546	649	628	784	527	571	649	606	644	606	583	788	556	575	590	601	682	583	709	823	715	1325	565	667	587	722	929	725	796	795	571	1120	359	759	852	803	928	639	430	588	493	853	637	659
ENSG00000054118	3824	3788	4005	3886	3989	2114	2967	2615	2798	2302	2204	2650	2253	3305	3430	2918	3700	2914	2806	2817	2686	3325	2032	2798	3057	3544	4864	3661	3229	2833	2977	4438	3460	4409	4808	2292	4953	1674	3526	2731	2904	4060	3263	2770	2072	1935	3500	2763	3215
ENSG00000054148	557	443	442	613	541	342	805	269	252	615	745	547	568	1333	446	713	786	603	407	690	805	843	406	942	908	318	811	426	346	313	385	874	392	861	1000	399	392	417	559	507	725	562	705	504	527	754	1079	764	529
ENSG00000054179	143	105	182	300	457	177	397	148	181	213	230	264	296	341	140	436	351	156	51	204	247	341	97	313	640	177	96	93	48	119	337	118	111	414	253	209	185	126	139	268	382	159	289	177	157	138	250	254	175
ENSG00000054219	397	343	280	394	739	480	378	229	527	248	346	413	371	237	249	288	468	255	302	350	387	374	350	370	598	723	450	418	494	439	284	503	245	505	311	382	398	153	353	248	288	309	505	305	466	194	483	562	606
ENSG00000054267	1936	3605	2754	3157	2939	1736	1682	1582	2441	1673	1356	1797	1382	2170	2855	1969	2667	2298	3036	2120	1594	2335	1099	1926	1919	3248	2353	2083	2515	1848	2258	2502	2636	3455	2416	1653	4036	791	1966	1895	2318	2579	2722	1862	1670	943	2047	1782	1609
ENSG00000054277	48	6	24	19	5	28	29	0	22	30	20	47	40	48	10	44	46	23	27	23	40	51	29	26	38	26	78	52	0	1	36	19	4	98	30	17	86	8	18	60	14	7	61	47	0	15	6	11	32
ENSG00000054282	317	353	258	322	432	120	184	203	348	191	123	280	209	380	275	271	250	208	272	269	215	273	128	275	216	398	310	300	329	171	234	436	329	284	330	163	312	122	240	216	234	364	298	103	212	140	278	266	243
ENSG00000054356	9	0	7	1	0	0	3	0	18	6	25	6	27	48	0	6	31	6	0	12	14	3	0	25	25	7	0	0	0	0	16	0	0	0	11	0	3	0	1	0	4	5	16	1	0	0	0	21	0
ENSG00000054392	160	149	150	108	60	57	91	68	27	66	63	91	52	28	60	52	89	70	37	86	66	118	25	100	79	112	70	131	13	47	77	83	37	56	108	52	102	39	63	85	135	75	47	68	134	117	90	61	66
ENSG00000054523	1634	1849	1874	2238	2769	1841	2514	1601	2041	1786	1763	1940	1514	1960	1307	1892	2100	1720	1462	1843	1567	2124	1134	2422	2293	2240	3013	1924	2028	2138	1979	2895	1176	3514	2696	1428	2075	976	1662	1878	1846	1578	1889	1046	1493	1495	3226	3174	2285
ENSG00000054598	10	0	0	0	0	23	0	2	0	0	0	9	9	0	9	2	0	5	4	5	8	7	0	3	7	0	0	0	0	0	0	0	0	31	1	0	71	5	0	0	0	0	0	7	41	15	2	2	3
ENSG00000054611	697	374	776	580	549	323	555	309	408	632	635	708	605	630	423	677	667	538	446	653	691	775	384	767	920	460	622	496	458	293	426	605	749	739	930	431	673	352	796	694	749	723	709	467	359	431	1163	808	605
ENSG00000054654	7613	7616	7416	7823	6672	2834	4789	3726	5500	3437	2566	4329	2553	4756	5941	5719	4128	4174	4973	4000	3339	4224	2492	4462	3615	6018	7354	5840	6621	3672	4509	6434	5778	6637	7407	3930	7876	2636	4442	3778	3808	6416	4462	3767	3516	2184	3566	4100	4389
ENSG00000054690	1345	1448	1215	2375	2640	1585	2952	1663	1622	1359	1871	1759	2071	2213	1171	1625	2003	1571	1010	1682	1781	1987	1799	2264	3472	1934	2919	1360	1205	1636	1713	2906	1201	3413	1984	1514	1619	1031	1424	1136	1715	1446	1913	929	1852	1357	2585	2165	2269
ENSG00000054793	1405	1108	1360	1609	2477	1535	2498	1683	2007	1409	2295	1875	1908	2155	1193	1959	2381	1599	1131	1981	1248	1626	1921	1700	3010	1721	1921	1065	768	1786	2021	2225	1140	3614	1930	1168	2348	784	1571	1745	2155	1639	1663	790	1384	1384	3019	2914	1264
ENSG00000054796	0	0	0	6	0	0	0	0	0	0	0	0	0	0	0	0	0	0	0	1	3	0	0	0	0	0	5	5	0	0	0	0	0	0	0	0	0	0	0	0	0	17	0	0	0	0	0	0	0
ENSG00000054803	0	0	17	0	6	0	0	0	0	0	0	1	1	0	0	0	10	0	0	2	0	1	0	3	0	0	0	0	0	1	0	0	0	0	0	0	5	13	0	0	0	0	0	0	17	0	0	0	3
ENSG00000054938	0	7	0	0	0	0	9	0	12	2	0	3	1	21	0	0	1	0	2	0	0	8	0	0	26	9	0	0	0	6	0	0	0	6	0	0	33	7	8	0	0	0	2	0	0	0	5	6	0
ENSG00000054965	1277	807	1151	1128	983	649	727	867	578	622	700	764	591	741	674	867	782	628	707	722	722	1024	371	809	951	592	1084	920	571	757	858	1185	962	1312	1181	745	1305	566	965	915	750	1005	805	666	524	559	977	926	743
ENSG00000054967	69	91	159	88	28	17	39	45	48	51	22	61	28	146	105	128	121	83	155	59	78	84	25	115	56	67	13	82	63	23	73	9	129	22	117	79	135	30	66	40	35	113	123	149	60	18	42	19	71
ENSG00000054983	1357	2060	1922	1967	3423	2145	2420	2197	2514	1809	1709	2164	1593	2497	1058	2083	2383	1965	1760	2101	1243	2434	1395	1821	3225	2325	1673	1305	1544	2392	1765	1619	1235	3175	1919	1806	3073	802	2013	1753	1901	1826	1538	991	1436	1159	2900	2641	1505
ENSG00000055044	1341	1479	1089	1471	1241	925	699	733	1262	623	454	710	619	740	1277	782	1061	982	1166	813	941	860	672	961	576	1721	3014	1439	1506	1108	646	1112	1185	1299	1422	627	1248	652	1094	640	1090	1342	819	833	1093	674	756	576	1201
ENSG00000055070	1715	1209	1205	1193	1125	891	1587	931	769	1166	1241	1244	1030	1382	1073	1326	1499	1128	974	1145	1373	1506	1070	1624	1560	1320	1524	1359	1141	981	837	1433	1332	1760	2235	1019	1603	709	1521	1148	1453	1473	1227	1135	1131	1039	1855	1353	1378
ENSG00000055118	43	6	13	12	43	1	10	37	8	36	23	57	11	1	0	33	41	33	17	11	41	25	6	38	38	3	53	7	3	10	23	6	8	43	31	7	33	29	26	16	10	41	12	16	13	5	10	26	9
ENSG00000055130	1351	1300	1043	1425	1462	1027	980	758	900	681	797	967	768	744	905	842	1031	891	1066	884	865	1124	904	1104	1022	1310	1408	1258	961	1172	909	1454	1174	1253	1423	776	1726	468	1283	947	1028	1223	781	848	701	799	1448	1035	1175
ENSG00000055147	482	412	418	556	546	336	445	316	706	267	307	342	300	434	430	406	474	336	356	389	332	512	162	361	508	485	508	414	444	394	421	551	466	477	503	316	573	221	526	128	261	575	513	325	274	241	401	403	384
ENSG00000055163	6176	3936	4481	6308	2615	619	1212	1969	1381	1989	1171	2056	881	2441	3178	2712	3465	2352	2709	2334	1690	3259	645	2348	1659	2930	1041	3762	4011	1447	2162	2913	4906	3457	4074	2816	4863	1402	3771	3797	2780	3345	2389	3100	575	606	1412	1252	1120
ENSG00000055208	2270	2350	2255	2107	2065	1500	1807	1216	1975	1426	1199	1540	1171	970	1564	1757	2089	1496	1650	1622	1253	2077	1095	1612	1766	2214	1649	1997	1998	1832	2043	2121	2056	2789	2764	1518	3121	882	2245	1685	2181	2667	1720	1357	872	978	1925	1885	1541
ENSG00000055211	396	488	538	613	724	629	644	451	861	460	447	563	531	706	440	575	688	562	693	473	484	532	430	531	996	608	535	381	406	594	722	677	621	1006	584	342	873	227	524	641	524	604	443	343	306	307	762	655	359
ENSG00000055332	1306	1612	1622	1861	2172	1374	1549	1331	1772	935	1091	1410	1070	1210	1079	1169	1585	1269	1913	1324	1184	1458	864	1331	1930	2432	2556	1552	1635	1291	1296	1464	1436	2259	1748	1075	2300	611	1383	1094	1087	1720	1366	1048	1469	720	1579	1578	1596
ENSG00000055483	1699	1102	1578	1472	1118	567	576	766	813	731	527	865	512	874	1076	891	1090	821	958	873	1056	1373	882	1088	755	863	1291	1200	876	591	676	961	1137	1381	1480	792	1221	615	991	951	835	1132	995	728	615	632	1097	582	744
ENSG00000055609	5657	5540	5036	5708	5018	2515	3297	3160	3390	3302	2662	3299	2268	3321	3211	3736	3898	3346	3674	3141	2553	4004	1999	3298	3762	4858	3855	3522	3541	3151	2990	4996	3958	5692	5002	2938	6138	1573	3129	3854	2671	4257	3605	2578	1965	1579	3634	3493	2719
ENSG00000055732	263	192	228	360	607	366	477	224	441	178	209	311	350	162	172	286	789	267	250	599	222	266	282	284	1042	451	535	436	250	179	161	448	191	631	201	252	213	199	161	189	242	312	554	136	159	102	341	347	363
ENSG00000055813	0	0	0	0	0	0	0	0	0	0	2	2	0	0	0	0	0	0	0	0	1	0	0	0	0	0	0	0	0	0	0	0	0	0	0	0	2	0	0	0	0	0	6	0	0	0	0	0	0
ENSG00000055917	4323	4815	4389	3822	4004	2606	2978	2476	4836	2586	2299	2812	2316	3147	2860	2878	3826	2911	3487	3173	3025	3443	2816	3014	3114	4403	4402	3789	2512	3514	2580	4100	3464	5258	4700	2737	5804	1550	3152	3497	3275	3962	2740	2251	1853	1652	3284	3736	2919
ENSG00000055950	422	237	352	330	347	267	421	227	225	227	242	325	310	320	332	374	367	258	233	337	276	329	327	372	297	174	553	333	371	221	268	312	258	366	440	195	217	166	254	285	350	375	393	186	404	216	455	346	357
ENSG00000055955	0	0	3	2	14	0	5	0	0	8	0	4	0	0	1	0	8	0	1	2	2	9	0	9	7	22	0	0	0	0	4	8	7	10	13	9	0	0	0	0	0	0	0	0	0	0	0	1	0
ENSG00000055957	0	0	0	0	0	2	0	23	0	4	1	5	3	30	0	3	3	0	0	0	6	0	0	1	11	0	0	2	0	1	0	0	2	0	6	0	0	0	0	0	16	0	24	0	0	1	0	0	2
ENSG00000056050	154	167	166	226	183	174	175	127	223	127	109	115	154	161	150	145	203	137	160	146	136	195	132	176	143	325	387	220	234	254	161	134	236	192	169	83	230	93	185	199	127	136	110	130	116	80	245	172	143
ENSG00000056097	1928	2394	1726	1886	1604	1528	1617	965	2247	1271	1264	1348	1111	1647	1491	1494	1969	1604	1566	1692	1501	1699	1348	1642	1560	2197	2529	1805	1377	1811	1523	2261	1480	2503	2309	1149	2094	860	1670	1285	1692	1966	1374	1286	1496	1078	1985	1836	1756
ENSG00000056277	74	89	63	110	108	32	36	13	44	47	36	59	51	2	30	86	106	87	67	61	50	86	104	49	114	48	157	37	165	79	71	54	66	84	79	52	33	42	95	73	61	77	29	73	48	34	83	36	88
ENSG00000056291	0	0	0	0	0	0	0	0	0	2	0	6	7	0	0	3	4	2	0	4	0	0	0	2	0	0	0	0	0	0	0	0	0	0	0	1	0	0	0	0	0	0	0	0	0	0	0	7	0
ENSG00000056487	0	0	0	0	4	0	0	0	1	0	1	1	2	0	0	1	6	2	0	2	0	3	0	3	4	0	0	10	0	0	0	0	0	0	0	0	0	1	12	0	10	0	13	0	0	3	0	0	0
ENSG00000056558	2496	1851	2026	2616	1008	223	444	421	770	1088	467	950	264	897	885	1372	1901	1338	1172	1137	738	1785	191	1182	616	1002	466	1382	1576	667	869	1148	2408	1560	2293	961	2579	499	2260	1547	1428	1766	924	1258	419	425	875	429	653
ENSG00000056586	1869	2306	2016	1560	1660	1158	1360	1062	1628	1063	981	1254	961	1217	1167	1308	1888	1456	1801	1436	1254	1549	1029	1558	1521	1655	2051	1686	1171	1634	1277	1963	1823	2038	1797	1123	2699	598	1472	1224	1223	1992	1103	1204	888	743	1308	1566	1401
ENSG00000056661	26	39	6	192	34	16	18	101	52	28	151	70	158	26	52	88	212	25	29	38	64	54	0	141	83	51	88	50	39	20	74	84	153	120	190	44	6	37	23	0	39	163	5	13	97	44	24	47	75
ENSG00000056736	965	409	333	285	1065	272	163	478	381	893	479	717	346	414	474	442	276	402	516	303	633	529	283	977	295	656	852	311	195	170	107	265	329	380	360	294	963	239	398	380	172	360	550	352	560	224	501	504	238
ENSG00000056972	680	447	740	541	880	381	626	243	478	602	588	699	543	698	575	659	739	561	555	759	636	605	696	599	755	640	1004	481	223	343	362	910	364	885	944	370	918	300	510	561	614	598	465	379	680	576	1037	953	758
ENSG00000056998	39	9	13	24	9	15	25	57	18	20	23	11	24	0	11	13	8	24	2	21	55	25	13	28	17	20	64	78	0	21	0	31	48	32	77	16	50	46	41	24	10	51	32	39	100	48	49	46	115
ENSG00000057019	22	34	19	27	42	56	37	32	28	27	26	49	47	0	29	31	37	21	116	55	101	38	8	59	44	41	232	63	112	52	63	42	57	108	62	27	208	24	36	0	27	23	87	20	59	25	40	27	75
ENSG00000057149	0	0	0	0	0	0	0	0	0	0	0	0	0	0	0	0	0	0	6	0	0	0	0	0	0	0	0	0	0	0	0	0	0	0	0	2	0	0	0	0	0	0	0	0	0	0	0	0	0
ENSG00000057252	907	996	675	961	978	409	579	815	745	582	482	811	541	611	719	656	902	693	1046	830	687	837	561	708	746	1001	888	838	1079	741	761	893	781	1060	966	543	1394	363	831	600	699	884	532	617	537	384	578	661	598
ENSG00000057294	1209	1100	1221	1177	1685	1291	1550	927	1615	1143	949	1254	1225	1338	971	1086	1273	1211	964	1275	1453	1068	1826	1556	1021	1897	4322	1623	1014	1277	1254	1798	715	1751	2107	837	1568	809	1064	867	1094	1282	1260	877	1348	1810	2073	1735	2098
ENSG00000057468	15	0	9	35	33	6	15	0	0	12	5	58	6	34	0	27	13	1	6	8	12	7	0	13	1	6	19	8	0	14	29	0	10	7	3	16	0	5	8	29	2	7	11	1	0	3	0	2	11
ENSG00000057593	17	33	30	37	106	22	61	37	38	4	62	92	27	147	17	63	66	45	25	83	42	26	12	44	74	4	0	5	9	8	22	9	43	135	17	22	1	4	49	85	18	8	4	9	0	62	57	43	5
ENSG00000057608	5784	7746	6553	6657	8258	6162	7538	4772	8078	4347	5297	5024	4931	5535	5166	5712	6149	4699	6017	5321	5958	6115	4527	5852	7204	9199	9885	7158	6363	6858	5796	8072	6212	9067	8218	4398	11215	2815	6963	5750	6405	9076	5750	3625	4924	4752	10440	8102	6705
ENSG00000057657	1016	559	970	1031	473	323	496	612	320	408	383	373	296	540	815	440	633	587	736	450	331	706	222	361	439	475	298	625	619	534	679	545	903	728	948	497	1028	181	536	384	576	759	503	501	271	130	248	263	362
ENSG00000057663	755	928	720	901	1031	890	763	582	1004	645	631	732	743	843	874	732	841	698	704	754	721	818	644	748	983	1239	1184	860	966	1098	763	1112	670	1103	1225	590	1242	412	856	749	834	1164	731	431	516	530	948	989	904
ENSG00000057704	857	1851	1282	1458	1349	1215	1577	994	1394	764	1240	1335	1511	1786	772	1134	1328	1342	1037	1671	1303	1321	993	1326	1730	1082	558	867	922	2053	1091	1519	1096	1489	1500	1058	1332	395	1536	791	1668	2615	1116	836	1891	1245	1951	2342	1654
ENSG00000057757	631	712	647	577	725	498	576	247	577	488	456	558	425	741	469	612	765	612	597	535	635	690	270	683	613	645	789	481	465	476	443	624	581	954	758	404	719	234	425	464	675	635	682	450	499	474	779	538	604
ENSG00000057935	518	800	351	551	692	551	535	324	562	486	424	554	412	866	544	591	539	413	388	491	478	495	250	514	652	501	516	391	387	460	202	630	368	638	508	319	759	182	448	437	473	394	510	371	448	331	632	542	497
ENSG00000058056	120	125	134	137	65	60	23	75	151	51	31	81	26	146	38	80	146	75	102	54	82	54	0	71	27	14	147	77	272	15	50	19	72	69	123	45	65	76	81	80	73	88	36	56	50	17	27	28	86
ENSG00000058063	3041	4066	3474	3097	2981	1999	2546	1741	3227	1748	1947	2075	1522	2081	2202	2040	2914	2254	3231	2666	2109	2577	1864	2326	2934	3568	3133	2673	3283	3003	1886	3248	2567	3525	3580	2049	3913	1078	2739	2316	2160	3235	2085	1820	1546	1353	2755	2704	2478
ENSG00000058085	96	425	315	274	146	320	335	140	196	177	410	346	408	681	199	321	282	704	156	250	357	419	226	215	612	296	223	244	62	1210	324	290	187	665	319	151	198	147	93	333	342	147	518	980	2739	394	400	424	376
ENSG00000058091	58	49	64	32	130	53	55	34	41	77	81	148	70	132	39	26	72	60	51	79	62	58	42	80	60	140	74	46	39	42	94	5	11	149	38	58	162	22	49	67	43	13	82	38	45	20	62	87	18
ENSG00000058262	3981	3416	3279	3412	3581	2212	3730	2563	2582	3208	2511	2721	2420	3544	2086	2591	3880	3233	2595	3671	4159	4052	2939	3844	3331	4042	7401	4001	2728	2901	2817	4174	2907	4797	6120	1956	4359	2110	3662	2547	3654	3445	2739	2390	4047	3080	4494	3536	5637
ENSG00000058272	1770	2554	1945	2160	2152	1544	1426	1314	1921	1343	1118	1308	1163	1738	1399	1494	2072	1820	2188	1668	1270	1906	1238	1534	1692	2520	2113	1722	1830	1940	1339	2131	2131	2420	2142	1315	3734	716	1829	1572	1752	1992	1919	1315	1272	802	1425	1435	1436
ENSG00000058335	0	18	10	0	2	4	6	0	4	4	0	12	1	0	0	4	15	1	0	19	17	5	0	9	4	0	0	7	0	0	0	0	15	5	0	3	0	3	0	0	0	1	0	33	0	4	0	0	7
ENSG00000058404	75	2	40	19	26	13	27	14	36	20	38	67	19	1	18	30	21	47	11	25	22	32	0	39	69	33	53	22	36	2	20	30	32	59	13	16	45	25	36	11	63	0	28	18	65	12	56	19	17
ENSG00000058453	745	545	929	733	340	82	253	184	252	401	264	435	160	497	690	576	751	591	404	579	423	910	192	635	409	207	201	355	289	143	173	333	445	475	883	353	504	208	425	463	419	255	542	680	287	302	356	255	323
ENSG00000058600	930	900	902	953	899	501	720	377	502	846	584	655	559	798	594	871	998	801	507	806	686	931	707	921	857	724	965	795	673	443	619	717	715	1271	1279	575	814	416	773	674	938	617	776	614	482	758	892	631	761
ENSG00000058668	3092	2510	3277	3846	2183	615	1144	1780	1351	1497	881	1266	624	1761	1709	1741	2281	2097	2266	1509	1318	2759	737	1880	1511	1803	1285	2698	2345	1227	1372	2167	2443	2388	3010	1519	3092	914	1997	2275	1453	2250	1735	2033	860	527	1428	935	1127
ENSG00000058673	5206	6256	5952	5754	6693	4274	5220	3558	5519	4176	4171	4338	3924	5148	4044	4609	5726	4454	5428	4922	4090	4951	3705	4611	5355	6746	6530	5284	5066	5255	4117	6244	3855	8289	5954	3990	7119	2337	4597	4986	4405	4953	4839	3241	3528	3331	6422	6587	5012
ENSG00000058729	454	543	331	284	633	403	408	218	545	211	269	237	265	310	228	305	354	315	409	358	346	332	324	308	379	458	724	398	270	227	245	381	247	495	385	274	494	129	254	83	331	319	370	206	188	160	436	367	370
ENSG00000058799	481	350	287	486	509	268	415	201	324	294	231	350	280	628	266	353	405	342	348	316	322	353	351	379	495	337	573	306	465	275	441	386	262	568	510	285	602	197	424	361	404	458	431	266	213	204	404	459	462
ENSG00000058804	261	424	327	288	381	327	372	271	572	185	161	313	261	428	237	214	356	322	210	356	538	354	302	412	203	698	1575	787	465	487	207	409	402	329	590	239	587	270	425	365	361	596	394	240	562	287	243	215	983
ENSG00000058866	49	135	65	97	169	128	271	118	107	84	61	120	95	171	53	106	206	98	54	112	67	85	213	186	379	93	33	117	54	153	85	143	108	166	112	139	21	6	91	160	90	163	77	89	65	62	224	131	182
ENSG00000059122	982	914	463	1117	726	208	353	405	255	557	490	407	286	657	593	532	720	710	299	886	524	751	317	590	444	233	297	267	493	369	612	411	424	1240	582	539	473	454	754	416	542	518	815	350	296	275	678	472	274
ENSG00000059145	344	240	379	481	288	102	289	174	146	603	423	391	297	647	292	618	629	464	303	649	266	537	327	489	409	206	161	156	289	128	375	389	330	732	642	254	291	125	321	247	379	165	425	336	235	200	404	361	239
ENSG00000059377	326	208	279	135	273	145	140	480	205	136	97	246	74	437	271	204	122	125	182	137	226	279	126	195	193	149	192	247	33	111	158	156	416	314	260	94	283	132	170	70	102	152	146	244	350	123	95	67	117
ENSG00000059378	1746	1794	1789	2601	2347	1433	2072	1152	1127	1743	1863	2310	1385	2581	1256	1972	2981	1902	1350	2357	1356	2276	1303	2219	2895	1779	2072	1484	1575	1517	1642	2305	1751	3547	2194	1615	2090	709	1635	1640	1964	1704	2075	1343	1684	1201	2713	2482	1963
ENSG00000059573	4238	5488	5139	6253	7387	4554	7526	4344	6132	4116	6295	5081	5637	4729	3395	4233	6099	4123	3716	4577	4973	7286	4108	6798	5893	5351	5761	5131	3407	3863	6051	7837	4229	9710	6389	3091	6599	3015	4985	3857	5958	5385	4859	3086	3386	3931	10134	7854	4327
ENSG00000059588	1148	1351	715	1158	1070	415	430	463	928	508	310	523	350	843	626	721	824	620	816	619	664	807	632	783	481	923	1438	727	1481	464	519	649	852	758	787	541	971	333	644	545	649	1028	595	692	424	485	418	398	602
ENSG00000059691	207	228	186	391	217	228	276	135	170	180	231	185	223	128	165	202	211	112	264	242	224	205	212	237	221	196	646	202	36	164	250	537	306	174	433	173	282	169	224	143	222	273	198	287	148	184	316	181	276
ENSG00000059728	1665	3807	2685	2674	3285	2220	4186	2927	3703	1816	3587	3529	3340	3700	1537	3139	3685	2364	2954	3350	2752	2951	2977	4239	5758	3422	1731	2268	2606	5126	3309	4411	2271	5595	2632	2710	4277	1276	3277	2343	3298	4940	3124	2101	4077	2219	4028	4089	3062
ENSG00000059758	1054	1131	848	899	857	540	550	334	786	540	498	647	428	734	491	595	948	729	487	641	516	823	316	692	588	839	474	712	780	506	618	823	1066	1032	796	515	894	318	718	567	811	910	572	498	192	314	674	613	514
ENSG00000059769	196	269	159	239	453	276	308	88	578	168	198	164	232	233	240	217	305	198	278	244	215	265	275	225	308	390	404	246	326	225	189	268	294	295	377	149	250	88	258	33	170	279	179	130	109	215	364	254	211
ENSG00000059804	1201	999	1307	1125	656	193	340	1105	393	486	267	454	203	582	880	1185	1066	751	1268	795	501	902	200	786	286	814	172	851	916	466	601	961	855	1315	1105	524	1220	278	794	588	448	773	548	1128	194	76	285	267	259
ENSG00000059915	43	25	46	32	33	11	10	42	7	54	52	42	31	19	33	64	69	28	7	43	61	94	34	72	55	13	133	101	32	28	25	12	83	65	102	51	50	47	90	10	55	45	43	110	15	50	34	76	80
ENSG00000060069	612	383	654	387	440	296	588	417	223	583	587	516	496	829	334	753	727	540	377	592	545	650	557	819	706	314	423	445	342	358	265	497	465	947	1036	422	572	259	688	386	548	548	719	566	411	490	904	700	505
ENSG00000060138	501	338	362	438	644	555	480	423	487	308	459	521	478	606	790	385	389	413	516	671	686	678	428	723	583	506	1834	730	485	388	400	772	658	632	636	297	885	332	517	325	412	513	615	396	850	535	633	461	667
ENSG00000060140	59	127	91	117	129	71	58	30	55	38	46	133	36	81	38	99	127	89	55	78	50	88	15	67	138	95	157	161	181	82	93	75	98	191	97	62	231	78	200	211	118	190	130	98	76	99	82	91	196
ENSG00000060237	6027	5424	5126	5593	3971	1711	2586	2957	3015	2586	2155	2456	1679	3619	3496	3188	4044	3074	4111	3113	2468	3977	1811	3326	3259	3916	2811	4211	5041	3034	2712	3817	5037	4692	5462	3323	6286	1803	4263	3168	2938	4992	3040	3046	1798	1362	2772	2100	2053
ENSG00000060303	0	0	0	0	0	0	0	0	0	0	0	1	2	0	0	11	0	0	0	0	0	0	0	0	0	0	0	0	0	0	0	0	0	0	0	0	0	0	0	0	0	0	0	0	0	0	0	0	2
ENSG00000060339	2201	3130	2162	2540	2472	1866	1929	1708	2467	1600	1254	1608	1560	2054	2373	1958	2422	1987	2327	1930	1926	1883	1601	2104	2034	3867	4852	2331	2315	1845	1773	2654	2186	2744	2619	1411	3280	1107	2054	1748	2077	2209	1901	1735	2390	1437	2201	1816	2172
ENSG00000060491	1578	1183	1601	1545	1279	664	1454	841	545	1497	1701	1461	1126	2041	1149	2060	2353	1223	787	1435	1234	1896	1232	2211	1716	709	932	1253	933	859	869	1665	1533	2338	2312	1228	1276	633	1637	1662	1442	1460	1826	1384	1039	1204	1982	1782	1075
ENSG00000060558	28	0	10	18	28	8	3	0	1	15	12	12	0	40	25	4	16	10	2	13	17	13	28	17	13	15	11	6	0	5	5	3	28	5	16	10	51	0	4	109	2	32	0	15	28	0	0	4	0
ENSG00000060566	3884	7508	5811	6416	9738	5948	9361	5309	5030	5648	10553	7264	7748	9757	5800	7974	7669	5906	5257	7383	5737	7673	4029	8128	16034	5419	1419	3553	3077	7173	5249	8970	5662	15278	11472	5921	9664	3159	5932	8539	7940	9097	7599	2960	3138	7383	14104	10046	5283
ENSG00000060642	229	230	209	291	242	169	381	54	159	197	185	243	234	314	101	206	289	235	167	225	276	312	68	175	344	186	284	238	136	130	315	268	193	321	316	172	255	129	206	258	253	269	280	201	146	136	323	266	217
ENSG00000060656	0	0	6	0	0	0	5	0	0	4	4	8	5	0	8	21	5	5	3	3	9	10	35	2	3	0	22	6	0	7	0	0	0	6	4	7	8	1	14	0	4	6	0	7	0	0	0	10	1
ENSG00000060688	511	435	433	454	592	246	435	160	483	329	251	313	251	229	292	351	424	374	364	377	426	459	516	429	376	453	1134	583	434	322	218	531	666	544	602	254	308	234	530	468	521	516	445	325	491	339	378	329	519
ENSG00000060709	74	49	32	52	202	37	97	99	84	89	154	134	60	66	51	122	82	128	43	84	68	94	101	143	257	46	413	127	96	72	122	58	58	220	53	53	57	53	171	0	55	15	95	46	141	65	106	131	83
ENSG00000060718	0	0	10	12	0	0	0	0	0	0	0	6	0	0	0	8	4	7	3	9	3	3	0	2	0	8	0	0	0	0	0	0	0	0	0	13	0	2	0	0	0	0	10	2	0	2	0	8	6
ENSG00000060749	491	346	344	265	428	234	251	198	387	175	166	284	256	259	177	242	362	390	411	304	329	385	128	259	318	566	797	385	392	226	157	236	211	437	309	247	454	106	230	173	139	239	314	233	174	133	285	319	432
ENSG00000060762	491	599	442	584	738	622	666	264	807	313	315	387	408	436	495	338	456	465	418	366	377	477	298	505	454	787	1000	319	965	645	415	459	374	577	628	287	464	187	659	416	721	765	458	315	553	311	583	396	498
ENSG00000060971	3625	4586	2310	3133	5218	2159	6952	2022	2883	4035	6382	3304	4188	5745	2509	4364	5545	4408	2078	6149	3807	5103	2848	5555	8405	3221	1540	2629	1712	4522	3027	6883	3276	7410	7564	2955	3054	2362	3636	4704	5111	3361	4210	2051	1475	4559	9300	8868	2663
ENSG00000060982	0	20	13	10	5	0	13	0	4	7	0	26	1	0	0	3	14	8	4	17	18	11	0	9	3	3	13	20	0	14	0	26	0	61	22	7	194	1	0	0	11	34	0	4	41	0	0	1	10
ENSG00000061273	824	648	951	535	473	166	376	386	224	489	384	527	237	576	551	556	679	513	481	546	399	817	247	623	547	408	293	486	354	153	426	421	518	643	743	477	874	323	535	588	477	718	695	754	291	225	306	293	333
ENSG00000061337	101	176	103	109	35	28	27	64	47	19	44	34	31	184	96	88	40	135	28	42	80	194	63	68	54	23	2	27	14	36	0	14	21	78	16	26	47	2	55	17	15	0	69	35	14	4	14	24	8
ENSG00000061455	1	1	1	14	13	0	0	0	1	0	0	1	2	0	0	1	0	0	0	2	2	3	0	6	0	0	3	1	2	0	0	1	2	0	3	1	2	0	5	2	1	10	0	0	0	0	8	0	5
ENSG00000061492	0	0	0	0	0	0	0	0	0	3	0	7	0	0	0	2	0	0	0	2	2	0	0	3	8	0	0	5	0	0	0	0	0	0	4	0	0	0	5	0	3	5	0	0	0	0	0	0	0
ENSG00000061656	29	17	33	1	10	3	8	26	14	2	2	8	6	54	21	1	5	8	0	26	15	19	0	29	12	6	23	4	1	28	66	0	62	17	14	16	14	21	22	0	0	14	2	36	3	13	18	8	13
ENSG00000061676	2586	4256	3572	3190	6221	4734	4566	2451	5222	2947	3838	3869	3396	3040	2160	3412	4344	3292	3838	3730	3713	4102	2640	3789	4837	5507	5078	3358	2955	5723	4170	5199	2759	7013	4807	3221	5576	1678	3463	3987	4281	3761	3117	1713	2733	3033	6606	6340	3845
ENSG00000061794	1072	893	810	762	1209	1172	951	591	1651	611	604	699	762	847	981	675	799	839	982	708	954	877	958	923	672	1459	3224	1171	1356	1131	842	1286	770	1058	1226	600	1487	553	867	815	979	995	997	537	991	809	1307	804	1400
ENSG00000061918	33	0	0	9	1	23	10	35	39	10	8	14	17	44	0	20	43	25	38	29	17	22	0	16	24	0	11	11	16	0	0	0	1	40	14	1	0	6	25	0	0	0	17	0	0	0	4	17	6
ENSG00000061936	1026	1115	1225	1467	1098	553	1071	626	715	857	951	896	793	1267	830	1032	1270	845	833	1040	947	1258	568	1019	1013	1076	1164	925	700	765	621	1108	823	1537	1343	770	946	637	951	649	1059	1238	1212	858	659	755	997	926	866
ENSG00000061938	1616	982	1668	1361	862	197	642	711	399	819	445	839	482	980	1063	1068	1431	1009	1039	1098	815	1560	638	929	820	423	406	637	691	364	720	726	1282	930	1473	666	1397	501	1078	1488	959	758	1244	1154	535	517	542	415	364
ENSG00000061987	1541	2492	1823	2381	2030	1010	2242	1488	2235	1085	1059	1342	1057	1566	1121	1608	1993	1668	1374	1742	1350	1574	1449	1459	1750	2381	2620	1645	1898	1930	1549	2048	1716	2419	2226	1193	1877	559	1331	1105	1113	1376	1374	1093	878	862	1408	1577	1491
ENSG00000062038	0	0	4	7	8	8	6	0	0	0	0	8	6	0	20	2	4	6	5	9	5	4	0	4	0	0	27	11	0	0	0	16	2	30	7	3	4	8	16	0	7	10	0	62	99	1	0	0	0
ENSG00000062096	0	0	0	8	0	4	0	0	0	3	0	0	2	3	0	2	0	0	0	2	2	0	0	2	0	0	0	0	0	0	0	0	0	0	2	6	0	6	0	0	1	0	0	2	0	1	0	0	1
ENSG00000062194	2202	2417	2149	2583	2735	1526	1714	1512	2423	1316	1461	1578	1372	1958	1883	1743	2325	1773	1802	1648	1506	1840	1368	1631	1914	2362	2302	1720	1900	2010	1814	2542	2167	3029	2510	1255	3509	865	1650	1734	1744	2424	1854	1240	923	1018	1895	1869	1555
ENSG00000062282	384	1613	317	537	412	284	1689	193	309	564	1616	640	742	929	557	634	1439	862	582	1684	480	1029	374	666	2595	236	64	190	152	1456	438	1927	410	1276	1025	274	347	447	415	1189	794	521	383	177	56	970	714	1484	114
ENSG00000062370	109	76	55	113	240	94	112	132	103	91	72	69	113	155	45	87	106	74	99	82	97	116	33	72	143	184	175	71	123	68	94	145	99	81	84	75	123	33	98	61	65	98	78	18	30	85	132	143	132
ENSG00000062485	2835	3325	3109	3047	4161	2819	3639	2336	3083	2230	2033	2234	2211	2594	2489	2521	3065	2623	2557	2461	3033	3182	2408	3148	3076	3687	6163	3662	2605	2822	2254	3675	2710	3771	4325	1926	4097	1888	2693	2119	2794	4244	2309	2178	2266	2455	4215	2968	3805
ENSG00000062524	568	823	877	809	908	336	1879	415	196	1102	1208	613	1348	1406	696	1195	1121	1241	409	1251	1457	1210	567	1229	1206	743	283	486	230	374	566	1179	435	1037	1103	325	247	256	758	446	1459	534	1128	390	463	734	1748	1756	621
ENSG00000062582	0	22	8	40	0	2	8	1	0	2	5	2	4	0	0	4	8	9	0	15	8	8	0	3	0	4	0	6	0	6	0	3	0	0	9	3	0	1	0	21	5	8	18	0	0	0	0	7	4
ENSG00000062598	1271	870	1053	1182	935	267	671	398	344	592	463	634	355	811	780	871	889	618	795	673	576	865	391	757	723	486	608	725	775	355	502	849	776	1031	1150	605	1078	324	644	782	639	606	766	753	308	270	734	523	418
ENSG00000062650	2166	2367	1972	2006	2389	1505	1378	1183	2300	1271	1326	1433	1101	1741	1495	1598	1888	1573	1898	1471	1370	1742	1035	1759	1442	2465	2318	1822	1679	1841	1554	2172	1977	2387	2425	1159	2741	769	2092	1613	1300	2156	1829	1274	1076	983	1862	1656	1653
ENSG00000062716	2424	3413	2400	2585	3752	2550	3664	2151	3313	1720	2544	2342	2370	3315	1931	2411	3145	2929	2447	2627	2906	2807	2572	3227	3545	3950	3954	2888	1987	4455	2927	4864	2360	3713	3606	2309	3453	1290	2690	2483	2897	3299	2463	1840	2900	2672	4732	3272	3130
ENSG00000062725	695	995	910	1018	910	607	673	766	1079	545	569	588	546	632	454	593	782	621	839	677	646	753	594	699	848	1168	1309	630	887	750	714	958	675	1271	981	587	1504	290	617	704	613	849	564	444	408	453	639	807	618
ENSG00000062822	174	100	258	203	182	83	118	34	68	248	158	246	134	175	220	249	310	219	159	231	335	288	206	322	233	106	245	274	110	81	140	126	190	166	392	180	200	144	388	265	261	238	228	237	338	178	276	181	386
ENSG00000063015	21	24	29	30	21	0	13	12	1	25	25	21	32	38	0	43	37	31	1	15	21	45	7	15	70	6	14	33	2	30	0	50	5	34	19	13	0	3	29	0	20	40	24	8	19	11	15	22	24
ENSG00000063046	11125	9765	9847	10028	10428	11119	6962	7338	11883	6964	6255	7302	6121	8471	7460	8221	9433	6828	8319	7497	7503	8830	7043	8007	9508	10607	14047	9221	8292	7436	8276	9887	8585	11625	10790	5395	16098	3543	9644	7709	8225	10694	8665	4654	5600	5641	11852	8197	6981
ENSG00000063127	135	51	76	63	45	12	11	12	75	36	13	27	19	20	27	54	44	60	42	58	35	29	0	58	22	34	57	50	76	25	25	11	55	45	68	19	68	26	46	28	29	49	52	63	3	0	28	20	20
ENSG00000063169	223	394	366	574	303	187	458	134	279	444	545	505	455	502	314	619	701	408	277	629	299	617	84	617	877	255	119	218	166	214	268	471	252	803	480	231	333	133	450	354	435	486	555	287	270	420	631	393	410
ENSG00000063176	457	516	521	602	763	386	1158	256	296	685	879	655	1034	1509	400	1008	992	705	288	815	833	802	769	1088	1254	515	689	371	384	295	445	768	551	1039	920	547	673	438	700	769	729	521	881	440	425	658	1603	888	858
ENSG00000063177	6811	4223	5695	4797	4715	3487	4533	2874	3189	4674	3431	4365	3848	5800	3988	5421	5906	4554	3499	4920	5470	5507	4849	6462	4826	4218	8127	5284	3711	2462	2705	4649	3939	5410	8144	3432	4477	3014	6395	4052	5151	4592	5983	5210	4917	4810	7496	4813	5156
ENSG00000063180	68	71	76	122	101	41	147	36	38	120	139	75	43	169	142	153	161	94	104	165	83	157	0	79	199	76	9	71	0	70	81	110	113	188	104	110	50	40	50	131	110	69	106	51	24	116	105	136	46
ENSG00000063241	312	237	323	405	468	245	525	272	291	658	462	560	518	727	423	654	669	299	315	588	652	705	277	699	742	314	353	300	129	316	346	533	330	815	912	482	314	167	563	424	404	318	681	459	395	522	879	616	681
ENSG00000063244	2482	1631	2665	2617	2235	994	2300	1365	1448	1912	2261	2094	1683	3194	1978	2472	2829	2002	1744	2147	2330	2725	2126	3029	2813	1587	3160	1991	1751	1086	1422	2612	2430	3182	3665	1878	2488	1447	2753	2097	2164	2088	2563	2293	2028	2131	3247	2001	2650
ENSG00000063245	1989	1715	2392	2262	2276	1508	3458	1513	1293	3087	4005	3771	3673	4018	1739	4281	3794	2010	1704	3162	3410	4728	3799	4585	5436	1698	1803	2033	1166	1381	2522	2521	1732	3648	4097	2085	2765	1605	3464	2735	2872	2901	4069	2375	2249	3261	7498	4788	3931
ENSG00000063322	975	652	781	765	795	576	815	576	466	589	786	672	600	870	775	926	868	588	620	719	695	828	739	806	959	571	711	645	359	457	501	934	745	1118	1232	565	1085	357	828	607	695	801	782	734	345	570	935	886	781
ENSG00000063438	140	103	153	34	49	12	16	70	31	37	31	47	27	77	117	84	101	163	8	53	58	108	21	98	31	84	15	110	136	89	8	97	195	193	482	164	98	152	147	275	133	510	161	218	32	35	66	96	68
ENSG00000063515	0	0	0	0	0	0	0	0	0	0	0	0	0	0	0	0	0	0	0	0	0	0	0	0	0	0	0	0	0	0	0	0	0	0	0	2	0	0	0	0	0	0	0	0	0	0	0	0	0
ENSG00000063587	322	318	272	366	308	180	142	119	154	180	103	245	131	318	155	277	322	229	301	250	248	340	170	357	126	253	462	234	164	175	179	348	345	341	494	129	262	119	353	223	87	349	250	299	238	120	162	215	200
ENSG00000063601	984	777	684	780	870	452	643	529	511	500	433	610	382	598	595	626	740	686	730	660	667	739	495	667	615	860	857	591	730	335	300	709	605	818	852	481	963	317	561	652	523	628	650	668	417	341	514	507	401
ENSG00000063660	45	18	39	25	19	6	49	48	1	32	35	41	42	4	61	41	62	21	24	44	69	57	36	52	22	28	70	50	22	8	30	42	37	15	115	33	18	43	60	0	57	18	12	76	10	40	81	32	55
ENSG00000063761	199	90	96	195	176	73	148	93	32	151	130	92	127	80	62	123	143	122	126	145	142	147	138	144	134	111	279	119	94	61	81	140	123	178	230	100	135	100	146	240	88	88	178	85	113	123	235	152	167
ENSG00000063854	839	625	814	880	1056	538	1211	357	783	910	1189	918	843	855	510	1022	1044	886	538	1192	907	1268	749	1086	1555	598	415	603	679	470	726	1032	706	1275	1415	725	1082	418	964	915	894	783	1073	478	482	818	1854	1183	732
ENSG00000063978	1823	1520	1658	1582	1307	829	1001	813	1089	1046	874	1045	746	1067	1253	1032	1538	1031	828	1219	1083	1410	600	1261	1108	1268	1191	1286	1082	919	1034	1424	1166	1832	1941	1070	1815	588	1169	1216	1144	1152	1100	1077	733	805	1381	1181	1104
ENSG00000064012	1720	1882	1580	1976	1570	997	1012	1176	1385	858	628	849	626	837	1546	1023	1484	1191	1449	1076	1011	1123	493	1306	1083	2018	1649	1055	1076	938	947	1563	1278	1498	1507	889	1938	548	1233	1097	1097	1433	1149	920	708	482	1055	778	981
ENSG00000064042	28	17	31	38	32	18	30	53	60	38	45	56	41	111	25	46	15	23	41	56	45	48	55	23	32	29	426	78	14	46	0	6	10	60	36	41	116	6	33	40	21	0	15	33	61	29	16	88	20
ENSG00000064102	540	540	448	643	466	288	317	117	509	250	238	250	199	194	288	378	482	337	336	382	361	351	306	425	363	486	1118	604	715	425	298	529	591	720	561	265	1040	188	273	210	331	519	341	317	436	203	352	318	392
ENSG00000064115	1113	1106	888	829	1078	727	837	455	801	710	741	697	481	618	743	824	803	845	782	791	894	898	557	758	884	905	1975	925	815	540	610	910	750	1032	1070	531	1218	476	821	805	710	1055	794	667	605	505	847	798	940
ENSG00000064195	0	0	0	0	0	0	0	0	0	0	0	0	0	0	0	0	0	3	0	2	0	0	0	0	0	0	0	4	0	0	0	0	0	0	0	0	0	0	0	0	0	0	0	0	0	0	0	0	0
ENSG00000064199	28	111	21	15	30	14	12	0	0	5	8	17	18	0	4	20	15	18	4	9	22	16	29	10	6	55	85	0	44	10	0	7	15	12	24	5	3	15	27	0	16	20	17	18	11	33	5	12	13
ENSG00000064201	201	7	52	240	10	30	20	4	12	58	16	13	11	138	63	172	232	48	16	29	47	31	0	100	9	19	8	79	23	7	0	95	144	18	5	29	131	4	13	6	23	5	74	99	10	5	93	0	3
ENSG00000064205	0	0	11	0	0	0	0	0	0	1	1	7	1	0	0	7	0	1	27	3	4	0	0	1	0	0	0	0	0	0	0	0	0	0	7	7	0	0	0	0	3	3	0	0	0	3	0	5	0
ENSG00000064218	0	0	1	0	0	0	0	0	0	0	0	0	0	0	0	0	0	0	0	0	1	0	0	2	0	0	0	0	0	11	0	0	0	0	0	0	3	0	0	0	0	0	0	0	17	0	5	0	0
ENSG00000064225	78	20	30	19	60	1	33	31	18	22	8	43	14	17	73	53	10	16	22	15	29	27	0	22	10	13	34	18	4	0	17	21	44	28	20	15	80	22	35	37	10	14	0	21	27	1	26	2	8
ENSG00000064270	967	743	640	940	840	507	934	670	881	678	595	790	982	728	570	703	739	886	573	677	1200	720	1016	1161	885	940	2929	1067	764	493	736	1270	494	779	1483	537	794	635	795	530	924	850	809	548	1291	866	1160	998	1208
ENSG00000064300	74	0	19	0	72	6	5	4	1	46	20	61	15	20	4	18	7	10	32	24	26	43	0	48	14	29	1	10	0	3	2	8	12	5	25	18	1	8	0	0	2	9	45	27	20	17	38	27	16
ENSG00000064309	32	47	85	78	51	71	114	73	69	30	42	56	38	26	46	53	58	58	48	66	56	50	16	55	33	59	121	91	44	39	16	41	100	65	50	32	113	22	73	31	39	7	13	39	55	43	44	82	70
ENSG00000064313	781	704	756	821	754	587	721	543	746	386	389	450	397	558	569	548	675	559	514	542	523	630	719	674	613	788	925	898	645	518	337	646	760	824	918	378	850	393	703	815	520	850	703	435	512	378	608	566	697
ENSG00000064393	2768	3647	3318	2945	3491	2418	3844	1975	3202	2422	2774	2803	2107	2323	2343	2250	2277	2388	2534	2432	2797	3086	2813	3367	3168	2883	3245	3733	2396	3045	2491	3852	2769	4545	4284	2405	3816	1260	3724	2362	2280	2936	2826	2007	1918	2472	4253	4497	2786
ENSG00000064419	1353	1187	1216	1439	1224	825	1141	1011	940	878	1014	993	867	1393	845	1056	1184	1073	806	1116	1124	1263	444	1141	1120	935	1959	1196	976	1333	1103	1624	1085	1662	1832	836	1971	654	1039	922	1029	1333	1119	773	955	850	1464	1226	1278
ENSG00000064489	0	0	0	0	23	0	0	0	0	0	0	0	0	0	0	0	0	1	10	0	2	0	0	4	0	0	0	0	0	0	0	0	0	0	4	0	0	0	0	0	0	0	0	0	0	0	0	0	1
ENSG00000064490	336	262	288	171	179	155	262	254	249	205	279	186	199	219	298	180	288	154	179	281	265	339	331	289	229	200	226	294	72	140	200	262	212	300	369	186	302	177	290	418	200	294	346	216	275	237	396	226	287
ENSG00000064545	174	173	178	322	160	79	169	77	194	193	219	189	169	144	199	166	233	160	151	236	252	317	133	235	197	142	348	219	100	86	78	186	190	255	301	137	308	165	279	49	267	170	281	188	126	171	307	212	309
ENSG00000064547	232	211	255	283	253	58	162	148	58	222	214	221	98	287	336	272	314	275	267	264	264	438	116	357	197	52	155	216	185	173	93	203	332	309	311	183	284	112	198	179	153	236	184	277	323	100	217	148	111
ENSG00000064601	1176	889	1153	1159	1462	755	1645	909	681	832	1541	1186	1305	1306	975	1194	1283	838	599	981	1147	1288	1033	1294	2273	1042	1127	727	974	928	1032	1377	1207	1793	1628	987	1417	738	1226	890	1467	1170	1272	619	1113	1025	1891	1663	1062
ENSG00000064607	1721	1458	1841	1756	2036	798	1146	1140	847	1045	895	1182	835	1607	1260	1336	1608	1395	1083	1217	1158	1580	736	1412	1331	1542	1969	982	1193	706	1027	1151	1543	1380	1590	904	1504	625	1147	900	946	1549	1637	1232	825	754	1238	895	1046
ENSG00000064651	1930	2603	1228	1820	2786	2384	1265	1288	2654	1021	854	1639	1510	1280	1587	1415	1473	1390	1863	1581	2604	1705	2675	2406	1412	3038	13136	3694	2849	1546	1050	2150	1444	1722	1985	1016	1861	1625	1788	739	1689	2786	1234	1432	4220	1892	1997	1976	4231
ENSG00000064652	271	382	370	368	567	411	495	167	546	255	403	382	507	430	261	306	416	284	244	391	299	405	396	395	680	483	255	225	166	428	321	733	272	531	390	319	313	158	460	415	364	382	532	166	189	288	508	527	238
ENSG00000064655	3	5	0	0	0	11	6	0	0	2	0	7	5	0	0	3	8	6	0	7	4	0	0	2	7	1	14	2	0	0	0	12	0	12	2	0	0	0	15	0	1	6	0	2	13	6	0	2	2
ENSG00000064666	2264	869	1234	1260	984	350	606	546	375	929	422	858	405	1478	944	1270	1386	927	1144	887	804	1121	689	1179	531	737	665	1273	727	451	561	889	1162	1077	1413	683	1824	537	1201	833	830	1297	1102	1520	945	693	639	294	848
ENSG00000064687	1106	1112	1677	1192	894	192	707	504	352	1320	657	1095	351	1773	1451	1851	2034	1319	1536	1356	854	2250	457	1471	937	623	337	957	969	349	634	782	1373	1465	1425	644	1020	409	1216	770	1170	878	1329	1453	356	530	1114	411	515
ENSG00000064692	16	15	10	13	12	7	28	0	0	10	25	20	16	23	20	22	21	31	0	11	5	30	2	5	63	27	0	5	4	81	0	49	33	143	4	7	0	38	13	15	0	0	0	9	0	11	0	49	5
ENSG00000064703	427	395	313	473	489	213	301	172	421	242	176	204	193	271	192	192	317	270	191	281	264	261	410	297	269	433	516	331	411	231	189	255	264	369	398	235	556	143	280	206	286	441	427	329	138	196	242	212	342
ENSG00000064726	1399	1795	1194	1329	1866	1021	1281	758	2008	915	1019	1042	923	1108	1230	1116	1379	1337	1645	1209	1171	1437	1000	1383	1588	2265	1788	1341	1262	1993	1267	1354	1301	1469	1599	839	2532	519	1205	925	1389	1588	1240	672	759	1040	1465	1596	1073
ENSG00000064763	325	405	612	504	583	542	408	265	606	306	220	289	324	542	265	286	307	380	646	368	452	469	348	389	401	691	1472	668	558	416	705	713	343	432	493	299	808	190	491	264	368	546	295	306	611	241	471	443	653
ENSG00000064787	2060	1395	1342	2356	2065	1783	1145	1064	1673	1742	1201	2010	1577	3478	1269	3760	1939	1679	895	1648	2219	1500	2807	2527	1719	3578	5512	2479	1131	1467	2721	1376	1301	4223	1842	1716	1959	910	1658	1742	2096	1637	2713	1406	2035	1312	3053	2755	2031
ENSG00000064835	0	0	0	0	0	0	0	0	0	2	0	3	1	0	0	4	5	3	0	1	2	2	0	2	3	0	0	0	0	0	0	0	0	6	0	0	14	2	18	0	8	0	0	0	0	4	0	4	0
ENSG00000064886	139	162	128	294	205	8	115	35	98	76	146	87	41	122	132	107	204	223	154	131	84	364	74	420	57	98	51	499	117	129	277	115	663	209	104	162	41	49	286	163	92	171	65	388	43	21	212	287	42
ENSG00000064932	1070	510	1338	1153	679	359	787	570	254	947	1051	1051	692	942	838	1275	1375	785	753	1183	861	1539	594	1607	1238	585	764	929	525	349	512	870	1050	1201	1703	820	886	542	1275	896	814	1034	1202	1446	1409	827	1480	921	1074
ENSG00000064933	368	497	534	719	447	294	267	295	718	220	220	226	135	291	454	223	454	290	416	388	266	376	363	259	274	395	781	467	563	308	258	247	453	420	396	249	591	169	395	194	290	554	353	215	310	149	229	186	394
ENSG00000064961	687	425	620	597	660	283	561	365	470	599	534	631	616	981	529	912	751	450	495	584	822	755	464	1034	832	523	915	631	295	236	441	438	601	842	990	513	563	426	784	471	765	546	922	804	751	648	1118	712	902
ENSG00000064989	8	0	0	14	0	0	0	0	28	4	10	9	2	0	11	3	5	0	0	1	4	3	0	4	7	5	0	0	0	5	10	0	0	31	8	3	43	0	5	0	0	0	0	0	14	0	0	0	3
ENSG00000064995	316	210	314	489	490	177	308	231	511	232	231	236	219	328	219	354	412	344	396	345	305	373	419	318	340	486	444	318	205	290	345	356	430	476	400	208	477	123	201	377	240	434	305	200	244	139	265	209	194
ENSG00000064999	654	601	657	868	761	522	900	484	541	617	766	611	697	687	622	617	823	639	518	681	802	816	728	916	880	536	859	700	368	571	560	629	856	912	1010	417	723	372	733	699	644	552	672	499	639	479	1076	815	832
ENSG00000065000	2421	2299	2946	2301	2187	1320	2700	1708	1137	2812	2638	2864	1639	2796	2491	2947	3056	2415	1633	2520	2509	3582	1943	3321	3206	1516	2678	2226	1152	1774	1913	2768	2391	3863	4042	1698	2587	1653	2557	2803	2636	2555	2779	1712	2120	2309	3482	2627	3247
ENSG00000065029	976	767	769	875	637	388	604	395	354	526	517	682	536	559	640	776	835	574	549	815	642	854	668	715	798	457	775	602	606	377	360	812	811	1096	850	466	873	386	722	650	679	941	705	499	523	383	652	464	599
ENSG00000065054	131	49	117	105	65	107	68	25	16	103	71	114	100	125	71	216	117	116	104	92	135	156	99	229	140	98	256	117	28	74	44	62	73	197	117	75	140	43	197	146	103	41	127	114	196	82	158	126	144
ENSG00000065057	67	33	32	48	35	25	63	27	15	28	23	56	57	47	46	38	64	32	21	32	49	51	33	76	34	18	170	91	9	4	2	14	38	32	102	44	81	30	67	27	62	88	43	61	123	69	78	47	57
ENSG00000065060	726	720	529	758	617	351	499	391	668	528	204	374	236	333	546	311	474	453	481	351	465	414	253	531	580	606	554	468	385	467	284	799	477	1000	553	364	685	140	599	535	339	448	326	287	167	235	376	391	266
ENSG00000065135	1568	1537	1187	1627	1499	1024	1496	1073	1995	691	848	917	852	1155	1173	1059	1170	1139	1238	891	1250	1250	929	1262	1206	1832	2509	1513	1509	1604	988	1188	1524	1296	1772	918	2279	718	1303	1033	1006	1510	1242	897	1335	899	1460	1131	1382
ENSG00000065150	1876	1279	1563	1560	1259	1235	735	868	1417	743	585	951	668	1075	1012	828	1077	1099	1170	964	1323	1225	1035	1242	850	1421	4158	2043	1622	1051	604	1618	1433	1254	1784	750	1930	727	1825	850	971	1560	1040	934	1242	919	1273	750	1820
ENSG00000065154	15859	20767	13129	20180	30219	25443	27327	18586	30636	15200	17568	19553	19757	26044	8902	20391	26249	16028	15890	21725	17201	22355	16810	18868	22752	18434	12133	15057	11136	21198	24667	27079	18675	40030	27648	15491	28903	7994	19016	14053	24928	21316	18775	10711	6205	15497	38587	27156	14172
ENSG00000065183	632	490	409	495	430	228	278	306	411	212	163	272	223	177	261	271	340	351	421	257	383	363	162	290	195	494	1391	544	419	266	325	502	230	504	539	245	769	275	371	122	270	263	302	291	309	273	315	219	595
ENSG00000065243	1834	3346	2575	2822	3302	2351	2450	1874	2760	1960	1929	2312	1596	2104	1770	1943	2857	2512	2688	2599	2317	1964	1770	2632	2946	3404	3694	2000	2516	4059	2215	2923	2019	4188	3209	1793	4187	1093	1943	2071	2171	2785	2471	1207	1963	1676	3433	2594	2316
ENSG00000065268	275	162	273	294	127	140	233	30	96	169	115	206	149	235	178	268	199	168	158	187	176	324	413	320	142	138	331	186	67	73	68	166	131	244	490	239	127	179	310	182	155	253	485	277	175	246	439	241	515
ENSG00000065308	1023	671	979	1173	1208	1308	1004	832	975	1029	996	1256	1010	1165	883	1150	1657	1189	1065	1176	1038	1126	640	1228	1999	1510	1260	971	829	1323	1066	1471	876	2132	1390	768	1455	607	978	1541	1102	1127	1239	646	656	897	1720	1501	1233
ENSG00000065320	49	61	18	5	61	11	5	10	6	112	20	36	34	62	21	49	21	24	76	38	64	49	16	94	39	14	44	40	10	10	1	26	24	33	35	22	114	13	38	0	21	75	54	46	216	26	63	41	30
ENSG00000065325	0	0	2	5	0	0	0	0	0	2	8	5	5	35	0	6	4	19	26	8	8	2	0	5	6	0	0	1	0	0	0	0	0	0	17	1	17	8	0	0	0	5	0	0	0	2	0	1	3
ENSG00000065328	5	5	8	37	39	68	15	52	7	18	6	27	11	34	30	9	20	32	13	17	74	13	42	41	22	91	355	85	34	58	0	28	59	9	65	19	71	35	64	0	29	22	31	29	104	30	21	8	194
ENSG00000065357	4220	6255	4837	5577	6496	3891	6801	3258	3545	3369	4924	4091	3960	5699	2975	4329	5868	4231	3347	4438	3523	4774	2800	4155	7283	4388	1719	3132	3221	3528	4029	5186	2970	7972	4901	3327	3803	1802	4040	4152	4315	3962	4311	2371	2427	2184	5221	5323	2868
ENSG00000065361	5571	6870	5956	7770	9697	6375	9590	5279	6604	7185	8003	7171	7399	8149	5504	7540	8360	6428	3424	7730	5165	5498	5880	7218	10924	5644	8639	4784	4228	5663	5842	9957	4033	14852	8493	5470	5786	3088	5161	6516	7544	6132	6280	3465	4521	5813	10538	12889	5823
ENSG00000065371	0	0	0	0	0	0	0	0	0	0	0	1	0	0	0	0	0	0	0	0	0	0	0	0	0	0	0	0	0	0	0	0	0	0	0	0	0	0	6	0	0	0	0	0	0	0	0	0	0
ENSG00000065413	2822	2592	2048	2371	1544	302	698	748	747	982	550	833	398	1093	1396	1208	1530	1221	1539	1184	769	1353	144	876	764	1253	342	1543	1804	773	982	1268	1483	1206	1823	952	2202	510	1403	1800	890	1452	1265	1295	274	138	678	328	550
ENSG00000065427	2462	1755	1991	1740	2036	1609	1698	997	1701	1346	1218	1351	1255	1426	1555	1541	1770	1383	1322	1417	1669	1426	1234	1789	1525	2424	3581	2241	2122	1342	1398	1573	2103	2124	2636	1211	2421	968	2170	1260	1941	2660	1820	1270	2096	1244	2299	1511	2279
ENSG00000065457	479	438	378	453	518	249	266	303	358	286	210	303	216	454	375	404	413	262	336	312	289	307	338	281	329	540	540	424	254	255	193	404	354	344	525	261	448	174	423	497	205	296	297	293	176	206	402	241	256
ENSG00000065485	154	235	120	102	98	161	124	96	206	143	111	153	134	104	141	172	174	166	136	185	324	198	69	282	121	134	747	256	200	223	156	241	130	64	377	135	117	145	300	113	166	274	151	61	384	210	286	167	394
ENSG00000065491	289	556	422	409	390	329	486	420	279	293	383	348	356	481	294	288	416	344	326	299	346	496	276	415	591	411	408	329	200	487	311	325	326	602	536	335	482	211	299	512	387	505	363	223	252	224	632	516	403
ENSG00000065518	622	799	768	706	1224	623	1053	554	983	530	551	485	541	814	567	630	771	563	678	583	658	687	461	771	822	1072	1512	754	869	830	730	906	653	937	1207	533	1154	401	909	599	686	928	737	423	645	606	970	634	645
ENSG00000065526	3743	3560	3786	3606	3280	1890	2409	2497	2311	2081	2193	2511	1829	2962	2909	2630	3150	2553	2658	2190	2258	3097	1578	3197	2880	3355	3834	2922	2575	2594	2172	3581	3069	4015	4140	2085	4461	1542	3062	2903	1922	3419	2470	2518	2174	1789	3465	2657	2290
ENSG00000065534	94	96	99	57	266	140	154	22	62	178	100	154	58	270	104	183	85	153	154	46	109	122	87	100	90	97	37	48	62	49	67	31	66	282	105	105	163	32	45	191	130	81	176	70	19	49	218	249	23
ENSG00000065548	1107	1678	1373	1499	1916	1359	1536	1025	2414	985	1143	1029	1148	1123	1661	1227	1453	1153	1423	1266	1125	1272	1051	1213	1245	1871	3010	1297	1366	1831	1566	2178	1525	2240	1888	864	2147	606	1354	1359	1411	1560	1022	1008	1109	1062	1892	1432	1270
ENSG00000065559	667	689	612	759	809	543	645	560	647	444	454	497	380	512	337	352	680	467	427	497	538	573	446	621	604	833	558	611	457	877	637	803	531	904	879	424	880	215	632	420	558	754	512	499	419	382	726	617	648
ENSG00000065600	155	74	124	96	93	25	44	60	42	41	53	57	43	50	25	81	104	69	84	64	45	70	33	72	40	72	102	156	82	47	44	86	60	58	83	63	40	41	55	31	64	97	34	55	64	29	47	32	81
ENSG00000065609	0	8	0	0	3	4	7	0	0	5	0	2	1	0	138	7	0	15	0	9	7	2	0	2	0	15	0	0	13	0	0	0	0	0	8	4	0	3	0	16	3	0	0	2	0	7	0	2	4
ENSG00000065613	3452	4099	3407	3131	2911	1835	1926	1999	2977	1553	1501	1892	1335	2573	2764	2149	2428	2293	3267	1998	1710	2626	1617	2315	2127	4049	3080	3045	3257	3209	1975	3074	2579	3522	3090	2067	4968	1123	2623	2504	2140	2784	2890	2240	1886	1060	2195	2104	1844
ENSG00000065615	589	803	646	714	663	395	559	588	714	394	390	502	341	593	541	507	686	509	538	597	452	583	314	478	539	814	872	634	558	675	748	954	708	738	795	450	1390	226	558	322	369	447	535	417	428	233	587	554	595
ENSG00000065618	338	504	1105	1311	639	850	1930	661	1053	485	969	985	1466	1552	751	1029	1405	636	445	1014	1081	1354	1727	666	2318	906	786	654	705	1246	1562	998	461	1469	1304	1120	1260	724	1430	756	1073	1143	1538	1052	2444	1267	2217	1023	2140
ENSG00000065621	195	136	137	201	348	158	306	209	257	167	139	177	202	236	70	204	216	180	244	197	237	196	390	276	280	301	640	251	261	185	98	338	152	250	222	119	267	99	207	52	162	212	333	166	316	142	272	222	320
ENSG00000065665	236	173	188	220	290	119	161	80	244	131	156	114	135	257	111	121	195	160	126	194	121	180	50	145	137	169	94	138	297	129	19	201	279	364	266	158	296	101	183	150	114	219	140	90	12	25	92	102	101
ENSG00000065675	808	477	738	653	403	39	168	319	211	268	135	195	85	272	355	403	457	314	360	315	286	505	16	336	152	361	85	383	316	181	321	331	268	347	493	245	737	128	238	356	279	479	181	285	209	75	153	65	80
ENSG00000065717	191	42	75	69	133	23	46	65	69	71	98	105	109	75	114	38	113	78	27	129	182	142	290	108	82	142	306	161	158	38	18	67	87	105	174	47	134	75	64	39	104	119	28	132	101	191	163	110	188
ENSG00000065802	916	785	1095	890	655	299	385	355	492	461	419	592	320	586	558	732	962	586	636	689	555	842	483	770	503	697	852	624	645	334	388	766	814	812	870	515	935	403	632	542	593	763	618	656	422	336	557	540	395
ENSG00000065809	2302	1747	1588	2173	1641	1220	750	1215	1580	1275	566	1471	984	1588	1590	1569	1822	1342	1464	1370	1267	1433	1235	1570	1133	2187	2835	1794	2081	1068	2033	1604	1486	1781	1780	1259	2497	646	1910	1275	1348	2130	1929	1232	1277	832	1262	1294	1373
ENSG00000065833	791	1025	857	731	1791	1135	1672	812	1189	811	1084	763	1015	1288	906	920	967	1163	1019	832	823	990	627	958	940	2045	473	469	443	1178	929	1311	1042	2208	1259	804	2299	611	580	1015	975	1131	654	387	364	784	2003	1918	556
ENSG00000065882	1198	1008	1012	1165	1309	802	1065	631	1155	845	939	998	856	955	700	1031	1102	855	848	834	875	1207	587	1041	1363	883	1329	926	714	888	684	1282	934	1278	1418	778	1491	450	1085	876	1052	1115	904	826	786	407	1122	1268	753
ENSG00000065883	1532	1306	1512	1430	1639	720	1079	1114	1098	898	732	1033	801	955	1389	1045	1393	1053	1160	1048	917	1196	371	1076	1101	1486	1257	1202	1306	1112	850	1204	1335	1456	1631	933	1493	588	1005	885	945	1587	1272	820	793	621	1213	1033	1006
ENSG00000065911	256	334	221	220	313	261	369	173	410	111	90	218	124	87	217	171	186	168	149	151	316	192	94	246	161	393	790	325	372	168	312	264	323	366	405	169	199	132	240	134	190	373	246	209	319	161	228	252	463
ENSG00000065923	38	25	57	37	27	20	30	6	17	25	24	54	16	1	23	65	46	42	39	41	56	47	0	69	54	45	178	99	109	23	22	12	49	29	51	46	91	23	13	51	39	20	49	52	62	55	64	54	171
ENSG00000065970	785	836	777	779	733	387	588	458	536	530	453	548	483	561	495	563	715	522	703	503	588	685	434	594	553	809	539	563	510	381	358	641	659	630	921	315	882	242	508	724	605	587	655	400	388	279	704	629	325
ENSG00000065978	7657	5565	6317	6071	6498	4921	6405	4287	5532	4943	3778	4714	4642	5833	5461	5321	5960	5063	5769	5370	6733	5953	5815	6875	5368	6696	12581	7075	5505	5042	4326	6925	6423	6449	9994	3702	8421	4295	7821	5159	6285	7680	6304	5012	6164	5721	8225	5177	7880
ENSG00000065989	535	302	729	611	215	93	201	184	156	286	159	305	158	385	288	273	366	270	387	407	234	531	275	311	260	303	75	369	435	216	272	300	600	415	855	321	603	252	794	525	413	560	529	408	176	65	189	183	169
ENSG00000066027	1205	1220	1227	1372	1555	803	1086	945	1761	1205	812	1114	899	1135	1267	1228	1428	1229	1152	1225	1179	1388	1036	1337	1424	1597	1955	1322	1182	1209	1094	1427	1213	1956	1699	973	1788	516	1084	1269	1209	1614	1417	872	797	871	1595	1477	1188
ENSG00000066032	10	18	0	20	0	1	0	0	0	0	8	8	4	0	0	6	7	0	1	7	5	0	0	2	7	8	0	7	0	0	0	16	0	0	2	4	15	3	0	0	0	3	0	0	0	0	0	4	4
ENSG00000066044	959	832	777	790	942	700	784	354	803	615	551	802	621	1037	694	768	891	743	732	708	955	910	404	915	838	945	1949	1010	665	708	536	954	986	965	1290	526	1470	474	880	534	959	918	773	716	943	633	903	754	1323
ENSG00000066056	218	93	49	59	42	61	82	148	4	75	114	64	64	156	159	63	21	25	71	49	73	48	3	36	162	10	1	4	10	2	4	47	56	48	85	19	55	40	38	17	7	10	79	49	13	17	13	4	10
ENSG00000066084	1036	1109	1017	1244	1044	951	1097	702	1063	794	834	912	1121	831	706	942	1074	887	815	932	1007	1034	1041	1216	1245	1065	1930	1081	903	1195	857	1461	803	1525	1538	694	1661	559	1129	763	730	1207	865	774	974	895	1035	1212	1096
ENSG00000066117	995	944	1114	1006	1029	441	938	623	813	754	754	799	664	1025	610	986	1072	940	699	862	873	1079	747	1021	1100	834	1323	886	772	812	663	841	942	1061	1286	703	1354	471	897	817	844	962	1030	629	809	732	1117	820	1007
ENSG00000066135	2076	1731	2677	2299	2569	1898	3033	1457	1861	2038	2128	2095	2315	2296	1681	2181	2665	1979	1451	1883	1822	2451	1628	2728	2902	2616	2612	2150	2046	1826	2089	3312	1927	3514	2940	1741	2890	1214	2246	1642	2337	2820	2172	1715	1658	1847	3692	3032	3131
ENSG00000066136	779	689	665	762	718	524	659	547	576	630	487	590	548	954	600	732	857	554	543	678	537	699	684	744	668	760	831	655	608	510	704	710	391	1070	1023	469	872	362	668	925	741	628	731	582	637	448	902	711	549
ENSG00000066185	5	24	22	16	33	9	21	0	6	4	14	14	9	42	0	15	16	2	3	28	16	17	0	20	30	45	26	1	0	6	0	47	18	20	4	5	0	0	0	0	0	29	43	9	10	25	15	16	27
ENSG00000066230	302	770	832	834	1023	558	1637	779	359	1079	2071	1292	1103	1503	521	1192	1585	919	526	1288	1003	1830	583	1675	3053	527	312	456	425	856	927	1325	606	1754	1184	784	750	544	915	1347	1094	455	1341	429	511	894	2702	1891	695
ENSG00000066248	628	948	964	1168	1340	941	1590	809	571	1053	1441	1292	1085	1361	646	1177	1342	940	543	1317	897	1033	1047	1237	1946	699	663	651	541	667	587	1403	681	2312	1330	884	647	401	981	1106	1114	780	1247	500	531	962	2051	1896	782
ENSG00000066279	395	493	510	277	473	462	459	178	1006	185	99	256	138	252	482	254	141	236	518	143	736	214	439	541	219	1140	3525	1279	659	301	114	539	401	135	684	301	850	440	619	13	212	608	225	407	522	282	250	222	1351
ENSG00000066294	1418	1456	1443	1582	1223	219	375	473	627	598	240	683	172	1028	1289	776	1036	1016	767	705	495	1172	472	505	275	1109	425	911	1279	635	815	947	1729	1213	1388	832	1806	403	1131	907	967	1335	980	1017	182	244	428	341	428
ENSG00000066322	1196	1229	1086	1238	1727	1002	1282	974	1050	976	1268	1226	1143	1599	1004	1331	1513	1294	996	1297	1257	1628	1085	1501	2014	1240	1272	1040	597	1157	1292	1645	1157	1405	1793	840	1508	798	1345	1055	1331	1114	1268	815	996	982	1717	1264	1237
ENSG00000066336	215	85	85	73	158	75	102	173	45	108	57	283	84	284	444	319	188	133	157	178	204	157	130	212	134	47	28	128	85	60	189	121	264	90	176	111	288	114	135	191	52	87	147	281	119	101	16	26	47
ENSG00000066379	137	250	145	189	191	110	156	54	109	84	82	94	63	150	126	102	159	132	99	112	98	141	96	121	192	118	160	141	72	124	107	118	159	165	153	114	114	60	96	154	129	147	86	107	100	110	176	70	53
ENSG00000066382	0	0	0	0	7	22	0	0	0	3	1	3	0	1	64	8	1	2	0	3	4	5	0	5	0	0	5	0	24	0	0	12	0	0	3	6	0	0	0	0	3	0	0	0	31	0	0	2	0
ENSG00000066405	4	13	5	23	0	239	49	0	39	3	1	3	41	0	9	41	6	6	0	9	14	14	119	4	22	0	42	0	62	0	52	0	0	11	8	2	33	26	9	2	9	0	1	19	2755	19	5	1	28
ENSG00000066422	1130	1333	921	1220	923	667	945	748	1188	662	584	584	501	584	869	675	1163	819	998	786	618	822	297	703	686	953	1073	895	908	731	715	1148	1113	1416	1105	689	1380	378	684	857	756	843	632	689	389	341	797	744	585
ENSG00000066427	350	568	246	527	415	209	237	162	298	180	176	245	245	345	481	222	439	346	535	292	256	377	96	347	313	327	451	243	471	329	290	401	249	406	357	172	617	107	281	263	250	239	219	214	191	170	241	272	304
ENSG00000066455	896	1099	780	933	1066	1015	958	846	994	674	678	658	784	777	819	916	858	678	1075	799	697	811	672	843	1000	1270	1644	905	1255	1211	860	1300	587	1180	1287	593	1525	395	957	749	937	1214	900	479	889	826	1175	1029	1091
ENSG00000066468	282	141	168	260	217	199	171	226	228	220	129	287	210	432	135	404	227	199	103	245	345	209	510	339	175	300	661	331	148	152	141	232	196	493	247	187	144	149	233	99	253	403	431	190	387	131	337	462	311
ENSG00000066557	500	782	385	604	1021	578	646	361	710	320	491	405	458	412	470	474	469	542	481	498	574	485	324	456	550	797	538	494	589	795	507	775	347	661	645	382	827	203	467	318	459	658	387	251	278	444	633	722	623
ENSG00000066583	520	739	566	686	970	667	923	568	906	629	716	749	731	910	532	766	1028	703	830	751	789	764	624	926	1076	1092	935	625	508	790	664	688	707	1044	940	599	1209	366	741	831	811	1139	676	638	455	638	1436	1096	853
ENSG00000066629	14	18	28	0	14	2	11	0	0	14	22	31	7	11	12	11	6	19	31	14	14	47	28	2	20	21	0	6	31	4	0	8	16	0	7	7	74	5	0	0	0	0	30	7	2	19	10	8	5
ENSG00000066651	189	540	298	373	758	357	517	223	808	365	350	485	335	393	340	422	538	305	466	406	381	473	285	453	528	802	528	401	332	400	435	443	342	886	575	312	456	159	454	390	372	419	403	264	268	310	594	584	518
ENSG00000066654	1266	1320	1087	1271	1548	714	821	661	1023	763	628	913	647	728	1081	833	1169	907	1099	1042	820	1074	561	828	911	1617	1518	1234	666	961	928	1153	938	1493	1106	744	1235	518	1022	861	896	784	948	818	753	474	895	819	901
ENSG00000066697	144	158	147	107	144	42	74	97	2	52	77	78	39	78	137	75	85	73	63	77	46	106	0	92	78	124	81	97	82	48	39	77	158	183	92	65	167	37	67	92	104	148	88	71	32	22	47	75	39
ENSG00000066735	3	0	0	0	0	0	0	0	0	1	5	4	8	0	0	0	3	0	0	3	15	10	77	7	5	0	6	11	0	14	0	27	0	0	13	0	12	0	0	0	0	5	0	0	0	21	8	0	27
ENSG00000066739	1491	1547	1551	1717	1676	1009	1167	1090	1200	1321	876	1151	845	987	1307	1320	1667	1229	1120	1339	1075	1170	1389	1314	1130	1592	1681	1426	1226	1352	1327	1547	1142	2433	1708	1107	2106	513	1066	1438	1179	1334	1327	781	616	595	1586	1739	1097
ENSG00000066777	2678	3134	2687	2901	3085	2284	2652	1807	3078	2008	2115	2424	1913	1970	2349	2059	2625	2237	2950	2418	2193	2530	1811	2502	2700	3555	3454	2508	1850	3208	2238	3367	1949	3885	3257	1842	3971	1112	2486	2816	2422	2784	2203	1604	1519	1803	3698	3400	2379
ENSG00000066813	0	0	0	14	12	15	0	0	0	3	2	3	1	0	0	6	6	0	1	3	3	1	0	1	0	0	0	1	0	0	0	13	0	0	1	2	7	5	16	29	2	0	0	0	0	1	2	1	7
ENSG00000066827	150	43	135	119	165	91	129	32	119	71	105	89	85	50	61	56	128	110	119	126	71	96	68	95	162	134	148	154	96	92	6	142	115	118	188	77	211	61	124	122	100	91	83	118	163	77	129	90	86
ENSG00000066855	809	584	396	553	817	640	591	609	998	528	396	491	562	605	497	496	674	477	539	562	626	749	409	653	522	739	959	385	415	650	703	896	643	1027	724	400	904	207	553	483	512	598	524	337	331	366	700	657	689
ENSG00000066923	94	259	133	154	93	115	226	69	210	99	131	104	103	193	132	139	162	137	128	124	78	108	11	85	176	131	77	47	140	96	113	110	75	211	206	45	27	80	89	65	89	56	78	63	22	44	89	108	75
ENSG00000066926	494	331	291	439	473	380	300	192	412	285	210	253	268	390	251	297	330	338	363	310	301	328	487	300	365	209	518	395	218	212	415	384	344	421	505	223	647	165	410	353	209	399	234	339	134	177	245	303	322
ENSG00000066933	967	1054	969	1057	708	455	492	376	625	375	402	631	290	420	625	689	682	580	627	509	493	872	347	603	556	844	765	828	925	727	686	795	999	1029	906	557	1294	374	912	1208	557	980	800	580	261	266	500	496	468
ENSG00000067048	2019	2802	0	0	2352	1379	1603	0	2072	0	1183	1541	1153	2048	0	0	2702	1989	2743	2031	0	0	1451	1694	1512	2512	0	0	2229	0	0	0	0	0	0	0	0	895	0	0	0	2310	1753	0	0	812	0	1722	1243
ENSG00000067057	1759	2657	2444	2143	2092	1517	2680	1154	1812	1624	3274	2152	1816	3007	1568	2192	2377	2271	1135	2181	2080	2566	1232	2599	3937	1739	2185	1856	1572	2333	1679	3196	1771	3811	3645	1208	2614	908	2457	2022	2775	1632	2139	1450	1940	1909	3606	2307	2143
ENSG00000067064	1056	1951	781	1007	1551	591	1451	1378	1557	866	680	742	1178	965	1342	866	915	1210	1537	954	946	1004	816	1154	1067	2260	1108	925	1568	2039	905	1196	1077	1284	2295	813	2125	935	1296	827	1279	1115	874	888	772	761	971	1843	913
ENSG00000067066	2360	2799	3066	3168	3117	1715	1898	2249	1996	1477	1595	1947	1391	1808	1880	2036	2262	1520	1755	1770	1425	1598	1112	1724	2287	2576	1515	2040	2315	1802	1977	2530	2547	3180	2538	1668	3603	989	2069	1895	2141	2946	2305	1620	1386	925	1975	2014	1515
ENSG00000067082	3889	4841	5882	5290	3738	2040	3129	2609	3159	2215	3518	3544	3345	4520	2246	3383	4804	2523	3333	3486	4036	4060	2374	4831	3179	3058	1877	3272	2770	6456	4202	3284	3479	4614	5351	3398	6226	1247	3460	4624	3288	6806	3227	2335	3109	2826	3174	1932	1969
ENSG00000067113	262	332	287	358	319	209	559	193	424	374	439	339	392	415	231	396	470	360	215	445	443	407	429	448	499	500	273	345	134	375	226	513	356	543	507	246	318	129	304	350	426	277	429	281	150	287	678	556	266
ENSG00000067141	1803	2050	1937	1906	3067	2168	2651	1946	2349	1660	2118	1552	1922	1718	1329	2176	2491	1519	1275	2061	1684	2026	1658	2955	2716	2076	2830	1765	1392	1700	2195	3102	1103	3535	2869	1670	2144	892	1821	2196	1831	2274	1808	1056	1396	1595	3683	3412	1857
ENSG00000067167	2086	2547	2214	2282	2509	2035	2048	1191	2154	1499	1432	1495	1376	2328	1692	1640	2422	1917	1851	1944	1725	2234	1892	1708	2288	2918	2461	1777	1919	2350	2028	2589	1953	2608	2802	1367	3710	797	1931	1766	1650	2337	1939	1281	1279	1221	2343	2245	1895
ENSG00000067177	17	1	7	44	14	83	21	0	14	18	14	28	28	0	6	30	29	29	4	41	37	18	58	23	23	85	177	31	105	25	14	0	33	98	23	27	88	23	44	0	31	39	0	31	96	23	1	19	66
ENSG00000067182	2622	3213	2996	2792	2786	2320	3706	1860	1927	2198	4223	3398	3449	4767	2134	2925	3936	2523	2034	2949	3129	4901	2360	4609	6134	2230	1299	1927	1734	4381	2838	3487	2339	4299	4017	2440	4082	1316	3764	2773	2853	3681	3339	2121	3081	2787	4953	4016	3084
ENSG00000067191	304	186	229	125	181	60	105	81	75	110	81	88	65	153	113	234	211	153	208	144	118	282	2	170	99	203	29	130	122	46	162	102	193	145	225	115	196	77	252	198	87	220	179	271	53	24	86	89	86
ENSG00000067208	287	550	372	395	689	300	376	134	665	302	315	399	323	299	408	463	393	329	420	356	319	393	521	476	544	662	885	314	256	660	181	637	327	620	522	354	551	194	472	254	370	480	407	280	219	222	641	513	519
ENSG00000067221	173	118	59	135	109	104	143	91	117	88	171	130	134	143	62	177	169	70	74	160	130	208	23	178	198	88	196	90	27	107	183	153	145	145	225	90	112	62	137	115	145	120	227	190	119	117	239	117	174
ENSG00000067225	7908	6365	7353	5880	7719	5200	7658	4728	6471	4788	5493	6305	5027	6693	5624	6002	6815	5193	4359	4927	6482	7555	5061	8119	7791	6385	12450	6573	6546	6195	6646	7923	6520	8890	11515	4685	9660	3833	8053	6275	8109	7753	7135	5882	7704	5988	11372	7783	9164
ENSG00000067248	694	1046	662	816	1089	857	726	454	1155	1039	588	657	581	966	624	605	771	660	884	619	610	772	311	692	732	1205	1693	750	877	871	677	1102	846	1106	1100	513	911	385	618	723	763	771	549	458	677	463	877	832	811
ENSG00000067334	1036	1079	1014	1080	1247	843	680	721	1430	592	555	665	594	953	826	789	987	728	1042	743	737	745	500	721	862	1178	1697	1020	1222	993	1117	1203	1149	1184	1084	620	1475	386	884	771	813	1021	777	758	626	513	1034	798	744
ENSG00000067365	146	132	115	101	140	110	175	87	103	116	105	175	134	217	80	172	184	120	113	133	91	150	75	148	162	51	208	100	28	56	133	184	118	192	205	93	88	56	52	252	93	114	30	57	99	85	230	127	126
ENSG00000067369	1144	1148	1023	1153	887	387	534	719	751	556	439	635	439	660	706	656	950	656	703	614	564	838	415	761	617	839	1598	909	911	609	539	1011	1196	948	1153	642	1166	482	745	545	572	741	813	672	827	287	527	497	833
ENSG00000067445	147	83	151	138	18	4	41	33	0	51	31	35	20	43	65	51	56	74	107	30	36	96	0	34	26	29	20	78	125	45	12	44	67	27	34	18	83	23	63	0	138	73	142	53	1	22	87	49	14
ENSG00000067533	403	459	298	261	362	262	265	86	594	129	172	193	183	161	205	230	187	234	404	234	245	250	170	229	225	473	890	303	255	227	167	418	310	317	205	161	469	160	265	247	274	316	152	179	129	174	288	253	204
ENSG00000067560	6657	7587	6100	7309	8056	5341	7480	5361	6927	4633	4807	5253	5621	5950	5344	5598	6747	6116	6042	5511	5947	6142	6055	6349	6893	8590	10946	6233	6173	6467	5799	7878	6720	8139	9586	4569	10506	3399	6539	6003	6206	9429	6161	4767	5509	4266	7370	6188	6440
ENSG00000067596	1316	1371	1131	1198	1515	792	1251	955	725	973	790	938	839	1231	913	1045	1214	913	686	960	934	1127	1279	1044	1206	1206	1648	1132	1145	880	747	1276	927	1555	1757	808	1299	543	1102	1075	1064	1450	945	1008	816	785	1667	1255	1132
ENSG00000067601	10	22	54	82	62	30	53	36	60	41	30	47	25	13	10	20	43	48	48	32	31	41	0	55	51	36	56	11	9	86	71	44	109	28	65	15	26	16	61	8	8	5	65	46	42	27	12	35	29
ENSG00000067606	678	709	977	900	1011	718	1145	498	762	698	1073	920	828	764	482	750	865	647	467	747	778	986	479	925	1504	789	926	772	668	526	609	1056	850	1402	1078	729	1108	358	818	918	1103	884	687	565	529	667	1610	1130	927
ENSG00000067646	363	464	0	0	332	271	241	0	271	0	204	301	214	248	0	0	354	284	341	298	0	0	324	269	331	486	0	0	398	0	0	0	0	0	0	0	0	182	0	0	0	281	237	0	0	157	0	336	320
ENSG00000067704	2265	2772	2041	2160	3168	2098	1743	1280	3159	1516	1441	1683	2232	1783	1623	1730	1849	1549	1852	1594	1862	2006	1858	2064	1945	3129	4467	2005	1799	1591	1477	3012	1764	2271	2737	1167	2371	1085	1887	1354	2144	2145	1715	1264	1609	1251	2436	2422	2216
ENSG00000067715	0	17	0	7	11	14	5	0	0	8	12	23	0	57	15	3	5	4	18	4	10	9	0	3	2	0	0	4	0	0	0	0	0	2	0	2	1	1	7	0	0	28	0	0	2	11	0	9	5
ENSG00000067798	0	0	8	0	0	6	11	0	0	5	5	23	7	0	11	3	6	6	0	6	5	11	0	1	0	19	0	21	0	1	0	0	0	3	11	0	0	0	9	0	1	17	0	4	0	0	8	5	5
ENSG00000067829	665	673	677	679	657	470	971	407	561	814	744	874	738	887	456	956	892	607	479	946	874	991	1037	1088	934	664	890	733	579	515	698	924	618	1096	1349	607	524	497	1205	827	844	896	889	626	589	807	1424	1028	847
ENSG00000067836	590	355	680	639	856	437	773	474	259	834	885	906	710	797	632	1141	1080	614	284	792	692	1053	476	1070	1254	398	815	338	274	381	435	544	460	1115	752	417	472	394	480	693	609	475	838	581	359	685	1144	944	703
ENSG00000067840	94	41	13	6	0	10	36	27	0	10	11	9	8	89	0	41	4	17	36	27	24	35	8	19	23	43	17	11	13	0	0	2	16	7	8	30	0	6	26	13	3	5	74	1	5	7	20	6	0
ENSG00000067842	0	0	0	0	0	0	0	0	0	0	0	0	2	0	0	0	0	0	0	2	0	1	0	0	5	0	0	0	0	0	0	0	0	0	0	0	0	0	0	0	0	0	0	1	0	0	0	6	0
ENSG00000067900	3310	4831	3634	3986	4131	2059	2137	2592	3952	2080	2044	2509	1750	2903	3027	2462	3241	2654	3597	2397	1951	3035	1979	2669	2807	4778	3349	3121	3609	3676	2667	3535	3530	3904	3799	2326	5277	1269	3292	2388	2714	3720	3054	2385	2006	1317	2711	2623	2104
ENSG00000067955	853	1025	563	742	856	273	323	423	645	403	285	460	297	447	514	515	679	457	664	564	435	649	276	497	407	612	645	501	793	590	407	583	696	669	666	350	998	237	608	324	403	509	514	552	401	110	358	317	345
ENSG00000067992	546	533	398	431	776	418	595	324	399	409	371	443	331	468	263	374	707	461	353	586	475	499	356	539	504	749	359	580	354	757	333	543	491	953	796	366	762	172	552	603	370	370	396	298	83	332	829	906	585
ENSG00000068001	78	30	69	116	116	83	53	53	95	95	113	98	104	99	73	97	84	79	62	91	143	161	77	163	118	62	231	95	48	55	50	40	59	187	195	94	136	93	91	166	74	99	89	97	107	129	205	125	165
ENSG00000068024	554	353	435	430	407	231	446	170	237	409	297	314	269	615	338	437	528	387	292	426	413	492	348	560	411	321	492	533	574	281	287	378	348	425	526	320	373	267	319	344	318	616	369	332	329	333	434	420	426
ENSG00000068028	2263	1519	2129	1887	884	406	889	790	519	991	852	976	595	1419	1471	1250	1763	1342	1127	1328	973	1975	562	1258	1247	965	629	902	1348	711	882	1423	2098	1397	2286	941	2174	588	1654	1886	1350	1631	1886	1622	531	523	840	623	811
ENSG00000068078	682	537	757	1061	1374	657	1700	866	620	1316	1987	1331	1394	1768	710	1527	1761	1128	544	1281	1342	1515	1516	2109	2795	702	698	655	698	512	832	1307	534	2010	1182	653	449	508	967	1303	1202	473	1506	565	760	1033	2661	1922	863
ENSG00000068079	578	395	474	641	610	384	565	568	253	363	409	577	428	708	443	535	586	415	465	470	445	569	751	685	785	583	933	688	563	407	531	527	468	653	674	457	483	276	628	449	530	862	641	661	1036	499	942	538	1005
ENSG00000068097	371	294	347	322	277	121	153	140	234	173	134	146	112	184	112	225	224	196	125	168	194	244	106	149	110	255	383	215	171	132	143	227	262	219	244	239	245	110	259	144	222	215	222	207	119	95	205	129	175
ENSG00000068120	1447	1033	1510	1537	1494	868	1923	734	662	1336	1398	1363	1307	1343	889	1500	1724	1272	931	1514	1656	1856	1209	1962	1817	1328	1947	1276	781	1033	916	1992	1033	2165	2292	1041	1485	910	1529	1136	1481	1355	1571	977	1251	1575	2363	1761	2152
ENSG00000068137	13	11	35	41	91	33	108	41	68	97	103	79	74	119	38	109	113	47	13	96	73	116	74	139	162	23	80	31	13	44	42	79	33	91	73	37	66	27	47	81	70	30	75	86	125	80	117	80	59
ENSG00000068305	757	929	691	698	891	486	733	735	823	493	553	648	507	415	453	571	720	492	528	648	482	588	288	595	698	846	448	542	531	721	528	815	477	764	690	341	928	252	655	456	520	371	620	403	310	294	595	722	373
ENSG00000068308	1297	1209	1546	1587	1431	721	1341	1058	846	1209	1247	1096	1263	1618	1296	1454	1791	1250	874	1407	1137	1561	977	1497	1707	1182	908	996	916	786	882	1335	1268	2320	2139	894	1152	573	1397	1743	1379	1349	1316	1141	672	1013	1930	1436	988
ENSG00000068323	721	688	747	856	850	385	924	596	512	611	650	752	560	794	781	781	805	687	618	730	734	1015	678	954	1064	492	482	559	609	471	609	802	666	1223	1177	552	933	460	697	517	779	941	855	543	632	656	994	772	495
ENSG00000068354	337	315	410	384	266	125	207	116	106	237	169	192	111	210	222	227	307	232	164	248	228	374	169	271	183	164	171	213	237	122	223	255	322	378	482	243	278	154	272	582	280	236	203	184	27	102	282	145	165
ENSG00000068366	1262	1133	941	834	1449	370	500	997	797	723	564	871	502	645	712	665	710	789	1246	593	555	771	388	631	530	1443	1164	778	998	913	681	965	751	891	1213	694	2210	465	881	677	728	1071	784	727	806	286	624	481	663
ENSG00000068383	310	530	472	404	586	334	541	399	527	333	435	456	511	588	354	475	368	370	384	482	477	588	483	519	554	496	513	489	204	502	454	448	455	620	502	425	659	145	552	612	527	503	395	288	420	436	804	752	481
ENSG00000068394	417	292	319	249	382	188	383	201	98	301	375	424	277	523	246	395	402	286	231	342	338	385	248	384	444	373	345	372	113	269	276	331	288	503	553	249	311	136	422	360	418	285	332	276	400	323	572	380	413
ENSG00000068400	2181	2259	2328	2244	1803	858	1488	1449	1128	1317	1479	1602	1180	2302	1482	1976	2006	1555	1110	1608	1452	2086	967	1977	2076	1331	1651	1455	1578	1111	1236	1942	1878	2384	2123	1095	2235	897	1687	1213	1606	1867	2140	1810	1217	913	1699	1269	1435
ENSG00000068438	388	332	397	386	318	76	146	170	207	176	157	200	156	313	329	275	302	283	234	235	287	296	272	255	193	314	379	245	231	246	134	284	225	401	418	229	532	181	289	422	261	181	242	277	265	100	259	162	291
ENSG00000068489	85	173	115	61	70	83	77	51	159	43	35	66	25	106	100	49	68	39	111	50	143	59	102	100	38	241	706	210	128	30	106	165	93	89	127	55	146	52	126	86	58	183	78	100	85	76	61	50	273
ENSG00000068615	57	81	55	26	84	33	70	66	147	43	53	105	28	3	0	29	112	20	4	29	62	81	19	51	92	39	14	17	2	25	179	28	11	76	16	5	3	29	20	103	39	30	0	9	15	18	18	132	10
ENSG00000068650	1257	1486	1437	1385	1882	886	2040	914	1779	1002	2282	1514	1561	1713	1014	1185	1398	1070	1119	1321	1446	1882	795	1807	2491	1223	1620	1057	740	1552	1162	2534	861	2034	1789	1010	1776	868	1897	1692	1170	1650	1172	843	1207	1193	2618	2471	1288
ENSG00000068654	1319	864	937	939	830	650	810	700	622	593	458	626	604	801	742	751	686	659	538	698	932	799	770	984	738	962	1865	1226	1020	513	580	1147	871	923	1460	750	1015	657	1020	696	796	992	871	882	652	715	847	460	1288
ENSG00000068697	2146	2609	2010	2366	3209	2206	3170	1639	2928	1840	2200	2299	2751	2695	1934	2155	3210	2490	2105	2606	2563	2678	2445	2911	3623	2585	3635	2061	1872	2779	2201	3190	1957	3347	3719	1739	2847	1372	2720	2188	2119	3174	2086	1538	2836	2116	3691	3100	3001
ENSG00000068724	1190	1043	984	1492	1204	875	1697	659	976	1001	1231	1265	1121	1514	712	1439	1543	1166	935	1204	1241	1455	688	1787	1868	1007	786	746	645	756	1046	1521	1089	1900	1702	883	1401	736	1152	1448	1508	1380	1179	716	761	905	2210	1724	1031
ENSG00000068745	1587	1063	1453	2038	1928	1034	1693	1031	1089	1587	1850	1405	1582	1731	995	1889	1959	1381	757	1942	1434	1825	1221	1662	2175	1446	1855	1196	1259	1075	979	1670	1373	2684	1808	1086	1201	778	1252	1309	1492	1510	1399	1165	1055	1075	1965	1856	1530
ENSG00000068781	0	0	0	0	0	0	0	0	0	0	0	0	0	0	0	2	0	0	0	0	0	0	0	0	0	0	0	9	10	0	0	0	0	0	0	0	0	0	0	0	6	0	0	0	0	0	0	0	0
ENSG00000068784	297	534	295	307	334	259	298	226	390	194	252	259	208	82	231	287	263	239	283	298	292	280	198	266	297	484	431	350	326	428	150	245	332	360	482	262	374	150	335	293	283	352	289	292	272	173	322	264	397
ENSG00000068793	1569	1315	1534	1809	2024	1618	2912	1278	1532	1326	1896	1824	1932	2726	1500	2142	1746	1743	916	1590	1841	1805	1698	2242	2501	1791	2450	1669	1360	1887	1663	2325	1571	2391	2827	1365	1941	1112	1943	1618	1860	1647	1814	1127	2206	1714	2982	2548	2229
ENSG00000068796	1011	1375	1044	1414	821	576	595	598	864	495	564	639	419	549	571	626	828	693	926	637	575	786	333	681	909	902	922	804	956	967	1054	1017	714	1182	950	603	1513	279	753	988	703	964	761	507	506	424	776	593	645
ENSG00000068831	629	693	764	604	294	109	282	189	62	262	184	365	116	630	648	703	911	548	410	716	739	748	86	461	215	288	56	315	126	61	237	388	253	479	354	177	587	112	292	264	112	183	388	515	246	56	198	69	66
ENSG00000068878	2012	2121	1551	1744	1626	1170	1119	986	1472	924	797	1063	852	1283	1484	1353	1438	1358	1880	1165	1206	1508	575	1253	1274	1922	2550	1543	1603	1428	1114	1970	1299	1986	1884	1122	2366	722	1562	1392	1193	1823	1034	970	946	847	1404	1288	1445
ENSG00000068885	125	161	71	151	158	42	90	196	138	41	59	87	84	118	148	112	162	113	142	104	72	106	176	91	97	330	230	134	324	178	67	161	124	158	208	139	275	82	141	37	64	105	95	104	118	51	45	55	66
ENSG00000068903	818	845	825	829	765	385	834	427	474	678	706	756	615	994	651	962	805	709	641	872	713	1045	608	935	1040	577	510	596	401	440	699	755	829	1356	1227	629	789	337	777	747	957	905	823	579	490	475	932	722	527
ENSG00000068912	900	1042	725	933	979	730	841	515	1434	750	709	738	633	840	868	815	930	810	784	871	846	847	685	956	984	1295	1814	888	853	952	656	1353	889	1129	1058	489	1253	385	808	739	822	1201	817	563	1051	726	824	1080	1226
ENSG00000068971	514	317	340	382	290	113	318	219	112	271	330	367	290	279	201	346	472	252	294	291	305	507	318	335	407	132	304	214	298	187	250	313	328	406	396	182	205	100	250	328	250	238	309	347	429	271	414	369	230
ENSG00000068976	46	18	21	21	9	16	7	13	42	6	17	16	3	0	4	24	25	21	36	35	20	44	0	23	4	23	6	13	0	7	18	2	23	8	27	7	2	2	26	0	2	14	13	32	25	1	20	28	9
ENSG00000068985	0	0	0	1	0	0	0	0	0	4	0	1	0	0	0	4	0	0	0	2	0	0	0	0	0	0	0	2	0	0	0	0	0	0	0	0	0	0	0	0	0	0	0	0	0	0	0	0	0
ENSG00000069011	218	139	244	352	279	190	397	167	294	416	476	584	450	335	320	416	533	404	362	632	475	743	642	930	614	251	404	308	158	143	241	343	208	443	568	252	168	146	362	215	382	249	384	347	610	631	1046	727	652
ENSG00000069018	3	53	5	17	56	52	25	0	2	15	19	34	33	18	25	32	16	31	1	20	26	12	42	31	28	19	51	19	0	7	6	93	5	30	28	8	13	24	18	0	20	25	83	41	43	35	23	37	43
ENSG00000069020	458	601	639	699	527	581	591	491	377	734	837	801	529	1154	784	702	1052	737	423	855	384	641	592	500	1285	651	477	270	432	1137	1086	999	369	1449	1089	597	545	315	358	501	776	418	515	375	398	383	642	788	448
ENSG00000069122	102	80	28	61	204	143	89	39	72	47	82	48	41	192	79	82	90	63	0	53	30	51	71	68	279	71	42	8	15	94	117	29	34	144	45	29	78	16	54	0	34	0	59	14	61	31	74	78	41
ENSG00000069188	3	17	9	22	13	1	8	0	0	11	7	17	16	0	30	20	32	3	7	31	25	12	0	6	74	0	1	8	0	3	0	0	4	10	7	10	0	13	2	0	0	14	17	18	0	10	14	2	20
ENSG00000069206	0	0	0	0	0	0	0	0	22	2	8	4	0	0	0	28	0	4	1	13	6	2	0	0	1	0	0	0	31	0	0	0	0	0	14	0	0	0	0	0	6	0	0	0	0	0	0	1	0
ENSG00000069248	736	887	604	822	836	635	602	459	438	458	379	526	386	473	503	502	618	546	595	556	571	653	467	623	411	878	1215	702	771	445	484	707	550	685	886	427	1065	410	590	466	654	831	602	492	500	362	685	504	671
ENSG00000069275	2395	2027	1731	2172	2135	1267	1292	1489	1897	1146	815	1254	1109	945	1768	1479	1679	1422	1801	1322	1654	1476	1006	1552	1085	2748	3419	2268	2337	1718	1108	1705	2218	2047	2241	1097	2856	907	1937	987	1412	2227	1649	1408	2087	980	1271	1015	1889
ENSG00000069329	4051	5932	3947	4695	8173	4615	6462	3360	6657	3553	4456	4426	4469	4468	3557	5410	5512	3498	4605	4269	4142	5141	2511	3935	5984	6893	3934	4109	3154	4564	5055	5642	4386	7840	4944	3504	8559	1512	4286	4549	5876	6143	4389	2380	1898	3109	9281	8428	3406
ENSG00000069345	1891	2184	1807	1978	2114	1543	1813	990	2266	1335	1376	1555	1131	1905	1833	1628	1820	1359	1520	1650	1383	1759	1094	1851	1876	2391	2496	1730	1400	1781	1798	2072	1626	2871	2407	1392	2437	657	1724	1271	1836	2038	1559	946	1390	1128	2312	1943	1677
ENSG00000069399	280	601	710	731	601	401	1048	472	189	829	1032	958	826	1077	576	846	1119	711	514	1253	629	1121	548	1240	1420	422	490	396	207	432	561	769	413	1443	1104	501	508	319	626	694	681	740	997	592	681	819	1369	941	732
ENSG00000069424	1105	891	1343	1474	513	76	285	359	206	492	233	524	209	566	641	891	830	702	1197	777	589	1472	504	849	288	523	94	523	645	231	433	1067	903	1132	1345	470	528	376	1139	603	506	812	466	644	328	163	428	238	376
ENSG00000069431	0	0	15	1	14	0	0	0	0	6	20	15	6	0	1	4	6	6	13	10	9	10	35	5	0	42	15	22	0	1	1	0	0	1	0	7	31	0	24	0	0	0	0	0	0	0	0	3	15
ENSG00000069482	40	2	11	4	6	8	14	0	7	33	16	26	16	3	9	21	0	0	17	19	17	2	13	70	10	1	4	10	0	0	0	0	0	0	13	1	27	0	8	0	8	0	14	28	6	17	7	13	6
ENSG00000069493	1036	1164	1464	1858	801	102	247	412	745	465	217	501	184	640	937	585	1214	976	1432	719	372	939	143	440	286	732	295	917	1176	651	588	740	1367	863	1294	614	1259	223	759	637	846	1028	685	498	282	128	390	290	253
ENSG00000069509	79	110	77	101	172	114	135	227	153	91	85	85	91	204	196	169	115	81	118	105	115	141	177	133	135	182	261	168	84	107	106	101	109	66	200	107	221	87	197	41	126	138	139	127	100	79	111	84	168
ENSG00000069535	2355	2846	2985	3392	5060	4539	4653	2957	4265	2671	3188	3127	4110	4690	2094	3365	4115	2561	2054	3099	2877	3315	1759	3271	4156	3966	1111	2079	1833	3219	4198	4394	2425	5304	5077	2980	5716	1202	3409	2426	3893	3930	3575	2137	673	2542	6360	4434	2419
ENSG00000069667	2186	2854	2600	2476	1045	296	530	1353	1553	890	305	835	217	766	1919	1259	1679	1985	2381	1400	745	1806	507	855	560	1348	573	1409	2371	852	907	1262	1319	1432	1398	959	2407	294	809	867	790	1361	1194	890	388	175	545	317	522
ENSG00000069696	53	12	16	4	26	11	27	0	0	29	12	24	36	0	10	8	51	32	14	31	20	62	28	42	54	23	30	8	0	2	43	8	63	28	28	9	1	12	30	1	14	25	21	11	14	21	40	35	19
ENSG00000069702	131	62	134	158	61	5	36	44	24	60	15	40	15	45	108	70	79	74	127	71	80	87	132	77	38	119	108	97	62	56	42	127	86	32	129	66	63	32	28	43	14	117	63	90	41	40	10	43	98
ENSG00000069712	140	208	42	167	244	97	109	76	294	104	80	101	139	64	125	80	151	76	184	126	94	120	0	92	180	146	153	55	37	108	78	220	120	261	140	105	225	40	144	43	70	66	131	112	97	43	90	216	62
ENSG00000069764	91	61	74	83	12	20	25	38	36	30	26	44	35	84	44	33	30	30	4	46	29	47	1	34	56	50	58	11	4	20	26	78	1	74	35	36	75	12	9	0	20	31	21	8	25	17	66	44	18
ENSG00000069812	0	7	11	48	27	25	31	32	24	18	23	8	19	23	0	16	29	14	16	9	24	20	100	74	13	14	83	17	0	35	44	7	8	8	50	10	2	54	42	34	12	28	35	42	74	29	43	10	72
ENSG00000069849	1387	3371	2139	2073	3203	1695	3017	2126	2813	1669	1982	2101	2049	2108	1886	1748	2857	2200	2216	1998	1870	2718	2306	2336	4223	2963	1835	1403	1298	2998	2464	3095	1791	3952	2674	1497	3337	831	1901	1676	2429	2836	2088	870	1193	1339	3104	2992	1566
ENSG00000069869	325	705	293	393	708	331	466	431	855	197	240	374	296	445	379	376	346	312	419	295	390	453	207	339	443	465	474	388	203	764	743	483	333	554	460	378	593	101	176	292	505	406	412	274	223	193	579	588	270
ENSG00000069943	211	315	134	196	270	118	209	124	242	118	115	124	113	271	24	174	183	199	231	201	121	206	273	153	185	195	264	133	175	193	106	224	120	132	251	129	232	101	183	106	151	257	112	139	107	94	145	136	159
ENSG00000069956	1172	2360	1511	1224	1816	1300	1446	1117	1807	906	1300	1297	961	1184	969	1253	1320	1160	1674	1261	1385	1553	1030	1589	1741	2171	2160	1319	1243	2028	1578	1642	1020	2507	1807	1037	2876	698	1472	1282	1261	2122	1137	796	1188	1130	2158	1886	1616
ENSG00000069966	257	182	312	323	133	52	108	115	78	131	70	141	46	106	140	101	264	214	318	201	109	264	70	105	143	98	91	130	133	93	131	217	255	281	279	151	189	29	153	104	141	160	220	179	63	55	175	53	57
ENSG00000069974	2283	2465	2568	3043	1852	812	1169	1402	2240	1589	944	1359	927	1435	1856	2153	2207	1706	2229	1592	1656	1995	1587	1904	1352	3098	2473	2128	2527	1777	1631	1905	2381	3136	2263	1677	2539	925	2264	1495	1804	2130	2352	1930	1110	645	1818	1439	1579
ENSG00000069998	702	396	599	569	584	469	676	422	436	645	542	557	534	665	525	509	766	573	324	665	684	667	656	731	654	297	837	541	369	387	317	685	550	842	934	465	664	349	593	644	539	403	578	421	429	553	937	603	544
ENSG00000070010	579	824	605	858	842	498	751	587	452	498	440	504	422	510	587	610	622	517	505	502	395	599	354	621	711	608	881	550	573	476	438	780	622	1113	831	508	698	311	535	581	587	567	619	383	555	331	596	574	454
ENSG00000070018	546	1357	767	990	1649	944	1078	424	1204	933	934	958	908	984	652	898	1299	1242	557	1189	944	819	972	1151	1832	1204	1646	822	639	1256	1016	1330	591	1448	1486	742	1196	443	824	624	881	850	840	402	709	853	1388	1565	945
ENSG00000070019	2407	3894	3086	2972	4518	3557	4100	2676	3874	2897	3137	3364	2666	3222	2266	3035	3596	2861	2154	3474	2767	2994	2551	3186	4548	4111	4786	3202	2831	3958	3042	4424	2235	6131	3824	2409	3582	1334	2649	2624	3211	2807	3521	1630	1713	2499	5248	4777	2847
ENSG00000070031	133	120	191	201	199	50	231	214	232	624	1363	764	323	1432	143	762	394	670	174	417	542	852	418	763	963	353	70	123	71	216	506	247	266	569	207	271	179	138	616	127	431	123	1253	413	0	581	1280	605	192
ENSG00000070047	1653	1229	1879	1775	1355	738	1552	995	798	1652	1481	1459	1288	1818	928	1882	2115	1402	1181	1465	1379	2016	1125	2024	2061	1038	1739	1116	1207	774	874	1739	1332	2314	2769	1205	1747	639	1761	1646	1386	1363	1919	1605	1217	1311	2473	1512	1506
ENSG00000070061	1333	1197	1114	1330	1189	612	890	559	744	665	516	661	578	1220	813	781	1195	1013	1090	987	804	1063	382	808	768	1080	1430	1228	1037	743	917	1102	1271	1125	1181	741	1549	481	985	694	865	1198	874	712	862	527	945	688	943
ENSG00000070081	627	832	1038	980	585	525	552	528	746	501	234	440	409	594	686	621	803	706	1157	701	491	681	428	658	649	1542	2253	980	1544	823	789	1212	826	1000	1388	424	1138	371	834	265	729	666	647	579	1207	439	441	549	1214
ENSG00000070087	126	257	66	213	287	134	158	62	204	145	217	121	180	141	56	225	212	190	116	171	244	290	55	177	222	316	724	109	117	94	334	75	194	375	189	53	532	104	57	148	263	181	167	25	117	70	296	299	48
ENSG00000070159	1224	1224	1052	983	1887	1373	1794	1082	1308	1023	1436	1408	1158	1238	807	1334	1393	1145	1197	1039	1406	1269	1043	1505	1863	1907	1618	1038	449	1629	1348	1719	744	1806	1743	814	1770	557	1365	1126	1517	1577	1467	430	1097	1279	2574	2142	1141
ENSG00000070182	94	124	87	127	77	61	168	34	80	80	114	97	83	206	75	155	107	147	39	130	103	129	122	185	157	91	124	54	64	120	56	68	41	144	160	68	32	40	105	124	90	75	150	45	134	86	110	130	71
ENSG00000070190	160	143	82	119	134	37	63	114	33	58	38	129	22	51	97	129	149	61	110	116	63	66	0	98	62	162	19	65	128	87	31	81	13	86	88	124	112	14	68	50	25	100	84	144	143	15	27	9	25
ENSG00000070193	0	0	0	0	0	0	6	0	0	0	0	0	0	0	0	0	0	0	13	0	0	1	0	0	0	0	0	10	0	7	0	0	0	0	0	1	0	7	0	0	0	0	0	0	0	2	0	0	0
ENSG00000070214	1907	1973	2158	2041	3119	2856	2243	1609	2808	1585	1753	2009	2005	2158	1836	1916	2544	1921	2002	2335	2265	2325	2018	2138	2713	3821	4739	2625	1966	2332	2235	3080	1898	3237	2586	1760	3997	1045	2173	1804	2070	2980	1871	1331	2557	1588	3069	2621	2660
ENSG00000070269	326	241	257	392	420	322	289	184	371	209	216	253	240	374	186	257	302	315	316	345	254	349	457	293	393	344	402	249	403	319	382	324	342	503	388	298	668	200	358	173	156	178	232	209	225	124	255	240	281
ENSG00000070366	1239	1039	1032	1113	840	479	753	567	578	762	646	841	663	824	809	990	1074	871	718	795	712	1109	440	981	992	836	711	1099	1011	528	647	1027	1033	1356	1574	742	1187	465	916	848	854	1121	944	829	575	480	911	882	853
ENSG00000070367	928	1550	1022	1187	1246	691	715	508	1209	611	547	661	573	689	781	772	993	907	1211	869	863	1039	580	828	854	1094	1206	1087	1132	1402	828	953	1014	1111	978	550	1759	358	915	494	740	1211	760	636	746	572	960	748	838
ENSG00000070371	49	53	62	87	44	13	17	22	3	18	36	25	27	117	36	47	14	24	5	27	27	63	0	82	49	6	27	36	27	12	42	14	53	21	28	46	24	28	13	0	16	27	47	43	0	1	43	21	10
ENSG00000070388	3	0	0	12	36	0	11	0	0	4	4	8	3	0	1	0	6	0	12	6	3	6	0	1	22	0	0	1	0	0	0	0	0	2	5	12	1	0	1	0	4	0	0	5	0	0	0	1	0
ENSG00000070404	18	16	11	48	56	5	23	7	25	21	37	19	31	39	65	31	36	21	22	23	54	44	6	33	23	60	11	16	10	10	4	42	47	12	19	19	19	16	16	0	45	25	30	10	34	46	47	21	20
ENSG00000070413	1408	1220	1619	1479	1526	897	1841	788	896	1543	1757	1702	1482	1323	1045	1925	1852	1327	993	1579	1836	1888	1139	2133	2436	1076	1684	1336	872	897	1138	1239	1275	1870	2396	1209	1677	829	1492	1403	1530	1576	1376	1352	1133	1351	2802	2155	1930
ENSG00000070423	561	268	446	430	226	230	498	274	116	611	528	523	498	544	457	699	759	568	377	618	620	822	538	876	754	317	358	364	194	243	251	366	272	568	751	335	404	222	414	594	431	383	610	364	425	572	723	549	589
ENSG00000070444	298	370	429	535	344	110	387	294	144	364	399	323	280	631	334	469	592	343	225	388	302	442	191	446	480	220	473	251	380	285	250	436	334	549	460	239	391	157	347	438	306	383	305	166	347	204	413	280	228
ENSG00000070476	923	817	1074	786	889	316	820	583	355	585	576	644	458	622	462	662	822	543	573	679	577	877	674	730	812	495	855	483	793	307	338	858	643	1034	948	460	914	268	689	643	631	743	574	526	421	419	731	700	506
ENSG00000070495	686	885	979	700	723	335	612	436	331	492	613	536	409	583	557	517	830	567	577	530	643	777	434	808	722	650	898	626	548	640	499	555	693	1085	973	479	829	355	764	378	587	604	468	509	574	487	687	590	696
ENSG00000070501	184	203	180	156	265	156	182	109	148	117	104	130	104	187	176	155	227	119	185	141	138	154	134	173	183	232	232	176	193	162	150	149	144	211	168	139	294	116	181	57	106	157	241	153	131	94	134	145	161
ENSG00000070526	2684	1803	2052	3203	2181	1839	1152	1688	1448	2978	1818	2227	2048	3581	1399	3538	2401	1990	1697	2607	3060	1912	3790	4337	2817	3416	6989	3733	1574	1311	1548	2266	1736	4061	2651	1783	1901	1446	2581	1388	3099	2635	3654	2701	4004	2293	4572	3716	4358
ENSG00000070540	527	322	337	354	260	159	110	244	160	206	126	200	147	327	259	291	261	232	242	237	193	208	56	268	251	329	413	199	185	148	59	340	208	243	352	215	375	151	315	209	236	275	310	151	131	110	149	133	172
ENSG00000070601	14	7	26	15	36	1	16	0	3	7	23	15	14	0	30	11	6	18	2	39	20	13	0	23	14	4	0	10	0	0	13	6	0	0	9	12	0	15	7	7	1	15	13	4	0	3	12	31	0
ENSG00000070610	2835	3376	3312	3788	3661	2430	4782	2931	2301	3537	4188	3384	3422	4142	2043	3562	4545	3737	2446	3564	3587	4471	2560	4296	5443	3017	3524	2793	1947	2451	2933	4149	2497	5663	4514	2482	2800	1460	2965	3509	3631	3087	3036	2145	2996	3068	5208	4237	3802
ENSG00000070614	826	1711	966	1166	1287	923	1653	1036	1042	1371	1575	1523	1443	1526	665	1758	1642	1298	851	1379	1313	1473	756	1705	2423	700	470	662	610	852	997	1767	915	2067	1784	1024	1420	743	938	1790	1154	1377	1721	658	698	1049	1834	2289	1194
ENSG00000070669	589	595	569	595	500	176	210	281	304	321	175	184	130	337	380	310	438	276	385	330	369	435	208	247	249	430	550	410	341	290	173	302	443	334	484	294	530	100	261	305	478	395	347	225	264	140	225	213	204
ENSG00000070718	265	225	222	394	246	76	226	180	330	103	69	162	101	190	199	156	236	194	220	180	197	187	84	146	149	340	522	177	159	192	223	246	311	188	220	115	336	113	106	178	194	162	170	178	107	83	162	135	216
ENSG00000070729	0	1	3	0	13	3	0	0	0	4	3	4	4	0	0	0	3	4	0	8	2	7	0	5	0	0	0	2	0	0	6	0	4	0	2	1	7	4	30	0	0	0	2	9	0	0	7	4	2
ENSG00000070731	13	15	18	1	24	11	10	16	1	20	24	6	17	0	0	9	8	11	25	16	14	20	0	15	19	3	49	12	0	16	6	45	0	9	16	21	9	8	15	0	0	3	16	16	43	5	8	1	10
ENSG00000070748	291	27	72	59	206	1	86	3	24	290	182	147	72	79	138	162	67	105	84	55	177	152	2	257	47	171	105	9	43	24	24	44	32	107	25	44	226	64	90	123	38	61	283	71	208	24	112	96	48
ENSG00000070756	30963	26800	25908	25920	27572	22176	21825	18989	24256	16794	14409	18628	18178	23689	22901	20410	24635	19264	22375	20739	21410	23487	18335	20733	25533	28198	38939	27635	23951	20460	20666	26511	25045	30863	32334	15773	38605	11988	27875	22783	21984	29630	24668	18833	15718	13942	24249	19553	19978
ENSG00000070759	355	505	424	520	579	448	726	287	349	590	638	476	503	436	338	535	574	494	311	612	319	494	430	423	624	626	286	312	274	269	402	545	352	980	705	329	344	169	250	430	550	553	561	249	172	369	717	939	458
ENSG00000070761	200	106	125	142	167	74	237	28	126	130	119	135	116	183	63	179	204	166	70	142	170	195	127	184	175	229	304	196	81	89	171	219	216	284	240	125	179	81	168	152	173	194	99	152	137	114	162	156	200
ENSG00000070770	1103	1368	1311	1223	1366	852	1036	644	1012	763	716	897	620	689	807	893	1052	809	1155	970	822	1038	691	891	977	1132	1432	1097	982	894	692	1105	972	1532	1406	813	1640	473	1180	883	1008	1489	865	573	798	586	1048	1108	784
ENSG00000070778	308	576	322	399	562	371	534	368	373	399	543	415	541	378	320	445	641	317	259	439	346	475	560	497	625	287	316	284	243	523	412	669	303	878	541	290	345	186	528	521	339	449	449	223	435	435	793	771	369
ENSG00000070785	246	326	215	178	212	212	207	135	190	113	75	143	103	151	212	132	164	134	86	118	175	213	122	148	119	195	350	178	210	148	178	85	114	262	223	175	254	121	274	73	216	146	241	90	188	101	121	107	198
ENSG00000070808	13	6	0	12	0	0	3	2	8	5	12	8	1	0	1	27	0	3	1	3	9	20	1	1	8	14	1	0	11	0	1	38	0	16	12	5	0	13	0	0	9	12	12	0	5	0	17	4	17
ENSG00000070814	1271	856	1387	1027	775	428	507	403	305	599	632	747	463	982	862	791	895	602	647	686	821	865	525	903	636	818	1494	941	641	335	465	836	1126	707	1254	543	936	485	1044	664	710	812	910	986	878	667	722	523	944
ENSG00000070831	4068	5055	3643	4573	5244	3687	5096	4219	5244	2605	3085	3233	2996	4065	3128	3038	4261	4165	4171	3532	3379	3950	3080	4086	4771	5814	5171	3802	4675	6205	4941	5610	4646	5748	5821	2755	7105	2141	4379	3555	3785	4951	4203	2692	3378	2744	4278	3934	3831
ENSG00000070882	1264	1785	1123	1753	1236	865	1120	1011	1074	630	970	749	694	972	817	960	1332	827	1044	872	822	1059	467	960	1459	1356	1161	1094	1543	1017	862	1412	1651	1466	1774	802	1974	568	1139	1037	1283	1524	1170	1040	598	458	869	953	755
ENSG00000070886	3	0	14	3	0	0	41	25	66	5	52	13	15	0	30	4	2	11	25	10	6	35	0	14	84	3	0	0	0	4	3	6	0	0	6	0	0	12	3	9	6	8	11	0	13	25	13	4	0
ENSG00000070915	0	9	1	0	6	12	2	0	0	1	1	10	0	23	18	6	0	5	15	10	16	0	0	3	1	12	11	3	0	0	0	0	0	0	4	0	4	0	14	0	2	0	15	0	0	4	2	1	0
ENSG00000070950	433	702	487	505	614	481	614	270	736	464	441	505	394	722	481	373	471	501	408	575	443	348	423	427	615	694	705	520	430	644	479	469	408	887	685	374	664	156	446	383	656	503	439	261	198	293	604	643	399
ENSG00000070961	3367	7230	4962	4964	7951	5947	7358	4369	7863	2896	5312	4733	5673	5248	3800	3883	5743	4395	4423	4181	4519	5571	3634	4580	6316	7350	4359	3943	4122	9472	6242	7516	2780	7875	6597	3216	8959	1819	4906	4161	5394	5985	4529	2072	3020	3877	7909	7000	4902
ENSG00000070985	1408	387	223	373	1441	85	381	351	171	1964	1006	1094	578	471	351	1243	430	739	672	399	1127	1308	372	2176	594	281	355	311	151	91	194	220	309	575	418	375	1307	378	500	428	203	406	1299	736	1090	292	944	552	237
ENSG00000071051	1036	928	801	714	763	507	1111	469	537	1368	1324	1402	1143	1217	709	1459	1418	895	956	1185	1335	1273	1391	1556	1469	773	515	653	316	777	533	891	738	1393	1733	577	907	489	859	1341	1320	1095	1333	599	724	1396	2751	1809	1072
ENSG00000071054	843	1028	841	702	774	549	1022	557	803	550	628	756	458	705	685	759	974	642	704	720	773	711	349	824	831	806	1269	578	585	674	522	912	607	834	772	389	1295	486	708	615	784	723	619	782	1087	619	880	829	744
ENSG00000071073	4516	5261	5256	5278	4920	2657	3857	3048	5080	3519	2903	3294	2966	3507	3106	3796	4770	3676	4334	4159	3913	4265	2719	3407	4163	4756	4007	3415	3109	3906	4005	4997	2675	6418	4390	2877	5920	1408	2551	3091	3292	4037	4031	1911	1881	1854	5419	4260	3125
ENSG00000071082	5325	3860	4071	3884	4890	3015	3265	2640	4186	2137	1655	2058	2010	3184	4222	2705	3130	2586	3551	2193	2440	2692	2811	3050	2420	4785	6866	4152	3706	2813	2198	4771	3375	3833	4520	2672	4608	1891	4089	2973	3258	3811	3409	2614	2819	2475	2960	2155	1733
ENSG00000071127	7208	6195	6548	7335	7075	4155	8196	4764	4441	6121	6252	6137	5295	7091	5145	6581	8864	5785	4680	6204	6589	8741	6170	8593	7617	6041	6853	5938	5751	5342	5343	8038	5518	8620	11685	4171	8254	4254	7524	5440	6290	7760	7388	6070	5503	5710	9785	7469	7196
ENSG00000071189	1049	1365	871	1216	1569	1047	1083	911	1527	869	1004	1032	1081	825	1032	909	1229	984	1046	1131	935	1151	801	924	1263	1537	1440	1029	1149	1638	982	1164	837	1624	1560	740	1437	530	1043	919	906	1242	879	586	711	653	1369	1390	1138
ENSG00000071203	5	0	3	0	11	0	0	25	0	1	0	2	0	0	0	2	2	1	0	5	2	4	0	0	3	12	0	6	0	0	11	0	0	7	0	1	0	0	0	0	0	0	0	9	4	0	0	0	0
ENSG00000071205	40	50	40	151	85	76	48	42	68	42	95	86	57	138	126	110	65	53	91	76	81	110	51	130	72	83	212	75	16	40	50	54	85	57	89	40	128	51	106	10	86	71	45	59	37	23	83	61	40
ENSG00000071242	263	177	135	158	207	72	158	47	95	182	115	181	93	304	210	185	164	155	166	90	156	135	249	193	151	213	313	71	126	86	225	140	87	139	196	139	124	100	117	157	59	123	126	162	189	103	147	94	158
ENSG00000071243	309	406	264	457	342	303	276	145	316	203	256	282	232	319	377	344	319	225	343	300	256	256	190	230	270	485	461	241	337	232	311	267	310	473	369	278	531	119	330	193	339	387	148	316	247	114	292	320	270
ENSG00000071246	374	388	294	368	132	79	147	177	34	70	116	143	71	163	461	275	269	257	173	193	169	173	38	123	196	289	61	209	123	108	128	216	469	208	479	130	344	194	436	249	272	131	219	165	78	97	46	100	73
ENSG00000071282	8	3	0	10	5	2	6	0	0	10	6	14	10	0	0	13	7	18	38	12	10	14	0	7	5	27	47	31	0	1	24	1	18	1	33	0	2	20	19	0	23	14	0	14	23	1	20	6	34
ENSG00000071462	873	654	666	1019	775	444	707	355	502	582	397	553	499	926	548	559	780	771	717	590	742	785	608	737	702	830	1746	737	371	389	462	843	507	1053	917	381	657	422	604	375	694	517	497	502	594	521	860	585	685
ENSG00000071537	3306	3978	2842	3362	4049	2701	4063	2658	3975	2848	3155	2819	3369	3295	2135	2885	4066	2598	2502	3305	2719	3552	1560	3124	4214	4745	5024	2902	2508	4944	3139	4496	2525	5409	4559	2428	4914	1732	3271	2878	3166	3090	2661	1872	2423	2105	3866	4268	4824
ENSG00000071539	19	39	54	39	63	87	82	52	90	27	42	21	26	6	5	45	43	39	19	10	112	22	161	102	45	78	334	89	51	43	0	93	75	68	47	74	96	55	68	69	74	35	29	35	150	66	48	22	158
ENSG00000071553	1300	1133	1276	1213	1287	975	1387	842	719	1194	1244	1229	1079	1152	929	1327	1605	1222	1020	1266	1257	1681	966	1641	1847	1180	1280	929	796	789	1142	1443	1264	2114	1793	812	1185	598	1139	1339	1366	1225	1480	1048	800	943	1830	1427	1022
ENSG00000071564	1161	716	1208	986	812	410	859	442	489	955	734	1165	640	1123	762	1028	1360	804	997	1112	1113	1401	846	1421	958	619	1047	809	544	458	752	1018	1001	1260	1352	674	1140	453	833	1028	918	879	994	956	765	811	1532	858	957
ENSG00000071575	1934	1976	2214	2278	1710	686	933	1322	1245	1068	675	1121	596	1254	1817	1188	1517	1163	1916	905	882	1943	870	1631	1223	1640	1180	1446	1399	874	999	1159	2062	1669	2214	1380	2702	791	1786	1598	1432	2176	1675	1994	640	559	1055	690	1263
ENSG00000071626	2324	2293	2386	2581	2596	1035	2405	1490	1389	1952	1590	2084	1516	2172	2216	2474	2854	2228	1914	2535	2556	3060	2140	2924	2301	1897	3865	1938	1712	1274	1443	2146	2542	2486	3258	1388	2238	1167	2618	1874	2260	2318	2551	2120	2026	1597	2697	1767	2361
ENSG00000071655	535	312	611	421	415	187	404	291	170	381	389	458	374	427	329	484	542	388	328	456	535	688	296	636	525	292	439	332	208	152	209	360	456	602	771	331	564	326	507	422	455	476	727	400	344	387	841	451	485
ENSG00000071794	712	741	651	611	400	222	224	223	525	252	176	313	235	215	391	386	511	458	552	382	398	457	342	365	250	809	682	526	441	285	188	562	584	469	586	326	994	173	479	489	271	544	489	343	247	211	256	225	327
ENSG00000071859	1034	1037	1252	1267	1057	572	1135	624	827	876	956	892	678	1267	1065	880	1045	866	776	825	756	1133	737	1009	1209	792	690	821	835	685	837	1177	886	1652	1291	621	1256	423	1067	1041	1071	931	948	702	744	646	1268	987	620
ENSG00000071889	598	544	723	699	800	526	936	562	346	865	1019	957	939	1010	504	940	1064	586	471	796	827	974	615	1044	1132	519	615	656	492	502	607	812	702	1429	1158	585	609	466	835	828	832	554	1036	611	498	620	1297	1116	697
ENSG00000071894	4230	1085	2767	3158	3820	1847	4748	2491	806	2748	3486	4622	1343	5161	1308	4909	4797	3996	2160	1496	4315	3918	2679	3522	2359	2766	3080	1493	1805	1985	2278	2791	2790	5454	4077	2660	2766	2390	1941	3312	1672	2100	5361	3972	1767	2905	6218	4111	3339
ENSG00000071909	0	0	0	12	0	0	0	22	0	3	5	8	1	0	1	4	7	1	0	19	7	3	0	6	6	0	0	7	0	7	6	0	0	0	8	0	0	4	2	19	13	2	0	3	0	0	0	4	9
ENSG00000071967	6371	11545	7909	7087	12720	14944	13106	8237	15277	7845	7591	9126	9976	11937	5934	9338	14839	11661	9827	10690	8075	8050	11427	7775	14068	13014	4115	7020	6072	12457	12729	14340	4961	15767	12738	7017	17722	2862	8102	11180	11031	11715	7944	3790	2459	6829	18763	14107	5467
ENSG00000071991	0	0	19	0	0	0	0	0	0	3	0	1	0	0	0	3	0	2	12	0	3	4	0	0	4	0	0	3	0	8	0	0	0	0	0	0	0	0	0	0	0	0	0	0	0	0	0	5	1
ENSG00000071994	855	906	865	1044	633	586	548	564	784	535	423	575	560	847	753	673	815	595	613	691	660	821	310	675	556	1040	1339	759	619	674	538	870	865	885	875	499	1167	268	691	591	649	776	807	553	622	384	616	524	640
ENSG00000072041	0	0	0	9	0	0	0	0	0	3	0	9	0	0	0	3	2	4	27	7	3	6	0	14	0	10	5	11	0	0	0	0	0	0	4	2	0	6	0	0	0	0	0	2	0	0	0	0	9
ENSG00000072042	568	964	458	699	846	411	766	701	800	470	446	372	419	258	752	429	527	709	740	415	467	460	587	587	517	770	1086	458	728	750	726	846	548	612	854	452	1053	404	521	397	517	662	371	431	572	325	636	755	480
ENSG00000072062	981	800	821	753	1158	721	878	609	584	788	1007	848	829	1149	604	957	1112	816	951	885	829	1181	779	1028	1389	784	1012	766	602	659	1292	1219	821	1330	1294	736	1501	599	1271	1103	782	1195	906	665	758	674	1245	924	837
ENSG00000072071	472	525	517	409	586	227	472	304	300	353	514	432	445	409	307	473	456	322	331	412	535	654	435	718	425	254	425	426	343	221	287	486	412	632	550	267	498	292	475	493	294	422	381	451	407	336	656	299	363
ENSG00000072080	0	0	0	0	0	0	0	0	0	0	2	0	0	0	0	0	0	0	0	1	0	0	0	0	2	0	0	9	0	0	0	0	0	0	0	0	0	0	0	0	0	0	0	0	0	0	0	0	0
ENSG00000072110	680	246	369	293	532	335	224	200	256	444	211	404	223	504	445	532	245	321	378	279	562	530	396	585	315	330	871	456	269	184	189	313	298	344	546	220	713	295	350	309	234	372	491	608	988	288	224	193	475
ENSG00000072121	1243	1044	1068	1036	1007	489	917	690	660	817	749	826	585	947	644	901	1172	738	612	880	629	800	747	838	924	658	878	737	756	663	580	987	705	1434	1179	691	844	524	847	949	920	847	947	492	533	457	1057	995	625
ENSG00000072133	11	60	74	51	38	34	50	116	63	107	88	88	64	60	56	64	183	63	51	124	64	65	87	52	136	124	123	40	40	129	64	90	31	174	111	44	121	53	54	59	67	101	64	70	123	37	53	71	85
ENSG00000072134	222	156	345	150	171	126	110	109	85	160	115	183	132	147	210	237	179	154	153	185	171	278	139	253	147	191	305	186	82	126	144	114	158	220	296	160	120	118	155	179	151	175	191	135	191	118	213	199	170
ENSG00000072135	3109	1882	2235	2501	3812	1118	1993	2160	876	2464	2112	2237	1702	2569	2076	2398	1998	1862	1744	1545	1873	2326	1607	2818	2888	1842	1946	1443	1527	1151	1800	2062	2524	2291	2210	1564	3005	1004	2073	1802	1786	1504	2508	1193	1964	1141	2563	1754	1293
ENSG00000072163	10	1	2	0	8	0	2	26	14	2	12	6	0	31	19	26	28	7	2	10	10	15	13	16	13	0	11	0	0	0	29	6	0	7	5	5	1	0	3	0	0	0	0	2	27	4	22	4	10
ENSG00000072182	11	3	0	0	0	1	0	0	0	1	3	10	0	0	0	0	0	0	0	1	1	4	0	1	1	0	34	0	0	3	0	0	0	0	2	0	12	0	8	0	6	0	0	0	0	1	0	0	1
ENSG00000072195	130	100	58	22	17	8	35	4	23	49	3	27	15	52	74	82	51	37	45	57	56	74	11	30	21	26	16	15	3	23	37	23	26	49	15	21	82	23	24	12	2	9	23	31	16	26	40	23	5
ENSG00000072201	277	444	433	392	283	217	475	148	303	282	382	333	267	219	150	277	257	239	306	296	287	315	308	367	373	438	497	370	156	348	362	481	260	646	434	233	478	212	349	361	510	483	186	160	325	349	498	529	491
ENSG00000072210	2691	3824	2895	4224	5224	4286	7278	2833	5147	2497	3136	3826	3495	4379	3139	3747	5152	4236	2761	3387	3245	4634	2853	4028	6470	5835	4115	3321	3364	5532	4501	5338	3998	10360	5363	3815	7062	1894	3516	3078	5088	4707	4162	2062	2478	3481	8877	6810	3751
ENSG00000072274	2380	2912	2812	2307	3910	2998	3084	1776	6863	990	1036	1667	2056	1960	1169	1446	1668	1724	2074	1510	3242	2777	2629	2657	1945	4613	12011	3379	2860	2567	4885	2739	1603	2163	3111	1555	3297	1403	2552	1521	2615	3478	2053	2424	2954	2164	5398	2066	4236
ENSG00000072310	970	2369	1477	2338	1401	1469	2336	1366	1002	2088	2253	2847	1714	2066	1143	2287	2570	1961	1262	1754	1717	2369	2297	3508	2762	1239	1781	894	897	862	1767	1852	790	3734	1944	1199	1229	747	1294	1653	1503	1336	1847	861	1462	1460	3491	3280	1197
ENSG00000072315	5	5	10	0	0	0	0	0	0	0	0	0	1	0	0	1	0	0	0	1	1	2	0	0	0	0	0	0	0	0	0	0	0	0	2	1	0	0	5	0	0	0	9	0	0	0	0	0	0
ENSG00000072364	2339	3361	2352	2808	3159	1835	2497	1765	2761	1663	2027	1946	1711	2048	2065	2111	2523	1965	2449	2203	1902	2562	1915	2222	2821	3281	3633	2307	2178	3778	2466	3478	2276	3537	3141	1717	3578	1012	2232	2203	2024	2633	1884	1561	1961	1363	2256	2528	1939
ENSG00000072401	240	253	224	194	234	270	172	191	441	138	132	164	127	203	253	153	262	215	373	208	237	208	168	172	209	160	341	260	266	422	73	168	126	252	281	134	386	132	255	281	91	201	187	204	176	65	289	231	236
ENSG00000072415	1295	2115	1855	1901	2789	2575	2822	1346	2954	1649	2282	1860	2030	1438	1539	1565	2471	1492	1462	2084	1600	1882	1436	1833	2703	2089	2086	1621	1646	3083	1978	2517	1584	4183	2594	1392	3547	664	1873	1910	2072	2382	1882	922	1109	1237	2903	3116	1823
ENSG00000072422	239	345	81	231	445	266	198	247	88	328	323	329	154	896	347	405	554	545	148	629	224	171	205	233	1059	197	204	69	102	578	66	418	287	537	600	198	473	104	168	303	346	89	278	106	151	323	172	350	118
ENSG00000072444	667	883	803	1212	844	1288	1204	1139	48	926	1323	1141	1048	1148	254	1094	794	644	602	1220	624	882	570	783	88	1019	35	517	371	1170	930	340	547	2700	1219	556	971	317	603	1990	1083	741	601	166	1	561	1716	1794	367
ENSG00000072501	3115	3169	3994	4332	2977	1989	2355	2136	2718	2400	1936	2151	1698	2405	2925	3061	2742	2190	2106	1946	3453	3367	1367	2642	2714	3583	5198	4316	2562	3700	3194	4218	3635	4250	5610	2181	4673	1382	3758	2732	2905	3349	2153	2525	2963	1821	3998	2625	3001
ENSG00000072506	733	630	706	610	693	499	704	474	572	548	523	588	548	518	570	636	758	621	442	671	782	621	873	917	686	691	1282	849	618	485	461	690	548	861	1254	440	536	449	786	724	756	476	683	618	638	723	1304	681	938
ENSG00000072518	1776	1368	2089	2044	1758	1091	1661	1471	1136	1495	1888	1826	1495	2296	1546	1963	2120	1586	1335	1838	1846	2270	1829	2311	2554	1497	1727	1391	1638	1558	1382	2033	1682	2463	2524	1333	1989	911	2103	1817	1898	1719	2068	1569	1526	1290	2512	1797	1553
ENSG00000072571	129	112	79	95	58	190	173	107	502	62	28	93	64	109	218	37	51	65	92	51	204	70	93	145	61	383	1227	306	263	135	70	141	127	26	125	78	28	181	153	110	104	236	106	160	212	101	79	61	495
ENSG00000072609	1284	1107	1294	1414	1031	484	1054	514	651	885	871	994	735	1024	641	1117	1375	834	694	1088	903	1183	695	1112	990	665	820	721	853	511	646	1128	806	1136	1495	570	962	389	972	995	1128	807	1073	848	623	587	1129	978	903
ENSG00000072657	318	365	269	587	709	567	708	484	977	602	585	587	335	1006	241	468	890	378	405	718	385	378	362	600	560	562	195	177	237	851	348	439	188	1040	690	368	819	139	272	388	631	334	599	175	136	253	764	1155	207
ENSG00000072682	443	679	720	686	1186	589	972	632	565	549	857	764	748	978	510	560	869	588	309	737	525	910	270	709	1606	606	539	354	341	700	512	1092	489	1229	1076	409	897	360	488	560	750	523	533	366	548	485	1186	1048	580
ENSG00000072694	69	51	94	14	50	6	55	38	42	39	13	73	13	37	6	36	107	16	73	68	59	24	0	61	27	7	49	69	68	12	45	32	28	51	88	66	76	9	22	0	51	16	72	96	63	5	6	8	18
ENSG00000072736	1081	904	946	1279	750	579	784	675	599	650	716	659	505	645	668	708	915	757	781	756	562	823	418	727	764	829	811	892	693	734	733	1173	1121	1448	1158	752	1393	319	1033	850	692	981	737	642	321	354	797	909	542
ENSG00000072756	350	479	304	536	363	204	221	193	370	162	151	215	218	363	338	316	299	231	265	262	278	271	123	269	232	386	614	284	332	196	221	436	331	485	380	244	287	124	258	181	303	314	214	191	193	120	217	256	314
ENSG00000072778	10443	15868	13593	18529	21556	12050	33532	11042	13115	18481	24223	16302	21912	22804	13199	18992	24525	17692	9525	23087	17676	22067	13033	19882	30682	15879	12372	12670	11468	16929	10935	23801	11241	34669	26582	13263	13989	9549	17880	15658	20963	12424	19099	12614	11734	17049	35731	28804	18578
ENSG00000072786	4277	3051	3856	4102	1635	445	1300	1318	924	1788	1139	1788	786	1883	2077	2316	2618	1977	2301	1887	1441	2814	1052	2219	1597	1981	924	2233	2230	1153	1510	2192	3136	2652	3732	1998	2777	1057	2722	2296	2032	3286	2144	2735	971	671	1554	1159	1324
ENSG00000072803	958	947	1086	917	901	919	857	847	1242	755	776	889	727	756	530	787	1061	864	837	909	858	1054	750	993	1102	1087	971	804	768	1199	755	973	1149	1031	1276	623	1530	433	972	903	870	914	650	524	707	696	1210	900	834
ENSG00000072818	6766	5156	6154	5627	2534	593	1718	2266	1579	2718	1669	2437	955	2970	3731	3994	4564	3331	3610	3299	2294	5085	1184	3507	2026	2164	687	3082	4224	1197	1837	3208	5527	3834	5376	2370	4592	1348	4032	4355	3381	3928	4013	4054	997	847	1894	1062	1506
ENSG00000072832	57	26	28	8	17	0	0	0	2	10	12	15	2	24	96	4	15	11	0	14	12	8	0	18	8	23	11	17	73	47	23	41	34	20	32	20	23	7	42	23	13	61	14	42	0	10	0	17	15
ENSG00000072840	53	61	170	25	38	7	31	1	19	19	16	61	13	38	53	52	59	30	92	43	16	18	0	45	29	16	11	57	186	58	37	3	143	22	136	33	87	48	44	63	22	150	31	166	12	20	19	48	51
ENSG00000072849	635	632	743	770	724	540	816	480	744	542	558	537	485	614	687	596	855	652	614	734	689	851	495	607	722	780	836	746	645	793	627	884	976	964	1008	416	950	301	746	609	754	1011	546	485	321	466	688	645	922
ENSG00000072858	827	600	696	791	331	105	301	251	350	432	193	352	192	446	435	480	585	555	515	493	335	517	335	370	258	670	383	495	364	267	212	553	668	510	636	418	685	180	470	381	415	281	379	339	319	96	319	188	251
ENSG00000072864	364	206	399	310	166	187	305	206	77	180	120	211	124	118	302	219	249	219	217	182	271	281	175	314	182	424	471	311	198	182	183	189	236	372	479	215	415	156	261	299	198	414	209	216	367	115	191	251	375
ENSG00000072952	65	2	6	0	1	0	8	86	36	7	9	32	6	0	28	21	8	22	38	17	14	15	28	13	10	0	11	14	0	0	36	16	9	21	31	24	5	23	6	0	4	18	36	8	19	2	1	1	0
ENSG00000072954	23	96	67	67	111	91	63	151	65	34	69	80	75	114	59	84	117	61	19	69	84	94	45	89	210	118	139	52	73	70	106	69	39	101	59	97	94	36	25	76	125	5	127	69	139	52	112	73	113
ENSG00000072958	941	766	828	975	870	535	1020	549	476	872	882	725	615	936	818	888	1143	830	557	1003	913	814	641	1203	1133	510	436	745	707	518	649	818	492	1031	1559	586	850	286	1010	895	711	900	864	598	394	1033	972	1103	734
ENSG00000073008	639	360	355	654	871	443	661	487	332	542	589	610	627	692	504	688	615	631	389	545	619	580	770	649	843	370	718	328	341	443	771	705	258	1058	633	274	842	316	508	415	574	258	656	275	544	480	881	610	521
ENSG00000073009	207	114	130	250	110	88	167	130	83	138	210	133	63	311	88	235	204	140	81	182	143	178	65	249	182	65	148	102	122	68	125	145	83	233	230	93	151	56	171	132	135	122	244	159	69	141	197	187	173
ENSG00000073050	249	170	261	340	198	171	187	129	107	155	191	197	171	237	189	231	216	145	128	203	188	233	19	172	157	202	128	223	184	175	149	139	247	335	315	154	364	136	138	137	243	326	205	207	223	181	315	160	199
ENSG00000073060	825	1115	1117	1113	1870	1182	1241	1133	1045	1392	1534	1177	1167	2126	757	2025	2411	556	651	1672	1040	1447	1034	963	3298	457	310	345	512	922	1636	1118	908	3045	1631	955	917	381	631	1690	1223	642	898	456	176	633	2179	1808	340
ENSG00000073067	25	5	18	14	27	10	65	48	28	36	12	42	25	58	20	34	12	31	19	26	32	74	0	85	89	13	78	110	0	12	21	12	10	16	138	11	21	55	78	118	15	60	19	22	124	76	60	31	59
ENSG00000073111	288	182	261	225	132	141	151	145	79	153	107	210	129	197	222	200	223	147	192	209	388	265	301	378	179	187	897	475	315	164	133	190	482	231	631	170	382	250	355	238	312	363	332	357	335	250	202	141	725
ENSG00000073146	0	12	3	0	3	8	6	0	38	0	3	15	6	0	6	19	3	6	12	5	6	9	0	6	8	13	0	11	0	9	2	12	0	0	15	1	0	11	2	63	17	14	0	2	0	8	11	9	10
ENSG00000073150	1	1	0	0	1	5	15	0	0	0	8	2	4	0	6	9	0	1	0	4	2	1	0	2	2	0	0	1	0	0	0	2	11	6	4	13	25	0	21	0	0	0	0	13	9	0	0	0	0
ENSG00000073169	427	339	481	631	335	245	503	262	148	447	449	509	419	569	384	610	693	390	384	578	469	719	539	639	613	363	368	365	289	228	359	385	275	697	733	326	338	275	522	579	506	346	573	442	248	471	843	583	529
ENSG00000073282	0	1	0	0	23	0	0	0	0	3	8	9	2	4	0	4	3	3	13	5	5	1	0	2	0	0	0	19	0	0	0	0	0	1	16	0	0	0	0	0	8	7	0	3	0	1	0	1	19
ENSG00000073331	364	581	339	618	614	366	460	383	567	304	299	453	345	432	278	488	493	318	212	463	413	466	460	454	486	477	765	406	306	313	473	563	180	861	451	308	465	181	277	204	263	343	495	295	610	134	405	549	414
ENSG00000073350	2054	1609	2916	2853	2613	1357	3014	1237	1347	2302	2627	2455	2625	2799	1874	3098	3221	2563	1333	2593	3142	3786	2127	4375	4158	1426	3521	2175	1427	1141	1850	3034	1817	3477	3363	1793	1970	1591	2474	2370	2956	1991	2655	1835	2659	2669	4901	2727	2863
ENSG00000073417	939	1063	736	1189	1387	709	1066	811	1433	729	849	813	860	789	639	958	1225	938	657	1038	920	949	663	878	1161	889	1347	934	655	1051	658	1121	807	1553	1224	728	900	423	887	623	850	967	823	467	816	714	1210	1407	886
ENSG00000073464	39	53	0	3	14	27	20	3	10	25	9	34	10	55	9	29	26	37	25	18	26	23	0	18	9	61	90	17	11	10	0	0	28	13	9	19	36	0	40	21	25	6	13	45	49	12	34	15	22
ENSG00000073536	202	116	98	104	108	55	92	89	54	51	23	84	89	60	94	88	118	84	74	49	113	110	144	117	83	42	287	137	65	57	6	127	67	56	190	67	149	136	123	87	99	104	98	128	171	105	115	60	161
ENSG00000073578	5279	5973	6319	6017	7913	5272	9157	4605	5836	5933	7944	6727	6791	8240	4559	7591	7837	5819	3888	6700	6645	8689	5168	8203	8420	6568	6821	5490	4225	6906	5118	8364	4706	10913	10781	5202	6009	3277	7546	5719	9118	6830	7329	4346	5547	7374	14566	10845	8354
ENSG00000073584	465	704	468	676	899	557	594	325	438	396	347	486	482	574	508	470	618	631	686	524	456	479	528	523	620	684	904	423	804	569	482	891	500	768	751	445	1269	227	500	295	439	835	480	313	332	270	487	450	473
ENSG00000073598	0	10	3	0	0	0	0	0	0	0	0	0	0	0	0	0	0	1	0	1	1	0	0	1	0	0	0	0	0	0	0	0	10	0	10	5	0	0	0	0	0	0	0	0	0	0	1	0	2
ENSG00000073605	3639	5109	3049	4032	6239	3577	6689	2839	3700	1835	2665	3234	3570	5527	1684	4911	5318	4155	3018	3841	2478	2755	2695	2962	7801	5163	6000	3901	5428	3556	2796	6493	2254	9078	4224	2944	3374	1645	2162	3953	3218	3309	6068	2208	4265	2385	6500	2964	3279
ENSG00000073614	3403	3459	3150	3133	3119	1527	2068	1342	2896	1920	1574	2065	1466	2359	1880	2337	2829	2101	2357	2190	1682	2276	1594	2085	2235	3140	2712	2298	2807	2140	2038	2643	2689	3571	3141	2054	4210	1108	2565	2095	2111	2579	2585	1772	1800	1165	2225	2059	1898
ENSG00000073670	14	16	13	6	0	4	0	0	0	12	1	5	6	0	5	10	10	17	0	17	9	27	0	7	1	7	0	10	0	0	0	0	0	5	5	6	8	2	4	46	0	0	2	1	0	18	7	1	1
ENSG00000073711	82	180	180	113	240	174	147	220	143	90	134	178	183	153	84	125	149	93	40	163	89	159	118	139	139	199	153	88	43	107	171	261	103	166	199	145	260	60	64	38	113	175	97	67	66	69	122	177	76
ENSG00000073712	56	18	14	7	29	4	6	35	55	6	8	20	17	1	0	9	8	11	57	13	15	12	0	16	12	36	0	0	0	0	15	49	12	19	8	7	40	6	23	0	3	8	10	7	21	1	0	8	3
ENSG00000073734	0	0	11	0	0	7	0	0	0	2	0	2	6	27	0	5	7	4	0	3	4	5	0	2	6	0	0	3	14	0	16	0	0	0	6	2	0	9	0	6	0	0	0	0	0	0	0	3	7
ENSG00000073737	25	63	33	66	67	168	27	207	71	16	46	74	28	155	75	93	70	145	49	42	51	32	0	48	128	185	11	20	44	76	138	8	0	179	20	68	50	22	33	0	54	9	37	82	86	21	38	51	25
ENSG00000073754	11	0	0	2	0	0	4	0	0	0	5	2	0	32	0	0	2	0	1	1	2	10	0	4	0	4	0	0	0	0	0	0	0	38	14	2	0	13	0	0	0	0	15	0	0	0	0	1	1
ENSG00000073756	0	0	126	5	27	23	9	21	42	1	0	12	2	23	42	17	8	3	25	17	6	12	3	5	3	24	2	13	0	0	13	0	0	0	29	52	17	4	10	31	0	0	0	194	23	0	0	1	0
ENSG00000073792	658	696	684	978	1151	777	1031	560	1177	606	923	903	844	755	774	731	733	702	569	707	758	828	700	967	1270	630	983	771	750	744	699	1153	559	1460	1095	485	1222	385	840	628	994	1154	733	389	957	843	1598	1216	822
ENSG00000073803	630	793	650	1023	1289	1005	1159	405	784	734	658	847	780	1025	651	760	898	769	588	964	599	874	820	726	1087	1193	1108	565	684	749	819	1330	638	1545	986	578	1085	317	645	673	862	879	795	505	761	564	1229	1120	899
ENSG00000073849	814	712	691	556	382	119	216	212	186	225	61	461	127	404	460	489	819	314	283	465	483	463	159	432	202	311	564	346	313	198	210	274	494	446	438	241	563	151	269	323	246	444	344	351	442	145	310	106	137
ENSG00000073861	403	270	446	424	153	33	161	142	80	210	147	118	59	265	266	166	260	164	165	206	118	243	1	181	128	204	46	249	182	172	124	171	268	296	556	144	442	69	282	241	232	292	206	273	60	35	101	95	122
ENSG00000073905	4	80	66	15	22	39	118	41	49	37	70	68	45	91	7	39	63	43	22	52	62	80	102	47	76	35	42	26	41	68	89	192	31	18	72	42	79	41	32	40	82	56	44	56	13	38	159	139	112
ENSG00000073910	524	263	137	162	368	118	85	134	140	342	133	309	156	413	163	413	240	175	120	185	285	180	336	363	191	304	145	174	87	78	252	262	171	290	194	247	497	127	158	200	131	153	280	202	351	54	263	319	158
ENSG00000073921	3688	5336	3783	4278	5145	3811	4941	3872	4736	2958	3573	3510	3217	4260	3675	3888	4723	3849	4421	3794	3143	4360	3045	3867	4975	5727	3940	3596	3701	6397	3928	5055	4220	7059	5576	3190	7334	1931	4251	2961	4290	5001	3624	2341	2879	2929	5665	5829	3832
ENSG00000073969	748	519	443	586	649	512	579	469	783	384	352	503	459	277	510	444	629	422	399	510	483	704	473	456	649	845	1338	617	557	585	497	492	562	990	786	401	889	330	608	495	474	580	442	314	345	344	644	522	636
ENSG00000074047	0	0	0	0	5	0	0	0	0	0	0	1	2	0	0	8	0	0	6	3	1	0	0	0	0	0	0	0	0	0	0	0	0	0	0	0	0	0	5	0	0	0	0	0	0	0	0	0	5
ENSG00000074054	1378	973	1217	1504	1205	501	841	699	748	778	666	804	594	674	907	973	1103	869	883	922	691	1093	664	846	773	1060	908	845	1132	883	841	1122	902	1047	1383	776	1283	464	938	725	853	948	921	796	507	503	811	875	737
ENSG00000074071	698	385	465	559	620	418	480	279	387	564	666	556	564	728	451	800	669	506	461	569	770	862	927	769	650	536	653	457	297	227	418	480	522	578	936	411	625	248	531	583	545	443	745	633	582	746	1420	685	818
ENSG00000074181	3	4	3	2	16	0	10	3	11	6	2	9	5	54	0	14	7	8	3	10	33	5	0	15	8	0	23	35	0	0	0	9	0	8	32	17	4	1	20	0	0	5	6	0	50	6	32	17	7
ENSG00000074201	1129	1513	912	934	1873	1310	934	754	1399	773	865	921	853	821	651	798	1122	904	975	894	867	968	683	895	1584	1445	1394	886	862	1014	716	1055	902	1901	1058	672	1608	435	883	1218	1055	1162	1158	569	381	605	1314	1280	841
ENSG00000074211	0	0	0	0	0	2	0	0	0	1	4	5	2	0	9	3	1	0	0	0	0	1	0	3	0	0	0	1	0	8	0	0	0	0	0	1	1	2	7	0	0	0	0	6	1	0	0	0	1
ENSG00000074219	73	3	27	15	52	3	18	4	7	11	8	25	6	14	11	19	23	8	25	13	31	23	17	32	4	0	62	44	0	26	9	44	1	49	17	14	82	20	2	0	1	42	9	11	4	8	16	6	55
ENSG00000074266	363	406	428	466	567	200	270	385	434	295	333	353	308	342	389	314	462	319	335	426	332	427	192	371	315	491	777	480	378	336	358	447	496	429	558	336	626	185	339	270	464	547	325	173	307	221	447	429	308
ENSG00000074276	7863	14211	12392	15105	17468	15006	29064	12624	9473	17926	29057	19011	19711	23879	9068	17224	25876	15328	7167	20858	13814	20911	15528	21342	53999	11562	3320	6310	6287	15835	17545	19421	8541	32528	22507	13335	10936	6740	15203	23745	17315	11552	20240	6239	6675	14865	30187	27993	10435
ENSG00000074317	0	0	0	0	0	0	0	0	0	0	0	0	0	0	0	0	0	0	0	0	0	0	0	0	0	0	0	0	0	0	0	0	0	0	0	0	3	0	0	0	0	0	0	0	0	0	0	0	0
ENSG00000074319	911	924	754	1016	1177	901	1117	854	1303	830	871	867	815	1040	640	932	1155	904	873	1029	820	1052	691	1018	1409	1106	1073	820	710	1237	960	1153	1023	1510	1318	717	1400	446	974	650	1128	1122	874	688	698	878	1405	1359	941
ENSG00000074356	1337	1290	873	1362	1246	807	1113	875	957	780	868	834	753	710	868	1182	1226	1087	1171	1067	912	1131	408	1109	1194	1323	1682	956	903	963	908	1273	1064	1434	1386	814	1474	420	840	565	901	1025	975	768	1001	618	1026	865	829
ENSG00000074370	7227	3826	5802	5309	3919	1080	2246	2315	1410	6300	2938	4668	2380	4489	3437	6550	5850	4042	3789	4111	5436	5883	2824	7092	2864	2754	3273	3519	3122	1100	2757	3729	4178	4573	5242	2725	5616	2198	4127	4753	2783	3587	6192	4965	3263	1774	4400	3474	3400
ENSG00000074410	17	0	0	0	10	36	4	0	28	10	0	1	4	0	0	6	1	7	0	5	12	12	36	11	7	0	96	16	6	5	0	4	12	16	113	6	28	22	44	0	14	0	2	7	77	9	7	3	19
ENSG00000074416	1516	1474	1938	1989	2616	1406	2086	1914	1434	1886	2321	2683	2212	3386	1272	2874	3058	2074	1123	2681	2351	2625	2570	2938	2890	1990	2476	1620	1375	1488	2617	2352	1420	4543	1962	1384	1966	1105	1972	3307	2432	1675	3184	1336	2055	1403	2425	3252	1985
ENSG00000074527	421	269	330	466	322	403	156	266	323	397	216	391	338	519	234	640	487	297	224	378	413	430	325	430	346	521	715	440	273	217	405	314	249	816	210	203	258	117	179	185	433	317	476	248	275	219	509	582	366
ENSG00000074582	396	409	550	451	611	313	565	233	284	373	290	422	378	379	430	496	660	395	334	461	495	551	270	421	504	406	578	387	279	274	366	531	487	774	690	287	622	261	545	284	457	431	351	291	439	334	522	354	477
ENSG00000074590	39	1	9	0	15	12	2	0	10	11	10	16	15	0	32	4	8	5	5	14	15	20	25	6	13	0	18	7	16	4	0	17	13	19	13	1	24	4	24	0	0	12	14	13	0	0	22	13	1
ENSG00000074603	1540	1701	1546	1401	1762	1185	1292	920	2142	1055	1007	1278	886	1378	1197	1202	1461	1240	1516	1386	1227	1408	704	1287	1314	1755	2049	1458	1662	1482	1045	1553	1391	1670	1723	1014	2235	694	1457	941	1332	1894	1030	750	941	907	1732	1546	1153
ENSG00000074621	319	165	199	309	278	217	267	268	146	168	130	188	203	288	164	206	279	187	144	194	231	223	97	216	238	157	491	209	517	202	222	290	196	199	236	185	340	112	211	44	206	279	158	144	247	147	127	177	180
ENSG00000074657	156	69	71	89	127	60	69	102	139	74	100	118	78	164	118	67	130	63	99	113	104	77	0	76	106	84	76	75	57	46	27	73	57	113	50	26	160	9	93	44	40	46	58	49	123	46	142	40	25
ENSG00000074660	127	128	260	183	353	141	177	137	44	261	238	274	244	562	131	248	287	197	141	260	224	252	8	314	422	182	132	104	3	71	163	302	134	531	165	171	87	103	135	341	162	59	363	137	267	155	295	260	193
ENSG00000074695	3245	5236	4296	3250	6141	3421	5476	2762	6639	3987	4453	3108	2862	4125	2877	3074	4743	3760	3467	4850	4091	4137	2122	4187	4547	5566	5500	4168	3360	8057	2951	5104	3608	8680	7124	2874	4404	1871	3541	3419	5367	6135	3525	2145	2483	3412	6591	6466	4783
ENSG00000074696	1219	1173	817	994	1360	1161	1539	754	1130	964	787	889	836	1411	773	717	1177	1032	887	964	1187	1141	972	1047	1151	1356	2323	1048	885	1070	906	1525	992	1579	1502	595	1432	580	1335	598	964	1007	827	714	1058	835	1592	1367	1220
ENSG00000074706	1277	607	949	694	560	127	286	658	225	398	181	264	188	516	765	431	409	466	557	425	271	423	117	315	353	502	174	474	1133	280	346	428	514	478	530	331	998	175	458	301	375	510	461	316	198	69	206	108	130
ENSG00000074755	5665	6815	7326	7406	8040	5172	8310	6017	4228	5827	7209	5504	5241	6633	4133	6962	7349	5297	4149	5772	5602	7171	5072	7238	8922	6795	5029	5250	4548	5893	5848	9422	4599	11394	9859	5357	6854	3146	6414	7662	6141	6451	7242	3929	3754	4459	10721	8834	6640
ENSG00000074771	0	0	0	0	0	16	6	0	0	1	0	2	6	0	0	2	2	0	0	1	1	0	0	0	0	8	0	1	0	0	0	0	0	0	0	0	0	0	19	0	0	0	0	0	0	8	0	0	0
ENSG00000074800	9946	7548	9739	8017	9752	7577	10539	6400	7235	6184	6699	7522	6943	9275	7066	7447	8205	7263	6458	6532	9715	10767	7687	10722	9109	8983	20066	10956	7387	7447	6553	11210	7485	11932	16350	5407	13002	5755	10746	6594	9444	9747	9248	7714	10775	9283	17269	9750	14539
ENSG00000074803	3	14	8	19	29	0	22	1	0	0	0	7	5	0	5	18	10	3	5	1	6	4	59	5	0	0	2	12	0	0	0	69	21	0	23	38	28	15	11	0	11	2	0	25	1	0	12	0	0
ENSG00000074842	643	478	541	620	620	496	711	394	325	909	636	645	732	878	383	669	1023	740	530	883	1068	936	966	1161	961	564	1257	636	394	497	385	815	523	1032	1535	413	798	395	787	454	697	721	693	790	1141	869	1340	931	1556
ENSG00000074855	535	337	504	566	329	89	295	212	109	428	470	286	254	548	411	500	667	476	327	488	454	708	228	518	457	92	197	202	104	78	278	401	259	440	605	216	303	170	220	234	252	182	600	390	219	265	354	208	197
ENSG00000074935	278	365	393	477	388	149	247	219	349	178	178	189	162	400	198	216	347	278	219	289	199	343	33	205	210	228	584	214	264	180	418	288	254	462	289	137	368	71	178	147	187	144	392	172	157	98	198	206	189
ENSG00000074964	859	312	520	361	710	289	533	306	363	658	481	644	506	562	432	718	452	412	317	536	891	769	1194	1048	610	411	1684	537	378	150	380	545	318	559	735	370	335	433	724	292	396	430	734	573	1204	616	781	593	1119
ENSG00000074966	1097	954	499	409	722	254	547	974	317	342	309	327	384	689	862	422	173	321	503	257	301	325	242	239	475	406	53	197	123	482	284	435	635	279	527	394	1531	265	361	249	329	92	703	560	63	32	109	119	74
ENSG00000075035	0	0	0	0	14	0	7	0	24	1	0	4	4	0	0	0	0	0	0	6	0	0	0	0	0	0	0	0	0	0	0	15	0	0	4	4	0	0	0	0	0	0	0	6	38	0	0	7	0
ENSG00000075043	0	0	0	0	0	0	0	0	0	0	0	2	0	0	0	0	0	1	0	0	0	4	0	0	0	0	0	0	0	0	0	0	0	0	0	0	0	0	0	0	0	0	0	0	0	0	0	0	0
ENSG00000075073	12	11	11	4	3	0	0	0	9	7	3	6	0	13	21	0	3	0	3	3	5	4	0	8	13	0	0	0	0	6	0	0	0	0	3	0	0	5	1	1	0	0	4	0	0	8	1	2	1
ENSG00000075089	445	647	507	520	598	425	463	305	636	428	396	339	445	662	409	356	670	514	633	517	400	432	268	442	519	950	769	432	466	572	527	706	392	824	587	405	712	209	498	211	488	691	428	246	347	276	491	551	394
ENSG00000075131	31	98	41	31	52	26	12	3	43	17	23	34	26	58	35	49	28	32	20	44	48	48	143	64	28	58	99	83	34	38	24	26	90	50	43	30	115	52	19	146	67	48	92	16	67	17	11	30	61
ENSG00000075142	1407	1233	1295	1572	1418	1980	1699	984	1478	902	1281	1040	1038	1709	1006	1223	1321	1265	1230	1286	1090	1362	1514	1428	1591	1920	2505	1425	1275	1850	1515	1448	1293	2199	1857	1185	2124	722	1405	1162	1779	1491	1065	794	1351	884	1438	1294	1061
ENSG00000075151	1596	2099	1760	2250	2615	1567	1719	1167	1681	1086	1134	1485	1273	1675	1478	1619	1975	1412	1445	1257	1262	1707	747	1587	1889	2190	1930	1644	1061	1366	1205	2252	1700	2394	2249	1197	2916	826	1964	2047	1454	1833	1533	1398	1260	1152	1968	1427	1515
ENSG00000075188	173	178	114	152	117	167	151	85	87	57	47	91	118	146	114	116	96	118	88	110	160	87	86	167	121	333	567	221	128	83	68	177	129	191	162	110	173	74	186	102	119	160	86	128	101	117	149	99	183
ENSG00000075213	0	0	0	6	0	0	0	0	0	1	3	6	8	0	0	14	1	0	30	3	8	9	0	5	0	0	0	10	0	0	0	0	0	2	0	2	11	0	0	0	8	0	0	0	0	0	8	0	2
ENSG00000075218	186	41	153	32	130	100	85	105	63	62	41	118	38	149	36	73	48	45	154	54	267	113	175	262	57	154	547	275	104	31	29	127	52	21	262	87	5	100	162	57	63	155	80	125	266	153	70	58	461
ENSG00000075223	184	209	293	129	312	204	230	88	759	128	126	178	232	153	176	180	207	182	273	215	165	207	16	257	187	267	696	265	317	147	368	516	130	278	142	172	220	67	183	309	454	295	138	158	334	142	531	706	228
ENSG00000075234	2165	2312	2207	2464	2990	1956	4063	2113	1712	2862	3037	2665	2757	3236	1837	2986	2908	2556	1616	2960	2740	3086	1887	4689	4231	2299	2420	2356	1594	2125	2599	3420	1815	3829	4281	2034	3178	1586	2771	2327	2773	2135	2643	1604	1604	2266	4947	4098	2880
ENSG00000075239	2369	2818	1808	2455	4360	3048	4311	1664	3441	2158	2628	2222	2589	2427	1841	2740	2120	1662	2210	2644	2182	2118	1482	2536	3041	3581	1183	1665	1933	4510	2628	3591	2455	4269	3348	1788	4269	780	2716	2318	2486	2820	2179	699	555	1790	3648	4536	989
ENSG00000075240	1742	1513	1607	1665	2032	1195	2967	1175	967	1607	2544	1897	2135	2640	1259	2581	2626	1563	1066	2142	1860	2525	2483	2932	3655	1131	1199	992	925	1125	1345	2534	1409	2386	2146	1301	1635	805	1874	1838	1523	1733	1675	1104	1348	1334	2877	2556	1249
ENSG00000075275	29	22	48	32	19	8	24	27	65	22	28	67	26	20	45	41	85	30	12	65	87	14	32	43	30	47	34	25	38	6	91	28	88	72	39	14	18	27	38	35	32	107	8	60	145	28	24	13	33
ENSG00000075290	3	4	0	16	4	1	12	11	0	5	0	3	0	0	8	14	3	15	12	7	4	4	0	5	0	0	0	6	13	6	0	12	13	0	7	9	10	0	10	0	4	14	0	0	0	0	3	0	1
ENSG00000075292	3075	3529	2580	3041	3625	1786	2098	1749	3240	1659	1555	1846	1520	2957	1910	1890	2428	1997	2748	2029	1630	2174	1023	2007	2015	3725	3954	2561	2883	2553	1946	2786	2408	3569	2863	1813	4162	1147	2191	1900	2241	2089	1995	1529	1461	1117	2420	2364	2093
ENSG00000075303	404	437	387	320	509	212	254	115	223	224	171	223	212	329	252	310	352	247	395	323	252	304	179	235	235	501	494	270	300	235	208	392	366	359	323	212	513	131	330	157	296	333	237	190	92	81	230	257	196
ENSG00000075336	422	489	377	456	561	491	533	230	447	300	229	291	217	303	266	189	396	345	333	407	335	406	188	408	241	552	933	397	266	404	237	780	303	434	591	256	846	160	357	190	435	343	248	312	177	365	397	311	487
ENSG00000075340	0	14	0	0	0	0	0	0	4	4	2	10	0	8	3	23	33	7	0	18	23	14	0	14	0	1	1	6	0	24	0	6	6	24	3	0	0	0	21	0	0	6	2	22	1	0	0	4	1
ENSG00000075388	0	0	0	0	0	0	0	0	0	0	0	0	0	0	0	0	0	0	0	0	0	0	0	0	0	0	0	0	0	0	0	0	0	0	0	0	0	0	0	0	0	0	0	0	0	0	0	0	0
ENSG00000075391	342	289	157	253	450	245	189	252	327	156	288	239	238	257	272	249	280	304	199	207	279	365	591	232	381	471	852	313	168	356	327	356	249	377	303	253	263	220	180	380	282	197	322	190	501	237	241	437	359
ENSG00000075399	261	321	296	311	308	119	510	189	106	259	365	261	272	400	100	461	388	248	157	289	306	440	76	353	387	108	133	152	147	155	228	381	219	582	252	215	176	157	246	220	400	239	295	191	198	248	357	212	247
ENSG00000075407	721	889	648	689	900	583	430	448	808	389	453	460	397	637	724	478	595	521	585	428	485	622	238	572	587	815	653	731	774	544	785	668	578	1142	633	488	978	302	628	388	382	709	508	474	302	370	584	486	516
ENSG00000075413	1644	1669	1622	1786	1941	1167	1591	1410	1596	1204	1244	1335	1113	1614	1700	1491	1761	1413	1540	1388	1245	1632	1316	1583	1591	1571	1791	1295	1701	1432	1261	1931	1625	2266	1869	1224	2329	725	1640	999	1482	1830	1327	1130	1081	944	1783	1449	1329
ENSG00000075415	6076	9439	6830	5927	9692	7578	10916	6195	7442	6606	6945	7133	7593	7124	5468	6544	9118	7361	5673	7396	7892	8866	8452	8576	9051	9154	9965	6563	5823	9268	6267	9594	6206	12022	10781	5372	11649	3943	7700	6929	8344	9214	7353	4384	5321	6744	13215	10841	9256
ENSG00000075420	467	819	686	652	740	899	827	730	507	459	1125	791	556	674	679	623	814	710	520	739	505	705	555	644	1125	631	1099	418	487	992	962	799	554	1287	1074	596	1589	351	727	736	662	773	325	575	837	422	486	773	694
ENSG00000075426	2737	3625	2444	2916	3886	2140	3659	2491	2180	2792	3912	3067	3031	3606	2538	3886	3795	2496	2132	3170	3599	3302	2505	3652	5162	2652	2269	2122	1757	2647	2728	3781	2851	4389	4328	2324	3332	1394	2644	3096	2841	2671	2999	2171	2505	3325	4711	4112	2350
ENSG00000075429	0	0	0	0	0	2	0	0	0	0	0	0	0	0	0	0	0	0	0	0	0	0	0	2	0	0	0	0	0	0	0	0	0	0	0	0	0	0	0	0	0	0	0	0	0	0	0	0	0
ENSG00000075461	3	0	0	0	0	15	0	0	0	5	5	0	5	0	0	5	2	4	0	0	3	0	0	1	10	0	8	0	9	0	0	0	0	4	5	0	0	0	25	0	0	0	0	0	0	0	0	1	0
ENSG00000075539	3106	2954	2951	3384	3405	1985	2639	2002	2987	2039	2183	2189	1661	2586	2049	2458	2639	2297	2132	2421	2133	2428	2054	2503	2738	3216	3956	2884	2017	3054	2864	3821	2611	4379	3822	2288	3395	1291	2555	2457	2307	2910	2458	1689	2190	1236	2780	3282	2635
ENSG00000075568	1911	2440	2042	2397	2849	1504	2305	1468	2246	1705	1800	1728	1674	2337	1546	1941	2441	1739	1411	2025	1791	2183	1971	1947	2540	2780	3237	1954	1647	1987	1835	2793	1994	3107	2728	1611	2857	1021	1717	2070	2075	1991	1975	1447	1414	1170	2861	2556	2018
ENSG00000075618	3	1	23	3	1	5	29	5	7	18	12	7	5	0	3	12	27	6	29	7	9	3	50	19	8	0	4	16	21	4	0	0	16	96	13	9	91	7	9	0	0	5	3	23	4	7	13	8	6
ENSG00000075624	35019	25772	30929	29365	25885	17330	36722	22214	17724	24245	21551	24145	23340	31029	27617	29313	36298	28698	26369	26368	28261	37357	22287	38643	30749	26655	27404	33395	27555	22163	28972	33251	34016	29942	54551	19136	44585	17207	40210	26853	24820	41942	34572	32867	30344	23400	39709	25720	36429
ENSG00000075643	474	688	499	669	1249	525	1094	353	370	500	860	690	647	830	379	760	641	540	389	577	654	902	508	747	1292	653	777	609	399	778	725	704	408	1105	785	521	778	346	755	670	657	676	556	421	373	639	1559	1148	826
ENSG00000075651	2816	2995	2873	3140	4766	2779	5589	2515	3999	2115	2841	2632	3290	3082	1991	2398	3700	2218	2060	2853	2844	2659	2163	2500	3468	4570	4654	2465	2464	3437	2635	4610	2311	3915	3734	2435	4617	1250	2919	2624	3146	3264	2827	1347	2002	2202	5078	4798	4005
ENSG00000075673	0	0	0	0	0	0	0	0	0	1	0	4	3	0	0	0	1	0	0	4	2	0	0	0	6	0	4	13	0	0	3	4	0	0	3	1	0	8	0	0	0	0	15	1	0	0	2	4	3
ENSG00000075702	58	61	77	26	59	38	45	58	29	49	26	100	41	46	53	59	52	49	72	46	103	83	147	76	38	44	193	83	225	11	12	45	54	27	82	50	25	48	80	28	43	91	52	72	106	29	62	32	132
ENSG00000075711	1536	2064	1881	2167	2426	1857	1977	1271	2622	1286	1428	1359	1442	1410	1406	1553	1685	1429	1832	1613	1406	1760	1071	1571	2008	2505	2994	1820	1439	2128	1230	2412	1411	2815	2001	1173	2956	733	1699	1052	1575	1873	1286	893	1132	1089	2008	2023	1778
ENSG00000075785	2720	2888	2436	2710	3849	2253	3489	1864	3095	2378	2664	2825	2692	3128	2568	2961	3326	2856	2684	2635	3036	2936	2683	3322	3674	3349	3544	2616	2435	3058	2573	3483	2677	4299	4211	2178	4123	1728	2816	3037	3045	3727	2789	2246	2431	2493	4951	3629	2747
ENSG00000075790	415	727	474	459	628	543	373	362	498	225	293	373	354	274	443	459	451	458	624	476	358	487	315	442	591	683	578	336	518	624	441	664	376	804	526	328	791	196	468	352	405	609	404	241	384	321	517	523	398
ENSG00000075826	577	689	682	1115	690	244	495	427	446	474	346	377	184	424	296	589	737	494	539	580	405	693	251	370	366	273	279	382	445	358	296	663	602	757	747	362	767	124	611	649	442	552	448	355	274	143	439	258	295
ENSG00000075856	1384	1161	1184	1173	1250	718	938	583	435	814	734	918	605	1164	1067	1055	1295	969	864	924	907	1197	1059	1155	899	1138	1395	1097	774	807	794	1215	1085	1396	1586	791	1283	582	1152	1101	851	1049	964	890	818	666	1036	833	997
ENSG00000075884	743	531	407	409	379	132	173	241	316	195	102	239	127	242	372	284	392	265	357	271	179	346	131	245	179	425	96	353	191	200	205	256	490	310	394	257	763	148	364	365	243	469	339	295	67	49	155	111	151
ENSG00000075886	87	33	40	82	56	13	10	40	0	22	23	23	17	32	27	36	25	36	18	32	26	43	0	30	45	4	6	8	25	10	15	96	19	3	30	14	39	22	8	45	24	27	10	40	22	22	38	21	24
ENSG00000075891	0	0	0	0	6	0	0	0	0	0	0	0	0	0	0	0	2	0	0	0	0	1	0	0	0	0	0	1	0	7	0	0	0	0	0	1	0	0	7	0	0	0	0	0	0	0	0	0	0
ENSG00000075914	220	238	219	215	217	111	128	151	110	109	90	100	108	277	238	173	183	180	182	135	184	202	155	208	173	275	370	186	91	175	108	207	225	304	267	110	357	71	176	249	231	204	142	139	184	88	160	87	165
ENSG00000075945	471	727	516	417	607	384	1135	407	415	402	476	398	452	399	454	438	522	601	421	434	408	557	126	467	723	796	638	548	505	643	647	554	656	735	659	341	1205	207	488	423	565	770	654	363	357	266	587	732	451
ENSG00000075975	974	699	665	613	844	318	444	286	393	510	398	480	413	418	534	600	582	532	724	521	503	554	291	504	578	516	725	528	403	375	293	649	540	939	856	360	493	287	532	392	555	471	377	431	252	377	706	574	434
ENSG00000076003	1256	1168	551	978	977	782	893	464	1080	336	497	585	524	931	434	420	745	488	623	682	1249	833	688	682	815	882	1758	1037	538	1047	850	1054	959	876	1861	584	1207	385	1138	619	815	1141	793	573	684	449	827	618	1091
ENSG00000076043	170	117	166	167	159	107	98	132	234	62	76	105	118	226	224	80	171	81	245	118	141	134	67	162	120	145	557	154	227	133	101	261	147	304	228	81	132	59	120	144	182	202	101	84	92	112	117	91	120
ENSG00000076053	438	306	324	421	431	222	409	307	358	245	220	316	227	300	227	275	381	302	405	282	299	326	402	295	392	470	452	330	246	500	384	424	285	473	404	267	840	158	291	213	243	426	268	204	207	126	328	338	323
ENSG00000076067	168	209	201	169	167	79	203	68	124	74	136	86	132	145	49	108	287	105	94	195	97	99	56	52	128	56	127	61	201	33	58	236	60	321	54	72	210	66	149	95	163	139	209	67	158	134	80	208	92
ENSG00000076108	4634	4163	4473	4761	4826	2329	4196	2542	2674	2972	3076	3227	2605	4871	3185	3791	4471	3357	3613	3467	3171	3964	2373	4134	4175	3460	3593	3552	3456	2936	3355	3984	3856	5782	5491	2942	4576	1670	3893	3523	3415	3717	3980	3006	2888	2066	4119	3695	2972
ENSG00000076201	788	831	1085	1067	682	489	943	810	463	807	977	792	745	980	740	944	1166	791	658	880	979	1434	393	1154	1178	598	905	780	591	688	778	965	848	1434	1412	579	906	512	1022	1084	782	727	1001	708	530	816	1294	868	1103
ENSG00000076242	537	555	461	506	664	412	436	434	312	353	294	384	351	208	323	400	555	396	307	470	427	431	329	541	448	736	690	478	599	438	312	542	543	456	680	242	645	229	465	612	432	651	491	404	498	214	454	384	483
ENSG00000076248	658	522	400	377	286	247	375	396	508	237	248	265	217	283	423	308	427	347	427	363	514	369	509	434	256	376	1141	550	341	199	206	261	403	293	586	177	592	314	448	207	447	494	498	277	412	267	337	365	549
ENSG00000076258	97	233	250	386	423	334	485	247	496	224	299	225	290	394	252	305	592	271	146	299	256	391	167	237	709	409	195	155	369	310	353	374	118	528	347	168	290	135	193	155	163	274	364	200	145	151	335	446	313
ENSG00000076321	499	477	430	462	600	265	465	262	542	279	292	348	249	154	363	391	594	356	335	409	323	454	291	388	441	367	351	452	515	277	308	711	406	474	555	277	417	172	422	229	313	399	338	239	313	294	400	442	334
ENSG00000076344	200	224	475	427	770	295	733	229	255	137	661	429	577	320	163	407	287	267	276	228	439	1000	158	709	681	665	223	295	355	163	739	452	196	905	208	204	102	151	432	433	333	269	476	223	200	543	1075	455	262
ENSG00000076351	618	2224	869	1975	2272	2153	2737	1636	1302	967	3195	1865	2240	3049	1396	1492	2287	1479	974	1736	1060	1690	1535	1746	5955	1244	98	404	866	2687	2069	2795	1238	4624	1222	1337	2270	783	1299	2973	1589	1970	1316	402	181	1044	2299	1749	563
ENSG00000076356	850	1261	1002	1498	1893	1226	1697	999	736	1123	2235	1501	1330	1578	783	1445	1494	1190	842	1344	1298	1569	1173	1672	2923	1070	2056	1127	1028	1287	994	1848	888	2492	1836	1032	1321	726	1045	1509	1177	1124	1372	785	1042	1514	1922	2161	2005
ENSG00000076382	234	277	169	148	157	115	281	70	170	95	89	185	122	117	197	113	152	110	194	117	269	147	227	277	116	222	1000	340	284	107	120	130	203	202	256	144	171	250	295	167	151	240	153	183	388	176	201	100	482
ENSG00000076513	1557	1390	1222	1507	1483	752	958	779	1286	703	712	994	722	900	687	939	1277	942	1199	1061	860	1055	846	1001	1100	1213	1214	1060	949	757	810	1683	1172	1421	1428	953	1834	494	1076	1040	1016	1295	865	922	661	609	921	943	1022
ENSG00000076554	4414	5792	3425	4153	6598	4887	5195	3308	6594	3613	3681	3602	3187	4762	3230	3530	5066	3577	3407	4966	4182	4143	3049	4278	5151	6990	10669	4505	4405	5745	3498	6613	3612	6743	6988	2965	5225	2635	4118	3537	4314	4887	3347	2784	4310	3690	5429	5099	4908
ENSG00000076555	1212	1011	1281	1562	2327	954	1804	1146	896	1150	1441	1429	1018	1635	842	1660	1803	1032	588	1545	1133	1313	1140	1662	1796	1161	2245	801	930	826	988	1932	1176	1928	1621	813	1042	698	1207	1296	1007	1161	1168	888	782	936	1716	1690	1475
ENSG00000076604	1014	1218	986	1396	1374	961	1861	798	521	1558	1627	1243	1540	1601	816	1316	1795	1171	579	1453	1350	1134	921	1839	2064	824	1310	793	631	1206	862	1453	687	2048	1683	902	1248	592	1106	1711	1389	1178	1443	668	1080	1294	2405	2044	1105
ENSG00000076641	2623	2394	3031	2520	2222	1258	2010	1663	2861	1833	1868	1586	1523	1294	1372	2004	2740	1477	2529	1967	2046	2279	1336	2284	2539	2149	1277	1677	2167	1700	2073	3305	1422	3128	2038	1346	3818	611	1945	2702	1222	2682	1494	1238	523	877	2769	2295	846
ENSG00000076650	447	371	310	424	451	332	415	315	328	273	294	277	266	288	335	351	460	292	279	287	290	293	257	389	414	247	407	382	314	474	350	444	180	397	471	297	455	208	382	337	389	430	392	322	331	238	425	404	267
ENSG00000076662	1414	724	1149	1045	700	184	548	464	372	709	507	692	378	913	984	1000	1074	680	650	853	694	1120	413	850	600	546	194	829	502	326	463	737	1049	809	1350	745	948	409	995	1015	836	791	984	1118	406	253	802	369	355
ENSG00000076685	485	815	619	589	686	521	735	359	828	348	390	432	320	772	346	460	624	469	486	466	343	557	434	466	542	723	681	475	620	622	534	670	599	766	724	329	605	199	385	480	470	545	570	448	472	327	494	439	401
ENSG00000076706	32	25	44	25	16	10	5	24	9	7	7	28	10	19	62	33	10	29	15	11	49	43	0	23	14	25	0	33	0	1	0	0	8	26	39	1	6	0	3	30	7	22	4	17	0	0	11	0	0
ENSG00000076716	210	359	321	265	352	241	339	508	635	176	264	306	328	231	336	240	312	213	399	286	375	322	279	480	523	316	720	475	419	383	355	434	206	414	328	322	187	156	350	99	264	493	315	187	389	260	804	495	694
ENSG00000076770	1550	1251	1356	1734	2023	964	1109	1071	1781	818	871	1013	920	815	996	1202	1289	1110	1010	1042	1205	1266	1319	1186	1108	1812	2279	1424	1085	1505	1162	1321	1124	1396	1516	1009	2554	552	1174	852	1016	1315	862	625	829	543	1249	1351	1300
ENSG00000076826	558	534	876	1033	852	486	1564	510	478	1292	1753	1338	1349	1723	586	1529	1442	886	460	1441	1159	1555	817	1757	2405	720	719	566	389	570	542	1071	630	1707	1388	779	628	754	992	884	1068	528	1437	726	1148	1247	2481	1678	1054
ENSG00000076864	928	514	682	594	824	629	590	691	544	1232	744	967	865	1460	442	1963	1115	964	494	1096	1512	1110	1551	1954	860	572	1931	1319	606	410	847	740	692	2286	1160	734	820	416	894	801	917	1021	1787	909	1099	848	857	1444	1134
ENSG00000076924	773	447	830	769	376	252	587	232	300	739	639	773	472	752	803	815	925	601	544	727	670	946	485	869	652	520	640	646	390	287	361	944	648	831	1170	446	522	362	674	518	779	609	824	758	568	652	893	707	681
ENSG00000076928	7812	6286	9710	8886	3588	1216	3436	3275	1584	4458	3198	4026	2023	6457	4804	7392	7741	5329	6007	5505	4325	8048	2242	5755	3629	2619	1624	4740	4393	2052	2930	5101	6637	5851	9063	3596	5632	2168	5810	5851	4321	5782	6625	5744	2169	1744	3768	2378	2805
ENSG00000076944	831	695	1017	1140	829	469	1396	734	513	939	1243	1084	899	1253	811	1205	1531	1026	678	1136	967	1362	838	1344	1531	515	697	689	676	622	668	1204	742	1553	1312	667	871	506	1305	981	1024	909	1133	907	976	927	1503	1105	737
ENSG00000076984	578	501	617	755	502	248	582	346	296	672	630	593	398	876	629	708	823	518	403	654	536	726	351	742	682	250	605	485	361	284	342	587	525	932	965	416	635	320	517	515	684	563	644	414	392	422	652	614	537
ENSG00000077009	3	0	4	22	0	0	8	0	0	5	0	0	0	0	0	2	0	10	0	8	4	1	6	0	0	0	0	0	0	3	0	1	13	1	9	5	0	0	0	0	1	0	2	4	0	1	0	0	8
ENSG00000077044	2509	2134	1857	2341	2160	1112	2225	1436	1298	1372	1598	1851	1123	1588	926	1822	1551	1373	1387	1368	2093	2392	1387	2631	2035	1508	2000	1847	1704	1137	1610	1852	1866	2027	2891	1407	2788	1301	2823	3865	2706	2645	2391	1959	936	1374	3118	2108	1641
ENSG00000077063	294	64	87	101	114	105	112	146	199	68	98	152	107	136	161	142	124	115	148	117	121	143	143	98	164	53	141	65	37	49	15	144	75	62	114	38	261	40	82	174	53	109	61	42	46	40	66	135	76
ENSG00000077080	0	0	0	0	1	0	0	0	33	2	3	4	2	0	0	7	2	1	6	5	6	5	36	9	0	11	11	3	0	12	0	0	0	0	8	1	7	7	2	0	0	7	14	1	0	0	1	3	0
ENSG00000077092	20	7	31	23	0	28	73	5	0	28	25	18	98	33	42	10	109	7	0	75	13	12	61	47	10	56	54	2	0	21	53	84	7	23	73	8	0	16	74	46	17	33	18	12	47	67	20	15	10
ENSG00000077097	4949	5068	4904	4027	4826	3024	3080	2515	5029	2856	2356	3061	2341	3584	3487	3296	4026	3571	3952	3231	3109	3318	2292	3207	2886	5801	6269	4734	5525	4334	2687	4565	4065	4898	5054	2664	5993	1863	3843	2785	3468	4702	3141	2557	2320	1980	4149	3795	3152
ENSG00000077147	6897	8536	7088	5966	8838	6420	8318	6093	14035	5270	5974	6011	6537	6816	7460	5709	7687	7479	7946	7498	8478	7997	8400	7909	7630	12276	18807	7593	7278	9792	6916	10272	5666	9066	9729	4597	12109	3674	7583	4415	6168	8694	5997	4629	8714	5686	10776	10245	10091
ENSG00000077150	779	756	917	576	613	286	470	472	178	580	631	905	268	470	482	705	960	624	555	644	750	810	281	797	475	433	202	578	302	581	383	534	495	825	1186	352	582	196	481	216	557	650	673	607	545	337	574	460	345
ENSG00000077152	70	53	77	79	19	48	31	27	33	34	30	36	47	12	118	31	62	29	98	57	96	55	198	101	24	109	391	89	118	62	36	69	72	37	110	43	92	54	121	29	88	87	41	92	29	31	59	56	141
ENSG00000077157	681	765	946	876	786	512	576	434	572	459	494	532	419	657	550	637	699	585	401	624	512	715	273	570	724	657	1261	514	688	485	507	919	573	998	1099	501	852	219	574	489	565	625	737	415	406	300	607	694	563
ENSG00000077232	2093	2010	1458	1979	2413	1371	1273	1883	2078	1506	1009	1355	1204	1681	1353	1783	2129	1774	1995	1834	1952	1885	1692	1943	1468	3732	5192	2350	1633	2086	1598	1979	1298	2804	2526	1476	2586	1228	1742	854	1590	2032	1905	1389	2015	899	1627	1868	2375
ENSG00000077235	1896	1406	1757	1608	1335	789	1346	954	880	1235	1242	1316	1093	1295	946	1496	1505	1135	1047	1375	1351	1777	1063	1570	1495	1281	1789	1505	1200	809	1284	1629	1376	1931	1982	1053	1393	892	1350	1584	1308	1509	1359	1264	1008	914	1936	1434	1273
ENSG00000077238	1401	1275	1246	1106	1447	855	1354	1194	530	975	1232	1580	1023	1919	1101	1387	1649	1060	746	1220	1112	1650	921	1303	1925	907	1278	922	520	826	935	1237	1373	1658	1809	933	1402	766	1358	1680	1151	1141	1254	957	1049	787	1276	1256	975
ENSG00000077254	2089	2163	1665	2193	2119	1139	1531	1311	2406	1290	1234	1396	1079	1653	1523	1473	1802	1393	1863	1476	1266	1621	1204	1474	1630	2476	2016	1829	1661	1776	1590	1626	1773	3077	2009	1230	2756	683	1578	1084	1559	2103	1252	1080	1280	981	1691	1682	1350
ENSG00000077264	158	52	18	19	88	13	37	55	64	58	37	64	22	12	16	73	30	27	92	22	61	56	0	81	50	27	13	15	0	0	28	2	14	19	26	22	100	19	6	22	18	13	152	18	10	7	13	26	13
ENSG00000077274	0	0	0	0	0	0	3	0	0	1	4	10	4	0	0	0	1	0	0	1	1	5	0	3	2	2	15	0	0	0	0	18	0	0	2	5	0	19	15	0	0	0	15	7	153	0	0	0	24
ENSG00000077279	17	0	4	16	0	10	1	28	0	22	36	12	21	53	3	14	20	25	0	17	16	13	44	16	31	5	0	23	0	11	8	0	0	37	10	5	24	6	30	15	6	0	3	10	30	14	0	15	5
ENSG00000077312	193	226	335	305	368	125	360	77	192	309	275	324	272	357	258	280	536	295	257	348	382	473	380	491	344	210	593	387	133	122	300	391	308	434	592	231	204	160	347	100	337	297	291	267	434	308	393	329	591
ENSG00000077327	0	0	7	0	3	7	0	30	0	2	1	3	1	0	0	2	1	8	0	4	0	1	0	6	5	0	1	28	0	0	0	0	0	0	3	0	0	0	0	0	0	4	0	8	0	4	0	3	6
ENSG00000077348	121	131	138	155	92	88	129	121	83	79	41	108	71	67	176	150	139	82	94	105	148	135	56	140	87	119	287	161	95	111	6	31	135	64	250	77	111	111	232	140	110	167	174	138	211	118	69	88	235
ENSG00000077380	2020	2352	1611	2047	2257	2361	2592	1770	3164	1545	1624	1846	2100	2044	1753	1736	2726	2008	1500	1767	1806	1859	1829	1998	2854	2977	3105	1746	1443	2574	2669	2726	1687	2892	2492	1296	3037	1038	2012	1573	1841	2111	1847	1075	1594	1503	2435	2109	2149
ENSG00000077420	1787	1313	1678	1866	808	269	456	814	737	680	450	642	318	1081	1249	939	1269	975	1438	866	556	1212	387	828	443	1408	212	1157	1444	637	934	1055	1358	848	1553	824	1815	401	1047	963	814	1196	1073	1161	258	225	522	311	428
ENSG00000077454	1550	1460	1804	1766	1482	489	1317	906	534	1689	1404	1497	992	1586	1135	2127	2224	1371	1244	1674	1549	2393	1184	2135	2303	734	667	922	644	655	810	1147	1009	2018	1930	967	1389	699	1182	1290	1237	1189	1754	1253	1081	732	1660	1199	892
ENSG00000077458	823	908	597	771	822	631	575	756	680	538	380	498	430	653	659	641	824	619	904	743	567	711	696	634	626	798	1040	551	488	496	322	654	605	971	825	478	679	247	613	408	515	490	784	434	393	283	464	617	485
ENSG00000077463	375	231	234	256	334	127	291	181	161	269	213	231	262	215	266	298	312	269	176	271	266	376	481	471	392	166	330	288	186	259	128	238	150	427	434	200	427	166	459	175	321	236	273	258	232	222	418	245	331
ENSG00000077498	0	0	0	0	0	8	0	0	0	0	0	5	0	0	0	8	0	0	0	1	2	1	0	1	0	0	0	2	0	0	0	0	0	0	0	0	0	0	0	0	0	0	0	0	0	0	0	0	0
ENSG00000077514	249	507	275	423	452	320	327	242	333	263	331	370	248	346	307	270	387	327	336	346	371	339	365	365	518	396	1010	485	367	603	269	431	361	501	570	310	330	227	370	250	319	506	377	304	537	311	267	301	442
ENSG00000077522	0	1	1	9	3	3	6	0	0	4	0	11	2	0	0	5	4	6	0	1	3	4	55	5	1	2	0	0	0	0	0	0	0	0	8	0	0	7	0	0	0	0	0	13	0	0	0	4	9
ENSG00000077549	5430	4265	4376	4912	4363	3269	5124	3954	3361	3298	3203	3266	3161	5050	3979	3997	4913	3729	3227	3269	3601	4696	3039	4563	4557	4687	4938	3999	4311	3600	4171	4877	4163	5513	6328	3261	5795	2499	4870	4296	4250	4945	4400	3361	3625	3001	5922	3966	4065
ENSG00000077585	262	382	318	401	352	141	279	125	330	244	164	224	196	279	162	229	412	187	316	286	225	299	214	355	326	176	243	264	433	429	315	202	325	293	385	207	296	144	291	384	277	526	254	206	74	148	262	222	259
ENSG00000077616	4	59	61	29	33	11	9	0	9	14	9	29	11	0	15	52	41	22	27	32	12	29	15	10	11	73	32	16	46	9	0	58	20	33	30	5	11	9	22	0	19	18	2	4	37	14	0	19	15
ENSG00000077684	1156	860	840	1024	879	422	603	503	592	612	384	541	453	661	774	760	951	774	796	725	644	767	577	678	617	677	928	556	899	668	487	911	1054	1048	884	502	1126	357	707	860	681	682	715	566	312	259	648	551	470
ENSG00000077713	329	553	338	594	612	592	693	134	555	356	458	379	411	556	390	567	557	407	466	460	425	565	420	518	662	492	417	395	347	544	368	601	556	645	676	385	895	258	451	307	553	716	482	258	180	349	743	735	420
ENSG00000077721	819	1342	914	1276	1278	794	1092	1184	1215	604	699	752	749	782	1040	862	1035	897	1162	826	771	959	607	951	1031	1384	1532	868	879	1091	991	1187	990	1184	1197	616	1527	535	814	1042	840	1404	855	613	868	583	972	988	815
ENSG00000077782	23	7	17	28	3	16	4	0	0	20	12	39	11	32	0	25	14	11	26	26	25	20	0	32	23	0	50	31	11	2	4	68	10	29	41	11	34	16	25	0	0	23	11	33	0	2	6	4	31
ENSG00000077800	0	0	0	0	6	0	0	13	0	6	0	3	1	0	3	1	0	0	0	2	2	7	0	3	3	0	1	1	0	0	9	0	0	0	0	0	0	0	0	0	9	0	0	0	0	0	0	4	1
ENSG00000077809	1518	1232	960	1359	1762	864	1431	858	1592	905	1251	969	818	1428	903	1208	1308	815	828	1305	1008	1166	635	1044	1285	1668	2067	1018	1292	957	993	1321	1556	1805	1530	849	1377	549	972	653	990	1488	1373	833	963	816	1442	1056	1083
ENSG00000077935	13	9	34	0	0	30	0	37	32	18	6	17	14	0	12	31	23	14	23	16	16	17	0	13	27	44	43	6	80	26	19	12	0	11	37	16	22	21	19	0	24	39	0	2	0	0	3	1	10
ENSG00000077942	0	0	0	0	19	15	6	0	2	4	2	3	20	88	0	3	14	5	0	10	7	4	0	1	15	1	0	7	0	0	0	18	3	28	0	21	11	24	2	57	0	6	0	2	25	21	0	3	4
ENSG00000077943	9	11	6	0	25	8	6	5	0	3	20	44	9	118	28	37	7	31	59	25	22	35	34	33	9	15	7	11	26	7	0	7	6	26	53	10	25	9	13	0	6	0	0	13	25	1	0	7	9
ENSG00000077984	480	226	603	558	268	26	161	179	168	318	137	171	130	378	333	326	442	432	495	301	119	440	118	225	152	258	73	387	463	212	174	267	546	239	578	307	380	229	438	512	374	377	428	577	37	58	216	125	108
ENSG00000078018	0	4	5	15	42	14	0	0	11	12	21	27	18	0	19	16	31	17	8	27	16	16	7	19	26	18	8	26	0	8	0	87	0	27	3	18	0	6	10	0	16	0	13	0	31	8	4	27	0
ENSG00000078043	287	347	252	279	332	246	314	218	203	182	274	233	219	170	274	196	304	239	357	278	329	294	483	300	222	407	585	187	230	235	313	371	141	400	252	182	319	159	261	95	248	252	268	209	195	190	285	257	342
ENSG00000078053	101	80	64	68	29	16	27	0	101	47	14	39	30	27	90	48	61	108	51	41	19	55	79	31	14	37	11	72	26	46	74	41	61	8	86	41	103	18	21	90	134	109	81	37	0	16	42	24	47
ENSG00000078061	978	911	1034	1046	932	473	1048	785	487	941	916	953	729	936	655	1070	1191	778	823	1046	1040	1266	657	1234	1141	674	1003	848	688	704	865	1219	986	1363	1343	760	1093	693	1065	973	902	1131	869	816	714	678	1304	1010	940
ENSG00000078070	482	553	553	599	625	558	399	417	801	354	376	294	427	434	441	669	462	405	384	431	511	343	432	504	355	481	876	500	650	377	323	595	510	512	660	328	642	387	551	372	434	482	329	349	408	351	514	450	516
ENSG00000078081	58	65	30	12	54	34	39	10	58	27	14	35	8	1	46	48	32	21	16	30	43	36	52	39	25	17	107	46	116	8	11	37	22	10	40	11	25	27	56	0	42	46	15	17	47	23	6	10	31
ENSG00000078098	0	0	3	0	17	0	8	0	0	1	2	0	0	0	0	3	2	8	5	8	9	0	0	0	0	14	0	0	0	2	0	0	0	0	3	0	18	0	0	0	6	0	0	0	21	0	0	0	1
ENSG00000078114	33	7	74	16	31	21	23	0	45	28	31	43	27	0	36	19	49	20	47	21	18	43	0	28	49	39	143	17	1	9	24	0	3	39	15	31	61	8	23	24	20	0	52	13	25	11	20	31	38
ENSG00000078124	557	953	692	555	1000	973	934	795	848	451	499	564	625	436	628	450	816	754	703	702	591	697	448	609	1006	792	1222	681	654	837	492	900	768	1201	827	452	1047	305	578	329	440	772	632	309	563	443	814	608	1054
ENSG00000078140	1564	2537	1704	1862	2186	1671	2083	1296	2154	1150	1419	1376	1718	1601	1573	1437	1901	1603	2006	1629	1613	1703	1131	1887	1990	2439	2922	1859	2402	2295	2331	2186	1792	2938	2303	1127	2988	923	1725	1313	1933	2400	1713	1046	1319	1283	2310	2249	1801
ENSG00000078142	1098	1125	839	987	1082	634	797	537	1029	669	495	669	497	648	510	533	779	672	820	637	520	644	382	642	676	1029	949	780	713	765	427	1030	770	1092	916	622	1041	308	544	642	635	767	634	628	538	373	878	712	630
ENSG00000078177	501	768	555	684	467	281	262	283	699	332	245	415	352	271	396	426	420	458	527	434	461	390	298	349	386	758	893	536	793	380	386	555	617	554	519	265	943	166	461	439	350	432	411	318	441	167	329	538	505
ENSG00000078237	116	184	293	196	176	168	127	47	208	93	150	145	138	138	131	127	187	143	227	129	173	172	150	226	235	317	352	213	11	270	52	323	271	179	237	85	261	177	177	133	157	261	171	85	121	132	211	107	255
ENSG00000078246	202	236	174	192	139	76	127	105	56	76	84	108	94	47	189	103	148	115	126	119	140	176	153	120	114	158	274	105	158	93	129	151	240	210	215	96	89	69	135	51	127	217	153	117	79	48	119	160	113
ENSG00000078269	709	479	673	744	1002	424	866	404	566	633	588	596	624	662	460	750	628	626	661	559	712	593	544	768	657	676	924	714	578	369	726	752	402	954	918	404	761	420	581	523	635	882	945	465	655	535	1212	1131	870
ENSG00000078295	24	73	19	128	97	55	19	17	39	41	97	79	92	121	16	150	122	87	19	126	43	65	36	58	84	85	19	43	21	25	88	61	10	93	29	63	81	14	32	40	57	17	83	13	11	33	50	94	53
ENSG00000078304	2573	2642	2308	2409	2511	1540	1610	1670	1828	1411	1159	1538	1073	1705	1668	1440	2246	1766	2251	1708	1526	2100	1030	1799	1844	2496	2313	2144	1892	1940	1595	2130	1634	2722	2698	1418	3040	927	1957	1917	2013	2308	1981	1262	1110	941	1951	1753	1282
ENSG00000078319	174	122	133	135	140	88	108	74	78	70	42	64	37	40	51	79	73	76	95	86	52	65	64	65	66	84	121	100	38	60	33	37	36	96	92	47	104	37	82	151	51	190	93	61	3	33	122	41	30
ENSG00000078328	0	0	13	3	0	0	0	0	0	0	4	12	3	0	0	2	2	8	1	12	4	7	0	3	0	0	0	6	0	5	0	0	0	0	3	3	13	2	0	0	5	0	20	0	0	0	0	0	8
ENSG00000078369	6943	6819	6427	6162	8125	6046	7589	5361	7214	5702	6157	7299	6407	7450	5833	6234	7821	5770	6049	6188	6835	8581	5345	7718	8754	7424	6734	6306	5526	8055	6215	8096	6616	10652	9798	4619	10469	3391	7993	6566	6598	8349	7338	4692	4757	5519	12318	9370	7586
ENSG00000078399	0	0	5	0	0	0	0	0	0	2	0	0	0	0	0	0	3	5	0	0	1	0	0	2	0	0	0	0	0	0	0	0	0	5	0	0	21	0	0	0	0	0	0	0	0	0	0	0	0
ENSG00000078401	132	324	196	394	515	306	203	152	192	338	188	332	268	271	196	339	375	336	41	298	99	311	388	83	361	130	53	120	228	285	155	295	227	612	309	295	124	55	179	219	167	115	213	133	89	116	159	246	112
ENSG00000078403	756	747	734	828	780	460	515	477	469	383	293	439	321	597	522	591	648	568	613	547	405	704	292	524	445	594	678	682	642	405	506	903	521	829	752	505	683	287	559	450	556	615	512	457	330	223	630	579	477
ENSG00000078487	175	127	82	104	107	48	90	46	46	53	65	142	53	89	77	57	102	58	66	90	58	103	8	86	73	135	39	74	113	50	74	56	178	264	75	42	123	42	39	234	93	74	90	48	62	3	61	57	42
ENSG00000078549	0	0	0	0	0	0	0	0	0	4	5	2	0	0	14	0	0	0	13	3	7	3	0	1	2	0	0	0	0	0	0	0	0	7	1	1	7	3	10	57	0	0	0	6	0	0	3	0	0
ENSG00000078579	0	0	0	0	0	0	0	0	0	4	0	0	0	0	0	0	3	3	0	0	2	1	0	2	2	0	0	0	0	0	0	0	0	0	0	0	0	0	0	0	0	0	0	0	0	6	0	0	2
ENSG00000078589	334	378	360	421	276	54	174	292	118	197	88	199	54	122	344	289	466	301	392	305	162	384	36	202	169	475	88	439	406	273	283	228	569	335	500	213	539	98	431	272	294	396	148	229	87	62	136	121	112
ENSG00000078596	829	802	701	616	460	129	211	288	648	417	342	426	177	664	731	325	921	363	732	544	317	719	137	530	249	415	483	663	473	425	471	366	1087	403	732	630	1539	273	808	500	390	644	594	626	141	144	295	240	301
ENSG00000078618	2067	2227	2091	3323	2896	1483	1408	1461	2097	1404	1230	1559	1192	1715	1763	1700	1775	1520	2058	1701	1502	1999	1046	1885	1703	2623	3487	1911	2072	1872	1571	2242	1925	2612	2669	1437	3335	896	1917	1886	1655	2218	1811	1450	1532	1163	1604	1341	1788
ENSG00000078668	1986	1908	1496	1889	2463	1594	1918	1913	1999	1193	1263	1533	1416	1528	1641	1522	1716	1654	1241	1377	1623	1771	1484	1915	1710	2619	3043	1860	1628	1909	1401	1873	1504	2266	2305	1106	2240	739	1685	1441	1429	2092	1761	1182	1958	1437	2494	1913	2065
ENSG00000078674	4255	4497	3757	3852	4128	2258	2422	2090	3572	2355	1896	2651	1695	3087	2975	2766	3550	2859	2926	2380	1909	2873	1642	2463	2391	3956	4659	3546	3492	3174	2525	3833	3145	4364	4356	2533	5664	1137	3106	3681	2870	3943	2380	2042	1819	1350	3149	2880	2564
ENSG00000078687	1318	1051	1122	1344	783	170	471	353	376	713	491	563	336	869	763	879	1102	781	675	767	470	944	270	797	421	680	284	885	706	556	507	1023	856	933	1227	574	744	382	1094	600	633	715	986	549	179	303	690	489	415
ENSG00000078699	1434	1153	980	1335	1393	483	968	497	633	988	726	970	789	1443	935	1206	1356	1095	766	1156	999	1373	1028	1360	1011	1067	1617	1041	733	607	944	1147	1007	1813	1404	716	1392	531	1040	999	985	938	1174	791	874	529	1129	1026	936
ENSG00000078725	0	0	0	0	16	0	0	0	0	0	3	5	36	0	0	10	2	5	0	4	4	0	0	0	1	0	0	0	0	0	3	0	0	0	1	1	0	0	0	0	0	0	0	0	0	0	0	6	1
ENSG00000078747	1527	1825	1624	1625	1881	1361	1455	1612	2397	1293	1198	1490	1006	1532	1479	1395	1796	1384	1736	1590	1358	1569	1402	1512	1837	2040	1946	1431	2136	2045	1528	2157	1958	2431	2023	1136	2508	671	1581	1675	1541	2059	1422	960	1048	1062	2019	1869	1513
ENSG00000078795	15	32	14	13	21	12	5	0	1	12	8	3	2	0	0	5	15	6	18	20	9	7	0	4	24	7	17	0	38	0	0	10	5	6	4	2	28	9	10	13	20	19	12	5	4	11	0	19	5
ENSG00000078804	690	1100	765	519	803	787	1105	691	569	839	976	954	662	912	505	638	966	914	646	1274	914	996	810	1219	1445	630	377	486	632	1439	1115	1221	637	1628	1729	693	1360	403	841	638	743	745	534	340	620	1001	1091	1480	624
ENSG00000078808	3034	2453	3008	3195	3117	2089	4573	2127	2117	3713	4809	3532	4093	5337	2819	4425	4999	3150	2214	4289	3923	5080	3406	5210	6298	2421	2867	2307	1916	2090	2598	3607	2247	4885	5356	2383	2867	1785	3584	3152	3301	2803	4631	2884	2611	3786	7829	5337	4104
ENSG00000078814	116	128	64	144	90	31	95	21	9	154	58	96	68	95	59	111	146	142	60	115	116	121	187	270	154	68	89	73	88	26	11	88	73	119	220	86	114	44	79	4	50	144	112	28	86	62	151	153	85
ENSG00000078898	0	0	0	0	0	0	0	0	0	0	0	0	0	0	0	0	0	0	0	0	0	0	0	0	0	0	0	0	0	0	0	0	0	0	0	0	0	0	0	0	0	0	0	0	0	0	0	0	1
ENSG00000078900	22	8	16	3	2	2	9	6	0	6	15	15	6	15	2	2	9	1	6	5	18	20	0	13	4	13	59	47	51	24	0	4	85	0	52	33	17	18	121	27	23	58	29	63	39	19	3	15	38
ENSG00000078902	900	964	788	790	733	415	973	553	454	980	1082	834	972	1040	662	1116	1191	891	571	952	1055	1291	679	1325	1574	630	692	487	359	806	482	868	554	1434	1714	616	855	413	1013	1099	849	674	939	541	406	944	1524	1117	861
ENSG00000078967	144	93	132	136	253	127	81	134	123	67	80	70	69	143	108	100	101	71	99	68	68	135	86	117	102	194	197	92	81	62	76	26	143	169	156	93	196	30	84	201	134	97	84	63	77	40	47	113	36
ENSG00000079101	0	0	0	21	0	0	0	0	0	3	5	16	2	0	0	2	1	6	9	3	5	6	80	7	8	0	148	6	0	0	0	0	0	3	0	6	0	0	0	0	0	0	0	6	0	0	0	1	2
ENSG00000079102	7	0	1	13	0	0	0	0	18	12	4	27	4	18	0	5	3	6	22	12	14	6	0	8	4	7	20	10	0	1	1	0	6	0	3	12	0	3	25	0	0	1	0	0	0	5	0	3	6
ENSG00000079112	11840	15259	13127	16301	26849	21625	24410	15542	20043	13649	18588	17032	18092	20325	9795	17632	18111	16169	8946	16648	16541	15486	15054	15868	30981	24031	15272	12817	10826	20141	16632	21590	10343	26181	19733	12890	16147	6785	16428	13636	13971	15527	16745	8850	12492	12887	25925	23995	20095
ENSG00000079134	637	757	452	975	588	418	346	334	712	260	239	398	266	345	662	459	550	462	611	402	373	502	245	365	375	519	1265	419	596	471	426	695	524	614	620	319	645	243	390	247	416	614	411	310	526	168	443	332	456
ENSG00000079150	15	3	30	18	30	4	4	0	28	11	7	9	17	0	5	6	7	7	9	25	8	20	0	10	17	36	85	30	0	46	0	28	0	0	21	0	43	19	32	0	6	12	1	24	67	2	23	0	30
ENSG00000079156	73	150	47	51	125	59	84	25	86	72	86	56	105	30	15	87	90	44	106	54	87	101	74	50	52	45	22	101	162	36	30	63	35	107	71	52	74	8	30	14	108	54	54	59	0	3	84	111	78
ENSG00000079215	0	4	14	13	0	0	8	8	25	3	0	10	3	0	0	2	3	4	1	14	7	3	0	5	0	9	54	5	0	0	0	3	0	39	6	5	80	5	0	0	0	0	0	1	0	0	0	5	3
ENSG00000079246	4195	4563	4175	4279	4739	3393	3681	2960	4901	2641	2464	2847	2505	3321	3857	3248	3591	3170	3232	2899	3312	3491	2929	3482	3716	5472	8991	4643	3861	3960	3451	4838	3942	4895	5409	2847	6394	2040	4017	2726	3604	4862	3536	2675	3079	2490	4272	3551	4584
ENSG00000079257	163	241	264	302	228	144	250	164	348	151	235	250	215	402	255	162	201	238	273	184	207	216	260	198	331	363	443	115	193	260	222	307	146	391	281	147	471	90	133	164	191	210	214	164	35	128	369	326	194
ENSG00000079263	690	788	868	788	479	155	208	315	354	323	114	386	141	501	586	501	747	511	576	587	335	518	125	387	246	455	223	633	948	422	387	473	1109	551	817	509	746	201	702	411	402	553	488	596	150	144	186	113	429
ENSG00000079277	766	949	658	1204	862	383	803	694	486	464	548	625	481	592	746	806	644	588	814	551	643	769	420	650	984	681	733	569	445	308	492	772	605	855	715	532	685	359	592	753	541	593	774	399	425	315	662	558	309
ENSG00000079308	75	11	0	24	123	7	29	42	6	118	84	119	40	91	73	42	37	51	41	48	112	124	99	111	25	52	14	28	46	15	98	89	67	101	43	33	136	55	32	57	11	55	117	36	48	38	44	72	18
ENSG00000079313	435	268	509	548	320	136	401	186	131	422	465	410	384	456	319	622	563	441	272	480	481	620	569	525	535	246	374	301	199	207	324	427	306	467	607	276	208	225	391	443	372	331	639	429	336	342	648	393	479
ENSG00000079332	1926	2543	1733	1782	1615	992	1263	994	1694	1012	964	1008	921	1196	1240	1345	1799	1517	1807	1450	1229	1652	955	1327	1367	1913	2098	1469	1310	1418	1379	2038	1802	1902	1770	992	2725	749	1416	1651	1373	1876	1417	971	1159	974	1113	1051	1382
ENSG00000079335	524	800	534	660	609	371	579	502	647	425	468	315	421	226	310	426	533	355	517	450	508	525	343	405	628	654	190	442	454	481	502	695	500	815	601	276	840	172	403	747	466	644	583	167	191	354	603	651	287
ENSG00000079337	113	94	86	193	73	91	53	118	58	123	80	88	117	170	44	199	130	175	99	145	140	162	149	211	141	116	394	140	33	113	189	121	38	206	95	83	33	33	95	30	118	116	221	128	180	81	90	149	134
ENSG00000079385	1480	1913	1679	2099	3239	1655	3081	1400	1969	1320	2205	1910	1940	2643	1079	1655	2302	1581	1658	1542	1653	2172	1274	1986	3732	2032	1160	1119	1327	2789	1945	2421	1220	2702	2119	1416	1911	757	1527	1875	1980	2541	1987	1109	1961	1196	3214	2467	1672
ENSG00000079387	402	548	308	312	542	201	236	227	146	216	198	214	163	332	294	294	302	273	287	286	219	299	170	232	184	454	535	352	454	340	119	423	569	384	445	275	417	132	373	290	262	516	237	159	215	110	345	217	334
ENSG00000079393	0	0	0	0	0	0	0	0	0	0	0	0	0	0	0	0	1	0	0	0	0	0	0	0	0	0	0	0	0	0	0	0	0	0	0	1	0	0	1	0	0	0	0	0	0	0	0	0	0
ENSG00000079432	1255	820	1431	1117	893	422	984	698	432	1115	1196	1154	962	1100	774	1343	1435	871	753	1105	1057	1864	577	1459	1360	681	792	917	755	553	818	1106	896	1596	1706	787	1010	511	1220	1048	813	930	1262	1174	641	763	1459	1105	1010
ENSG00000079435	229	107	192	112	64	72	159	91	53	175	135	128	102	154	82	185	201	149	63	159	178	196	55	131	115	15	18	133	56	34	138	65	116	192	231	95	216	64	112	90	133	165	152	140	80	71	222	192	167
ENSG00000079459	2620	2805	1919	2344	2795	1103	2204	1922	1820	1684	1388	1681	2056	2090	1931	1967	1953	2060	2131	1695	1982	1935	1601	1996	1964	3326	2920	2184	2567	1742	1582	2573	2377	2506	3916	2053	2609	1684	2370	1889	2434	2949	1813	2175	1551	1146	2797	2721	2327
ENSG00000079462	29	27	94	83	61	1	34	3	19	36	32	49	46	4	26	31	29	28	37	35	35	40	59	52	23	26	164	40	35	65	0	31	25	64	87	17	98	14	43	32	42	47	32	46	47	17	76	43	68
ENSG00000079482	125	62	123	140	159	82	146	105	42	78	95	112	108	75	119	106	115	101	96	133	135	114	88	145	66	142	353	150	141	198	84	79	211	168	115	80	151	89	82	131	143	35	161	106	99	94	106	163	135
ENSG00000079557	0	0	0	0	9	0	5	0	0	0	0	5	1	0	0	4	3	2	14	3	3	1	0	0	1	0	4	2	0	0	0	0	0	0	1	8	1	0	0	0	4	4	0	0	0	0	0	2	4
ENSG00000079616	837	700	858	889	579	295	465	497	423	458	380	601	283	696	451	552	714	548	616	512	731	619	392	707	430	702	1235	705	393	326	322	705	697	700	1141	488	831	385	898	467	639	889	600	749	602	348	554	371	939
ENSG00000079689	117	117	128	124	143	120	46	45	174	107	181	218	102	176	59	103	105	162	16	107	98	88	132	180	238	166	355	126	166	180	63	131	109	289	53	87	46	9	157	18	83	78	81	74	99	90	147	183	112
ENSG00000079691	1822	1484	1560	1330	2312	1512	1989	1551	1439	1486	1390	1408	1186	1485	1472	1570	1412	1397	1191	1416	1505	1396	1516	1815	2080	2162	3085	1522	1134	1860	1826	2347	1066	2351	2453	1310	1996	805	1624	788	1306	1849	1963	977	1238	1334	2447	1982	1984
ENSG00000079739	1474	1715	1317	1752	2339	2051	2340	1236	1607	1360	1565	1482	1731	1975	1407	1860	1926	1412	1253	1813	1900	1980	1327	1700	2142	2209	1892	1638	1186	2118	2007	2416	1699	2656	2737	1220	2337	958	1852	1459	1873	2111	1473	880	860	1671	3334	2287	2146
ENSG00000079785	1896	2518	1663	1897	2398	2052	1973	1481	2640	1548	1458	1620	1598	1553	1728	1665	2061	1731	1614	1785	1718	1924	1530	1846	1752	3246	4651	2195	2240	2010	2043	2122	1523	3077	2737	1167	2972	1066	1899	1582	2046	2345	1950	1334	1533	1346	2653	2303	2411
ENSG00000079805	5706	4052	6222	5924	5125	2943	5162	3926	2871	4445	4945	4852	4339	5940	3610	6473	6317	4236	3312	4678	4894	6614	3747	6399	6332	4594	5630	4063	3289	3079	4622	5673	4205	7060	6828	3830	5038	2503	5917	5649	5187	5262	5769	4435	4358	4231	7674	5701	5199
ENSG00000079819	559	594	653	733	817	448	493	535	440	374	442	708	435	851	1226	665	586	523	539	439	814	735	578	503	717	509	1488	445	417	541	541	603	1056	580	730	351	925	315	490	388	559	654	567	412	840	320	700	483	743
ENSG00000079841	0	3	6	10	0	2	0	0	0	6	1	8	0	36	0	4	0	1	0	4	4	0	0	0	0	0	19	2	0	1	0	0	0	0	13	2	0	0	0	0	0	0	0	0	0	1	0	10	5
ENSG00000079931	11	0	0	0	10	2	0	0	0	1	0	18	3	31	9	0	6	3	7	6	14	1	0	11	0	0	0	3	0	0	0	0	0	0	31	23	0	8	6	0	4	15	11	1	0	0	0	1	4
ENSG00000079950	1450	2381	1688	1676	2778	1788	1929	1290	2667	1573	1703	1875	1551	1634	1626	1516	2505	1702	1701	1749	1819	1423	1020	1873	2610	2386	1934	1233	1126	1651	1380	2340	1464	3614	2070	1367	2753	746	1440	1306	1497	1970	1786	1059	1301	1165	2337	2476	1338
ENSG00000079974	572	440	395	502	358	164	319	245	231	228	174	243	157	255	218	353	360	328	260	294	249	432	298	351	277	205	447	186	171	207	209	281	498	427	437	242	330	107	312	490	373	336	404	237	236	104	217	186	142
ENSG00000079999	1012	616	887	875	798	429	926	666	502	769	898	795	821	882	792	1044	988	741	539	895	864	1000	948	1156	864	609	978	873	530	686	424	622	922	1397	1343	674	1071	468	981	1144	895	927	910	829	890	900	1545	1142	1091
ENSG00000080007	32	0	5	36	13	13	48	0	129	7	10	15	4	0	18	9	46	27	6	18	13	16	0	41	32	0	4	5	90	14	31	17	0	12	13	4	16	14	0	0	0	12	40	0	0	4	0	16	3
ENSG00000080031	2031	3744	3678	4046	4199	3393	6343	3319	2581	3943	6216	5335	4374	5665	2493	4174	5509	3376	2274	4698	3378	4648	3357	4601	8740	3654	1959	2651	1804	4500	3788	5468	2362	8254	6077	3261	3611	1779	3435	5093	4972	3568	5266	1751	2894	3942	7965	5814	3410
ENSG00000080166	0	0	10	14	0	0	5	0	0	2	0	5	1	0	15	0	5	4	2	5	2	6	0	1	11	0	0	0	0	12	18	9	0	0	0	3	22	0	5	0	0	0	0	0	0	0	14	2	0
ENSG00000080189	1174	646	953	922	728	360	755	478	494	778	610	731	557	840	655	980	1011	755	468	841	796	1076	621	941	860	662	848	610	487	490	524	791	725	1117	1233	571	912	475	772	537	773	736	876	614	736	633	1036	777	755
ENSG00000080200	27	139	146	128	101	97	65	66	140	66	70	76	103	35	89	100	63	99	96	78	101	61	152	56	74	126	451	128	124	60	83	127	51	69	146	48	132	33	36	22	85	52	106	53	72	51	160	131	118
ENSG00000080224	0	0	0	0	0	0	0	0	0	0	5	5	5	0	0	1	4	5	9	1	8	5	0	4	4	0	0	2	0	0	0	0	0	0	4	7	0	7	0	0	0	0	0	12	0	0	0	4	4
ENSG00000080293	512	374	539	877	694	436	703	562	716	310	789	677	680	409	515	586	583	521	526	351	523	801	695	647	907	614	653	661	347	242	507	920	460	904	647	406	219	259	353	444	668	419	698	444	277	584	1241	884	441
ENSG00000080298	384	220	247	238	218	141	99	125	239	177	134	134	118	146	207	181	257	197	256	205	175	233	149	205	153	264	665	272	222	175	65	171	195	273	203	168	428	104	237	219	90	259	230	150	55	78	161	178	176
ENSG00000080345	1857	2162	1724	1989	1600	1182	904	777	1704	898	754	899	732	888	1404	1043	1419	1238	1668	1234	1030	1381	512	1080	899	2136	2568	1502	1256	1396	1131	1195	1583	1718	1564	979	2795	613	1433	1595	1221	1720	1376	917	977	562	1041	1167	1207
ENSG00000080371	1061	1353	1245	1158	1560	763	1210	941	996	783	915	944	913	1530	1262	1033	1424	1106	1405	1061	936	1351	861	1085	1240	1570	1403	994	1141	1245	918	1628	1234	1664	1350	742	2225	372	1218	991	982	1096	1058	686	754	700	1348	1047	854
ENSG00000080493	6428	7745	7142	7115	10700	8963	9964	5968	13075	4724	8233	7889	8260	5842	4358	6203	6630	5977	5604	6934	6775	7869	4832	6463	9989	11625	5269	5698	5174	9308	11027	9273	5322	10410	8268	5424	10288	3055	6674	6563	8744	6631	6340	2835	2531	5306	14507	12212	5648
ENSG00000080503	3919	2777	3037	3305	3059	1477	1831	2049	2108	1817	1731	1807	1319	2524	2309	2504	2695	2069	2245	1823	1824	2267	1344	2209	1921	2384	2711	2362	2007	1704	2205	3026	2758	2931	3240	1747	3588	1299	2849	2392	2553	3273	2208	2097	1301	1160	2310	2145	1698
ENSG00000080511	0	0	0	6	0	5	0	0	0	0	0	8	0	0	0	1	0	2	0	0	0	0	0	1	0	6	0	0	0	0	0	0	0	2	0	1	0	0	0	0	0	0	0	0	0	0	0	1	0
ENSG00000080546	756	1120	713	1015	713	497	537	357	820	590	385	509	348	576	751	604	725	703	664	700	516	740	470	454	605	587	600	485	601	567	258	503	698	1009	754	392	1088	213	579	360	442	434	641	301	184	252	464	423	353
ENSG00000080561	5	103	10	42	73	12	3	0	2	6	39	21	5	0	37	25	36	20	37	18	19	39	73	15	11	61	0	30	0	2	7	3	0	31	25	10	17	12	6	0	10	13	9	7	0	0	14	21	8
ENSG00000080572	0	0	0	0	0	8	2	0	0	0	0	6	0	0	0	0	0	0	0	0	2	0	0	0	0	0	0	0	0	16	0	0	0	12	0	0	0	0	0	0	1	0	0	5	0	0	0	0	0
ENSG00000080573	166	147	294	23	34	40	70	202	5	4	12	43	39	60	157	64	47	65	25	46	145	105	20	40	94	72	43	15	11	0	12	23	0	90	113	22	275	56	104	12	33	31	133	27	0	31	10	33	41
ENSG00000080603	4287	3481	4795	3990	3467	1947	3183	2622	1569	2777	2565	3003	2536	3425	2759	3565	3881	2890	2262	3114	2810	3961	1730	3803	3995	2662	3880	3173	3061	1857	2686	3529	3191	4751	4901	2547	4131	1971	3532	2824	2701	3981	3045	3068	2342	2071	3894	2992	2947
ENSG00000080608	438	494	383	493	359	380	311	133	327	184	144	267	171	219	356	271	332	256	290	256	399	337	341	345	209	542	1156	559	297	244	103	515	444	345	558	275	427	266	437	212	272	459	226	252	432	291	412	230	434
ENSG00000080618	0	0	0	5	13	0	0	27	0	1	1	0	2	0	0	1	5	0	0	2	6	1	0	0	4	0	9	0	0	0	0	0	0	0	4	0	0	0	0	0	0	0	0	0	0	0	0	0	0
ENSG00000080644	15	0	2	23	5	13	4	49	15	3	6	5	16	0	7	13	15	5	25	8	9	17	18	23	6	7	73	16	0	0	15	12	10	0	26	14	0	28	7	0	32	10	12	0	0	6	5	18	32
ENSG00000080709	0	0	0	0	0	0	0	0	0	0	5	3	0	0	0	0	0	0	0	4	1	0	0	2	1	0	0	4	0	0	0	0	0	0	0	0	0	0	10	0	0	0	0	0	0	0	0	0	2
ENSG00000080802	499	573	451	516	523	337	331	317	595	269	258	273	247	292	341	370	432	354	507	328	315	466	244	363	345	543	532	494	437	406	494	533	434	542	574	331	692	273	469	385	343	552	331	234	291	180	344	392	368
ENSG00000080815	2522	3197	2502	2473	3524	2519	3411	2455	3493	2135	2904	2442	2055	3104	2247	2190	3242	2459	2213	2507	2368	2761	2227	2697	4122	3632	3525	2605	2141	3946	2823	3709	2191	4355	3683	1879	4022	1478	2782	2769	2734	3726	2231	1667	1856	1918	4345	3573	2436
ENSG00000080819	852	868	853	913	1180	681	1100	500	1199	657	795	681	638	1375	766	821	1072	843	608	853	859	981	590	1045	1031	713	883	790	739	874	881	953	627	1567	988	657	1014	318	635	482	976	845	745	476	440	677	1873	1206	667
ENSG00000080822	566	1488	843	1235	1264	926	1364	844	1371	751	906	864	850	1006	871	915	1034	968	885	1078	756	1117	704	898	1055	1195	940	1154	1429	1306	1046	1112	1232	1935	1236	918	1766	424	1019	1329	1015	1150	1090	703	779	512	1141	1183	735
ENSG00000080823	50	50	39	73	23	43	59	43	26	60	37	58	46	14	98	51	54	31	82	63	55	54	40	80	45	99	134	45	78	69	31	70	79	99	67	56	53	54	30	36	24	99	38	82	82	22	56	26	81
ENSG00000080824	16276	20568	15872	16403	22924	13876	15285	14001	20367	12170	9308	10528	11331	19449	15332	9619	18945	15168	14594	13501	13746	15776	9565	13879	17377	20841	37947	16283	14259	22180	18919	20044	15446	22699	29129	9653	28885	8249	12219	9833	14456	16847	12914	11582	22421	11307	14570	11336	24927
ENSG00000080839	309	184	275	359	202	77	192	195	349	119	91	179	93	229	173	155	237	227	202	167	183	293	79	156	123	355	434	308	390	244	157	247	361	197	367	199	464	114	195	181	200	295	153	178	114	66	148	102	222
ENSG00000080845	517	527	531	786	847	372	680	434	469	531	608	593	556	907	467	626	607	482	301	715	519	776	480	699	810	539	613	495	287	486	384	544	579	899	830	476	903	290	484	705	685	638	662	513	715	312	652	658	422
ENSG00000080854	70	27	18	6	55	0	21	0	14	26	2	19	10	90	10	21	42	25	17	38	13	47	32	15	11	0	48	16	0	14	0	16	11	57	26	13	23	13	50	12	11	47	10	18	12	3	4	4	8
ENSG00000080910	0	0	0	0	0	0	0	0	0	2	0	2	0	0	0	0	0	0	0	0	0	0	0	0	0	8	0	2	0	8	0	0	0	0	0	0	0	0	0	0	0	0	0	0	0	0	0	0	0
ENSG00000080947	233	121	172	173	156	49	106	82	30	104	106	82	42	99	157	178	165	137	123	153	110	237	0	140	113	79	126	99	181	32	121	227	283	193	184	123	326	51	146	127	173	116	222	186	59	27	107	72	70
ENSG00000080986	71	128	74	76	85	78	70	40	81	49	8	86	23	82	67	45	76	53	222	46	115	65	84	138	50	227	567	292	364	59	79	45	115	36	192	104	88	79	152	80	90	177	12	105	78	83	68	33	260
ENSG00000081014	517	587	458	564	494	336	381	268	472	287	271	385	306	356	302	397	534	422	478	465	383	552	295	332	444	586	580	431	364	615	745	465	480	510	593	436	775	190	546	520	404	459	253	348	280	199	549	370	401
ENSG00000081019	735	987	789	811	621	471	387	497	852	517	393	564	428	502	565	690	836	634	666	651	504	798	356	572	556	837	789	632	580	420	387	600	686	708	721	479	960	308	722	569	489	656	497	461	258	269	470	535	481
ENSG00000081026	995	1255	986	787	1343	1006	1559	641	1731	803	1132	926	898	1338	767	1075	1098	834	865	882	822	877	801	1049	1161	1267	1420	871	824	1470	1021	1519	492	2083	1542	679	1381	405	697	962	718	1145	926	436	665	646	1611	1729	1070
ENSG00000081041	0	0	32	0	0	0	9	3	2	5	16	4	4	0	7	8	4	1	0	8	2	4	0	7	15	0	0	0	23	0	3	19	0	11	9	9	0	10	0	0	0	0	3	28	0	0	0	0	17
ENSG00000081051	0	0	0	7	5	2	0	0	0	1	3	0	0	0	0	0	2	1	0	2	2	1	0	0	2	8	0	0	0	0	0	0	0	0	0	0	0	0	0	0	0	0	0	0	0	0	0	0	0
ENSG00000081052	21	23	26	17	50	17	16	0	3	26	15	39	10	21	34	12	71	23	31	62	57	28	26	21	12	24	48	17	12	0	0	0	43	13	38	13	41	7	5	13	10	98	12	34	18	15	8	29	47
ENSG00000081059	1532	1157	1339	1094	1001	266	424	529	355	630	581	723	479	1009	632	1004	929	821	651	1001	703	1173	439	641	718	597	503	525	310	358	787	988	840	1082	837	434	1822	310	774	1288	667	631	838	378	355	292	985	551	378
ENSG00000081087	1035	1302	876	1003	706	266	612	286	1058	568	429	539	378	729	697	609	948	633	1019	744	549	896	483	610	672	1094	406	564	614	531	542	998	958	846	810	595	1032	261	638	477	512	629	997	711	307	274	466	525	374
ENSG00000081138	0	0	0	0	0	1	0	0	0	0	0	2	1	0	0	0	0	4	0	2	1	3	0	6	4	0	0	7	0	0	0	0	0	0	0	0	0	0	0	0	0	0	0	0	0	3	6	3	1
ENSG00000081148	0	0	0	25	39	0	0	0	12	3	13	13	7	14	22	19	15	15	4	12	8	11	44	12	7	11	21	17	0	8	0	0	0	1	10	9	0	8	4	0	11	23	11	10	0	2	0	13	5
ENSG00000081154	2340	2240	1686	2228	2664	1546	1875	1309	2358	1197	1300	1368	1380	1951	2016	1678	2048	1757	1974	1733	1422	1892	1117	1633	1739	2484	3273	1670	1813	1901	1724	2127	2273	2520	2232	1205	2856	807	1716	1311	1680	1910	1631	1219	1307	1208	1971	1734	1488
ENSG00000081177	368	406	342	359	595	377	376	133	353	284	296	315	319	460	240	413	379	361	255	352	411	438	296	360	403	478	629	355	303	171	212	525	291	513	526	169	461	214	368	357	317	292	273	210	283	337	613	451	452
ENSG00000081181	54	44	30	13	31	1	157	11	19	13	35	23	56	57	1	104	38	29	1	49	48	63	0	23	71	54	66	85	62	73	130	27	23	108	83	141	53	18	23	29	84	154	16	74	33	32	78	60	114
ENSG00000081189	75	49	61	36	72	73	45	6	29	31	13	214	19	29	105	49	274	22	26	89	106	41	0	32	22	113	107	64	16	17	0	59	47	146	86	14	113	31	27	54	5	45	37	92	62	10	0	18	13
ENSG00000081237	19126	18026	17072	19651	9720	1887	3941	7603	9329	7587	3196	6523	2330	6872	9483	9028	13300	10015	14575	8837	5042	11047	2763	7062	4260	11831	2957	12476	14646	7467	7726	11059	14349	10601	14500	8111	17249	3727	10377	10607	8406	12856	9426	8810	3643	1399	5454	2840	4092
ENSG00000081248	0	0	0	0	0	0	0	15	0	0	1	1	0	0	0	0	0	3	0	2	4	0	0	4	0	0	0	1	0	0	0	0	0	0	0	5	0	0	0	0	9	0	0	0	0	0	0	1	2
ENSG00000081277	11	27	0	3	18	0	32	0	0	5	2	10	0	0	0	21	7	11	11	2	10	13	0	13	5	0	0	42	0	4	68	0	0	124	8	3	231	2	5	0	22	31	23	3	5	12	8	10	3
ENSG00000081307	948	1718	1130	1219	1857	910	1306	1021	1310	815	892	788	954	1100	1064	963	1294	992	1189	1151	900	1015	870	1022	1257	1686	2065	1080	1185	1219	973	1817	1063	1826	1283	712	1492	465	902	1079	848	1063	792	555	812	731	1172	1369	1140
ENSG00000081320	8130	9362	8263	9006	5901	2724	3568	4002	5101	3914	2770	3433	2505	4615	4826	4541	7069	5600	7541	5700	2806	6175	1876	3832	4290	6750	2126	7523	9400	4837	4202	6466	8763	9534	7406	4452	9645	2066	5575	4960	4969	8044	5058	3992	1515	1761	3119	3841	3096
ENSG00000081377	734	823	780	772	1254	1062	1364	636	1379	656	887	809	865	762	722	681	993	777	621	933	814	752	862	860	1110	1195	1172	846	607	1019	860	1122	867	1661	1322	524	1602	522	706	708	973	1204	889	352	542	810	1241	1345	837
ENSG00000081386	359	410	380	472	510	239	206	103	417	223	172	209	192	304	384	275	303	231	320	277	229	259	157	257	233	385	320	359	216	299	304	357	423	343	409	234	365	157	247	243	197	327	232	226	258	106	291	309	252
ENSG00000081479	0	16	9	0	45	15	9	0	15	12	4	13	9	1	26	27	22	13	9	15	25	9	0	15	2	25	25	22	0	10	3	9	0	4	23	12	0	13	20	0	6	38	8	16	5	25	0	0	29
ENSG00000081665	596	634	569	610	510	238	397	311	494	311	221	373	211	377	423	454	646	436	658	497	380	506	249	389	337	866	562	310	718	364	564	459	635	542	621	319	700	186	461	446	532	533	455	374	313	116	401	388	405
ENSG00000081692	36	56	24	38	35	19	20	56	8	11	19	41	12	0	11	40	31	58	10	22	19	27	16	39	45	10	33	32	11	3	20	33	34	78	33	16	50	29	43	0	43	21	8	24	0	23	11	29	10
ENSG00000081721	233	134	146	330	260	104	184	128	322	153	134	201	160	167	180	239	241	221	143	205	177	213	141	146	179	171	276	176	213	259	70	185	257	281	379	129	176	83	258	34	158	157	232	148	174	125	151	167	153
ENSG00000081760	783	699	749	569	678	389	727	504	703	633	623	655	838	544	349	776	695	625	643	637	872	832	779	710	762	695	1034	690	504	525	675	819	657	690	1224	569	1066	511	713	684	829	698	770	650	560	618	1024	814	881
ENSG00000081791	1076	1100	1200	1409	1490	769	1071	933	850	897	764	871	753	1268	809	1029	1219	940	914	1135	1003	1282	537	1155	1077	966	1406	1045	1062	636	841	1157	1082	1175	1598	742	1391	638	1116	1100	927	1308	981	920	632	870	1274	1144	1019
ENSG00000081800	9	0	0	7	0	0	4	0	0	2	0	10	2	0	0	0	8	2	16	5	6	18	9	1	0	8	0	21	0	0	0	0	1	0	5	15	8	12	7	0	0	0	21	0	0	0	1	6	0
ENSG00000081803	387	386	380	470	645	371	579	372	543	383	322	391	307	592	336	308	488	316	405	528	525	318	286	459	347	566	1164	548	396	354	340	548	324	699	767	263	562	222	409	131	559	422	307	182	436	326	695	674	574
ENSG00000081818	0	0	0	0	0	0	0	0	0	0	5	2	0	0	0	0	0	0	0	0	3	0	0	2	1	0	0	0	0	0	4	0	0	0	0	0	0	3	0	0	0	0	12	0	0	0	0	0	0
ENSG00000081842	0	0	0	0	0	0	0	0	0	0	0	0	0	0	0	0	0	0	0	0	0	0	0	0	0	0	0	6	0	0	0	0	0	0	0	0	0	0	0	0	0	0	0	0	0	0	0	0	0
ENSG00000081853	0	0	12	0	10	0	0	0	0	4	1	0	0	0	0	2	0	0	0	0	1	4	0	1	0	0	0	2	0	0	0	0	0	0	2	0	0	0	0	0	0	0	0	9	0	0	0	0	0
ENSG00000081870	336	299	238	489	370	197	207	171	505	156	184	204	152	244	267	309	290	186	427	230	163	286	53	246	177	315	158	319	362	241	203	350	235	307	271	183	631	139	252	220	257	302	267	158	81	68	167	173	160
ENSG00000081913	460	390	640	471	589	455	619	277	365	528	551	520	511	1147	440	538	633	546	264	618	545	489	526	614	603	607	700	464	226	432	488	659	371	814	905	229	587	258	475	398	562	512	564	326	315	540	820	861	639
ENSG00000081923	2901	4247	2492	3043	4112	3611	5495	2653	5141	2976	3626	3202	3284	3871	2611	2723	3764	3852	2603	4180	3861	3882	4252	3898	5579	5142	7029	3594	2629	5780	4168	6045	2637	5237	5984	2414	5356	2108	4157	3255	4390	3963	3498	2201	3579	3584	6859	5370	5429
ENSG00000081985	81	118	195	176	133	24	28	172	151	106	15	61	13	143	126	135	185	34	126	58	54	240	16	77	37	72	26	199	137	256	25	113	83	91	164	143	248	56	188	115	117	45	84	108	27	25	46	62	39
ENSG00000082014	110	137	66	67	129	1	66	68	22	53	51	62	21	115	43	77	110	62	105	63	50	136	172	70	77	11	64	49	101	36	62	113	58	111	153	54	151	46	81	40	56	64	56	74	35	32	84	47	32
ENSG00000082068	472	392	406	464	397	483	286	106	288	274	272	281	282	201	493	262	404	303	143	315	316	324	303	331	287	340	603	395	341	300	300	560	383	477	504	228	528	230	317	348	477	311	370	284	120	244	381	309	356
ENSG00000082074	5337	4108	4652	4770	4214	677	1231	1541	2353	3290	1217	2401	970	2503	3123	3126	3417	3236	4824	2281	1714	3050	661	3115	1250	3148	1179	2665	4469	1232	1539	2454	3228	3045	2839	1828	5281	900	2227	1926	1640	2906	3381	2188	1678	450	2500	1078	1000
ENSG00000082126	0	0	6	5	2	9	0	0	0	5	0	15	0	0	0	10	2	1	1	6	5	0	0	5	10	0	5	10	0	0	0	0	10	0	5	0	25	7	14	49	4	0	0	0	0	1	0	1	7
ENSG00000082146	703	866	765	1180	1369	1367	1229	1052	1451	920	783	812	1045	909	690	866	1006	802	846	968	773	1042	791	909	1403	1186	797	775	1018	1172	1012	1203	773	2108	1234	633	1546	322	668	865	1141	1162	835	539	409	552	1542	1258	1039
ENSG00000082153	1454	1944	1198	1365	1462	879	1421	954	1747	728	980	1025	1003	1143	1010	1071	1383	1172	1481	1145	1173	1601	756	1076	1430	1741	2287	1248	1488	1725	1306	1648	1240	1850	1567	891	2799	611	1242	1178	1236	1497	1165	911	960	797	1460	1178	1454
ENSG00000082175	0	0	0	1	0	0	0	0	3	4	1	9	0	0	0	8	1	1	9	1	1	2	0	0	1	0	0	0	0	0	10	2	0	0	7	4	15	5	3	0	0	0	0	0	0	0	0	0	3
ENSG00000082196	69	35	47	17	34	19	24	28	19	15	9	16	19	45	35	13	25	13	12	30	17	15	0	26	44	45	97	58	0	14	0	10	17	2	10	28	15	23	31	0	20	67	73	8	0	27	19	23	18
ENSG00000082212	2060	3122	2745	2135	2955	2704	3166	2091	4011	1623	1908	2032	1673	1973	2347	2035	2368	1760	1982	1651	2505	2604	1556	2318	3208	4240	3053	2537	1798	3075	2889	3859	2161	4212	2896	1670	4666	1017	2265	2156	2597	3581	2223	1101	1319	1737	4462	2878	2649
ENSG00000082213	383	379	355	269	438	281	303	299	542	274	234	241	248	419	171	328	382	243	363	360	286	334	340	271	405	525	433	379	582	367	241	515	398	436	503	223	525	180	411	183	266	327	281	307	280	236	337	348	416
ENSG00000082258	1595	2011	1471	1956	1714	871	1154	1102	1616	887	808	1128	1029	1326	1019	1361	1725	1507	1496	1344	1083	1449	551	1085	1337	1809	1791	1251	1780	1252	1285	1709	1287	1847	1803	1043	1878	504	1152	955	1138	1582	1366	1032	851	628	991	1129	1195
ENSG00000082269	814	1826	1418	1456	1826	1594	2045	1225	3156	813	1377	1190	1175	1290	828	1179	1516	1147	1272	1137	1355	1372	1138	1303	2269	2114	3014	1194	977	2332	1378	2163	780	2507	1517	1292	2016	426	1410	1659	1269	1734	1072	560	1141	1174	1953	2254	1804
ENSG00000082293	0	5	0	0	41	0	0	0	16	1	0	17	4	15	0	5	43	9	11	46	44	7	39	7	9	23	0	5	0	10	0	29	0	11	3	0	8	8	5	0	4	40	0	13	9	0	4	0	8
ENSG00000082397	3538	5264	4244	3780	6723	4850	6511	3472	5216	3501	4883	4499	4591	5625	3018	4176	5748	3247	3674	4091	3867	5157	3192	4431	6167	5154	2841	3700	3025	4187	4832	6424	3561	6969	5939	3772	6832	1590	5110	3850	4584	5455	5125	2549	2219	3206	9389	7736	4561
ENSG00000082438	555	516	433	567	1086	717	628	457	689	524	580	562	488	473	373	535	808	519	498	652	541	471	442	457	723	655	1156	377	196	540	494	809	234	887	689	346	796	266	309	253	447	532	413	188	776	413	654	829	496
ENSG00000082458	1150	970	1162	1202	1458	730	1026	732	793	840	688	966	586	951	675	850	1090	824	814	901	1029	902	446	1156	1223	1008	1302	963	960	674	884	1257	1094	1356	1293	707	1239	462	1244	919	907	1208	1106	665	1013	543	1515	1007	947
ENSG00000082482	9	12	0	0	0	0	1	0	0	0	0	1	0	0	0	3	1	0	13	2	10	1	38	2	1	28	0	0	0	0	0	0	0	8	3	0	0	4	0	0	0	0	0	0	0	0	0	3	0
ENSG00000082497	5	0	0	0	0	0	0	0	0	1	4	4	0	0	0	0	2	5	0	4	10	3	0	9	4	0	22	1	0	7	0	17	5	0	15	0	0	0	10	0	1	0	5	3	0	0	0	0	1
ENSG00000082512	1862	1863	1229	1663	1097	264	606	892	662	750	388	769	357	1233	870	891	1227	1000	1167	914	677	1122	334	808	552	861	815	974	1228	570	601	1077	1399	1172	1172	547	1779	475	1011	921	726	1256	1130	945	477	246	332	226	484
ENSG00000082515	323	380	288	309	306	336	369	303	402	184	242	218	193	337	345	214	298	251	242	218	311	252	493	332	258	448	660	413	233	428	233	501	269	252	449	239	328	137	500	165	285	236	212	218	238	271	465	240	437
ENSG00000082516	397	264	436	387	294	298	217	128	258	215	173	218	174	216	217	285	286	219	290	286	321	340	115	277	210	244	740	533	630	220	173	329	319	406	485	267	292	98	294	218	242	285	220	269	250	178	223	209	284
ENSG00000082556	0	15	9	0	0	5	6	0	0	5	0	5	2	0	0	4	7	2	0	5	4	2	0	0	8	14	1	2	0	2	5	29	0	45	6	3	0	0	0	0	0	9	0	2	0	0	7	16	2
ENSG00000082641	4151	4372	4110	4219	5134	3301	6192	3449	4065	3861	5363	4309	4415	4620	3213	4051	4561	3500	3168	3832	4093	4476	3236	5632	8163	3802	3659	3750	2618	3824	4094	5732	3202	6748	6679	3365	5195	2343	4180	4444	4793	5283	4614	3025	2510	3725	7360	6448	4120
ENSG00000082684	1	22	15	1	10	13	10	0	2	16	16	27	4	39	33	16	7	12	0	10	9	8	0	24	40	0	0	8	0	27	9	0	0	29	9	17	13	0	26	0	33	0	44	2	0	0	3	8	9
ENSG00000082701	1453	1753	1435	1471	1251	1050	1038	1017	1369	989	867	1035	884	1097	1007	1084	1375	1032	1132	1139	1102	1335	1223	1210	1398	1378	1638	1254	1507	1260	1189	1430	1322	1652	1500	859	1874	549	1100	1067	1000	1463	1027	632	727	748	1488	1227	1128
ENSG00000082781	706	638	613	726	973	582	1288	496	896	512	1091	837	821	1092	772	799	860	805	610	704	928	1060	699	1039	1622	700	672	599	359	736	775	1021	702	1435	980	589	1143	486	930	982	953	683	880	216	588	748	1454	1384	634
ENSG00000082805	589	504	267	501	270	326	309	232	268	265	391	401	301	288	444	454	370	312	292	348	417	306	390	309	362	505	938	353	280	355	348	478	363	607	560	176	502	228	456	427	314	381	303	243	518	313	308	482	409
ENSG00000082898	3303	3388	2416	3582	3241	1278	2153	2030	3062	1545	1138	1622	1637	1910	2624	2029	3538	2203	2673	2169	1928	2773	1081	1963	1793	2869	5102	2559	2478	2827	1938	2984	2226	2954	3321	1692	4035	1090	1853	1430	2091	2596	1656	1496	1932	1103	1921	1610	2427
ENSG00000082929	0	0	0	0	0	0	4	0	0	4	1	0	0	0	0	0	0	0	1	0	1	0	0	0	0	0	0	0	0	0	0	1	14	0	0	0	0	2	0	0	0	1	0	0	0	0	0	0	0
ENSG00000082996	600	840	611	640	849	651	756	461	814	397	468	497	430	471	328	440	609	505	654	506	480	632	408	564	653	830	693	499	424	747	554	798	559	911	686	335	983	236	530	577	638	594	362	336	364	307	720	745	447
ENSG00000083067	67	38	26	58	12	102	107	38	44	118	31	163	27	104	3	225	62	40	88	40	35	38	5	170	379	123	20	32	80	154	112	0	0	48	116	32	65	29	47	37	32	104	66	43	0	50	56	117	25
ENSG00000083093	243	390	312	436	400	301	258	60	433	200	168	218	215	161	279	185	235	195	221	161	192	223	61	189	242	325	351	268	309	198	231	238	239	338	342	201	403	115	262	349	223	370	262	183	204	151	217	239	265
ENSG00000083097	1011	1663	696	1593	1474	995	1099	671	1480	770	662	1001	776	1341	678	1143	1215	1061	681	983	899	1029	754	983	1231	1246	1523	1104	1088	1176	942	1747	1156	1643	1287	1064	1168	519	813	993	848	1389	1242	665	664	518	1177	1169	841
ENSG00000083099	589	670	504	558	603	385	497	469	505	341	292	408	349	395	528	389	566	425	537	483	430	466	265	515	504	772	1049	490	474	377	605	482	486	574	657	284	652	337	402	121	517	573	442	344	479	304	564	464	436
ENSG00000083123	247	123	311	266	241	192	264	237	385	144	151	197	229	323	141	230	250	173	228	212	294	226	229	271	259	333	812	241	268	206	237	288	204	247	228	182	298	147	197	165	127	260	230	195	212	182	249	217	291
ENSG00000083168	3036	2740	3184	2776	2219	1121	1766	1321	2148	1560	1450	1717	1252	2385	2047	1936	2472	1900	2120	1958	1688	2116	1173	1879	2082	2552	1981	1987	2395	1674	2008	2901	2234	3260	3072	1699	2834	1204	2116	2566	1597	2101	1984	1685	1095	1124	2114	1957	1670
ENSG00000083223	1942	2149	1863	2207	2008	1206	1282	1414	1815	1192	1105	1284	969	1793	1339	1288	1770	1542	1690	1388	1174	1425	712	1318	1490	1855	2122	1734	1378	1934	1350	1608	1336	2320	2022	1244	2067	720	1606	1655	1329	2007	1441	1113	1014	879	1683	1447	1302
ENSG00000083290	238	76	190	222	279	65	145	159	80	116	122	162	78	182	133	179	143	118	83	93	175	135	76	129	204	269	158	105	242	83	98	88	256	224	198	61	238	75	134	238	108	163	95	157	82	45	143	122	133
ENSG00000083307	224	286	282	304	369	399	261	212	281	294	231	270	240	267	242	352	321	222	177	331	314	274	453	375	293	242	908	408	67	270	259	667	326	523	350	213	175	225	283	320	318	279	327	300	609	286	398	452	501
ENSG00000083312	2417	2916	1838	2314	2531	1664	2108	1039	2185	1631	1634	1822	1453	1613	1415	1865	2670	2100	2733	1995	2037	2094	1734	1916	1919	3021	3191	2055	2099	2452	1881	2944	2028	3063	2666	1453	3436	1217	1994	2036	2031	2537	1790	1159	1354	1075	2060	2553	2160
ENSG00000083444	662	495	1103	1194	1198	850	1636	930	705	1075	1386	1302	1140	1512	808	1010	1436	737	547	1255	1099	1312	912	1349	1985	985	919	701	581	597	1277	1178	659	1572	1489	990	927	532	893	1405	1219	828	1354	656	517	856	2150	1647	1057
ENSG00000083454	185	267	165	234	161	17	69	121	84	90	64	175	55	159	127	110	298	110	172	150	138	159	26	155	103	109	99	205	277	68	106	76	260	129	234	152	340	88	150	341	202	305	235	240	139	36	37	63	133
ENSG00000083457	8704	5873	7315	8206	3634	737	2398	3170	2091	3752	2044	2581	1659	3603	4394	3762	6186	4405	4839	4134	2041	6464	999	4237	2682	3441	1338	4403	6173	2946	2786	5099	7661	5013	8306	3756	6481	2461	5768	6132	5202	7599	4409	5566	709	1329	2937	2031	2562
ENSG00000083520	979	988	760	881	963	630	791	619	820	625	501	649	510	960	801	701	951	734	862	691	734	826	479	680	717	1231	1299	959	725	890	681	971	941	1058	1014	582	975	302	749	684	754	880	953	672	615	511	1032	774	747
ENSG00000083535	301	578	346	449	562	309	277	289	564	239	250	204	173	187	248	246	348	277	319	244	249	261	202	255	259	388	791	352	368	301	449	435	235	418	368	138	686	163	349	205	286	462	255	218	167	198	286	267	289
ENSG00000083544	456	616	451	589	656	476	482	470	494	391	333	349	241	389	348	409	425	410	551	390	348	433	254	416	470	605	593	545	417	285	299	412	377	571	566	281	708	163	307	327	332	367	389	303	377	282	703	487	413
ENSG00000083622	5	8	0	0	40	0	6	23	3	7	10	22	6	15	23	3	8	9	15	10	7	21	0	5	18	11	35	21	0	19	0	7	0	6	22	14	5	2	16	16	11	2	32	0	0	1	2	9	9
ENSG00000083635	69	97	26	80	74	70	94	24	95	55	67	58	37	121	123	93	76	60	61	55	100	73	44	61	69	162	334	86	166	59	37	73	74	98	118	73	167	42	140	136	69	105	118	80	31	40	90	80	105
ENSG00000083642	1057	1250	1101	1203	1296	752	618	611	1294	637	643	752	483	998	638	845	962	696	928	837	752	1071	710	844	769	1731	1530	1087	1057	911	676	1041	961	1145	1319	739	1625	442	1103	893	851	1209	826	703	491	457	1107	963	895
ENSG00000083720	609	419	553	482	279	298	286	241	451	252	175	201	147	250	441	405	465	381	332	327	402	313	193	329	207	647	2082	582	690	351	354	615	532	384	569	355	622	168	492	712	397	434	398	363	484	231	263	178	813
ENSG00000083750	196	225	248	261	210	95	256	73	167	132	124	186	127	114	215	208	157	148	199	208	170	206	140	199	189	165	246	130	78	207	228	348	104	291	154	134	177	76	95	161	158	105	238	67	64	78	127	164	79
ENSG00000083782	2	0	0	0	0	0	0	0	0	0	1	0	0	0	0	1	0	0	0	4	0	0	0	0	0	0	0	0	0	0	0	0	0	0	0	0	0	0	0	0	0	5	0	0	0	0	0	0	0
ENSG00000083799	3185	3365	3147	3302	2664	982	1501	1289	2026	1367	1034	1600	1058	1955	2362	2118	2575	2148	2845	1986	1390	2262	903	1950	1588	2739	1513	2299	3102	2318	1661	2252	2722	2500	2582	1680	4231	713	2394	2430	1953	2974	2240	1783	944	679	1318	1556	1516
ENSG00000083807	39	37	53	24	55	4	28	44	10	45	75	62	53	97	2	37	70	33	22	34	72	99	164	67	85	37	64	44	21	8	17	56	84	55	55	29	0	40	43	81	92	37	55	37	28	20	73	59	20
ENSG00000083812	172	126	222	225	181	56	138	128	59	142	121	157	178	171	145	155	219	135	145	172	111	232	26	210	139	155	66	147	85	62	95	190	130	141	209	127	419	63	187	140	132	84	171	155	26	91	196	142	156
ENSG00000083814	661	430	428	421	278	103	186	231	245	194	174	200	122	254	471	326	397	323	335	279	219	293	97	237	137	356	53	272	194	66	152	300	377	408	430	164	262	89	276	270	331	371	452	302	48	31	165	78	110
ENSG00000083817	137	98	116	170	173	91	64	67	24	52	28	44	61	82	66	52	63	77	47	60	84	63	0	63	58	48	109	72	107	51	14	54	96	68	94	49	47	33	96	17	52	108	85	54	26	26	59	59	29
ENSG00000083828	342	548	368	342	301	197	304	190	399	233	178	235	167	138	103	240	338	270	235	251	222	262	287	190	234	305	455	280	442	169	236	337	304	457	342	173	430	97	194	112	284	206	244	209	141	148	242	208	194
ENSG00000083838	62	53	90	119	59	5	74	57	35	68	62	48	57	82	56	90	85	82	57	80	51	103	12	90	145	50	51	57	39	23	66	136	144	160	145	28	96	39	45	174	107	97	64	42	54	46	66	67	61
ENSG00000083844	316	276	300	357	199	95	171	129	296	167	180	218	117	258	117	164	381	218	234	261	200	310	140	192	200	365	274	207	364	121	251	219	285	210	386	119	293	165	195	254	194	375	218	258	142	120	263	170	189
ENSG00000083845	5890	2654	4050	3345	3726	2481	2889	2327	2184	3649	2421	3273	2602	4321	3481	3831	4463	3126	2543	3549	4370	4311	4718	4193	3781	3370	6276	4303	2555	1702	2118	3962	2871	4000	6483	2347	3958	2323	4793	2714	3538	3627	4291	3894	3238	3436	5385	3360	3751
ENSG00000083857	7303	10153	9815	10468	14950	10421	16396	7888	14336	6267	13716	9904	9220	10735	4856	9345	9597	7528	4702	7248	10954	12224	8281	11474	18207	14515	14575	10436	6968	17902	11489	16676	5378	16272	11633	7995	8782	5336	9421	9051	10413	7446	9241	4520	10330	10542	23892	18039	13099
ENSG00000083896	2660	3101	2469	2934	3156	1395	1667	1618	2386	1486	1651	1829	1525	1930	2299	2129	2724	2077	2500	2100	1863	2384	1707	1967	1920	2316	3119	2028	2208	1916	1926	2606	2036	2775	2711	1475	3366	1095	1857	1924	1949	2179	2120	1658	1714	1260	2104	1793	1914
ENSG00000083937	927	2076	943	1261	1977	1512	1561	1125	2335	888	1276	1126	1111	997	1096	1024	1508	1244	1489	1100	1089	1280	728	1245	1924	2117	1495	1103	1135	2093	1328	1687	1098	2186	1544	876	2470	586	1303	1465	1315	1657	1108	717	1233	1014	1714	1340	1178
ENSG00000084070	1845	1392	1359	1084	969	456	783	1049	599	659	546	827	444	858	877	1102	1276	975	1229	1044	1152	1144	829	1134	912	906	1132	984	1135	648	910	1223	945	1485	1391	771	1544	463	963	924	854	1103	941	1034	763	674	894	505	828
ENSG00000084072	863	1171	505	529	632	430	506	312	497	333	456	344	554	630	555	685	530	374	294	432	440	470	457	421	450	640	1082	628	451	620	302	714	738	996	869	472	1125	384	831	689	408	517	422	558	286	388	727	366	491
ENSG00000084073	1241	1559	1093	1413	1507	1111	1450	985	2015	906	859	925	985	919	908	907	1340	1181	1052	1075	1216	1297	561	1122	1398	1900	2320	1263	1369	1678	1551	1521	887	1727	1560	726	1893	631	991	871	1209	1251	999	811	1048	813	1445	1310	1475
ENSG00000084090	2739	2700	2479	2508	3361	2337	2448	1915	2631	2051	1557	2276	1923	1991	1933	2104	2768	2159	2168	2221	2657	2503	2175	2599	2283	3241	5483	2724	2421	2436	1786	3370	2339	2984	3466	1605	3679	1445	2471	1869	2528	2821	2043	1610	1897	1929	3351	2644	3178
ENSG00000084092	492	412	486	580	574	586	442	323	554	382	373	472	351	336	269	464	487	276	442	465	533	538	305	592	435	458	600	524	504	471	357	702	477	569	648	316	746	229	667	362	557	328	497	356	431	303	726	574	496
ENSG00000084093	1571	1860	1486	1603	1328	694	1038	873	1291	1000	778	967	846	1241	1090	1123	1737	1156	1459	1363	1027	1294	938	1194	1014	1734	1459	1173	1298	1162	1074	1568	1291	1459	1442	888	1830	498	1185	878	1046	1368	1119	905	817	719	1115	1196	849
ENSG00000084110	50	32	32	70	38	48	72	75	104	28	40	50	33	11	14	69	34	33	31	66	26	42	0	60	57	61	11	8	25	19	35	96	35	16	24	58	57	9	21	101	54	28	13	89	82	24	46	48	33
ENSG00000084112	2109	1548	1532	1646	1154	682	868	1428	684	828	763	923	834	1924	1240	1103	1265	934	975	951	867	1202	621	989	1190	1254	695	1102	991	912	874	1244	2299	1446	2069	889	2384	828	1508	1800	988	1351	924	1300	777	564	830	819	621
ENSG00000084207	2122	1089	1855	1304	1747	1170	2528	1560	1072	1639	1756	1457	1908	2908	1708	1717	1728	1832	1369	1896	2835	2215	2815	2749	2023	1811	4449	2060	1412	1369	1276	2077	1656	1832	3615	1488	2348	1929	2415	1575	2222	1906	1311	2320	3604	2690	3482	1964	3463
ENSG00000084234	9855	11142	11028	12390	16945	12978	17020	11181	15080	11207	16234	14874	15163	18868	8827	12590	17230	11816	7273	13605	12149	14228	12347	15128	29121	11808	9829	8238	6412	14737	14731	16321	8861	22005	17898	9863	10980	6151	12204	13075	12369	11353	14943	6939	8134	11238	26415	19989	11195
ENSG00000084444	207	140	92	116	225	92	150	126	250	125	157	125	125	150	148	167	235	157	64	197	91	124	153	113	176	186	93	125	64	72	123	225	103	238	162	92	144	64	104	140	96	99	200	85	26	79	223	153	80
ENSG00000084453	0	2	0	0	0	0	0	0	0	8	2	10	3	0	33	12	4	2	0	3	5	1	0	4	3	0	0	14	18	0	27	0	0	0	10	0	0	0	4	0	3	0	0	0	0	0	7	3	4
ENSG00000084463	1472	1233	1092	1337	1089	748	851	785	974	758	661	888	691	1255	838	998	1155	939	1075	852	928	961	818	959	997	1327	1934	1383	1232	894	741	1115	1345	1397	1498	779	1618	396	1131	1097	836	1315	1040	766	607	789	1226	962	1149
ENSG00000084623	1769	1465	1426	1361	1610	1221	1712	1297	1172	1070	892	1266	1092	2024	1219	1166	1297	1142	1133	1212	1613	1458	1181	1637	1334	1357	2885	1621	1162	1307	1144	2027	1293	1484	2386	949	2018	872	1818	961	1506	1580	1622	1195	1343	1021	1890	1260	2001
ENSG00000084628	0	0	2	0	1	0	0	0	0	0	0	0	1	0	0	2	0	1	15	5	5	2	0	0	2	3	8	4	0	0	0	0	0	10	0	1	0	0	0	0	0	0	0	0	0	0	0	0	0
ENSG00000084636	444	569	392	597	851	427	774	327	410	535	717	715	700	1148	452	763	733	580	217	767	646	746	793	900	1197	323	511	273	174	303	482	746	336	1117	624	376	259	179	521	423	867	394	606	248	817	445	1031	905	257
ENSG00000084652	1850	1396	1832	1663	1251	701	1104	1240	860	1052	945	1053	900	1416	865	1445	1688	1278	1414	1312	1437	1701	1067	1544	1196	1288	1921	1620	1056	894	818	1776	1538	1736	2089	945	2012	723	1437	914	1269	1292	1079	1317	944	813	1413	1098	1539
ENSG00000084674	41137	155625	77556	102361	173323	129849	155170	84658	166096	86586	125053	103395	84804	114383	41197	110025	96619	82135	50032	88447	61966	102987	52263	84137	252042	101299	5682	53744	41746	194593	122705	136264	49601	235433	101812	87236	58616	30631	65523	127005	94760	40208	89171	24030	18415	56099	167194	185262	49824
ENSG00000084676	3047	3762	2778	3325	4070	2647	3787	1847	3116	2393	2693	2717	2500	2176	1946	2482	3189	2354	2730	2541	2397	2761	1752	3036	3908	3827	2445	2674	2231	3217	3107	4141	2869	5190	4472	2169	4116	1381	2748	3035	2591	3930	2587	1659	1163	2040	4977	4450	2561
ENSG00000084693	389	283	288	369	233	222	201	143	165	236	206	209	173	257	175	238	304	238	174	246	202	313	130	337	281	195	317	172	199	143	211	303	267	364	353	200	308	207	287	229	249	309	355	208	334	177	358	253	311
ENSG00000084710	22	47	19	16	11	2	8	0	0	11	10	26	17	0	9	4	26	28	4	23	27	27	0	32	10	5	11	12	2	10	6	9	14	0	10	17	20	16	58	0	6	7	15	15	32	21	5	3	11
ENSG00000084731	73	45	92	83	55	15	35	25	10	47	32	32	25	109	90	75	66	63	81	49	48	99	56	66	18	24	34	51	40	19	43	21	116	122	94	77	184	32	86	4	70	59	86	91	21	8	58	63	33
ENSG00000084733	2179	2887	1945	2176	3096	2092	2645	1606	3419	1595	1783	1904	1702	2261	1823	1902	2479	2219	2018	2157	2277	2662	1696	2466	2890	2769	3955	2473	1816	3752	2791	3035	2232	3555	3363	1596	4103	1291	2333	1351	2061	2798	2011	1477	2494	1899	2997	2461	2707
ENSG00000084734	39	83	22	120	47	53	60	23	25	80	138	17	9	0	30	89	34	33	9	33	27	72	136	46	148	65	5	58	61	130	34	14	14	211	42	48	8	17	14	51	23	4	22	39	160	46	62	76	27
ENSG00000084754	15150	15276	12523	14486	20208	15640	21203	10669	17036	11254	13320	11674	13683	14740	10186	13197	14799	13228	9569	13645	13298	12532	11879	14352	17187	15970	14934	13457	10472	18579	12994	21098	11366	22968	22860	10637	19275	6981	16099	12598	16779	16870	13415	8728	6985	13119	25017	20954	16612
ENSG00000084764	118	107	116	94	213	109	153	35	132	96	156	192	123	157	156	147	182	139	73	114	155	221	71	173	271	55	63	40	9	90	96	105	50	331	116	78	15	74	225	91	88	55	85	77	45	48	153	143	29
ENSG00000084774	1168	561	852	951	651	393	545	643	213	474	548	555	463	790	650	628	900	615	626	660	712	953	402	773	653	574	1752	863	619	371	463	869	945	725	1200	468	733	523	671	602	593	906	611	652	744	517	661	362	985
ENSG00000085063	923	841	874	807	1185	1006	1778	1184	1205	801	1384	1163	1017	1190	1001	676	1480	1177	1094	1057	958	1148	1769	965	2516	1481	765	564	807	1996	1542	976	915	2097	1136	767	2578	460	809	1054	501	958	842	568	2314	681	828	1031	512
ENSG00000085117	1027	667	1302	1005	1412	1074	1821	1105	936	1016	1493	1370	1373	1749	724	1310	1267	904	873	967	1129	1307	1251	1620	1910	1259	974	835	747	996	1573	1278	793	1625	1580	918	1444	554	1247	1523	1267	1685	1447	981	888	1184	2014	1288	1247
ENSG00000085185	444	277	465	359	437	140	244	196	483	218	327	345	231	468	397	356	284	356	336	311	395	498	276	629	395	173	208	300	280	291	535	333	250	432	430	252	481	221	383	413	379	329	334	250	191	236	496	439	173
ENSG00000085224	2695	4605	3291	3951	3584	1899	2074	2251	3735	1944	1753	2121	1742	2733	2913	2171	3187	2440	3898	2367	2235	2529	1497	2212	2278	3837	4404	3012	2763	2434	2721	3355	3280	3845	2792	2193	4611	1168	2576	2250	2492	3362	2659	1902	1634	1435	2479	2428	2233
ENSG00000085231	743	1250	762	826	866	696	800	717	984	420	467	522	492	451	397	572	715	559	766	472	537	635	687	679	735	906	1189	699	803	830	408	681	641	953	818	498	1188	276	584	633	698	817	558	416	435	367	604	549	612
ENSG00000085265	210	55	25	28	63	19	66	207	32	26	29	52	25	139	99	105	22	37	63	79	32	35	28	69	9	17	3	58	18	10	46	23	55	32	59	129	62	51	31	2	21	19	6	155	71	5	24	2	21
ENSG00000085274	266	324	242	350	276	196	203	170	196	171	150	202	158	264	206	211	303	193	285	272	199	298	274	210	244	285	390	254	194	287	83	360	190	334	314	177	324	111	189	71	134	252	268	120	108	77	270	172	212
ENSG00000085276	714	480	427	493	751	817	750	664	934	356	515	477	612	778	630	461	847	454	631	536	999	432	688	1090	803	869	2539	971	654	1402	882	919	387	547	1292	316	1104	551	739	568	424	559	248	319	961	1043	832	603	886
ENSG00000085365	502	478	446	426	774	428	502	241	974	393	405	424	380	624	441	471	533	498	719	548	495	493	359	532	389	722	889	584	527	685	482	523	527	702	590	367	1011	220	431	402	459	568	329	292	532	269	603	626	570
ENSG00000085377	1254	1165	1137	1215	1466	1154	1301	738	1333	820	786	873	969	1447	781	954	1237	933	945	1020	1167	1178	932	1206	1077	1366	3090	1239	1197	1356	956	1518	1182	1324	1744	823	1628	654	1186	723	1166	1394	972	879	1146	1005	1610	1268	1543
ENSG00000085382	200	513	316	313	466	291	278	91	443	257	345	296	301	288	92	302	336	241	331	340	303	319	116	255	384	340	272	224	245	448	280	356	313	487	350	222	435	90	224	240	198	205	285	224	114	101	373	334	227
ENSG00000085415	462	469	463	490	556	408	337	192	658	302	245	316	303	393	344	299	451	359	566	394	521	442	453	434	338	546	1178	486	685	456	290	481	427	397	575	195	595	234	401	539	374	506	278	243	289	212	505	364	543
ENSG00000085433	278	335	241	152	182	139	150	177	107	124	155	157	134	327	170	234	271	180	145	200	198	265	133	177	177	280	178	185	224	118	236	343	169	327	220	181	271	114	170	312	114	323	188	196	193	74	205	195	122
ENSG00000085449	1336	1488	1409	1553	1618	1041	1164	967	1404	950	929	1018	920	1372	1056	1028	1431	1048	1344	1129	1028	1509	703	1125	1280	1477	1886	1304	1620	1265	1025	1333	1368	1786	1639	844	1701	592	1315	1208	1109	1399	1350	953	1195	642	1140	1116	1509
ENSG00000085465	64	48	55	28	34	32	19	0	0	15	9	25	10	37	4	22	29	30	16	27	38	42	0	27	16	34	22	58	14	0	0	21	0	40	26	27	62	0	24	30	18	3	4	18	0	8	15	8	29
ENSG00000085491	1270	1937	1230	1292	2484	1807	2045	1148	2866	1060	1361	1652	1466	1191	993	1280	1721	1583	1987	1291	1581	1733	1175	1630	2241	2262	2784	1364	1341	2974	1677	2165	1305	2733	1855	1205	2983	907	1943	1779	1701	2511	1753	675	1098	1271	2397	2524	1900
ENSG00000085511	691	799	982	792	964	556	599	539	644	620	572	634	535	694	685	677	889	709	681	729	698	701	463	697	623	822	1285	781	695	619	600	839	507	1055	1062	510	1053	338	643	958	621	912	737	549	506	329	717	765	650
ENSG00000085514	40	38	37	24	34	23	13	34	17	8	26	27	22	18	83	54	27	26	24	49	16	51	14	29	23	14	0	20	18	7	37	67	26	81	40	55	36	14	12	0	16	5	51	29	64	3	10	8	6
ENSG00000085552	321	1426	548	925	1279	401	1016	645	407	674	1528	1000	861	1398	406	1115	1409	1034	425	1392	511	1261	617	920	2571	279	47	226	121	454	467	944	188	1651	671	288	488	374	505	1009	765	340	1000	174	312	673	1089	1610	313
ENSG00000085563	3722	5648	4823	4626	3751	4048	3822	2554	3617	3142	3067	2791	2321	4283	2866	3997	4419	4126	2981	3014	2947	3416	1629	3029	3731	3871	446	2225	2798	2613	3379	3818	3504	4920	4674	2597	5519	1051	2749	4534	3400	4007	4159	1584	466	1147	3697	4482	1116
ENSG00000085644	319	207	318	238	196	157	355	258	152	269	434	318	332	214	324	434	443	233	166	292	289	414	314	393	447	248	181	229	295	133	200	345	282	482	465	182	273	171	343	229	259	142	388	298	204	261	612	293	338
ENSG00000085662	582	302	426	362	239	109	151	121	200	207	154	274	145	336	504	368	301	205	335	213	337	307	135	299	217	176	206	342	284	123	144	240	596	275	467	264	425	185	535	382	301	323	228	313	150	102	125	142	199
ENSG00000085719	2218	2124	1826	2059	2520	1978	1959	1520	2504	1269	1384	1597	1418	1935	1532	1635	1985	1824	2536	1692	1647	2138	1493	1898	2035	2957	2606	2000	1736	2067	2198	2236	1602	2717	2383	1219	2824	856	1807	1446	1703	2469	1844	1131	1145	1163	2778	2252	1764
ENSG00000085721	1121	1270	1028	1295	1322	864	993	802	908	728	721	744	660	1428	813	879	1117	978	1067	1030	897	898	622	893	945	1364	1361	1176	1512	715	641	1036	1202	1462	1062	693	1451	500	896	962	976	1300	867	597	674	643	875	981	858
ENSG00000085733	2673	3262	3535	3675	4489	3025	5466	3509	2810	2883	4350	3612	3990	3945	2426	4044	3615	3311	1974	3103	3866	4551	3420	4918	6195	3928	6166	3269	2484	3006	3848	4630	2475	6431	4397	2349	4246	1813	4154	3801	4478	3475	4679	2037	4491	3486	6403	5297	4613
ENSG00000085741	26	127	16	6	43	11	81	33	29	24	72	34	41	77	30	36	85	49	28	68	52	65	115	247	63	5	21	25	85	42	9	47	0	76	121	18	38	26	0	29	30	50	64	7	52	94	65	93	52
ENSG00000085760	1001	1056	1151	1038	1304	1291	1084	742	1431	706	716	930	813	1073	642	841	965	946	948	896	978	920	729	1057	990	1280	2389	1176	1165	925	633	1420	1107	1593	1462	657	1661	507	1068	810	1294	1086	798	747	939	682	1313	1101	1249
ENSG00000085788	1546	2047	1331	1834	2113	1316	1967	1168	1912	995	1264	1242	1216	1358	1506	1497	1771	1453	1713	1323	1233	1728	700	1364	1823	2148	1339	1230	1100	1453	1441	1918	1571	2264	1550	987	1947	658	1298	1598	1569	1651	1479	875	452	742	1799	1523	1004
ENSG00000085831	208	94	231	207	148	198	136	75	160	241	97	209	186	253	195	373	324	252	166	235	318	258	363	426	213	308	1004	260	181	214	287	343	245	524	304	156	191	159	242	44	289	249	377	281	424	182	264	302	459
ENSG00000085832	2582	2687	2305	2388	2433	1124	1614	1352	1826	1385	1044	1756	1084	1569	1826	1588	2245	1905	2010	1750	1231	1865	1328	1547	1570	2693	2061	1892	2597	1964	2003	2361	2106	2517	2621	1464	3072	831	1786	2217	1971	2813	1709	1265	909	885	1812	1684	1519
ENSG00000085840	5	3	17	37	47	24	56	15	34	12	12	35	22	0	35	14	31	22	51	25	90	37	45	51	34	63	346	96	58	20	23	33	59	38	123	22	35	15	94	36	66	54	3	24	117	51	40	13	116
ENSG00000085871	504	685	423	487	922	882	1105	472	991	579	686	541	650	641	417	608	856	694	688	636	784	856	832	664	1066	839	986	747	554	943	930	976	430	897	887	472	1036	417	660	314	723	793	630	465	500	625	1224	933	637
ENSG00000085872	405	206	416	355	264	169	355	87	100	333	320	308	269	348	271	402	475	324	307	369	347	454	238	462	358	170	366	296	197	254	216	372	238	510	588	226	259	199	304	364	153	331	306	366	263	301	525	310	400
ENSG00000085978	1032	1311	1160	1439	1109	662	964	725	649	743	760	803	590	876	880	956	1112	896	921	878	916	1064	367	1029	1060	980	1176	987	800	967	762	1537	1204	1428	1443	747	1138	466	736	678	1023	1113	1007	611	557	645	1019	906	806
ENSG00000085982	818	1014	807	1144	1345	1030	1115	571	1074	717	1154	949	953	1337	997	1205	1148	907	552	1048	885	1042	998	968	1309	750	1613	828	672	963	614	1540	808	1396	1266	763	1079	332	957	865	639	888	1257	787	740	663	1409	1320	1146
ENSG00000085998	1049	891	894	1115	1053	694	1368	902	634	914	838	1000	923	1289	805	1088	1042	822	724	1014	1044	1103	1078	1267	1660	878	994	732	672	826	788	1136	704	1345	1227	554	1040	566	996	790	1140	851	1243	501	841	640	1402	1093	1021
ENSG00000085999	35	50	52	29	38	39	37	0	63	32	27	24	22	87	33	13	36	14	26	31	78	43	19	48	35	66	251	62	11	18	9	29	12	22	94	38	123	41	62	22	31	117	7	40	119	42	15	20	188
ENSG00000086015	1350	1486	2013	2201	2267	1351	2444	1366	1112	1741	2343	1924	1770	2347	1067	2238	2145	1385	1184	2051	1700	2157	1509	2174	2724	1628	2130	1435	1306	1260	1326	2107	1430	3877	2905	1736	2027	783	1810	1495	2248	1568	2335	890	1561	1505	2969	2924	1690
ENSG00000086061	2333	3137	2352	2429	3254	1996	2055	1968	3040	1475	1640	1685	1700	2375	2209	1592	2399	1963	2680	1632	2100	2530	1245	2812	2883	3091	5231	2970	2021	2740	2224	2755	2376	2834	3179	1560	4486	1242	2173	2202	1998	2882	2167	1953	3462	1703	2609	1826	3301
ENSG00000086062	1337	1739	1446	1253	1021	953	1247	826	1225	921	1019	1125	1005	1413	1091	1154	1401	1003	1048	1120	1226	1378	1247	1321	1397	1409	1852	1109	733	1472	1158	1523	1081	1654	1815	836	1748	625	1375	1446	1026	1578	1238	916	1369	906	1512	1144	1140
ENSG00000086065	1183	1965	1344	1802	2262	1631	1606	1214	2072	1033	1359	1410	1389	1461	1520	1392	1813	1245	1314	1452	1214	1340	734	1438	2275	1785	1673	1167	1242	1979	1907	2055	1327	2435	1747	1093	2869	740	1435	1228	1528	2052	1511	885	995	811	1813	1944	1226
ENSG00000086102	1290	1622	1251	1472	1192	902	1120	752	1021	904	890	990	707	1364	991	1214	1349	944	1090	1003	818	1022	573	960	1329	1138	1633	1029	1384	721	851	1615	1198	1751	1498	760	1750	465	950	1211	946	1050	1102	666	436	617	984	945	863
ENSG00000086159	1	0	0	0	0	0	1	0	0	0	0	0	0	0	0	0	0	2	0	0	1	0	0	2	0	0	0	0	0	0	0	19	0	0	0	0	0	0	0	0	2	0	0	0	0	0	0	0	0
ENSG00000086189	504	420	553	596	420	333	278	299	659	254	217	260	214	369	262	358	448	306	555	340	325	426	136	367	387	483	573	472	624	497	252	601	448	446	447	295	639	157	344	362	344	516	214	195	221	183	342	276	348
ENSG00000086200	255	240	208	126	117	118	135	21	195	85	66	95	131	57	182	98	174	156	185	107	144	161	71	206	129	201	465	209	199	120	125	184	120	182	224	92	264	89	130	31	127	178	116	95	101	116	94	83	254
ENSG00000086205	7394	13040	9262	13081	18563	18044	15356	12851	16431	10963	14937	12855	15379	15877	8525	13727	19308	9979	7663	15648	8063	12042	10613	11520	28008	12185	7449	7849	6324	12888	17438	16531	7426	22317	12696	8863	13546	3883	10104	12818	9967	10497	12482	4897	5523	9763	13095	16028	10561
ENSG00000086232	1900	1814	1854	2150	2916	1784	1901	1255	2330	1704	1423	1563	1572	1737	1662	1821	1903	1705	1641	1910	1891	1898	1490	1929	1961	2292	3598	1998	1819	1967	1774	2424	1902	2616	2820	1375	3011	908	1944	1635	1761	2330	1863	1295	1648	1484	2423	2204	2000
ENSG00000086288	25	6	8	0	6	8	7	16	0	1	8	11	3	0	18	11	2	0	0	1	2	4	0	4	0	5	0	0	8	0	0	7	0	0	4	4	0	0	10	0	0	0	0	0	0	2	8	7	1
ENSG00000086289	254	991	250	188	320	150	312	211	376	137	264	180	179	173	130	147	210	461	310	185	393	165	304	314	582	334	273	137	187	518	266	257	174	147	327	229	213	150	212	271	358	192	371	107	155	300	362	464	85
ENSG00000086300	165	196	98	122	52	77	55	178	159	60	26	49	42	113	161	89	124	101	166	98	94	105	55	74	90	229	175	147	40	127	111	58	98	95	138	88	101	30	109	102	83	121	42	108	47	30	27	34	50
ENSG00000086475	751	622	618	538	758	415	549	676	420	457	447	458	416	629	356	522	655	393	579	522	534	560	546	650	537	556	1024	563	523	599	248	479	476	640	784	384	598	328	655	634	564	734	458	543	405	447	783	655	676
ENSG00000086504	446	266	503	334	368	397	504	274	416	380	488	457	529	570	190	472	583	371	428	494	391	524	160	575	500	403	692	461	339	215	290	497	352	508	869	407	313	281	421	415	420	553	578	474	335	557	733	484	597
ENSG00000086506	3	0	0	0	0	0	0	0	5	2	2	9	1	0	0	2	4	0	0	4	0	2	0	4	6	1	0	1	0	1	0	0	0	0	3	3	0	0	0	0	0	0	3	0	0	0	0	0	0
ENSG00000086544	510	453	366	467	502	207	669	203	309	506	554	426	455	549	272	501	439	347	284	403	552	538	500	742	704	404	446	375	221	329	536	430	250	644	641	280	473	288	481	449	560	664	655	370	590	593	933	677	432
ENSG00000086548	276	1376	1173	1648	1053	1901	1270	1258	1881	494	1869	1705	1968	2036	777	1158	1740	1132	824	1783	910	1291	1166	724	4104	1383	850	520	555	2357	2993	1602	894	2269	762	1135	2023	613	1268	1654	1665	403	1900	701	2678	1135	977	1856	1094
ENSG00000086570	63	51	40	97	49	47	73	46	70	42	26	51	59	42	6	36	89	35	55	37	57	88	38	44	50	45	36	57	70	34	13	123	89	34	82	63	24	2	33	71	58	21	34	36	29	59	108	78	20
ENSG00000086589	1218	1072	855	1074	1050	572	793	652	708	632	597	666	624	968	868	776	1156	710	744	832	757	835	453	925	781	813	1093	931	1024	628	668	948	1076	1226	1297	556	1307	474	873	774	704	922	948	607	552	339	801	745	780
ENSG00000086598	2819	3120	2180	2396	3259	2515	2601	1901	3835	2193	1822	1852	1997	2430	2644	1928	2862	2531	2926	2872	2783	2651	2413	2639	2482	3688	7112	2801	2682	3693	2377	3163	2650	4020	4097	1816	4709	1326	2420	1494	2323	3358	2244	1721	3192	1811	3054	2884	3856
ENSG00000086619	512	582	376	536	709	337	244	411	733	378	421	526	326	706	308	352	548	356	333	541	336	447	458	486	719	450	1311	312	230	307	317	345	442	1108	451	342	509	206	313	179	288	412	444	263	355	298	411	598	442
ENSG00000086666	1207	1313	1013	1189	1461	867	1120	766	1482	843	863	1016	979	966	1150	1062	1388	1167	1407	1242	1078	1228	1009	1154	1461	1802	1622	888	989	1409	928	1295	1045	1649	1461	820	1948	426	1019	1024	1128	1377	1223	966	841	796	1464	1326	920
ENSG00000086696	2383	2395	1989	2401	3714	3969	5143	2673	3594	2048	3515	2440	3834	4754	1825	2208	4036	3516	2070	2458	2673	2802	2963	2896	4521	3431	1639	1825	1576	3169	4565	3902	2243	4728	4059	2035	4426	1470	3259	2852	2996	2509	3280	1271	888	2024	6856	3245	1933
ENSG00000086712	610	523	597	781	611	424	433	278	472	451	299	361	338	702	551	517	528	497	471	514	538	593	238	372	476	617	1050	591	475	491	388	767	906	969	825	438	839	194	587	541	497	588	452	439	432	313	525	442	423
ENSG00000086717	4	2	4	0	9	0	11	0	0	1	4	2	4	22	1	11	0	1	6	3	4	5	0	4	0	0	5	6	0	0	0	0	0	3	8	13	0	0	2	0	14	0	0	9	0	5	1	0	2
ENSG00000086730	1047	557	284	304	486	266	554	612	253	444	372	466	395	768	759	486	303	313	524	319	331	397	196	360	645	230	182	284	323	429	282	410	1327	373	1004	435	1025	337	940	998	462	286	663	1074	171	239	81	236	173
ENSG00000086758	8887	7070	8385	8499	7007	4321	6283	4348	5169	4800	4396	4848	4154	6082	5259	6153	6653	5241	5091	5039	5141	6755	4306	5973	5909	6261	9270	7177	6483	5509	5133	8629	6296	8580	10478	4835	9240	3637	6761	8152	5013	6865	5986	4872	3935	3820	7517	5615	5708
ENSG00000086827	269	398	327	518	523	277	335	371	207	219	169	228	210	280	230	215	258	304	263	285	248	309	348	256	301	404	836	438	368	339	371	299	225	554	410	180	670	192	311	201	282	258	209	203	299	149	359	245	339
ENSG00000086848	187	102	142	97	46	92	57	57	55	85	50	81	60	25	52	79	114	120	133	92	110	95	134	92	125	115	146	72	106	129	22	141	39	112	107	59	148	62	131	8	110	98	144	82	49	91	81	77	129
ENSG00000086967	5	1	24	26	10	0	0	0	0	3	0	11	1	46	0	11	10	0	6	8	6	12	0	6	1	8	5	19	0	4	0	0	0	1	16	8	2	5	15	0	2	5	0	10	1	11	6	2	13
ENSG00000086991	0	1	0	0	0	0	0	0	1	5	2	9	2	0	0	12	0	4	0	12	7	4	0	3	6	0	0	7	0	0	0	0	0	3	11	9	0	0	0	0	3	0	0	0	0	0	1	4	14
ENSG00000087008	289	229	329	245	440	234	446	176	203	284	330	314	274	457	289	426	395	324	190	385	361	366	272	463	442	173	262	368	372	358	322	328	174	503	525	330	379	156	567	224	361	418	323	277	272	288	658	471	526
ENSG00000087053	595	481	441	423	359	361	435	112	1001	270	253	260	249	330	247	283	381	418	442	370	374	415	277	368	335	463	1048	396	446	325	353	480	542	360	561	240	562	150	454	327	333	458	369	250	238	216	356	330	384
ENSG00000087074	518	532	1784	734	574	634	959	566	479	564	969	791	624	903	434	843	796	471	303	728	849	804	462	1081	834	498	597	666	334	611	916	886	575	1136	1074	715	679	289	923	1212	660	1132	739	635	971	899	904	833	450
ENSG00000087076	25	27	14	34	48	8	35	1	32	20	14	35	24	57	37	18	10	13	27	24	26	33	0	29	22	2	44	8	58	4	0	11	13	35	32	9	10	5	27	0	11	42	30	21	39	13	19	28	11
ENSG00000087077	148	13	47	108	57	11	153	135	73	79	41	82	38	138	33	57	113	30	45	121	138	110	62	76	85	118	235	41	80	7	13	124	82	51	51	63	16	57	94	25	49	113	202	21	255	301	73	16	50
ENSG00000087085	149	313	242	367	337	253	1079	286	252	466	860	552	696	1429	254	516	957	318	183	852	381	1141	994	838	1242	243	71	149	118	517	476	566	157	1159	589	283	240	210	647	377	391	266	431	175	1643	609	428	501	684
ENSG00000087086	16016	11329	15029	13373	21944	18088	23825	14696	13007	15338	17443	17979	18010	25809	17411	18337	20750	14685	12983	16455	15502	25233	18287	21774	26508	16478	13089	13205	11821	11721	14757	16823	18383	27669	27602	12418	25272	11388	19300	16818	19442	19978	22614	12935	9643	16241	35887	22441	16250
ENSG00000087087	2310	2094	2366	3064	1898	1032	1722	1392	1051	1660	1686	1723	1533	2243	2016	1974	2454	1940	1408	1965	1858	2452	1711	2119	1945	1473	3336	2064	2067	1277	1023	2124	1768	2546	2913	1261	1834	1115	2231	1938	1781	1838	2053	1758	1773	1648	2610	1668	2484
ENSG00000087088	1017	1024	1137	1063	1177	621	1425	918	639	902	1352	1121	1037	890	711	1159	1371	926	972	1061	1057	1425	674	1507	1371	1224	1059	1099	828	725	886	1263	1179	1463	1580	936	1303	596	1637	1018	1343	1259	1611	908	891	966	2094	1276	1288
ENSG00000087095	535	504	395	471	508	466	535	369	533	407	402	413	431	449	286	429	492	370	318	446	474	471	393	574	499	485	1180	627	466	433	399	373	562	595	535	296	884	229	608	314	518	534	368	365	381	220	496	553	466
ENSG00000087111	1107	1019	1155	1066	1240	892	1372	603	886	940	1029	1055	1015	1233	595	1200	1380	955	855	1029	1156	1290	1151	1088	1553	1035	841	843	928	748	963	1062	847	1542	1462	881	1313	512	997	1090	1084	1089	1114	830	618	668	1706	1275	994
ENSG00000087116	0	4	6	12	4	0	0	0	2	28	40	27	28	20	25	20	14	13	16	22	14	22	45	27	27	38	0	1	87	2	34	9	35	23	16	7	0	15	25	30	16	26	21	40	0	8	38	18	8
ENSG00000087128	0	0	0	0	36	0	0	0	0	0	0	4	0	0	0	1	0	2	0	4	2	6	0	2	2	0	1	0	19	10	14	0	0	0	11	4	0	0	0	0	0	0	0	0	0	0	0	2	2
ENSG00000087152	1536	1454	1504	1728	1512	788	1509	1192	1037	1223	1436	1301	1157	1630	968	1436	1888	1217	1078	1420	1327	1678	1111	1911	1879	1247	1431	1060	886	1206	1097	1773	1051	2070	2049	981	1439	634	1650	1585	979	1494	1475	1110	1303	1018	1938	1495	1332
ENSG00000087157	771	652	663	682	793	278	604	558	444	578	482	527	429	517	506	560	871	578	505	615	551	677	516	707	727	392	417	502	595	406	319	636	574	637	874	404	558	305	579	501	457	415	587	449	408	398	638	515	456
ENSG00000087191	848	811	830	1040	787	647	884	749	461	531	708	629	653	807	806	690	915	628	537	670	639	785	582	959	867	953	1075	781	644	722	762	798	614	1211	1138	620	904	411	732	487	924	997	882	610	754	552	998	682	703
ENSG00000087206	498	643	632	844	752	400	401	341	687	429	360	433	284	532	337	486	520	419	415	481	357	474	361	492	510	468	498	503	303	416	417	607	404	555	655	319	732	279	501	438	445	405	459	396	391	256	502	424	333
ENSG00000087237	17	10	6	11	6	1	24	0	7	14	0	13	10	0	0	22	17	6	11	14	13	24	0	24	27	7	14	21	0	40	3	17	79	25	26	21	12	8	38	0	16	16	0	31	26	9	7	4	30
ENSG00000087245	0	4	34	0	6	1	0	0	0	7	143	23	29	139	33	58	8	28	146	6	7	49	22	1	8	0	18	0	0	20	0	0	0	4	20	2	0	6	9	0	1	7	23	2	4	0	0	2	0
ENSG00000087250	0	0	0	0	0	0	0	0	0	0	0	0	3	0	0	0	1	0	0	0	0	0	0	0	3	0	2	0	0	0	0	0	0	0	1	0	0	0	0	0	0	0	0	0	0	0	0	0	0
ENSG00000087253	508	144	239	221	569	435	181	189	234	194	134	267	177	475	308	384	152	214	470	183	225	265	278	233	186	433	561	228	272	159	316	204	258	225	219	162	521	136	224	123	142	206	136	201	535	137	182	178	276
ENSG00000087258	186	177	290	229	154	4	84	123	57	141	93	107	57	110	89	199	178	166	96	175	115	322	64	165	138	95	72	92	133	44	97	134	268	239	161	91	111	78	251	96	90	120	157	108	25	58	94	104	66
ENSG00000087263	456	358	423	477	392	327	352	310	388	213	241	277	308	294	371	307	426	368	434	296	304	408	356	313	315	458	656	393	598	380	308	578	392	486	568	253	477	328	539	273	373	551	373	265	384	217	419	261	343
ENSG00000087266	2223	1576	1758	1902	1571	500	1351	1154	1103	951	1182	1376	874	1261	1343	1719	1383	1180	1566	1329	1190	1785	765	1983	1781	1270	676	1384	1027	889	1100	1438	1686	1687	2172	1171	1463	873	1918	2481	1544	1517	1502	1541	972	798	1491	1327	965
ENSG00000087269	583	362	485	500	376	219	316	221	461	218	207	312	164	505	401	337	349	316	298	273	360	352	238	402	239	340	854	404	397	355	191	646	458	320	592	254	628	248	445	143	361	425	378	480	358	252	305	197	398
ENSG00000087274	4869	4224	4548	4568	4707	2793	4335	2715	2691	3487	4000	3817	3519	4798	3205	4110	4538	3907	3433	3876	3797	4737	3120	4642	5068	4173	4582	4186	4044	3347	3200	4929	4352	5234	5912	3016	5037	2082	4562	3523	4230	4305	4791	3781	3030	3100	5351	4484	4199
ENSG00000087299	158	145	178	198	218	261	261	44	91	106	173	157	148	211	142	187	220	194	180	180	194	189	145	205	230	180	432	129	204	116	115	228	179	243	224	135	222	117	147	140	104	223	198	133	151	92	216	189	234
ENSG00000087301	228	163	157	244	183	177	107	189	298	128	104	166	145	133	254	188	146	142	173	174	153	194	131	101	135	368	542	172	129	114	193	163	155	251	172	164	244	107	118	150	117	245	156	67	140	99	201	183	164
ENSG00000087302	960	718	721	772	1151	636	722	785	1224	545	560	579	598	599	718	707	826	638	746	650	646	694	621	655	846	1137	1422	977	724	795	744	905	969	1185	873	586	880	291	689	671	780	1014	841	545	608	542	852	745	792
ENSG00000087303	65	33	63	104	71	65	40	37	106	43	50	37	39	44	35	59	74	30	63	51	33	45	36	41	67	159	12	31	26	19	78	216	38	39	39	32	8	27	52	79	24	87	44	15	0	52	82	34	41
ENSG00000087338	1022	719	689	972	1205	994	1064	597	1397	798	830	912	946	1399	585	969	1049	1016	1082	1013	946	990	859	1050	1013	945	1160	857	1052	1115	767	1161	962	1379	1091	580	1347	426	959	853	752	1008	861	547	465	668	1449	1341	794
ENSG00000087365	4646	3933	3846	4478	3778	2621	4334	2514	2622	3077	3249	3672	2885	4033	3279	4122	4013	3157	3128	3768	3263	3938	2791	3998	3843	3642	4936	3793	3128	2849	3357	4142	4100	5043	6156	2683	4341	1841	3906	3967	4116	4524	3956	2907	3362	2848	4573	4032	3790
ENSG00000087448	570	570	449	657	713	302	394	111	501	329	277	412	281	373	446	470	575	423	419	406	297	489	280	374	377	735	623	442	603	265	382	755	481	897	593	295	603	234	330	281	255	387	389	308	227	162	324	396	290
ENSG00000087460	10559	8210	10222	10105	9559	5546	9369	7097	6146	6274	7495	7913	7453	10735	7934	7773	9931	7759	7576	8180	7091	9417	6685	9298	9776	8537	8684	7911	8259	6984	8538	9511	9825	11005	12858	6006	11907	5142	10986	10301	8678	11711	10307	7730	6564	6557	10745	8569	7619
ENSG00000087470	1300	1681	1388	1486	1899	1008	959	1178	1211	943	782	944	824	914	1147	1119	1335	950	1329	1151	1034	1333	950	1150	1108	1536	2608	1389	1364	1478	965	1516	1596	1481	1722	708	1729	589	1105	724	1099	1412	1103	764	854	808	1229	1094	1344
ENSG00000087494	0	0	0	0	0	0	0	0	0	1	0	1	0	0	0	0	0	3	0	0	1	0	30	0	0	0	0	10	0	0	0	0	0	0	0	2	0	0	0	0	0	1	0	0	0	0	0	0	0
ENSG00000087495	12	9	0	11	15	3	1	0	1	8	5	6	0	24	0	4	5	4	0	5	10	6	0	2	1	21	4	6	0	13	0	0	0	35	0	1	18	0	1	5	3	0	5	3	0	0	10	4	3
ENSG00000087502	430	753	779	698	840	758	587	308	1415	416	423	421	404	832	552	486	654	634	784	515	460	723	622	504	668	1010	593	736	653	787	772	783	647	1235	690	438	858	218	528	482	702	784	697	387	403	322	883	569	461
ENSG00000087510	0	0	0	0	0	0	0	0	0	1	0	1	4	0	5	0	5	6	2	1	6	4	0	2	0	0	0	2	0	5	0	0	0	0	2	1	0	0	0	0	1	0	0	14	8	1	8	1	3
ENSG00000087586	282	211	250	121	311	286	256	60	429	139	116	198	96	191	190	96	171	163	162	134	350	196	192	334	175	405	1149	452	209	324	90	420	138	212	396	123	393	311	204	108	287	271	155	231	406	191	229	186	537
ENSG00000087589	174	77	95	79	52	47	9	197	37	77	34	71	31	66	78	59	65	74	118	69	75	77	14	107	45	108	13	59	218	13	65	33	207	43	88	100	268	47	50	106	90	86	104	103	67	22	19	72	72
ENSG00000087842	82	17	58	111	100	97	171	102	141	111	132	101	72	78	137	74	93	46	105	80	72	106	155	119	126	156	78	57	65	123	43	97	66	321	150	60	187	126	97	72	66	93	88	55	66	102	126	179	133
ENSG00000087884	38	50	52	72	63	5	56	86	20	45	55	34	27	119	55	33	62	25	73	36	44	40	48	58	63	34	17	6	37	38	22	115	25	154	33	29	104	22	17	64	49	97	1	33	2	59	65	42	23
ENSG00000087903	19	29	56	37	50	11	15	22	15	27	39	40	10	32	103	37	32	43	57	41	57	70	0	37	32	24	29	63	8	14	16	142	23	17	71	17	67	31	22	10	34	42	84	91	58	10	18	35	59
ENSG00000087916	7	0	105	12	10	125	10	109	1	17	19	16	0	70	5	5	8	15	8	5	9	12	105	6	27	73	64	11	0	50	0	12	10	23	5	35	8	5	25	0	10	22	12	530	448	30	0	16	82
ENSG00000087995	238	220	192	223	273	128	246	223	306	180	177	167	132	252	187	261	254	212	199	185	228	208	199	205	222	225	442	256	145	114	276	306	285	331	293	143	263	76	212	258	196	169	196	102	186	188	222	162	262
ENSG00000088002	92	51	115	195	179	127	96	81	86	88	69	127	155	149	65	130	144	145	161	90	112	280	57	155	178	66	59	115	51	66	113	116	51	165	169	76	150	70	108	226	185	176	140	77	97	139	462	172	72
ENSG00000088035	230	369	344	491	487	331	286	297	401	200	160	217	196	239	207	252	315	302	399	324	307	353	159	307	304	531	601	393	483	264	212	476	338	420	367	228	515	187	313	289	187	326	335	226	181	130	413	212	309
ENSG00000088038	885	778	851	777	767	427	750	478	287	609	757	625	619	760	704	801	842	503	509	722	677	809	197	781	934	533	850	646	622	355	591	902	635	1039	918	501	692	340	671	393	735	594	977	600	615	518	841	721	756
ENSG00000088053	15	18	32	12	21	2	14	0	55	2	1	4	1	0	0	24	2	16	14	7	13	13	0	3	18	9	0	18	0	26	0	12	39	10	19	8	14	9	33	12	16	26	12	10	0	0	1	10	2
ENSG00000088179	2345	2303	1892	1790	1456	458	733	671	1438	795	699	683	575	1382	1073	1027	1250	1234	1870	1146	762	1344	790	848	721	1861	855	1422	1950	984	1297	1402	1916	1407	1596	1121	2424	433	1397	1087	1073	1617	1177	887	399	357	714	710	619
ENSG00000088205	2126	2043	1754	1920	1794	1430	1111	1083	1980	881	810	982	920	1286	1557	1136	1543	1288	1480	1155	1275	1354	837	1199	922	2241	3103	1653	1435	929	1005	1794	1513	1734	1984	851	2192	671	1542	1051	1417	1810	1521	1051	988	746	1399	979	1407
ENSG00000088247	2229	1697	2377	2207	1713	1439	1979	1300	1421	1753	1917	1906	1498	2345	1595	2048	2088	1562	1504	1982	2456	2656	1797	2597	2133	1813	3759	2251	1619	1198	1240	2564	1658	2699	3468	1404	2655	1399	2501	1922	1783	2612	2024	1600	1704	2087	3233	1836	2794
ENSG00000088256	2307	2439	2839	2655	4007	2408	5371	1982	2517	4161	5300	4588	4867	3773	2520	4811	4775	3778	2983	4622	5560	6188	3324	7236	7835	2691	2750	3450	1932	1958	3017	5093	2439	5434	5583	2610	3555	2457	4627	4021	4396	4653	4960	2544	2913	5996	12247	6675	6471
ENSG00000088280	95	86	38	63	39	50	96	20	31	87	65	81	57	157	35	96	73	97	56	106	176	82	63	136	84	153	93	94	33	83	42	100	31	58	86	65	56	89	116	21	58	68	66	37	118	83	99	168	72
ENSG00000088298	670	488	471	532	694	427	699	527	428	485	519	523	535	451	394	477	589	477	398	548	568	650	386	553	624	463	785	504	399	355	574	688	402	825	742	473	691	377	541	672	664	649	372	342	396	434	836	734	602
ENSG00000088305	71	104	8	61	37	35	27	17	45	20	24	41	51	50	11	15	26	27	49	28	39	42	21	27	23	39	109	77	5	25	2	116	56	35	69	9	85	22	69	31	26	65	17	44	3	28	31	26	64
ENSG00000088320	0	0	0	0	0	0	0	0	0	1	0	4	0	0	0	3	0	0	0	2	2	6	0	0	0	0	0	0	0	0	0	0	0	0	0	0	0	0	0	0	0	4	0	0	0	0	0	0	0
ENSG00000088325	449	292	401	129	294	296	290	318	558	92	140	262	142	221	275	159	203	168	425	134	602	255	347	555	160	758	3005	782	795	310	42	597	386	106	527	200	492	439	561	42	241	536	271	425	775	423	204	182	1200
ENSG00000088340	51	49	108	39	48	94	68	12	16	20	17	63	29	26	68	59	38	17	36	46	76	71	37	56	73	25	19	36	122	25	68	28	9	55	135	42	99	25	89	50	12	38	12	49	480	10	17	31	54
ENSG00000088356	342	368	360	287	370	159	307	271	165	244	192	250	206	389	119	251	268	267	187	237	274	285	213	327	317	323	483	321	418	195	199	400	291	338	413	160	363	210	294	353	316	319	273	242	334	212	360	304	318
ENSG00000088367	386	284	292	298	570	359	357	206	309	313	344	373	273	201	344	394	262	347	308	245	391	403	191	339	408	242	404	327	295	207	258	259	206	460	443	186	388	221	314	201	403	364	227	228	579	311	695	335	254
ENSG00000088386	3827	8679	6886	11266	18039	11314	17308	10891	11044	8204	12732	9161	10303	15702	4701	10371	12454	5952	4032	10522	5407	8077	6449	7538	22427	8838	782	4106	5653	9180	11106	12388	6078	21630	8472	9429	7856	2377	6208	11450	10279	7164	13900	3421	2552	4632	13348	12638	4639
ENSG00000088387	998	1282	1160	1331	1415	751	926	673	789	753	842	1018	681	1046	645	1268	1194	782	853	897	674	1064	716	938	1604	1263	1051	1131	864	1026	1001	1428	1151	2161	1658	1014	1668	641	962	1297	1042	1580	877	785	734	545	1058	1204	1176
ENSG00000088448	1924	2441	2249	2796	3088	1435	1766	1333	2076	1503	1406	1666	1513	1516	1932	1616	2656	1984	1776	2148	1835	2289	1066	2082	2295	2746	2483	1875	2285	1743	1472	2085	1894	2874	2327	1359	2540	920	1811	1671	1737	1788	1712	1516	1589	1132	2054	2042	2071
ENSG00000088451	382	397	268	383	385	214	390	319	480	209	127	168	180	337	282	187	246	265	291	338	271	317	115	257	365	282	521	335	331	255	374	514	194	175	370	199	492	77	217	279	219	368	254	158	203	143	316	307	238
ENSG00000088538	70	19	16	45	13	23	22	44	55	24	10	33	16	42	7	42	65	27	38	54	27	18	0	23	12	50	21	10	22	6	117	28	44	0	39	29	63	25	19	103	4	40	9	18	8	5	20	47	10
ENSG00000088543	237	216	257	295	128	20	166	95	110	80	71	105	42	57	108	217	137	94	85	119	117	230	0	113	81	139	22	150	152	32	134	179	264	64	176	107	335	77	226	286	118	142	135	128	29	23	75	48	55
ENSG00000088682	853	1152	978	1005	1467	989	1411	920	1209	979	883	998	934	1055	671	833	1254	926	704	1030	1001	1229	1179	1140	1389	920	1431	990	1122	812	897	1211	831	1756	1632	693	1336	526	1148	960	1043	1227	950	645	887	851	1929	1315	1108
ENSG00000088726	0	0	20	0	2	5	0	0	0	0	0	2	0	0	0	11	2	7	0	5	3	8	0	1	0	0	0	2	0	2	0	0	0	0	14	0	0	8	12	0	1	0	0	0	0	0	0	0	4
ENSG00000088727	28	28	22	33	20	35	55	10	40	21	24	20	22	3	55	48	34	18	17	24	31	23	61	50	41	16	141	44	8	28	4	68	26	33	48	39	29	24	54	63	26	79	49	13	20	28	11	18	39
ENSG00000088756	23	19	36	14	42	20	32	0	10	15	24	13	19	7	5	20	16	34	42	54	35	12	4	27	74	121	123	43	4	85	3	3	0	3	86	29	31	33	50	24	19	0	12	9	30	58	39	49	35
ENSG00000088766	1054	682	802	1204	1568	1007	1413	665	1238	1108	973	877	1247	803	802	857	1282	1019	1239	1268	1184	1196	1049	1222	1020	1753	1571	922	755	954	712	1435	921	2095	1095	793	1414	422	770	640	1133	1042	1051	657	628	895	2088	1709	1265
ENSG00000088782	0	2	0	0	0	2	0	0	0	0	0	1	0	0	0	0	0	4	7	1	0	1	0	0	0	0	0	0	0	0	0	0	0	0	0	0	0	0	5	0	0	0	0	0	0	0	0	0	0
ENSG00000088808	689	823	948	854	1137	654	907	563	612	695	940	844	778	980	443	694	845	701	548	794	746	781	915	997	1357	795	964	499	450	722	508	849	457	1159	837	535	647	385	745	369	656	572	849	415	664	703	1158	932	791
ENSG00000088812	4861	6409	5991	5057	8149	6720	8892	4819	7634	6449	7565	5880	6896	5839	4044	5507	7585	5266	3360	6510	6255	5520	6474	7087	10071	7317	7793	6021	4098	6908	5495	9220	4107	11139	7913	4376	6079	3405	6349	6223	5484	4824	5468	3374	3748	6480	11433	10414	7991
ENSG00000088826	432	347	400	435	291	282	556	441	197	263	634	504	409	674	249	494	303	280	260	316	650	733	279	640	953	386	287	292	271	540	442	433	202	565	419	242	501	174	544	652	444	425	396	162	482	734	910	457	267
ENSG00000088827	280	115	113	214	182	109	89	180	74	78	71	239	120	302	416	285	135	174	205	74	228	268	145	133	131	45	12	47	48	35	84	51	271	143	139	34	100	215	151	113	37	100	144	57	69	37	77	31	30
ENSG00000088832	2147	1936	2132	2103	2182	1331	1921	1432	1871	1523	1363	1653	1717	1968	1729	1710	2282	2045	2007	1946	2073	2411	1537	2118	1936	2085	3377	1903	1887	1550	1418	2316	1961	2038	2761	1260	2651	1174	2058	1586	1785	2346	1691	1575	1814	1390	2614	1611	2059
ENSG00000088833	1488	1445	1313	1470	1447	1216	1656	885	1046	1191	1196	1090	1210	1445	1106	1246	1378	1076	1077	1077	1127	1435	1387	1510	1601	1332	1882	1277	1198	1326	1017	1410	1094	1743	2214	919	1835	826	1713	1074	1324	1524	1434	1057	1306	1008	1635	1571	1462
ENSG00000088836	15	0	5	24	0	1	8	0	0	5	12	6	7	4	17	15	8	12	3	16	5	14	3	11	14	2	72	16	31	16	13	13	12	21	37	10	9	27	26	1	7	4	0	10	54	19	10	18	26
ENSG00000088854	689	459	718	654	543	236	520	401	323	358	497	349	372	307	333	411	544	436	291	438	451	515	243	469	511	478	503	428	535	350	408	637	666	747	521	318	511	221	334	474	489	454	395	374	354	241	399	384	374
ENSG00000088876	168	196	89	188	239	106	105	37	112	95	78	100	112	111	174	174	146	85	113	132	108	111	49	108	158	182	322	182	97	183	272	198	120	112	129	88	248	95	188	141	194	161	146	116	138	74	80	109	100
ENSG00000088881	25	3	2	0	18	5	15	1	2	5	9	12	6	92	13	6	23	2	0	3	11	14	0	0	0	11	3	5	50	1	48	2	54	0	17	25	2	14	18	4	4	12	0	26	24	2	14	22	5
ENSG00000088882	0	3	0	10	0	0	0	0	0	2	9	14	1	43	0	5	5	1	5	0	3	4	0	2	0	0	0	2	0	0	0	0	3	0	0	0	0	0	0	0	0	0	0	0	0	0	0	6	5
ENSG00000088888	1625	976	1381	1206	1264	804	1840	885	698	997	1274	1012	1061	1461	845	1263	1220	1016	841	1202	1261	1467	1257	1560	1431	866	1609	900	1262	726	1071	1343	1283	1683	1677	845	1148	874	1212	916	1237	1223	1151	911	903	1093	1845	1213	1335
ENSG00000088899	236	66	266	221	315	181	179	191	144	234	182	365	306	191	184	324	238	194	148	269	310	421	399	555	316	173	828	295	226	78	136	258	122	300	345	189	174	215	328	123	185	245	294	351	386	282	626	312	476
ENSG00000088926	418	975	424	414	1118	629	751	466	672	641	819	594	737	280	233	413	651	481	461	720	499	472	326	555	709	384	221	315	226	795	525	759	293	1107	579	522	421	176	390	851	544	414	441	188	119	416	1064	1071	234
ENSG00000088930	1649	1305	1496	1799	1776	1102	1054	1236	1237	861	696	1157	766	1433	1217	1206	1281	988	1156	989	1058	1241	957	1161	943	1620	2143	1367	1590	1131	1020	1568	1423	1653	1561	873	2271	625	1455	672	966	1405	1258	1056	857	659	1628	992	1216
ENSG00000088970	350	602	674	543	718	387	542	209	415	461	399	347	277	331	516	414	504	339	361	435	348	363	478	470	407	485	834	362	382	538	401	511	529	781	717	326	510	257	354	393	442	427	401	204	346	323	581	670	318
ENSG00000088986	1365	1384	1150	1591	1810	1096	1754	765	1472	907	1207	1140	1582	1627	1651	1192	1472	1278	1234	1072	1284	1551	1172	1557	1867	2110	2989	1570	1317	1370	2118	1652	1487	1998	2195	1061	2487	860	1740	1169	1370	1789	1715	962	1370	1201	1819	1139	1476
ENSG00000088992	89	38	73	55	41	14	15	10	20	65	28	63	8	30	30	75	51	29	85	56	36	37	4	123	39	50	84	81	71	15	44	27	109	36	99	91	89	26	59	0	20	65	68	96	110	32	56	15	63
ENSG00000089006	1804	1399	1549	1441	2070	1118	1422	1340	1771	914	762	1138	978	1379	1358	1128	1558	1234	1623	1172	1133	1227	1095	1184	1123	2279	2405	1299	1488	1111	1254	1409	1396	1881	1711	949	1768	615	1279	884	1209	1484	1081	920	832	677	1388	1180	1233
ENSG00000089009	11172	7540	8396	7748	7962	6393	5968	5399	7798	5095	3855	4957	4750	6675	7539	5704	6575	5070	5745	5471	5864	6068	5326	6320	5068	9689	14815	8959	7464	5181	4396	7473	6754	7069	10488	4515	10428	4082	8184	5507	7040	9015	7985	6510	6228	5007	7630	4915	6453
ENSG00000089012	1055	276	602	442	348	67	173	159	96	176	147	112	147	150	478	293	515	253	200	212	230	440	132	204	145	355	154	544	609	323	215	290	843	236	775	469	826	283	903	707	506	635	276	474	140	162	192	198	304
ENSG00000089022	970	963	1015	1052	1379	929	931	448	958	700	881	906	741	953	633	912	859	603	729	963	785	868	572	812	989	1250	1053	779	856	1008	962	1290	936	1660	1040	639	1561	507	899	765	1072	1259	607	409	443	503	944	1108	767
ENSG00000089041	241	336	211	257	243	57	109	126	84	153	60	98	69	284	153	159	186	104	289	178	104	224	149	104	198	219	32	212	172	112	93	34	439	143	448	177	462	156	294	249	324	297	224	200	50	48	82	133	133
ENSG00000089048	588	994	586	696	805	527	525	398	748	405	300	493	357	601	572	464	590	409	700	467	598	454	309	533	425	1012	1592	836	751	495	554	632	654	797	611	300	876	232	734	287	668	498	656	395	479	486	560	416	578
ENSG00000089050	346	301	188	468	294	223	353	135	283	167	147	205	227	330	204	219	291	263	259	209	241	333	130	246	311	454	509	228	215	452	275	452	419	323	302	223	485	96	309	85	312	338	439	122	82	171	370	297	234
ENSG00000089053	2946	3019	2353	3000	3083	1567	2387	1764	2202	1600	1490	1844	1494	2583	2128	2128	2515	2095	2005	2071	1867	2164	1762	2055	1941	2135	3605	2493	1644	1537	1655	2835	2011	3321	2516	1470	3178	1083	1809	2661	2295	2460	1756	1580	1553	1009	2434	1826	1991
ENSG00000089057	945	804	952	1019	790	503	851	465	698	634	467	675	536	786	672	688	1072	764	602	859	675	860	473	739	667	802	434	667	817	473	648	977	851	1402	1035	438	1089	397	572	687	586	568	704	517	250	202	657	655	309
ENSG00000089060	625	590	487	605	860	327	880	471	311	486	708	541	433	678	469	621	638	482	360	567	527	757	176	668	875	445	389	433	361	314	596	760	483	727	848	430	641	295	589	643	666	511	757	391	278	380	422	614	392
ENSG00000089063	1121	1004	881	1009	1134	709	719	885	1051	721	624	624	656	1201	759	750	998	853	918	1026	983	1001	822	846	883	1210	1289	866	647	938	575	663	794	1367	1199	607	1306	445	817	692	632	1053	899	622	790	497	956	984	698
ENSG00000089091	77	28	114	94	38	20	55	44	14	33	26	45	34	8	21	99	60	58	54	61	28	76	19	39	51	15	81	74	70	13	75	89	25	100	36	29	91	1	31	53	54	29	35	68	70	25	70	31	41
ENSG00000089094	783	549	750	740	446	244	425	339	496	473	340	559	322	644	591	589	746	488	505	514	517	701	315	620	499	529	624	520	490	333	414	661	579	835	888	478	595	279	549	496	664	710	547	517	435	359	551	388	487
ENSG00000089101	0	0	22	0	4	0	0	0	0	10	0	12	2	0	0	7	3	3	0	6	0	7	0	3	0	0	7	11	0	0	0	0	13	5	13	0	0	0	0	0	1	0	11	0	10	0	0	2	8
ENSG00000089116	0	0	0	0	0	0	0	0	0	1	2	0	7	0	0	0	0	0	1	2	1	0	0	0	2	0	0	0	0	0	0	0	0	14	0	0	0	7	6	0	1	0	0	0	0	0	0	0	1
ENSG00000089123	144	250	146	224	223	89	155	132	202	98	53	98	110	20	56	127	132	119	62	93	97	150	70	111	154	250	343	149	126	97	56	244	146	113	136	84	144	51	126	128	124	234	195	58	110	136	140	98	157
ENSG00000089127	578	609	884	883	1280	695	1349	559	582	893	814	1091	629	1259	515	821	1401	1105	411	1074	576	688	952	934	1700	953	967	817	928	1161	935	958	556	1549	1492	823	772	415	871	390	947	1279	877	668	1203	628	1203	1333	1705
ENSG00000089154	3535	2316	3103	2822	2621	1418	2658	1444	1666	2301	1752	2226	1724	2196	1931	2378	2884	2287	1756	2326	2557	3209	2361	2748	2453	2054	4972	2874	2197	1571	1672	3677	2046	3094	4631	1688	2761	1665	2567	2608	2570	2880	2588	2582	1953	1913	3125	2137	3439
ENSG00000089157	17304	9496	13441	11029	12403	9453	10374	8373	8813	10320	7348	10960	9725	12396	9212	11334	12738	10298	8387	11732	14733	12481	12729	14616	10044	12389	25176	16699	9790	6883	6433	12195	9650	11784	20594	7575	13145	7219	14465	7931	12757	12012	12695	12255	12787	12843	19054	13800	17713
ENSG00000089159	1127	975	1345	1168	1723	1098	2088	1149	924	1104	1665	1427	1412	1917	941	1811	1758	1187	947	1370	1480	1589	1307	2185	2677	1289	1307	962	993	1072	1695	1446	817	2359	1686	1080	1842	734	1619	1460	1350	1219	1841	1001	1119	1095	2100	1774	1462
ENSG00000089163	36	68	20	67	37	31	91	104	30	44	59	72	44	75	47	67	75	56	8	60	31	35	31	50	82	90	82	25	78	13	7	9	52	53	38	42	79	34	52	0	33	38	85	41	14	44	58	114	47
ENSG00000089169	0	1	0	26	0	0	15	0	0	3	0	5	0	0	0	6	7	0	0	6	3	2	0	3	0	0	5	2	0	0	0	0	0	0	6	8	0	0	16	0	12	0	0	8	2	0	0	5	10
ENSG00000089177	1033	1486	851	1189	1345	1289	1624	1094	998	990	1298	1068	965	1290	906	1174	1327	1103	922	1116	895	1268	933	1196	1705	1170	1500	850	777	1610	1649	1809	940	2013	1947	975	1871	569	1046	1129	1345	1295	991	455	604	1004	1904	1623	1218
ENSG00000089195	384	310	300	169	266	203	142	151	114	158	196	187	179	255	284	194	271	199	201	198	209	288	32	257	190	352	577	223	181	173	86	327	307	262	306	117	315	156	236	168	218	183	216	144	283	130	243	155	172
ENSG00000089199	1462	1497	890	2580	2400	937	2570	2628	3338	2896	6069	6032	2490	6336	1678	4163	2762	2583	631	1862	2035	3549	2625	3838	5380	4292	522	1355	1003	1930	4099	3029	2428	6084	867	2248	711	919	4521	1185	3359	699	4756	1848	608	2064	4877	5268	999
ENSG00000089220	7021	6752	6865	7441	11035	8777	11464	6213	8370	8555	8324	8693	11015	9376	7066	9380	10500	8639	7220	8612	8831	6063	7598	6199	7810	8240	7786	6743	4939	6743	7921	9908	6635	12508	13102	6128	11409	4029	9665	7791	8879	12066	10399	5320	3341	8749	17260	13283	9353
ENSG00000089225	0	0	0	8	0	0	0	0	0	3	0	1	1	0	0	1	3	4	0	3	3	1	0	1	0	0	0	13	0	1	0	0	0	0	0	1	20	0	0	0	0	12	0	0	0	5	0	0	0
ENSG00000089234	563	619	571	588	696	482	603	208	656	404	457	529	481	550	382	443	672	527	525	471	476	608	373	548	548	721	877	567	465	483	451	613	665	809	729	445	889	224	567	488	581	584	491	356	497	387	629	570	613
ENSG00000089248	2223	1573	1783	2152	2080	1326	1617	1387	1720	1571	1573	1732	1600	2114	1425	1762	2157	1505	1277	1579	1838	2011	1247	1998	1963	1882	2841	1533	1318	1183	1371	2183	1640	2345	2463	1351	2335	1118	2330	1618	1868	1893	2205	1388	1586	1373	2693	1937	2102
ENSG00000089250	0	5	28	12	16	5	1	0	0	4	21	17	8	18	0	21	17	12	6	23	20	12	21	22	3	0	27	29	35	5	13	0	5	0	5	10	9	14	21	6	0	3	3	5	11	0	2	5	13
ENSG00000089280	7039	7420	5669	7134	5758	2655	4420	3830	3965	2865	2835	3356	3015	4373	4652	4629	5723	4250	5371	4244	3696	4652	2217	4584	4315	5559	7112	3988	6066	3056	3149	6270	6429	5780	5204	3440	7540	2271	4917	4336	4365	5960	5432	3723	3491	1939	3272	2409	2869
ENSG00000089289	830	639	848	983	1098	810	713	795	788	614	539	611	614	757	590	786	784	652	728	671	567	785	460	645	904	828	670	828	595	485	678	839	642	1266	846	613	1163	227	703	451	824	793	1102	498	440	460	871	689	563
ENSG00000089327	494	428	484	393	302	93	272	201	113	193	97	148	44	239	352	334	266	223	228	189	172	295	1	223	175	354	144	247	430	101	97	239	365	189	357	165	593	187	320	457	246	265	228	325	205	58	87	76	60
ENSG00000089335	1135	1185	685	1083	998	442	498	414	948	582	393	744	478	710	741	580	760	763	859	649	585	771	541	596	787	948	959	418	712	561	634	893	720	903	831	515	826	328	503	792	856	688	650	437	412	336	673	685	407
ENSG00000089351	1425	1003	1217	588	415	178	256	492	227	678	325	422	424	373	658	613	594	973	611	735	546	1050	131	736	691	656	536	541	371	204	306	490	736	669	1110	309	598	285	609	487	174	763	724	471	357	180	357	314	340
ENSG00000089356	421	333	304	615	363	543	760	512	938	384	628	514	611	578	383	790	665	442	216	359	476	512	1100	624	941	728	776	335	138	723	1085	416	337	747	636	460	543	343	700	763	506	541	566	420	959	541	743	504	638
ENSG00000089472	3789	5293	4698	6667	7577	4735	8019	4741	5100	5787	6810	5827	5755	5286	3775	6575	6090	4267	2840	4832	5277	7137	3923	5210	9501	6026	4701	4814	2681	7005	6200	9074	3779	11949	6790	4828	5387	2076	5556	6972	6737	3509	5873	2832	4383	3851	12120	8411	5305
ENSG00000089486	1313	1186	1565	1592	996	670	1288	977	779	1066	1098	957	946	1526	803	1241	1356	985	790	1121	1076	1505	892	1379	1466	711	449	949	714	706	921	1056	1195	1579	1853	741	1544	539	1360	1864	1134	1215	1037	870	372	728	1507	1140	757
ENSG00000089505	218	71	126	103	30	14	52	83	31	68	62	46	45	30	69	111	72	72	117	50	53	119	102	93	86	29	20	84	72	54	72	77	146	136	69	59	126	55	72	98	27	34	132	134	37	16	36	20	57
ENSG00000089558	0	2	0	3	7	8	3	3	2	9	7	15	8	0	0	25	21	8	8	19	16	16	0	20	19	37	7	32	0	0	0	10	0	18	7	5	0	1	12	0	0	10	13	21	0	0	2	3	7
ENSG00000089597	6392	5370	5486	6772	6253	3816	6136	4250	4980	5047	4811	5036	4279	5574	4265	5152	6280	5000	4036	5625	6599	6491	4407	6106	6502	4921	10395	5443	4274	4206	4227	7454	5236	7451	8126	3732	5920	3142	5549	5026	5121	5038	4604	4019	4944	4489	8374	6765	7549
ENSG00000089639	1444	1068	1237	1124	872	351	748	571	371	825	802	999	590	1242	966	1417	1337	878	960	895	1024	1542	595	1219	994	605	437	934	539	482	699	970	1192	1052	1723	701	1327	370	1299	1207	772	893	1181	1319	766	629	850	687	636
ENSG00000089682	553	919	623	660	827	358	533	312	738	440	477	496	442	598	361	497	640	436	526	457	430	443	269	474	692	785	805	477	463	527	505	515	401	968	696	361	1028	273	418	684	457	557	442	346	422	360	672	597	457
ENSG00000089685	4	19	22	0	21	30	25	0	2	8	4	20	5	1	10	0	6	7	45	13	46	9	1	16	5	76	134	19	130	37	0	7	18	11	26	9	77	19	36	0	6	11	14	12	8	4	10	10	32
ENSG00000089692	610	353	453	397	226	39	101	220	121	233	80	214	37	448	363	405	499	324	223	363	225	735	84	275	119	233	98	435	244	93	161	295	525	334	488	258	583	140	388	290	249	404	403	470	203	156	136	149	263
ENSG00000089693	1865	1533	1708	1693	1882	1173	2526	1479	1357	1843	1893	1880	1963	2408	1221	2128	2448	1856	1604	1925	2130	2294	1904	2587	2768	1720	2266	1697	1443	1640	1686	2119	1451	2667	3458	1522	1947	1234	2272	1738	2280	2156	1840	1416	1691	2023	3365	2307	2041
ENSG00000089723	33	24	56	33	42	22	25	35	58	18	30	21	14	47	8	42	49	34	143	31	21	36	0	34	61	46	98	26	4	8	0	2	20	16	29	32	73	21	12	23	30	20	49	41	46	39	6	26	52
ENSG00000089737	3444	2729	3069	3431	2695	1091	1340	1531	1378	1662	1307	1752	1240	2622	2119	2143	2500	1966	1899	1879	1626	2384	1209	2089	1684	2368	2372	2017	2296	1755	1736	2551	2345	2708	2981	1713	2895	1146	2044	2118	2421	2644	2696	1756	1424	967	2271	1676	1790
ENSG00000089775	907	1014	787	1042	617	165	284	147	455	340	194	350	177	402	799	384	705	691	861	565	321	713	313	357	310	521	335	430	571	371	461	508	695	621	770	329	949	193	464	573	430	696	375	389	133	84	189	210	281
ENSG00000089818	1168	1096	916	948	1253	753	1070	603	582	738	606	815	741	893	701	805	1033	949	1000	850	856	992	700	930	1014	945	1050	976	1027	727	808	982	1001	1627	1318	625	1460	456	962	883	878	1078	893	567	631	581	1098	936	852
ENSG00000089820	2805	1588	2918	2313	1233	419	1173	942	615	1576	867	1271	693	1694	1550	2479	2557	1663	1897	2154	1662	2852	1036	2101	986	954	1203	1411	1516	540	820	1488	1873	1659	2534	1168	1610	764	1816	1658	1546	1418	2239	2359	675	827	1137	719	1179
ENSG00000089847	59	28	70	43	60	72	123	59	57	107	54	55	67	44	27	82	71	80	49	125	63	103	0	61	97	31	55	17	20	29	20	124	60	100	70	63	103	37	60	62	66	52	90	93	4	30	107	78	42
ENSG00000089876	502	441	346	501	625	430	675	314	416	378	267	410	383	432	402	455	520	375	324	410	426	423	203	434	463	762	1177	579	560	402	825	820	309	651	524	369	532	213	524	410	462	317	411	240	491	308	693	666	479
ENSG00000089902	1153	1627	1197	1080	1601	1082	1380	848	1534	656	921	955	945	838	736	963	1062	1053	1278	1006	1166	1438	853	1364	1383	1449	1905	1238	859	1683	1027	1404	1109	1637	1362	753	1436	574	1060	1061	1068	1429	967	913	1130	827	1514	1089	1468
ENSG00000089916	1744	2407	1692	1555	1552	945	1408	1090	1013	1006	906	951	654	1386	943	1147	1306	1131	1261	1185	1036	1332	558	1206	1524	1634	1370	1144	1306	1438	834	1487	1092	1772	1588	859	1923	549	1212	1092	1083	1462	1229	698	726	683	1027	1178	873
ENSG00000090006	974	660	926	815	1014	374	1183	565	414	990	1198	1203	1033	1042	766	1473	1395	986	767	1084	1623	1810	1004	1501	1184	464	1121	853	544	427	520	996	538	1130	1172	595	604	495	1024	663	1085	616	1174	686	1076	1522	2414	1909	1343
ENSG00000090013	373	240	354	331	424	402	672	432	279	418	593	476	537	477	515	503	552	556	326	554	535	777	548	633	569	356	477	537	377	315	430	557	313	812	901	400	569	382	678	440	562	452	613	456	609	734	1340	631	1043
ENSG00000090020	1389	1192	2056	1853	2058	1498	2649	1227	1211	1309	2358	2438	1915	2146	1078	2092	2169	1313	1241	1849	2287	3418	2434	2818	3612	1539	1651	1359	1017	1531	1940	2394	1480	2339	2544	1485	2157	1029	2084	2198	2096	2069	2007	1052	2371	1787	3600	2422	2160
ENSG00000090054	921	1065	817	1089	1217	894	1036	726	1197	721	798	837	768	1105	790	854	1041	908	766	873	1058	964	645	1025	910	1225	1933	1059	778	990	928	1679	847	1423	1333	605	1396	560	839	853	1057	888	945	818	695	686	1448	1341	1145
ENSG00000090060	4226	4964	3907	4537	5225	3331	3571	2826	5126	3066	2862	3392	2805	3932	3792	3195	4665	3766	4098	3855	3441	4088	2338	3757	4056	5132	6564	4235	4238	4584	3662	4952	3738	5758	5162	3089	6785	1890	3704	2775	3500	4766	3515	2939	3035	2885	4965	4438	3991
ENSG00000090061	874	1233	1223	1132	1175	723	1097	575	766	747	715	783	682	1101	728	870	1149	976	900	828	781	916	768	1110	923	1077	1840	1168	1034	1102	892	1064	1127	1399	1355	862	1385	574	1023	928	958	1371	1079	713	891	481	1167	816	968
ENSG00000090097	320	177	320	348	275	118	355	158	163	243	313	332	318	410	174	304	426	254	218	262	203	464	138	428	501	207	174	182	172	137	235	297	203	448	368	245	302	107	462	434	292	255	440	223	203	212	388	362	222
ENSG00000090104	326	463	3405	1232	634	224	89	459	520	92	159	192	187	260	456	201	314	226	321	343	145	327	12	189	117	815	246	1057	282	244	842	431	516	438	1066	532	652	129	1014	443	319	692	224	273	119	47	50	58	62
ENSG00000090238	625	409	821	719	759	285	626	252	310	986	705	842	613	1256	775	934	1003	742	564	1102	529	884	699	712	1021	279	306	266	292	294	439	520	413	1077	805	521	479	250	673	629	701	389	817	536	197	322	856	839	245
ENSG00000090263	705	518	328	469	699	610	446	252	548	368	264	398	329	491	462	446	494	418	520	397	460	354	275	407	401	626	794	459	419	288	357	684	325	562	598	287	639	300	549	318	361	562	532	315	580	430	678	336	370
ENSG00000090266	212	232	211	290	325	199	457	158	243	137	168	168	186	314	320	175	260	268	240	170	192	222	125	254	329	313	404	153	152	439	190	193	218	401	314	193	308	110	190	236	262	261	160	158	148	212	242	126	117
ENSG00000090273	1210	1010	1208	1043	1030	673	914	964	944	739	841	858	775	1412	916	839	1130	825	721	874	965	1137	892	1118	984	1027	1918	1004	651	681	641	1203	783	1347	1731	598	1295	653	1040	1028	927	1123	1069	745	1322	883	1277	731	1142
ENSG00000090316	1617	1221	1473	1631	1462	865	1817	874	845	1612	1173	1748	1337	2236	1505	1176	1938	1650	1125	1751	1693	2442	1497	1914	1910	1006	1541	1154	719	886	985	1797	1234	2362	2111	976	1265	813	1366	1754	1368	1059	1797	964	1099	1224	2101	1614	1504
ENSG00000090339	236	182	195	186	146	65	72	114	18	80	52	116	34	209	84	159	109	75	96	86	81	160	15	128	36	80	34	118	121	95	96	49	134	167	230	82	262	92	156	144	47	130	202	275	105	15	71	66	44
ENSG00000090372	847	491	1029	741	596	501	873	460	325	732	889	811	699	926	607	925	1036	573	603	792	852	1132	472	1145	1173	348	692	673	442	414	568	715	478	891	1172	487	774	610	992	835	799	608	964	582	731	688	1194	867	968
ENSG00000090376	64	45	33	12	13	64	4	49	47	20	19	23	15	29	0	31	26	36	81	33	38	31	50	42	16	60	17	28	25	5	68	41	14	16	17	11	16	14	35	81	0	59	28	66	63	11	11	8	24
ENSG00000090382	2831	4070	1362	1341	3824	2861	1056	2087	2626	731	414	940	995	2138	3070	1532	1029	1010	2546	741	2102	1515	5693	1306	1295	1717	12287	2752	2309	1255	1090	1620	3594	483	2782	906	3393	1685	3776	1489	1335	2575	1789	1664	7327	1861	909	812	3041
ENSG00000090402	32346	90893	89710	66112	136798	77638	94496	48847	101474	68645	83631	79720	54856	50328	41309	79892	89468	49937	44449	73240	56891	93322	48470	77975	105268	128260	26134	73758	50442	90274	56624	102312	48199	212781	81342	66751	45713	25356	62619	55413	65240	55829	72753	32763	15797	41190	160326	139342	54876
ENSG00000090432	543	394	387	399	365	361	468	381	208	419	404	395	357	614	120	421	504	466	222	451	487	583	357	546	575	502	390	402	165	403	379	473	302	632	648	292	506	188	451	433	589	414	412	357	483	369	772	442	504
ENSG00000090447	167	111	102	147	112	115	87	91	161	79	61	99	64	148	173	130	182	115	78	123	146	104	126	156	112	88	340	153	140	32	93	104	80	105	230	65	209	91	140	108	117	89	136	95	106	157	124	71	166
ENSG00000090470	641	531	669	691	625	332	382	379	495	406	333	373	316	573	435	595	551	406	510	465	460	524	335	456	485	569	606	534	568	296	331	621	657	676	651	304	735	218	421	279	495	493	661	437	225	292	499	427	385
ENSG00000090487	1025	1363	1050	1359	1931	1056	1377	756	1197	1052	1133	1039	947	1594	1060	1241	1514	935	1267	1273	1209	1298	971	1227	1236	1437	1207	919	729	1437	1503	1803	1167	1996	1484	836	1956	539	1096	1060	1018	1066	1141	714	597	839	1867	1320	794
ENSG00000090512	0	0	0	0	0	0	0	0	0	0	0	0	0	0	0	0	4	0	0	1	0	1	0	0	0	0	0	0	0	0	0	0	0	0	0	0	0	0	0	0	3	0	0	0	0	0	0	0	0
ENSG00000090520	1458	1799	1489	1775	2120	1251	2243	1165	2295	1130	1376	1069	1570	1699	1241	1104	1899	1440	1422	1424	1541	1687	1119	1697	2229	2070	3121	1812	1334	2180	1754	2019	1667	2047	2832	1032	2696	844	1764	1253	1345	2305	1324	1102	1845	1278	1824	1562	2757
ENSG00000090530	0	0	25	7	21	0	2	3	0	8	5	26	16	0	13	15	15	2	2	4	14	6	13	7	5	28	0	0	2	0	0	0	0	13	1	0	1	4	11	0	7	0	7	9	42	3	9	2	3
ENSG00000090534	0	0	0	0	0	0	0	0	0	1	0	0	0	0	0	0	3	0	0	3	0	0	0	1	0	0	0	0	0	10	0	0	0	0	0	0	0	0	13	0	0	0	0	0	0	0	0	0	0
ENSG00000090539	0	0	4	0	3	0	0	0	0	0	1	1	1	0	0	0	0	0	0	1	0	0	0	0	3	0	0	0	0	0	0	0	0	0	5	0	0	0	0	0	0	0	0	2	0	0	1	1	0
ENSG00000090554	137	128	99	80	57	1	40	24	37	17	20	29	31	27	88	77	55	63	100	42	45	77	65	60	22	36	11	53	4	1	19	30	94	46	89	42	111	4	21	76	30	70	8	42	31	6	32	12	35
ENSG00000090565	1031	960	979	1298	945	508	1009	743	532	1001	965	872	863	1162	651	1033	1336	859	708	1123	833	1412	374	1200	1600	501	866	776	636	549	753	1040	936	1303	1357	713	578	521	1110	769	1091	744	1006	735	644	719	1648	1083	987
ENSG00000090581	567	339	520	588	541	305	511	422	297	453	482	523	500	704	561	557	664	448	376	521	479	566	457	596	749	390	513	384	317	304	369	496	543	753	642	325	420	260	416	461	465	408	394	445	255	366	747	528	440
ENSG00000090612	477	239	327	352	248	286	253	304	346	199	137	203	184	198	291	245	244	227	381	235	212	259	267	208	240	313	340	376	245	272	294	474	411	352	426	186	516	66	233	262	224	306	351	197	154	94	247	250	281
ENSG00000090615	2277	2387	2646	2500	1664	1057	1819	1209	1357	1574	1755	1534	1346	2098	1474	1991	2346	1924	1708	1794	2076	2528	1501	2287	2370	1771	3497	1894	1176	1705	1059	2926	1920	2460	3373	1287	2369	1145	1907	2106	1864	1867	2071	1578	1579	1754	2566	2012	2169
ENSG00000090621	1515	1445	1397	1551	1676	979	1470	910	1216	1671	1372	1388	1063	1383	1785	1462	2106	1247	1390	1596	1325	1680	1393	1493	1612	1649	2004	1110	1240	835	906	1682	1080	2547	1649	1028	1795	523	1058	1466	1428	1146	1297	1055	850	853	1669	1561	1072
ENSG00000090659	549	224	241	355	585	260	270	404	209	163	64	524	173	715	1150	597	289	400	572	221	453	459	144	338	291	371	99	160	453	111	102	208	1239	281	464	40	346	292	387	468	149	269	370	102	55	163	94	124	21
ENSG00000090661	306	224	348	400	147	14	222	112	50	217	111	145	142	212	442	271	281	139	198	335	152	286	139	213	210	121	79	160	86	79	129	198	323	248	335	160	253	130	208	295	304	197	114	253	73	87	162	138	90
ENSG00000090674	127	177	119	170	158	88	213	128	66	152	250	219	187	141	177	229	269	159	173	176	178	237	67	231	372	122	170	144	87	108	214	104	157	269	314	189	255	85	185	249	174	91	231	115	163	177	319	277	224
ENSG00000090686	1280	1677	1634	1876	1829	883	1273	959	1656	968	826	1129	877	1494	1201	1262	1539	1252	1453	1286	1082	1522	1082	1190	1233	2164	2172	1596	1670	1084	997	1676	1144	2043	1663	883	1865	589	1473	1061	1475	1341	1191	1045	804	756	1466	1216	1245
ENSG00000090776	536	450	393	480	647	467	925	420	425	615	859	755	724	853	510	713	1042	642	393	624	1062	838	857	1390	1019	517	1182	645	226	607	668	1026	387	847	1133	478	573	392	774	539	554	533	775	551	945	1000	1767	968	1054
ENSG00000090857	549	1070	849	869	1021	306	636	453	434	626	586	335	523	480	617	817	803	486	591	432	735	449	288	746	582	787	702	653	600	290	419	948	976	888	1223	954	964	292	648	1078	549	964	586	612	448	477	955	1206	625
ENSG00000090861	1461	1215	1719	1563	1485	1171	1113	945	1058	1115	884	1030	1136	1359	997	1200	1454	1068	809	1129	1332	1559	891	1342	1703	1108	2620	1524	1156	1159	1027	1540	1422	2133	2531	875	1596	930	1380	1158	1302	1226	1221	1180	1478	1267	1582	1149	1901
ENSG00000090863	3823	4009	3045	4098	4059	2116	3428	2607	2453	2966	3192	2772	2324	3626	2533	3454	3807	3013	2248	3052	2977	3504	2585	3303	4144	3490	3433	2756	2883	2552	3061	3989	2536	5141	4101	2237	4083	1562	3174	3714	3145	2732	3036	2284	1866	2414	4596	3713	2687
ENSG00000090889	170	92	208	108	183	170	152	58	132	67	49	92	95	122	65	67	63	64	205	70	273	74	160	252	53	251	1356	429	147	126	14	171	124	1	242	88	193	171	232	3	86	280	122	128	337	179	91	59	552
ENSG00000090905	2050	2162	1923	2564	2503	1433	2184	1483	1784	1591	1554	1625	1568	1763	1437	1810	2586	1641	1332	1855	1562	1785	1130	1733	2211	1793	2294	1724	1480	1733	1945	2700	1487	3432	2658	1474	2202	802	1573	2116	1782	1695	1687	1352	1097	1049	1932	2115	1575
ENSG00000090920	52560	24162	46607	41208	28330	23793	26585	32445	22225	69264	35364	54202	39950	96010	29258	96033	59266	43665	18823	49203	85921	62998	84554	98055	49260	57852	95981	81209	27203	23080	47755	53493	29182	84383	67107	50435	31928	28006	49735	40194	51709	64076	81296	50571	56223	50829	92107	86888	77775
ENSG00000090924	496	276	408	285	218	126	206	285	168	193	172	269	177	712	182	244	367	182	270	228	229	422	89	348	251	154	144	330	325	216	172	245	462	304	470	260	494	111	392	238	203	400	358	407	252	152	83	176	266
ENSG00000090932	0	0	0	0	0	0	0	0	0	0	0	0	0	0	1	10	1	3	0	4	4	0	0	0	0	0	0	0	0	1	0	1	0	3	0	0	0	3	0	0	0	0	7	0	0	0	0	1	0
ENSG00000090971	36	0	101	66	20	14	32	7	52	22	42	38	16	61	60	32	41	17	6	27	38	39	0	32	13	35	17	16	0	2	38	3	4	46	54	22	9	3	53	0	18	16	52	7	1	8	41	11	17
ENSG00000090975	431	275	246	302	254	183	382	200	196	238	287	268	290	549	272	398	215	171	186	229	315	547	62	388	594	265	234	279	168	176	307	239	581	372	616	321	613	264	585	348	459	406	371	447	322	226	387	295	423
ENSG00000090989	952	1263	1039	1016	1468	840	1226	734	1426	781	754	884	761	1240	963	932	1245	945	776	986	791	1051	454	902	1203	1349	1500	781	1103	1242	761	1414	924	1351	1489	774	1440	494	992	649	948	1246	949	594	550	424	1030	1162	962
ENSG00000091009	1534	1495	1210	1436	1217	895	925	896	1089	905	695	948	847	1114	1069	981	1287	1068	1282	991	1077	1281	970	1233	1141	1367	1882	1403	1384	1312	784	1484	965	1830	1696	847	1969	707	1300	1054	822	1198	966	926	1036	728	1391	1284	1409
ENSG00000091010	0	0	10	0	0	0	0	0	0	0	2	3	0	0	0	0	0	0	0	0	0	3	0	2	0	15	0	0	0	0	0	0	0	0	0	0	0	0	0	0	0	0	0	0	0	0	0	0	0
ENSG00000091039	1565	1737	1872	1554	1210	968	736	1252	1319	820	772	889	492	1317	1167	1022	1153	1141	1925	1128	900	1243	579	940	950	1952	1309	1420	1286	953	1240	1475	1580	1229	1383	1012	2426	404	1374	1054	804	1541	1120	1004	578	458	961	802	784
ENSG00000091073	224	265	313	338	205	41	175	112	80	264	209	223	210	236	173	309	419	259	110	309	230	326	290	333	325	175	337	236	287	130	168	297	236	349	419	224	201	124	330	256	394	289	301	363	209	191	314	224	367
ENSG00000091106	67	23	33	6	25	31	28	42	0	22	7	51	36	50	163	45	33	15	85	26	44	19	26	38	34	20	0	29	5	57	34	7	114	65	41	27	50	23	23	0	3	13	17	34	0	30	10	10	25
ENSG00000091127	262	209	103	204	218	139	48	95	156	64	61	99	70	125	181	65	110	101	134	79	179	188	186	126	45	183	598	207	102	194	52	120	185	100	225	57	156	92	85	205	127	166	149	109	226	121	99	73	244
ENSG00000091128	8	0	1	0	0	0	6	0	17	10	5	10	9	22	4	9	7	3	0	8	21	3	0	13	29	5	0	3	0	0	0	10	0	0	16	19	35	0	0	0	0	6	7	11	0	2	0	10	14
ENSG00000091129	192	48	7	32	188	24	16	87	131	89	61	114	66	1	41	64	30	60	42	42	127	55	9	142	95	128	58	14	0	25	0	45	17	45	50	41	339	23	42	0	15	24	57	22	44	37	90	135	65
ENSG00000091136	657	585	968	1044	787	851	914	810	807	448	1226	776	1103	1144	709	1050	636	578	736	771	791	1247	679	1315	1132	2029	3724	1250	1281	892	394	1755	500	1081	1184	740	797	504	1115	361	939	1287	721	1247	1571	680	2176	1131	1978
ENSG00000091137	12	16	0	1	4	2	2	0	0	3	4	7	9	0	14	4	9	9	1	2	3	3	4	5	12	31	12	17	0	1	0	5	0	0	4	0	26	4	15	0	0	0	32	6	1	0	1	8	10
[truncated: 51,111 more rows]
[truncated: 33 more columns]
