# Supplementary material for: Transcriptomics and eQTLs reveal inflammatory heterogeneity in the duodenal lining in coeliac disease
Source: Genes Immun. 2025 Sep 9;26(5):519–30. doi: 10.1038/s41435-025-00356-0 (PMC12527925; doi:10.1038/s41435-025-00356-0)
Supplement: Supplementary file 6 — Supplementary Table 2 [file 41435_2025_356_MOESM6_ESM.xlsx]

## Sheet: Description
Supplementary Table 2. List of DEGs: comparison between disease conditions
Significative_DEGs: DE effects calculated by comparing UCD vs CTRL, TCD vs CTRL, and UCD vs TCD. DE effects were filtered on having an absolute L2FC ≥ 1 and an adjusted p-value < 0.01.
All_tested_genes: DE effects calculated by comparing UCD vs CTRL, TCD vs CTRL, and UCD vs TCD. All tested genes.

## Sheet: Significative_DEGs
ENSEMBL	baseMean	log2FoldChange	lfcSE	stat	pvalue	padj	ENTREZID	SYMBOL	Direction	Comparison	GeneID	Cluster
ENSG00000002549	2987.92	1.07953	0.117127	9.2167	3.06383e-20	2.60591e-18	51056	LAP3	Upregulated	UCDvsCTRL	ENSG00000002549	Cluster_2
ENSG00000003436	1184.18	-1.19611	0.134051	-8.92276	4.54807e-19	5.42014e-17	7035	TFPI	Downregulated	UCDvsTCD	ENSG00000003436	Cluster_4
ENSG00000003436	1184.18	-1.16131	0.138074	-8.41081	4.07185e-17	2.15672e-15	7035	TFPI	Downregulated	UCDvsCTRL	ENSG00000003436	Cluster_4
ENSG00000003989	44.5394	1.24219	0.331521	3.74694	0.000179005	0.000896031	6542	SLC7A2	Upregulated	UCDvsCTRL	ENSG00000003989	Cluster_1
ENSG00000003989	44.5394	1.47114	0.322368	4.56355	5.02966e-06	4.24446e-05	6542	SLC7A2	Upregulated	UCDvsTCD	ENSG00000003989	Cluster_1
ENSG00000004799	3333.15	-1.02491	0.17938	-5.71363	1.1059e-08	1.35498e-07	5166	PDK4	Downregulated	UCDvsCTRL	ENSG00000004799	Cluster_4
ENSG00000004848	24.7797	1.04263	0.34055	3.06159	0.00220163	0.00820228	170302	ARX	Upregulated	UCDvsCTRL	ENSG00000004848	Cluster_1
ENSG00000004939	26.8693	-1.86622	0.465413	-4.00982	6.07652e-05	0.000398454	6521	SLC4A1	Downregulated	UCDvsTCD	ENSG00000004939	Cluster_3
ENSG00000004939	26.8693	-1.60399	0.479567	-3.34466	0.000823848	0.00348262	6521	SLC4A1	Downregulated	UCDvsCTRL	ENSG00000004939	Cluster_3
ENSG00000005249	83.8801	-1.35321	0.270172	-5.0087	5.47996e-07	4.88383e-06	5577	PRKAR2B	Downregulated	UCDvsCTRL	ENSG00000005249	Cluster_3
ENSG00000005981	9.86309	-2.04078	0.631328	-3.23251	0.00122706	0.00494346	51666	ASB4	Downregulated	UCDvsCTRL	ENSG00000005981	Cluster_3
ENSG00000006118	23.4177	2.05981	0.389302	5.29103	1.21627e-07	1.44948e-06	54972	TMEM132A	Upregulated	UCDvsTCD	ENSG00000006118	Cluster_1
ENSG00000006118	23.4177	2.21031	0.40278	5.48764	4.07345e-08	4.58274e-07	54972	TMEM132A	Upregulated	UCDvsCTRL	ENSG00000006118	Cluster_1
ENSG00000006210	30.7141	3.21347	0.589444	5.45169	4.98944e-08	6.4323e-07	6376	CX3CL1	Upregulated	UCDvsTCD	ENSG00000006210	Cluster_1
ENSG00000006210	30.7141	3.92679	0.613545	6.40017	1.55209e-10	2.71921e-09	6376	CX3CL1	Upregulated	UCDvsCTRL	ENSG00000006210	Cluster_1
ENSG00000006283	5.09053	-3.16233	0.76025	-4.1596	3.18806e-05	0.000191695	8913	CACNA1G	Downregulated	UCDvsCTRL	ENSG00000006283	Cluster_3
ENSG00000006634	235.669	1.00446	0.120876	8.30986	9.58164e-17	4.73264e-15	10926	DBF4	Upregulated	UCDvsCTRL	ENSG00000006634	Cluster_1
ENSG00000007171	1217.13	2.21134	0.328298	6.73578	1.63054e-11	3.43496e-10	4843	NOS2	Upregulated	UCDvsCTRL	ENSG00000007171	Cluster_1
ENSG00000007171	1217.13	1.50799	0.318607	4.73306	2.21158e-06	2.02469e-05	4843	NOS2	Upregulated	UCDvsTCD	ENSG00000007171	Cluster_1
ENSG00000007216	4571.22	-1.29285	0.155125	-8.33421	7.80161e-17	3.91954e-15	9058	SLC13A2	Downregulated	UCDvsCTRL	ENSG00000007216	Cluster_4
ENSG00000007216	4571.22	-1.28274	0.1506	-8.51751	1.6302e-17	1.39233e-15	9058	SLC13A2	Downregulated	UCDvsTCD	ENSG00000007216	Cluster_4
ENSG00000007237	169.344	-1.138	0.2243	-5.07354	3.90475e-07	3.59729e-06	8522	GAS7	Downregulated	UCDvsCTRL	ENSG00000007237	Cluster_3
ENSG00000007968	176.66	1.07625	0.192589	5.58834	2.29254e-08	2.69761e-07	1870	E2F2	Upregulated	UCDvsCTRL	ENSG00000007968	Cluster_1
ENSG00000007968	176.66	1.33129	0.187226	7.11062	1.15527e-12	4.01437e-11	1870	E2F2	Upregulated	UCDvsTCD	ENSG00000007968	Cluster_1
ENSG00000008311	86.0608	1.24604	0.232878	5.35063	8.76475e-08	1.07839e-06	10157	AASS	Upregulated	UCDvsTCD	ENSG00000008311	Cluster_1
ENSG00000008735	26.9606	-1.05339	0.309929	-3.39882	0.000676767	0.0029279	23542	MAPK8IP2	Downregulated	UCDvsCTRL	ENSG00000008735	Cluster_4
ENSG00000008853	392.107	-1.46995	0.13967	-10.5245	6.66122e-26	4.23776e-23	23221	RHOBTB2	Downregulated	UCDvsTCD	ENSG00000008853	Cluster_4
ENSG00000008853	392.107	-1.34535	0.14387	-9.35112	8.67256e-21	8.30702e-19	23221	RHOBTB2	Downregulated	UCDvsCTRL	ENSG00000008853	Cluster_4
ENSG00000009765	1724.12	-1.26981	0.127132	-9.98809	1.71856e-23	2.66871e-21	389434	IYD	Downregulated	UCDvsCTRL	ENSG00000009765	Cluster_4
ENSG00000009765	1724.12	-1.12194	0.123445	-9.0886	1.00324e-19	1.33535e-17	389434	IYD	Downregulated	UCDvsTCD	ENSG00000009765	Cluster_4
ENSG00000009950	1123.68	-1.22305	0.141123	-8.66656	4.45367e-18	2.70092e-16	51085	MLXIPL	Downregulated	UCDvsCTRL	ENSG00000009950	Cluster_4
ENSG00000010278	1135.72	1.07001	0.126476	8.4602	2.66921e-17	2.16259e-15	928	CD9	Upregulated	UCDvsTCD	ENSG00000010278	Cluster_1
ENSG00000010278	1135.72	1.02285	0.130279	7.85122	4.11995e-15	1.59642e-13	928	CD9	Upregulated	UCDvsCTRL	ENSG00000010278	Cluster_1
ENSG00000010319	14.4726	-1.77611	0.532478	-3.33556	0.000851284	0.00404676	56920	SEMA3G	Downregulated	UCDvsTCD	ENSG00000010319	Cluster_4
ENSG00000010327	700.326	-1.67387	0.243751	-6.86713	6.55079e-12	1.91279e-10	23166	STAB1	Downregulated	UCDvsTCD	ENSG00000010327	Cluster_3
ENSG00000010327	700.326	-2.27105	0.250975	-9.04891	1.44409e-19	1.1004e-17	23166	STAB1	Downregulated	UCDvsCTRL	ENSG00000010327	Cluster_3
ENSG00000010379	92.8401	-2.04009	0.324578	-6.28536	3.27105e-10	5.3597e-09	6540	SLC6A13	Downregulated	UCDvsCTRL	ENSG00000010379	Cluster_4
ENSG00000010379	92.8401	-1.45127	0.315693	-4.5971	4.2842e-06	3.69291e-05	6540	SLC6A13	Downregulated	UCDvsTCD	ENSG00000010379	Cluster_4
ENSG00000010610	337.577	-1.10289	0.248849	-4.43197	9.33744e-06	6.39916e-05	920	CD4	Downregulated	UCDvsCTRL	ENSG00000010610	Cluster_3
ENSG00000010932	6.98315	-2.78769	0.724562	-3.84742	0.00011937	0.00062547	2326	FMO1	Downregulated	UCDvsCTRL	ENSG00000010932	Cluster_3
ENSG00000011426	316.54	1.89946	0.170093	11.1672	5.9009e-29	2.3717e-26	54443	ANLN	Upregulated	UCDvsCTRL	ENSG00000011426	Cluster_1
ENSG00000011426	316.54	1.87539	0.165047	11.3628	6.40697e-30	1.01023e-26	54443	ANLN	Upregulated	UCDvsTCD	ENSG00000011426	Cluster_1
ENSG00000011465	21.2188	-2.16002	0.528464	-4.08735	4.36324e-05	0.000255026	1634	DCN	Downregulated	UCDvsCTRL	ENSG00000011465	Cluster_3
ENSG00000011600	198.255	-1.54528	0.237477	-6.50706	7.66337e-11	1.42544e-09	7305	TYROBP	Downregulated	UCDvsCTRL	ENSG00000011600	Cluster_3
ENSG00000012048	233.969	1.7672	0.174654	10.1182	4.5855e-24	7.96555e-22	672	BRCA1	Upregulated	UCDvsCTRL	ENSG00000012048	Cluster_1
ENSG00000012048	233.969	1.58932	0.169292	9.38809	6.10968e-21	1.04364e-18	672	BRCA1	Upregulated	UCDvsTCD	ENSG00000012048	Cluster_1
ENSG00000012817	1190.62	-5.57583	0.176591	-31.5749	8.1731e-219	8.21396e-215	8284	KDM5D	Downregulated	TCDvsCTRL	ENSG00000012817	Cluster_4
ENSG00000012817	1190.62	-4.56613	0.15289	-29.8655	5.51849e-196	5.6559e-192	8284	KDM5D	Downregulated	UCDvsCTRL	ENSG00000012817	Cluster_4
ENSG00000012817	1190.62	1.00969	0.161696	6.24442	4.25385e-10	8.67616e-09	8284	KDM5D	Upregulated	UCDvsTCD	ENSG00000012817	Cluster_4
ENSG00000013619	33.7987	1.22344	0.312258	3.91805	8.92692e-05	0.00048524	10046	MAMLD1	Upregulated	UCDvsCTRL	ENSG00000013619	Cluster_2
ENSG00000013810	470.118	1.02801	0.123681	8.31178	9.42787e-17	4.67924e-15	10460	TACC3	Upregulated	UCDvsCTRL	ENSG00000013810	Cluster_1
ENSG00000014257	48.637	1.41666	0.282284	5.01855	5.20638e-07	5.46164e-06	55	ACP3	Upregulated	UCDvsTCD	ENSG00000014257	Cluster_2
ENSG00000015413	1092.35	-1.15545	0.130587	-8.84807	8.90483e-19	5.95123e-17	1800	DPEP1	Downregulated	UCDvsCTRL	ENSG00000015413	Cluster_4
ENSG00000015413	1092.35	-1.11004	0.126806	-8.75383	2.06238e-18	2.20181e-16	1800	DPEP1	Downregulated	UCDvsTCD	ENSG00000015413	Cluster_4
ENSG00000016602	3.62329	3.21491	0.967809	3.32185	0.000894238	0.00421672	22802	CLCA4	Upregulated	UCDvsTCD	ENSG00000016602	Cluster_2
ENSG00000017427	80.5796	-1.81187	0.302771	-5.98429	2.17336e-09	3.02235e-08	3479	IGF1	Downregulated	UCDvsCTRL	ENSG00000017427	Cluster_3
ENSG00000017427	80.5796	-1.30438	0.294557	-4.42829	9.49835e-06	7.54056e-05	3479	IGF1	Downregulated	UCDvsTCD	ENSG00000017427	Cluster_3
ENSG00000017483	280.403	1.58957	0.155839	10.2001	1.97996e-24	3.65632e-22	92745	SLC38A5	Upregulated	UCDvsCTRL	ENSG00000017483	Cluster_1
ENSG00000017483	280.403	1.30686	0.150959	8.65708	4.83992e-18	4.72422e-16	92745	SLC38A5	Upregulated	UCDvsTCD	ENSG00000017483	Cluster_1
ENSG00000019505	678.179	1.35881	0.150557	9.02526	1.79262e-19	1.34598e-17	57586	SYT13	Upregulated	UCDvsCTRL	ENSG00000019505	Cluster_1
ENSG00000019505	678.179	1.25511	0.146101	8.59072	8.64255e-18	7.73603e-16	57586	SYT13	Upregulated	UCDvsTCD	ENSG00000019505	Cluster_1
ENSG00000020577	72.1094	-1.38844	0.241017	-5.76073	8.37522e-09	1.04553e-07	23034	SAMD4A	Downregulated	UCDvsCTRL	ENSG00000020577	Cluster_4
ENSG00000020577	72.1094	-1.01892	0.234632	-4.34264	1.40781e-05	0.000107276	23034	SAMD4A	Downregulated	UCDvsTCD	ENSG00000020577	Cluster_4
ENSG00000023171	2523.35	-1.36915	0.131927	-10.3781	3.11976e-25	1.63971e-22	57476	GRAMD1B	Downregulated	UCDvsTCD	ENSG00000023171	Cluster_4
ENSG00000023171	2523.35	-1.41444	0.135882	-10.4093	2.24753e-25	4.701e-23	57476	GRAMD1B	Downregulated	UCDvsCTRL	ENSG00000023171	Cluster_4
ENSG00000023839	3633.48	-1.25832	0.238017	-5.28668	1.24558e-07	1.27532e-06	1244	ABCC2	Downregulated	UCDvsCTRL	ENSG00000023839	Cluster_4
ENSG00000023839	3633.48	-1.59094	0.231063	-6.88534	5.76504e-12	1.70768e-10	1244	ABCC2	Downregulated	UCDvsTCD	ENSG00000023839	Cluster_4
ENSG00000024526	171.278	2.11841	0.27823	7.61387	2.66001e-14	1.25344e-12	55635	DEPDC1	Upregulated	UCDvsTCD	ENSG00000024526	Cluster_1
ENSG00000024526	171.278	2.14233	0.286708	7.47219	7.88736e-14	2.46081e-12	55635	DEPDC1	Upregulated	UCDvsCTRL	ENSG00000024526	Cluster_1
ENSG00000025039	32.1255	-1.06758	0.341166	-3.1292	0.00175283	0.00676002	58528	RRAGD	Downregulated	UCDvsCTRL	ENSG00000025039	Cluster_3
ENSG00000029153	110.692	1.27365	0.204555	6.22643	4.77176e-10	9.61985e-09	56938	ARNTL2	Upregulated	UCDvsTCD	ENSG00000029153	Cluster_1
ENSG00000029153	110.692	1.50381	0.211203	7.12024	1.07741e-12	2.80264e-11	56938	ARNTL2	Upregulated	UCDvsCTRL	ENSG00000029153	Cluster_1
ENSG00000029993	480.686	1.38661	0.15103	9.18105	4.26927e-20	6.20648e-18	3149	HMGB3	Upregulated	UCDvsTCD	ENSG00000029993	Cluster_1
ENSG00000029993	480.686	1.66626	0.155786	10.6958	1.06505e-26	2.76347e-24	3149	HMGB3	Upregulated	UCDvsCTRL	ENSG00000029993	Cluster_1
ENSG00000030419	893.559	2.03329	0.245784	8.27266	1.30998e-16	1.88076e-13	22807	IKZF2	Upregulated	TCDvsCTRL	ENSG00000030419	Cluster_2
ENSG00000030419	893.559	1.68923	0.243816	6.92831	4.25888e-12	1.00343e-10	22807	IKZF2	Upregulated	UCDvsCTRL	ENSG00000030419	Cluster_2
ENSG00000034063	211.011	1.09167	0.139922	7.802	6.09319e-15	3.26105e-13	NA	NA	Upregulated	UCDvsTCD	ENSG00000034063	Cluster_1
ENSG00000034063	211.011	1.27809	0.144426	8.84943	8.79699e-19	5.91215e-17	NA	NA	Upregulated	UCDvsCTRL	ENSG00000034063	Cluster_1
ENSG00000035499	195.809	1.07834	0.158438	6.80605	1.00316e-11	2.19453e-10	55789	DEPDC1B	Upregulated	UCDvsCTRL	ENSG00000035499	Cluster_1
ENSG00000035862	366.315	-1.38559	0.185715	-7.46087	8.59505e-14	3.70129e-12	7077	TIMP2	Downregulated	UCDvsTCD	ENSG00000035862	Cluster_4
ENSG00000035862	366.315	-1.39927	0.191256	-7.31622	2.55051e-13	7.25109e-12	7077	TIMP2	Downregulated	UCDvsCTRL	ENSG00000035862	Cluster_4
ENSG00000036448	71.4964	-1.41183	0.293422	-4.81159	1.49734e-06	1.4269e-05	9172	MYOM2	Downregulated	UCDvsTCD	ENSG00000036448	Cluster_4
ENSG00000036448	71.4964	-1.74015	0.301784	-5.76621	8.10722e-09	1.01578e-07	9172	MYOM2	Downregulated	UCDvsCTRL	ENSG00000036448	Cluster_4
ENSG00000036672	475.394	-1.03476	0.169923	-6.08959	1.13203e-09	1.66818e-08	9099	USP2	Downregulated	UCDvsCTRL	ENSG00000036672	Cluster_4
ENSG00000036672	475.394	-1.14527	0.164962	-6.94266	3.84791e-12	1.19146e-10	9099	USP2	Downregulated	UCDvsTCD	ENSG00000036672	Cluster_4
ENSG00000038295	48.3256	-2.68571	0.474821	-5.65627	1.54702e-08	2.26183e-07	7092	TLL1	Downregulated	UCDvsTCD	ENSG00000038295	Cluster_4
ENSG00000038295	48.3256	-3.36712	0.488088	-6.89859	5.25201e-12	1.20826e-10	7092	TLL1	Downregulated	UCDvsCTRL	ENSG00000038295	Cluster_4
ENSG00000038945	94.5541	-1.36517	0.257555	-5.30049	1.15493e-07	1.19384e-06	4481	MSR1	Downregulated	UCDvsCTRL	ENSG00000038945	Cluster_3
ENSG00000039560	235.402	-1.41698	0.225809	-6.27512	3.49362e-10	5.7107e-09	26064	RAI14	Downregulated	UCDvsCTRL	ENSG00000039560	Cluster_4
ENSG00000039560	235.402	-1.58097	0.219201	-7.21239	5.49779e-13	2.02687e-11	26064	RAI14	Downregulated	UCDvsTCD	ENSG00000039560	Cluster_4
ENSG00000040199	1782.92	-1.12198	0.180591	-6.21284	5.20342e-10	8.17943e-09	23035	PHLPP2	Downregulated	UCDvsCTRL	ENSG00000040199	Cluster_4
ENSG00000040199	1782.92	-1.29749	0.175313	-7.40099	1.35178e-13	5.63185e-12	23035	PHLPP2	Downregulated	UCDvsTCD	ENSG00000040199	Cluster_4
ENSG00000040275	252.747	1.29891	0.153782	8.44644	3.00331e-17	1.63728e-15	54908	SPDL1	Upregulated	UCDvsCTRL	ENSG00000040275	Cluster_1
ENSG00000040275	252.747	1.29153	0.149224	8.65497	4.93027e-18	4.76701e-16	54908	SPDL1	Upregulated	UCDvsTCD	ENSG00000040275	Cluster_1
ENSG00000044012	539.49	-2.97439	0.416966	-7.13342	9.79027e-13	2.56954e-11	2981	GUCA2B	Downregulated	UCDvsCTRL	ENSG00000044012	Cluster_4
ENSG00000044012	539.49	-2.52231	0.404877	-6.22981	4.67003e-10	9.43115e-09	2981	GUCA2B	Downregulated	UCDvsTCD	ENSG00000044012	Cluster_4
ENSG00000048162	146.99	1.01971	0.162481	6.27589	3.47651e-10	7.16916e-09	51491	NOP16	Upregulated	UCDvsTCD	ENSG00000048162	Cluster_1
ENSG00000049249	79.2924	4.10536	0.445055	9.22439	2.85167e-20	2.47685e-18	3604	TNFRSF9	Upregulated	UCDvsCTRL	ENSG00000049249	Cluster_2
ENSG00000049249	79.2924	2.70428	0.449516	6.01598	1.788e-09	1.38226e-06	3604	TNFRSF9	Upregulated	TCDvsCTRL	ENSG00000049249	Cluster_2
ENSG00000049249	79.2924	1.40108	0.423025	3.31206	0.00092613	0.0043491	3604	TNFRSF9	Upregulated	UCDvsTCD	ENSG00000049249	Cluster_2
ENSG00000049323	172.878	-2.13214	0.30859	-6.90928	4.87133e-12	1.47058e-10	4052	LTBP1	Downregulated	UCDvsTCD	ENSG00000049323	Cluster_4
ENSG00000049323	172.878	-1.57137	0.318022	-4.94109	7.7686e-07	6.6936e-06	4052	LTBP1	Downregulated	UCDvsCTRL	ENSG00000049323	Cluster_4
ENSG00000049449	693.097	1.08852	0.130558	8.3374	7.59396e-17	3.82459e-15	5954	RCN1	Upregulated	UCDvsCTRL	ENSG00000049449	Cluster_1
ENSG00000049449	693.097	1.11018	0.126737	8.75971	1.95748e-18	2.13194e-16	5954	RCN1	Upregulated	UCDvsTCD	ENSG00000049449	Cluster_1
ENSG00000049768	19.5831	1.491	0.450989	3.30607	0.000946141	0.00393627	50943	FOXP3	Upregulated	UCDvsCTRL	ENSG00000049768	Cluster_2
ENSG00000049768	19.5831	1.68279	0.438616	3.83658	0.00012476	0.000754224	50943	FOXP3	Upregulated	UCDvsTCD	ENSG00000049768	Cluster_2
ENSG00000050767	52.9995	-2.3023	0.477773	-4.81881	1.44416e-06	1.17891e-05	91522	COL23A1	Downregulated	UCDvsCTRL	ENSG00000050767	Cluster_3
ENSG00000051180	67.9998	1.64736	0.259702	6.34326	2.24949e-10	3.82974e-09	5888	RAD51	Upregulated	UCDvsCTRL	ENSG00000051180	Cluster_1
ENSG00000051180	67.9998	1.24662	0.251013	4.96635	6.82249e-07	6.99936e-06	5888	RAD51	Upregulated	UCDvsTCD	ENSG00000051180	Cluster_1
ENSG00000051341	199.093	2.15751	0.196096	11.0024	3.72287e-28	1.31571e-25	10721	POLQ	Upregulated	UCDvsCTRL	ENSG00000051341	Cluster_1
ENSG00000051341	199.093	1.78561	0.189699	9.41283	4.82969e-21	8.38974e-19	10721	POLQ	Upregulated	UCDvsTCD	ENSG00000051341	Cluster_1
ENSG00000051596	239.501	1.00327	0.142703	7.03048	2.0583e-12	6.78311e-11	84321	THOC3	Upregulated	UCDvsTCD	ENSG00000051596	Cluster_1
ENSG00000056998	46.7977	1.99794	0.282451	7.0736	1.5097e-12	3.81577e-11	8908	GYG2	Upregulated	UCDvsCTRL	ENSG00000056998	Cluster_1
ENSG00000056998	46.7977	1.1259	0.270766	4.15821	3.20744e-05	0.000224007	8908	GYG2	Upregulated	UCDvsTCD	ENSG00000056998	Cluster_1
ENSG00000057593	29.2191	-2.43977	0.43619	-5.59337	2.22709e-08	2.62687e-07	2155	F7	Downregulated	UCDvsCTRL	ENSG00000057593	Cluster_4
ENSG00000057593	29.2191	-1.74676	0.425105	-4.10901	3.97354e-05	0.000270686	2155	F7	Downregulated	UCDvsTCD	ENSG00000057593	Cluster_4
ENSG00000058804	520.735	1.39014	0.131425	10.5774	3.79151e-26	9.25218e-24	55706	NDC1	Upregulated	UCDvsCTRL	ENSG00000058804	Cluster_1
ENSG00000058804	520.735	1.24833	0.127473	9.79287	1.20821e-22	3.13493e-20	55706	NDC1	Upregulated	UCDvsTCD	ENSG00000058804	Cluster_1
ENSG00000060140	117.371	1.08569	0.164492	6.6003	4.10325e-11	8.01033e-10	55359	STYK1	Upregulated	UCDvsCTRL	ENSG00000060140	Cluster_2
ENSG00000061337	38.3155	-1.39219	0.347701	-4.00398	6.22855e-05	0.00040686	11178	LZTS1	Downregulated	UCDvsTCD	ENSG00000061337	Cluster_3
ENSG00000061337	38.3155	-2.55692	0.355711	-7.18819	6.56555e-13	1.76384e-11	11178	LZTS1	Downregulated	UCDvsCTRL	ENSG00000061337	Cluster_3
ENSG00000062282	540.02	-2.5097	0.248987	-10.0796	6.79868e-24	1.12387e-21	84649	DGAT2	Downregulated	UCDvsCTRL	ENSG00000062282	Cluster_4
ENSG00000062282	540.02	-2.38947	0.241789	-9.88244	4.96086e-23	1.47373e-20	84649	DGAT2	Downregulated	UCDvsTCD	ENSG00000062282	Cluster_4
ENSG00000063180	76.5839	-1.3158	0.264316	-4.97812	6.42048e-07	6.61674e-06	770	CA11	Downregulated	UCDvsTCD	ENSG00000063180	Cluster_4
ENSG00000063180	76.5839	-1.40863	0.271944	-5.17985	2.22061e-07	2.1533e-06	770	CA11	Downregulated	UCDvsCTRL	ENSG00000063180	Cluster_4
ENSG00000063438	138.209	1.31985	0.274931	4.80066	1.58142e-06	0.000775282	57491	AHRR	Upregulated	TCDvsCTRL	ENSG00000063438	Cluster_2
ENSG00000063438	138.209	1.4142	0.272593	5.18795	2.12619e-07	2.06945e-06	57491	AHRR	Upregulated	UCDvsCTRL	ENSG00000063438	Cluster_2
ENSG00000064199	20.3457	1.20355	0.359576	3.34715	0.00081648	0.00389758	53340	SPA17	Upregulated	UCDvsTCD	ENSG00000064199	Cluster_1
ENSG00000064651	2633.14	1.31969	0.146342	9.01784	1.91839e-19	2.39775e-17	6558	SLC12A2	Upregulated	UCDvsTCD	ENSG00000064651	Cluster_1
ENSG00000064651	2633.14	1.27386	0.150744	8.45048	2.90096e-17	1.5857e-15	6558	SLC12A2	Upregulated	UCDvsCTRL	ENSG00000064651	Cluster_1
ENSG00000064692	14.911	-2.35308	0.569397	-4.13258	3.58708e-05	0.000247569	9627	SNCAIP	Downregulated	UCDvsTCD	ENSG00000064692	Cluster_4
ENSG00000065328	68.5813	2.14643	0.262938	8.16324	3.26165e-16	2.19338e-14	55388	MCM10	Upregulated	UCDvsTCD	ENSG00000065328	Cluster_1
ENSG00000065328	68.5813	2.49449	0.272322	9.16005	5.18755e-20	4.21962e-18	55388	MCM10	Upregulated	UCDvsCTRL	ENSG00000065328	Cluster_1
ENSG00000065485	229.127	1.14687	0.161967	7.08087	1.4325e-12	3.62959e-11	10954	PDIA5	Upregulated	UCDvsCTRL	ENSG00000065485	Cluster_1
ENSG00000065534	90.5336	-1.14817	0.211856	-5.41956	5.97469e-08	6.50394e-07	4638	MYLK	Downregulated	UCDvsCTRL	ENSG00000065534	Cluster_4
ENSG00000065911	298.435	1.06579	0.123326	8.64208	5.52001e-18	3.32792e-16	10797	MTHFD2	Upregulated	UCDvsCTRL	ENSG00000065911	Cluster_1
ENSG00000065923	70.1383	1.90895	0.251197	7.59942	2.97468e-14	9.94698e-13	84679	SLC9A7	Upregulated	UCDvsCTRL	ENSG00000065923	Cluster_1
ENSG00000065923	70.1383	1.42316	0.242388	5.8714	4.32122e-09	7.07479e-08	84679	SLC9A7	Upregulated	UCDvsTCD	ENSG00000065923	Cluster_1
ENSG00000066056	37.4836	-3.14189	0.374226	-8.39569	4.63148e-17	2.42184e-15	7075	TIE1	Downregulated	UCDvsCTRL	ENSG00000066056	Cluster_3
ENSG00000066056	37.4836	-1.72465	0.366266	-4.70875	2.49246e-06	2.25466e-05	7075	TIE1	Downregulated	UCDvsTCD	ENSG00000066056	Cluster_3
ENSG00000066279	781.014	2.05813	0.209951	9.80292	1.09379e-22	1.4101e-20	259266	ASPM	Upregulated	UCDvsCTRL	ENSG00000066279	Cluster_1
ENSG00000066279	781.014	2.00817	0.20379	9.85412	6.57917e-23	1.87305e-20	259266	ASPM	Upregulated	UCDvsTCD	ENSG00000066279	Cluster_1
ENSG00000066405	137.152	4.7079	0.616545	7.63594	2.24183e-14	1.07367e-12	51208	CLDN18	Upregulated	UCDvsTCD	ENSG00000066405	Cluster_2
ENSG00000066405	137.152	3.84397	0.632371	6.07866	1.21189e-09	1.77692e-08	51208	CLDN18	Upregulated	UCDvsCTRL	ENSG00000066405	Cluster_2
ENSG00000066629	11.0169	-1.59361	0.521896	-3.05351	0.00226185	0.0095496	2009	EML1	Downregulated	UCDvsTCD	ENSG00000066629	Cluster_3
ENSG00000066629	11.0169	-1.79896	0.535866	-3.35711	0.000787628	0.00335094	2009	EML1	Downregulated	UCDvsCTRL	ENSG00000066629	Cluster_3
ENSG00000067048	751.892	-5.27821	0.174016	-30.3317	4.38331e-202	2.93682e-198	8653	DDX3Y	Downregulated	TCDvsCTRL	ENSG00000067048	Cluster_3
ENSG00000067048	751.892	-4.09622	0.150244	-27.2638	1.13982e-163	7.78802e-160	8653	DDX3Y	Downregulated	UCDvsCTRL	ENSG00000067048	Cluster_3
ENSG00000067048	751.892	1.18199	0.157657	7.49719	6.52023e-14	2.85709e-12	8653	DDX3Y	Upregulated	UCDvsTCD	ENSG00000067048	Cluster_3
ENSG00000067177	39.8691	1.47473	0.396568	3.71872	0.000200231	0.000989713	5255	PHKA1	Upregulated	UCDvsCTRL	ENSG00000067177	Cluster_1
ENSG00000067177	39.8691	1.20824	0.384151	3.14522	0.00165962	0.00725195	5255	PHKA1	Upregulated	UCDvsTCD	ENSG00000067177	Cluster_1
ENSG00000067445	39.0499	-1.53834	0.388927	-3.95535	7.64236e-05	0.000421534	7216	TRO	Downregulated	UCDvsCTRL	ENSG00000067445	Cluster_3
ENSG00000067445	39.0499	-1.56386	0.377775	-4.13966	3.47819e-05	0.000240621	7216	TRO	Downregulated	UCDvsTCD	ENSG00000067445	Cluster_3
ENSG00000067646	131.364	1.08401	0.185959	5.82931	5.56571e-09	8.90601e-08	7544	ZFY	Upregulated	UCDvsTCD	ENSG00000067646	Cluster_3
ENSG00000067646	131.364	-4.2525	0.192615	-22.0777	5.17375e-108	1.4856e-104	7544	ZFY	Downregulated	TCDvsCTRL	ENSG00000067646	Cluster_3
ENSG00000067646	131.364	-3.16849	0.169462	-18.6974	5.19693e-78	1.77544e-74	7544	ZFY	Downregulated	UCDvsCTRL	ENSG00000067646	Cluster_3
ENSG00000068489	167.58	2.0057	0.167661	11.9628	5.5649e-33	4.38728e-30	55771	PRR11	Upregulated	UCDvsCTRL	ENSG00000068489	Cluster_1
ENSG00000068489	167.58	1.78219	0.162216	10.9865	4.43616e-28	5.0518e-25	55771	PRR11	Upregulated	UCDvsTCD	ENSG00000068489	Cluster_1
ENSG00000068615	41.4478	-1.14372	0.353747	-3.23315	0.00122433	0.00493514	65055	REEP1	Downregulated	UCDvsCTRL	ENSG00000068615	Cluster_4
ENSG00000068831	295.135	-1.02299	0.252114	-4.05763	4.95738e-05	0.000285359	10235	RASGRP2	Downregulated	UCDvsCTRL	ENSG00000068831	Cluster_3
ENSG00000069122	53.9234	-1.11969	0.31099	-3.6004	0.000317731	0.00148424	221395	ADGRF5	Downregulated	UCDvsCTRL	ENSG00000069122	Cluster_4
ENSG00000069535	2811.72	-1.04564	0.13506	-7.74204	9.78341e-15	4.96387e-13	4129	MAOB	Downregulated	UCDvsTCD	ENSG00000069535	Cluster_4
ENSG00000069812	39.2671	1.31551	0.307975	4.27149	1.94172e-05	0.000123072	54626	HES2	Upregulated	UCDvsCTRL	ENSG00000069812	Cluster_1
ENSG00000069812	39.2671	1.33837	0.29865	4.48139	7.41585e-06	6.02497e-05	54626	HES2	Upregulated	UCDvsTCD	ENSG00000069812	Cluster_1
ENSG00000070031	386.542	-1.0024	0.286664	-3.49678	0.000470915	0.00211175	6343	SCT	Downregulated	UCDvsCTRL	ENSG00000070031	Cluster_4
ENSG00000070081	906.446	1.01426	0.0970091	10.4553	1.38619e-25	3.02277e-23	4925	NUCB2	Upregulated	UCDvsCTRL	ENSG00000070081	Cluster_1
ENSG00000070601	8.27341	-2.11428	0.599764	-3.52519	0.000423187	0.00191872	22844	FRMPD1	Downregulated	UCDvsCTRL	ENSG00000070601	Cluster_3
ENSG00000070748	77.8464	-1.05063	0.331506	-3.16926	0.00152829	0.00600131	1103	CHAT	Downregulated	UCDvsCTRL	ENSG00000070748	Cluster_3
ENSG00000070886	10.1022	-2.52057	0.592249	-4.25594	2.08177e-05	0.000131097	2046	EPHA8	Downregulated	UCDvsCTRL	ENSG00000070886	Cluster_4
ENSG00000070985	519.506	-1.09253	0.223984	-4.87774	1.07308e-06	8.989e-06	29850	TRPM5	Downregulated	UCDvsCTRL	ENSG00000070985	Cluster_3
ENSG00000071539	85.9044	1.54913	0.252981	6.1235	9.15423e-10	1.36866e-08	9319	TRIP13	Upregulated	UCDvsCTRL	ENSG00000071539	Cluster_1
ENSG00000071539	85.9044	1.35762	0.245062	5.53992	3.02617e-08	4.09712e-07	9319	TRIP13	Upregulated	UCDvsTCD	ENSG00000071539	Cluster_1
ENSG00000071967	8230.76	-1.03273	0.132559	-7.7907	6.664e-15	3.53883e-13	79901	CYBRD1	Downregulated	UCDvsTCD	ENSG00000071967	Cluster_4
ENSG00000071967	8230.76	-1.06705	0.136543	-7.81473	5.50817e-15	2.10254e-13	79901	CYBRD1	Downregulated	UCDvsCTRL	ENSG00000071967	Cluster_4
ENSG00000072195	26.9077	-1.6014	0.317723	-5.04023	4.64975e-07	4.20612e-06	10290	SPEG	Downregulated	UCDvsCTRL	ENSG00000072195	Cluster_3
ENSG00000072274	3464.35	1.09106	0.165037	6.61099	3.81768e-11	7.4742e-10	7037	TFRC	Upregulated	UCDvsCTRL	ENSG00000072274	Cluster_1
ENSG00000072422	243.859	-1.0764	0.201596	-5.3394	9.32554e-08	9.84988e-07	9886	RHOBTB1	Downregulated	UCDvsCTRL	ENSG00000072422	Cluster_4
ENSG00000072444	679.333	-2.0097	0.331315	-6.06583	1.31271e-09	2.42851e-08	NA	NA	Downregulated	UCDvsTCD	ENSG00000072444	Cluster_4
ENSG00000072444	679.333	-1.83887	0.341278	-5.38818	7.11736e-08	7.6664e-07	NA	NA	Downregulated	UCDvsCTRL	ENSG00000072444	Cluster_4
ENSG00000072571	251.909	2.02175	0.197041	10.2605	1.0611e-24	4.83342e-22	3161	HMMR	Upregulated	UCDvsTCD	ENSG00000072571	Cluster_1
ENSG00000072571	251.909	2.13353	0.203169	10.5013	8.52294e-26	1.96296e-23	3161	HMMR	Upregulated	UCDvsCTRL	ENSG00000072571	Cluster_1
ENSG00000072657	400.092	-1.20433	0.157622	-7.64061	2.16192e-14	1.0416e-12	29953	TRHDE	Downregulated	UCDvsTCD	ENSG00000072657	Cluster_4
ENSG00000072657	400.092	-1.37502	0.162257	-8.47434	2.36424e-17	1.31334e-15	29953	TRHDE	Downregulated	UCDvsCTRL	ENSG00000072657	Cluster_4
ENSG00000072840	69.5988	1.48114	0.3124	4.74117	2.12485e-06	1.67263e-05	2121	EVC	Upregulated	UCDvsCTRL	ENSG00000072840	Cluster_2
ENSG00000073060	1012.39	-1.40004	0.155589	-8.99833	2.2917e-19	2.82983e-17	949	SCARB1	Downregulated	UCDvsTCD	ENSG00000073060	Cluster_4
ENSG00000073060	1012.39	-1.53019	0.160224	-9.55032	1.29292e-21	1.39486e-19	949	SCARB1	Downregulated	UCDvsCTRL	ENSG00000073060	Cluster_4
ENSG00000073111	367.461	1.20831	0.164286	7.35493	1.91029e-13	7.7847e-12	4171	MCM2	Upregulated	UCDvsTCD	ENSG00000073111	Cluster_1
ENSG00000073111	367.461	1.57967	0.169533	9.31778	1.18801e-20	1.0997e-18	4171	MCM2	Upregulated	UCDvsCTRL	ENSG00000073111	Cluster_1
ENSG00000073464	32.6621	1.37151	0.345692	3.96743	7.26512e-05	0.000403469	1183	CLCN4	Upregulated	UCDvsCTRL	ENSG00000073464	Cluster_1
ENSG00000073464	32.6621	1.29126	0.335256	3.85156	0.000117369	0.000713686	1183	CLCN4	Upregulated	UCDvsTCD	ENSG00000073464	Cluster_1
ENSG00000073737	49.3877	-1.14837	0.381675	-3.00876	0.00262319	0.0095371	10170	DHRS9	Downregulated	UCDvsCTRL	ENSG00000073737	Cluster_4
ENSG00000074276	14158.7	-1.30585	0.16407	-7.95913	1.73259e-15	7.10294e-14	54825	CDHR2	Downregulated	UCDvsCTRL	ENSG00000074276	Cluster_4
ENSG00000074276	14158.7	-1.26406	0.159281	-7.93603	2.08762e-15	1.22263e-13	54825	CDHR2	Downregulated	UCDvsTCD	ENSG00000074276	Cluster_4
ENSG00000074410	24.5803	2.58039	0.505941	5.10019	3.3932e-07	3.17436e-06	771	CA12	Upregulated	UCDvsCTRL	ENSG00000074410	Cluster_1
ENSG00000074410	24.5803	1.70471	0.486375	3.50492	0.000456746	0.00236185	771	CA12	Upregulated	UCDvsTCD	ENSG00000074410	Cluster_1
ENSG00000074966	312.087	-1.39224	0.255139	-5.45677	4.84882e-08	6.27865e-07	7294	TXK	Downregulated	UCDvsTCD	ENSG00000074966	Cluster_3
ENSG00000074966	312.087	-1.84581	0.262634	-7.02809	2.09383e-12	5.17725e-11	7294	TXK	Downregulated	UCDvsCTRL	ENSG00000074966	Cluster_3
ENSG00000075131	61.6717	1.08339	0.257703	4.20401	2.62223e-05	0.000160978	54962	TIPIN	Upregulated	UCDvsCTRL	ENSG00000075131	Cluster_2
ENSG00000075218	198.542	1.83586	0.241221	7.61068	2.72652e-14	9.19215e-13	51512	GTSE1	Upregulated	UCDvsCTRL	ENSG00000075218	Cluster_1
ENSG00000075218	198.542	1.93392	0.234212	8.2571	1.49249e-16	1.06969e-14	51512	GTSE1	Upregulated	UCDvsTCD	ENSG00000075218	Cluster_1
ENSG00000075239	2036.27	-1.18514	0.12407	-9.55218	1.27001e-21	2.51399e-19	38	ACAT1	Downregulated	UCDvsTCD	ENSG00000075239	Cluster_4
ENSG00000075239	2036.27	-1.1551	0.127795	-9.03872	1.58522e-19	1.19903e-17	38	ACAT1	Downregulated	UCDvsCTRL	ENSG00000075239	Cluster_4
ENSG00000075702	91.041	1.26588	0.200887	6.30142	2.94932e-10	4.88329e-09	284403	WDR62	Upregulated	UCDvsCTRL	ENSG00000075702	Cluster_1
ENSG00000075702	91.041	1.24953	0.19487	6.41214	1.43493e-10	3.21455e-09	284403	WDR62	Upregulated	UCDvsTCD	ENSG00000075702	Cluster_1
ENSG00000076351	1383.25	-1.97218	0.222897	-8.84796	8.9132e-19	5.95123e-17	113235	SLC46A1	Downregulated	UCDvsCTRL	ENSG00000076351	Cluster_4
ENSG00000076351	1383.25	-1.95486	0.216404	-9.03339	1.66427e-19	2.15912e-17	113235	SLC46A1	Downregulated	UCDvsTCD	ENSG00000076351	Cluster_4
ENSG00000076382	316.115	1.63954	0.152938	10.7203	8.17648e-27	6.44621e-24	10615	SPAG5	Upregulated	UCDvsTCD	ENSG00000076382	Cluster_1
ENSG00000076382	316.115	1.77922	0.157745	11.2791	1.66388e-29	7.4144e-27	10615	SPAG5	Upregulated	UCDvsCTRL	ENSG00000076382	Cluster_1
ENSG00000076706	14.2546	-1.79389	0.490729	-3.65557	0.00025661	0.00123451	4162	MCAM	Downregulated	UCDvsCTRL	ENSG00000076706	Cluster_3
ENSG00000077152	103.686	1.62711	0.223603	7.27677	3.41918e-13	9.54855e-12	29089	UBE2T	Upregulated	UCDvsCTRL	ENSG00000077152	Cluster_1
ENSG00000077152	103.686	1.5775	0.21685	7.27459	3.47469e-13	1.33629e-11	29089	UBE2T	Upregulated	UCDvsTCD	ENSG00000077152	Cluster_1
ENSG00000077264	29.203	-1.71089	0.423262	-4.04216	5.29615e-05	0.000303242	5063	PAK3	Downregulated	UCDvsCTRL	ENSG00000077264	Cluster_3
ENSG00000077274	15.6957	3.86075	0.766359	5.03778	4.70953e-07	4.99927e-06	827	CAPN6	Upregulated	UCDvsTCD	ENSG00000077274	Cluster_1
ENSG00000077274	15.6957	5.25951	0.821029	6.406	1.49385e-10	2.62616e-09	827	CAPN6	Upregulated	UCDvsCTRL	ENSG00000077274	Cluster_1
ENSG00000078114	40.1628	1.20405	0.35028	3.43739	0.000587357	0.00257753	10529	NEBL	Upregulated	UCDvsCTRL	ENSG00000078114	Cluster_1
ENSG00000078114	40.1628	1.37021	0.34067	4.0221	5.76826e-05	0.000380431	10529	NEBL	Upregulated	UCDvsTCD	ENSG00000078114	Cluster_1
ENSG00000078295	49.557	-1.5756	0.279872	-5.62972	1.80497e-08	2.15107e-07	108	ADCY2	Downregulated	UCDvsCTRL	ENSG00000078295	Cluster_4
ENSG00000078295	49.557	-1.45883	0.27225	-5.35842	8.39551e-08	1.03732e-06	108	ADCY2	Downregulated	UCDvsTCD	ENSG00000078295	Cluster_4
ENSG00000078401	176.517	-1.60238	0.204286	-7.8438	4.37121e-15	1.68423e-13	1906	EDN1	Downregulated	UCDvsCTRL	ENSG00000078401	Cluster_4
ENSG00000078401	176.517	-1.17534	0.198672	-5.916	3.29873e-09	5.5288e-08	1906	EDN1	Downregulated	UCDvsTCD	ENSG00000078401	Cluster_4
ENSG00000078900	43.1365	2.20245	0.331045	6.65302	2.87139e-11	2.74833e-08	7161	TP73	Upregulated	TCDvsCTRL	ENSG00000078900	Cluster_2
ENSG00000078900	43.1365	1.12053	0.303708	3.68948	0.000224709	0.00127105	7161	TP73	Upregulated	UCDvsTCD	ENSG00000078900	Cluster_2
ENSG00000078900	43.1365	3.32298	0.326714	10.1709	2.67455e-24	4.85159e-22	7161	TP73	Upregulated	UCDvsCTRL	ENSG00000078900	Cluster_2
ENSG00000079150	19.8835	1.46527	0.46324	3.16308	0.00156108	0.00611018	51661	FKBP7	Upregulated	UCDvsCTRL	ENSG00000079150	Cluster_2
ENSG00000079156	54.1017	-1.26214	0.337033	-3.74484	0.000180506	0.000902662	114880	OSBPL6	Downregulated	UCDvsCTRL	ENSG00000079156	Cluster_4
ENSG00000079156	54.1017	-1.03689	0.327645	-3.16467	0.00155258	0.00684374	114880	OSBPL6	Downregulated	UCDvsTCD	ENSG00000079156	Cluster_4
ENSG00000079308	48.3553	-1.01253	0.294389	-3.43942	0.000582958	0.0029275	7145	TNS1	Downregulated	UCDvsTCD	ENSG00000079308	Cluster_3
ENSG00000080561	15.4226	-1.48576	0.483884	-3.07048	0.00213714	0.00800007	11043	MID2	Downregulated	UCDvsCTRL	ENSG00000080561	Cluster_3
ENSG00000080986	155.907	1.54417	0.198186	7.79152	6.6206e-15	3.52537e-13	10403	NDC80	Upregulated	UCDvsTCD	ENSG00000080986	Cluster_1
ENSG00000080986	155.907	1.86292	0.204796	9.09647	9.33178e-20	7.35703e-18	10403	NDC80	Upregulated	UCDvsCTRL	ENSG00000080986	Cluster_1
ENSG00000081181	62.7642	1.07588	0.280216	3.83948	0.000123295	0.000643572	384	ARG2	Upregulated	UCDvsCTRL	ENSG00000081181	Cluster_2
ENSG00000082497	6.16078	2.51737	0.828898	3.03701	0.00238937	0.0088036	56256	SERTAD4	Upregulated	UCDvsCTRL	ENSG00000082497	Cluster_2
ENSG00000082684	8.85748	-2.16536	0.559547	-3.86985	0.000108902	0.000668947	54437	SEMA5B	Downregulated	UCDvsTCD	ENSG00000082684	Cluster_4
ENSG00000082684	8.85748	-2.42032	0.573646	-4.21919	2.45181e-05	0.00015188	54437	SEMA5B	Downregulated	UCDvsCTRL	ENSG00000082684	Cluster_4
ENSG00000083067	53.4325	-1.71769	0.375198	-4.57808	4.69268e-06	3.42193e-05	80036	TRPM3	Downregulated	UCDvsCTRL	ENSG00000083067	Cluster_4
ENSG00000083067	53.4325	-1.27574	0.364959	-3.49556	0.000473066	0.00243579	80036	TRPM3	Downregulated	UCDvsTCD	ENSG00000083067	Cluster_4
ENSG00000083720	584.343	1.55989	0.125782	12.4015	2.56547e-35	2.19113e-32	5019	OXCT1	Upregulated	UCDvsCTRL	ENSG00000083720	Cluster_1
ENSG00000083720	584.343	1.24912	0.121895	10.2476	1.21377e-24	5.40867e-22	5019	OXCT1	Upregulated	UCDvsTCD	ENSG00000083720	Cluster_1
ENSG00000084444	113.506	-1.00683	0.193501	-5.20326	1.95818e-07	1.92052e-06	57613	FAM234B	Downregulated	UCDvsCTRL	ENSG00000084444	Cluster_4
ENSG00000084674	75579.2	-1.69854	0.239711	-7.08578	1.38266e-12	4.71577e-11	338	APOB	Downregulated	UCDvsTCD	ENSG00000084674	Cluster_4
ENSG00000084674	75579.2	-1.75468	0.246919	-7.1063	1.19193e-12	3.08099e-11	338	APOB	Downregulated	UCDvsCTRL	ENSG00000084674	Cluster_4
ENSG00000084764	93.9105	-1.47473	0.18997	-7.76297	8.29644e-15	3.05864e-13	22924	MAPRE3	Downregulated	UCDvsCTRL	ENSG00000084764	Cluster_4
ENSG00000085552	576.704	-1.91723	0.190154	-10.0825	6.60164e-24	2.50593e-21	57549	IGSF9	Downregulated	UCDvsTCD	ENSG00000085552	Cluster_4
ENSG00000085552	576.704	-2.44636	0.195709	-12.5	7.46636e-36	6.95661e-33	57549	IGSF9	Downregulated	UCDvsCTRL	ENSG00000085552	Cluster_4
ENSG00000085563	2759.94	-1.101	0.157256	-7.00135	2.53499e-12	8.18304e-11	5243	ABCB1	Downregulated	UCDvsTCD	ENSG00000085563	Cluster_4
ENSG00000085563	2759.94	-1.16516	0.161976	-7.19346	6.31713e-13	1.69932e-11	5243	ABCB1	Downregulated	UCDvsCTRL	ENSG00000085563	Cluster_4
ENSG00000085831	311.859	1.02099	0.152653	6.68829	2.25793e-11	4.65625e-10	22996	TTC39A	Upregulated	UCDvsCTRL	ENSG00000085831	Cluster_1
ENSG00000085840	74.8492	2.25454	0.269241	8.37372	5.5828e-17	2.86091e-15	4998	ORC1	Upregulated	UCDvsCTRL	ENSG00000085840	Cluster_1
ENSG00000085840	74.8492	1.72566	0.259703	6.64475	3.03722e-11	7.82122e-10	4998	ORC1	Upregulated	UCDvsTCD	ENSG00000085840	Cluster_1
ENSG00000085999	67.8749	1.74018	0.248965	6.98965	2.75569e-12	8.81217e-11	8438	RAD54L	Upregulated	UCDvsTCD	ENSG00000085999	Cluster_1
ENSG00000085999	67.8749	1.79192	0.256719	6.98007	2.95031e-12	7.11476e-11	8438	RAD54L	Upregulated	UCDvsCTRL	ENSG00000085999	Cluster_1
ENSG00000086205	10323.4	-1.01939	0.118044	-8.63568	5.83789e-18	3.48878e-16	2346	FOLH1	Downregulated	UCDvsCTRL	ENSG00000086205	Cluster_4
ENSG00000087077	108.879	1.1936	0.277726	4.29778	1.72515e-05	0.000128965	7205	TRIP6	Upregulated	UCDvsTCD	ENSG00000087077	Cluster_1
ENSG00000087237	24.9837	2.01582	0.383558	5.25559	1.47553e-07	1.48626e-06	1071	CETP	Upregulated	UCDvsCTRL	ENSG00000087237	Cluster_2
ENSG00000087237	24.9837	1.22785	0.368016	3.3364	0.000848711	0.00403546	1071	CETP	Upregulated	UCDvsTCD	ENSG00000087237	Cluster_2
ENSG00000087245	14.3314	-2.75455	0.634147	-4.3437	1.401e-05	9.20438e-05	4313	MMP2	Downregulated	UCDvsCTRL	ENSG00000087245	Cluster_3
ENSG00000087586	376.576	1.54333	0.145009	10.643	1.87981e-26	1.3287e-23	6790	AURKA	Upregulated	UCDvsTCD	ENSG00000087586	Cluster_1
ENSG00000087586	376.576	1.73572	0.149585	11.6036	3.95003e-31	2.24911e-28	6790	AURKA	Upregulated	UCDvsCTRL	ENSG00000087586	Cluster_1
ENSG00000087884	41.0139	-1.11984	0.254331	-4.40308	1.06725e-05	8.34342e-05	28971	AAMDC	Downregulated	UCDvsTCD	ENSG00000087884	Cluster_4
ENSG00000087884	41.0139	-1.06991	0.261864	-4.08575	4.39341e-05	0.00025657	28971	AAMDC	Downregulated	UCDvsCTRL	ENSG00000087884	Cluster_4
ENSG00000087916	57.7648	2.31249	0.47496	4.86882	1.12268e-06	9.37763e-06	NA	NA	Upregulated	UCDvsCTRL	ENSG00000087916	Cluster_2
ENSG00000087916	57.7648	3.10776	0.463342	6.70727	1.98295e-11	5.2651e-10	NA	NA	Upregulated	UCDvsTCD	ENSG00000087916	Cluster_2
ENSG00000088002	117.052	-1.01102	0.15531	-6.5097	7.52997e-11	1.77822e-09	6820	SULT2B1	Downregulated	UCDvsTCD	ENSG00000088002	Cluster_4
ENSG00000088325	655.43	2.15512	0.197016	10.9388	7.5198e-28	2.26678e-25	22974	TPX2	Upregulated	UCDvsCTRL	ENSG00000088325	Cluster_1
ENSG00000088325	655.43	1.86957	0.191107	9.78285	1.33403e-22	3.41811e-20	22974	TPX2	Upregulated	UCDvsTCD	ENSG00000088325	Cluster_1
ENSG00000088386	7453.1	-1.43151	0.196776	-7.2748	3.46934e-13	1.33629e-11	6564	SLC15A1	Downregulated	UCDvsTCD	ENSG00000088386	Cluster_4
ENSG00000088386	7453.1	-1.50995	0.202691	-7.44951	9.36891e-14	2.90536e-12	6564	SLC15A1	Downregulated	UCDvsCTRL	ENSG00000088386	Cluster_4
ENSG00000088543	112.492	-1.05442	0.223963	-4.70802	2.50129e-06	2.26164e-05	51161	C3orf18	Downregulated	UCDvsTCD	ENSG00000088543	Cluster_3
ENSG00000088827	107.964	-1.79853	0.259923	-6.91945	4.53386e-12	1.06455e-10	6614	SIGLEC1	Downregulated	UCDvsCTRL	ENSG00000088827	Cluster_3
ENSG00000088827	107.964	-1.07416	0.253032	-4.24516	2.18435e-05	0.000159106	6614	SIGLEC1	Downregulated	UCDvsTCD	ENSG00000088827	Cluster_3
ENSG00000088836	16.4298	1.46822	0.374127	3.92438	8.69544e-05	0.000474545	83959	SLC4A11	Upregulated	UCDvsCTRL	ENSG00000088836	Cluster_1
ENSG00000088926	450.216	-1.24121	0.175087	-7.08912	1.34968e-12	3.44102e-11	2160	F11	Downregulated	UCDvsCTRL	ENSG00000088926	Cluster_4
ENSG00000088926	450.216	-1.15124	0.170027	-6.77094	1.27945e-11	3.54887e-10	2160	F11	Downregulated	UCDvsTCD	ENSG00000088926	Cluster_4
ENSG00000088992	66.5843	1.14341	0.244727	4.67219	2.97998e-06	2.26236e-05	54997	TESC	Upregulated	UCDvsCTRL	ENSG00000088992	Cluster_2
ENSG00000089163	39.1751	-1.29479	0.300924	-4.3027	1.68725e-05	0.000108622	23409	SIRT4	Downregulated	UCDvsCTRL	ENSG00000089163	Cluster_4
ENSG00000089199	2337.49	-1.2797	0.219379	-5.8333	5.43405e-09	7.02315e-08	1114	CHGB	Downregulated	UCDvsCTRL	ENSG00000089199	Cluster_4
ENSG00000089199	2337.49	-1.34664	0.212976	-6.32297	2.56587e-10	5.46161e-09	1114	CHGB	Downregulated	UCDvsTCD	ENSG00000089199	Cluster_4
ENSG00000089685	32.9533	2.28805	0.352959	6.48249	9.02222e-11	1.66311e-09	332	BIRC5	Upregulated	UCDvsCTRL	ENSG00000089685	Cluster_1
ENSG00000089685	32.9533	1.76968	0.33943	5.21368	1.85134e-07	2.12598e-06	332	BIRC5	Upregulated	UCDvsTCD	ENSG00000089685	Cluster_1
ENSG00000089723	42.6368	1.33244	0.276368	4.82126	1.42651e-06	1.36766e-05	78990	OTUB2	Upregulated	UCDvsTCD	ENSG00000089723	Cluster_2
ENSG00000090382	3192.85	1.67542	0.242513	6.9086	4.89456e-12	1.47542e-10	4069	LYZ	Upregulated	UCDvsTCD	ENSG00000090382	Cluster_1
ENSG00000090382	3192.85	1.56662	0.249803	6.27142	3.57764e-10	5.82481e-09	4069	LYZ	Upregulated	UCDvsCTRL	ENSG00000090382	Cluster_1
ENSG00000090402	60169.6	-1.06044	0.167938	-6.3145	2.7103e-10	5.7333e-09	6476	SI	Downregulated	UCDvsTCD	ENSG00000090402	Cluster_4
ENSG00000090402	60169.6	-1.0245	0.172988	-5.92238	3.17324e-09	4.2821e-08	6476	SI	Downregulated	UCDvsCTRL	ENSG00000090402	Cluster_4
ENSG00000090659	249.848	-1.66069	0.26603	-6.2425	4.3064e-10	8.77461e-09	30835	CD209	Downregulated	UCDvsTCD	ENSG00000090659	Cluster_3
ENSG00000090659	249.848	-2.01904	0.273845	-7.37294	1.669e-13	4.95815e-12	30835	CD209	Downregulated	UCDvsCTRL	ENSG00000090659	Cluster_3
ENSG00000090889	284.835	2.23966	0.27952	8.01254	1.12367e-15	4.74907e-14	24137	KIF4A	Upregulated	UCDvsCTRL	ENSG00000090889	Cluster_1
ENSG00000090889	284.835	2.22947	0.271312	8.21738	2.0799e-16	1.44521e-14	24137	KIF4A	Upregulated	UCDvsTCD	ENSG00000090889	Cluster_1
ENSG00000091129	46.6606	-1.43237	0.398324	-3.59598	0.000323169	0.00150724	4897	NRCAM	Downregulated	UCDvsCTRL	ENSG00000091129	Cluster_3
ENSG00000091136	1221.88	1.01367	0.128538	7.88617	3.116e-15	1.2236e-13	3912	LAMB1	Upregulated	UCDvsCTRL	ENSG00000091136	Cluster_1
ENSG00000091138	27096.6	-1.02043	0.238715	-4.27468	1.9141e-05	0.000121694	1811	SLC26A3	Downregulated	UCDvsCTRL	ENSG00000091138	Cluster_4
ENSG00000091436	229.409	1.20893	0.148241	8.15514	3.48789e-16	2.31375e-14	51776	MAP3K20	Upregulated	UCDvsTCD	ENSG00000091436	Cluster_1
ENSG00000091436	229.409	1.22769	0.152765	8.03644	9.24863e-16	3.9578e-14	51776	MAP3K20	Upregulated	UCDvsCTRL	ENSG00000091436	Cluster_1
ENSG00000091583	31.334	-2.24116	0.407621	-5.49814	3.83826e-08	4.35568e-07	350	APOH	Downregulated	UCDvsCTRL	ENSG00000091583	Cluster_4
ENSG00000091583	31.334	-1.4769	0.397295	-3.71739	0.000201291	0.0011577	350	APOH	Downregulated	UCDvsTCD	ENSG00000091583	Cluster_4
ENSG00000091622	61.8348	1.46549	0.257018	5.70191	1.18475e-08	1.44554e-07	83394	PITPNM3	Upregulated	UCDvsCTRL	ENSG00000091622	Cluster_1
ENSG00000091622	61.8348	1.37421	0.249069	5.51739	3.44073e-08	4.60667e-07	83394	PITPNM3	Upregulated	UCDvsTCD	ENSG00000091622	Cluster_1
ENSG00000091651	105.501	1.06875	0.214224	4.98891	6.07204e-07	5.35332e-06	23594	ORC6	Upregulated	UCDvsCTRL	ENSG00000091651	Cluster_1
ENSG00000092096	134.476	-2.41191	0.34701	-6.95056	3.63842e-12	1.13517e-10	51310	SLC22A17	Downregulated	UCDvsTCD	ENSG00000092096	Cluster_4
ENSG00000092096	134.476	-2.77857	0.357045	-7.78212	7.13179e-15	2.65795e-13	51310	SLC22A17	Downregulated	UCDvsCTRL	ENSG00000092096	Cluster_4
ENSG00000092470	164.765	1.07385	0.165126	6.50324	7.86103e-11	1.45824e-09	79968	WDR76	Upregulated	UCDvsCTRL	ENSG00000092470	Cluster_2
ENSG00000092470	164.765	1.10889	0.160316	6.91691	4.61585e-12	1.40588e-10	79968	WDR76	Upregulated	UCDvsTCD	ENSG00000092470	Cluster_2
ENSG00000092621	53.1203	1.78643	0.325099	5.49502	3.90659e-08	4.41928e-07	26227	PHGDH	Upregulated	UCDvsCTRL	ENSG00000092621	Cluster_1
ENSG00000092621	53.1203	1.63787	0.315205	5.19622	2.03379e-07	2.32508e-06	26227	PHGDH	Upregulated	UCDvsTCD	ENSG00000092621	Cluster_1
ENSG00000092853	172.449	2.00764	0.189454	10.5969	3.07866e-26	7.60318e-24	63967	CLSPN	Upregulated	UCDvsCTRL	ENSG00000092853	Cluster_1
ENSG00000092853	172.449	1.65073	0.183247	9.00824	2.0939e-19	2.60126e-17	63967	CLSPN	Upregulated	UCDvsTCD	ENSG00000092853	Cluster_1
ENSG00000093009	67.0013	1.78733	0.30252	5.90815	3.45972e-09	5.75628e-08	8318	CDC45	Upregulated	UCDvsTCD	ENSG00000093009	Cluster_1
ENSG00000093009	67.0013	2.15768	0.312823	6.89744	5.29485e-12	1.21675e-10	8318	CDC45	Upregulated	UCDvsCTRL	ENSG00000093009	Cluster_1
ENSG00000094804	191.339	2.09774	0.206547	10.1563	3.1071e-24	5.53821e-22	990	CDC6	Upregulated	UCDvsCTRL	ENSG00000094804	Cluster_1
ENSG00000094804	191.339	1.63729	0.199814	8.19408	2.52513e-16	1.7196e-14	990	CDC6	Upregulated	UCDvsTCD	ENSG00000094804	Cluster_1
ENSG00000095397	186.513	1.10106	0.179296	6.14103	8.19894e-10	1.23575e-08	25861	WHRN	Upregulated	UCDvsCTRL	ENSG00000095397	Cluster_2
ENSG00000095713	13.3201	-1.94323	0.521805	-3.72406	0.000196048	0.000971376	55118	CRTAC1	Downregulated	UCDvsCTRL	ENSG00000095713	Cluster_3
ENSG00000095970	5.0991	-2.23058	0.715479	-3.1176	0.00182331	0.00699106	54209	TREM2	Downregulated	UCDvsCTRL	ENSG00000095970	Cluster_3
ENSG00000095970	5.0991	-2.19991	0.69794	-3.152	0.00162157	0.00711299	54209	TREM2	Downregulated	UCDvsTCD	ENSG00000095970	Cluster_3
ENSG00000096088	288.18	2.73788	0.720823	3.79827	0.000145712	0.000866996	5225	PGC	Upregulated	UCDvsTCD	ENSG00000096088	Cluster_2
ENSG00000096088	288.18	2.92492	0.742629	3.93861	8.19566e-05	0.000449304	5225	PGC	Upregulated	UCDvsCTRL	ENSG00000096088	Cluster_2
ENSG00000096264	46.8961	-2.54369	0.526735	-4.82916	1.3711e-06	1.12599e-05	9436	NCR2	Downregulated	UCDvsCTRL	ENSG00000096264	Cluster_3
ENSG00000097046	153.134	1.02581	0.194459	5.2752	1.3261e-07	1.34737e-06	8317	CDC7	Upregulated	UCDvsCTRL	ENSG00000097046	Cluster_2
ENSG00000099377	251.003	1.02753	0.145424	7.06577	1.59725e-12	4.02515e-11	80270	HSD3B7	Upregulated	UCDvsCTRL	ENSG00000099377	Cluster_1
ENSG00000099725	189.518	1.29841	0.297887	4.35874	1.30811e-05	0.000100539	5616	PRKY	Upregulated	UCDvsTCD	ENSG00000099725	Cluster_3
ENSG00000099725	189.518	-4.61372	0.279597	-16.5013	3.58949e-61	8.01652e-58	5616	PRKY	Downregulated	TCDvsCTRL	ENSG00000099725	Cluster_3
ENSG00000099725	189.518	-3.3153	0.257711	-12.8644	7.13542e-38	8.60363e-35	5616	PRKY	Downregulated	UCDvsCTRL	ENSG00000099725	Cluster_3
ENSG00000099834	16199.7	-1.2399	0.13639	-9.09082	9.8292e-20	7.7195e-18	53841	CDHR5	Downregulated	UCDvsCTRL	ENSG00000099834	Cluster_4
ENSG00000099834	16199.7	-1.09702	0.132411	-8.285	1.18113e-16	8.64668e-15	53841	CDHR5	Downregulated	UCDvsTCD	ENSG00000099834	Cluster_4
ENSG00000099958	127.215	1.01373	0.228029	4.44562	8.76369e-06	6.04435e-05	91319	DERL3	Upregulated	UCDvsCTRL	ENSG00000099958	Cluster_2
ENSG00000099994	657.848	-1.95407	0.241494	-8.0916	5.8886e-16	2.57916e-14	56241	SUSD2	Downregulated	UCDvsCTRL	ENSG00000099994	Cluster_4
ENSG00000099994	657.848	-1.84915	0.234491	-7.88582	3.12486e-15	1.78422e-13	56241	SUSD2	Downregulated	UCDvsTCD	ENSG00000099994	Cluster_4
ENSG00000100024	159.525	-3.71031	0.408707	-9.07816	1.10426e-19	8.54153e-18	51733	UPB1	Downregulated	UCDvsCTRL	ENSG00000100024	Cluster_4
ENSG00000100024	159.525	-3.78084	0.397056	-9.5222	1.69551e-21	3.21801e-19	51733	UPB1	Downregulated	UCDvsTCD	ENSG00000100024	Cluster_4
ENSG00000100031	1310.32	-1.01023	0.192483	-5.24838	1.53441e-07	1.79216e-06	2678	GGT1	Downregulated	UCDvsTCD	ENSG00000100031	Cluster_4
ENSG00000100031	1310.32	-1.0855	0.198258	-5.47518	4.37061e-08	4.89022e-07	2678	GGT1	Downregulated	UCDvsCTRL	ENSG00000100031	Cluster_4
ENSG00000100033	1115.92	-1.43632	0.194212	-7.39565	1.40718e-13	4.22937e-12	5625	PRODH	Downregulated	UCDvsCTRL	ENSG00000100033	Cluster_4
ENSG00000100033	1115.92	-1.1658	0.188587	-6.18177	6.3386e-10	1.24453e-08	5625	PRODH	Downregulated	UCDvsTCD	ENSG00000100033	Cluster_4
ENSG00000100078	7.80207	3.1648	0.779509	4.05999	4.90757e-05	0.000283208	50487	PLA2G3	Upregulated	UCDvsCTRL	ENSG00000100078	Cluster_1
ENSG00000100116	59.7219	1.52461	0.284482	5.35923	8.35797e-08	1.03393e-06	23464	GCAT	Upregulated	UCDvsTCD	ENSG00000100116	Cluster_1
ENSG00000100116	59.7219	1.43641	0.292977	4.90279	9.44861e-07	7.9933e-06	23464	GCAT	Upregulated	UCDvsCTRL	ENSG00000100116	Cluster_1
ENSG00000100162	59.7694	1.92126	0.314704	6.10496	1.02828e-09	1.52737e-08	79019	CENPM	Upregulated	UCDvsCTRL	ENSG00000100162	Cluster_1
ENSG00000100162	59.7694	1.9932	0.305601	6.52224	6.92653e-11	1.64901e-09	79019	CENPM	Upregulated	UCDvsTCD	ENSG00000100162	Cluster_1
ENSG00000100170	35542.7	-1.15867	0.162955	-7.11036	1.15743e-12	4.01437e-11	6523	SLC5A1	Downregulated	UCDvsTCD	ENSG00000100170	Cluster_4
ENSG00000100170	35542.7	-1.11212	0.167856	-6.62544	3.46207e-11	6.86321e-10	6523	SLC5A1	Downregulated	UCDvsCTRL	ENSG00000100170	Cluster_4
ENSG00000100197	426.146	-1.06724	0.176111	-6.06004	1.36084e-09	2.50175e-08	1565	CYP2D6	Downregulated	UCDvsTCD	ENSG00000100197	Cluster_4
ENSG00000100197	426.146	-1.32362	0.181287	-7.30125	2.8511e-13	8.03878e-12	1565	CYP2D6	Downregulated	UCDvsCTRL	ENSG00000100197	Cluster_4
ENSG00000100206	10.8847	2.28486	0.51662	4.4227	9.74729e-06	7.70535e-05	11144	DMC1	Upregulated	UCDvsTCD	ENSG00000100206	Cluster_2
ENSG00000100206	10.8847	2.19122	0.531728	4.12094	3.77332e-05	0.000223736	11144	DMC1	Upregulated	UCDvsCTRL	ENSG00000100206	Cluster_2
ENSG00000100297	616.753	1.00293	0.121587	8.24868	1.60155e-16	7.68819e-15	4174	MCM5	Upregulated	UCDvsCTRL	ENSG00000100297	Cluster_1
ENSG00000100344	34.9994	1.24599	0.3554	3.50588	0.000455101	0.00204711	80339	PNPLA3	Upregulated	UCDvsCTRL	ENSG00000100344	Cluster_1
ENSG00000100344	34.9994	1.36919	0.345307	3.96513	7.33569e-05	0.000469897	80339	PNPLA3	Upregulated	UCDvsTCD	ENSG00000100344	Cluster_1
ENSG00000100346	24.536	-1.82975	0.442232	-4.13753	3.51068e-05	0.000209618	8911	CACNA1I	Downregulated	UCDvsCTRL	ENSG00000100346	Cluster_3
ENSG00000100448	6.68454	2.66837	0.723696	3.68714	0.000226785	0.00128168	1511	CTSG	Upregulated	UCDvsTCD	ENSG00000100448	Cluster_2
ENSG00000100453	280.19	1.45197	0.2592	5.60176	2.12181e-08	2.97692e-07	3002	GZMB	Upregulated	UCDvsTCD	ENSG00000100453	Cluster_2
ENSG00000100453	280.19	2.17116	0.267579	8.11411	4.89366e-16	2.16653e-14	3002	GZMB	Upregulated	UCDvsCTRL	ENSG00000100453	Cluster_2
ENSG00000100462	144.058	1.03048	0.160089	6.43691	1.21929e-10	2.1752e-09	10419	PRMT5	Upregulated	UCDvsCTRL	ENSG00000100462	Cluster_1
ENSG00000100522	348.237	1.0887	0.150969	7.21137	5.53906e-13	2.03841e-11	64841	GNPNAT1	Upregulated	UCDvsTCD	ENSG00000100522	Cluster_1
ENSG00000100522	348.237	1.19721	0.155624	7.69301	1.43714e-14	5.07905e-13	64841	GNPNAT1	Upregulated	UCDvsCTRL	ENSG00000100522	Cluster_1
ENSG00000100526	130.446	1.87804	0.21709	8.65094	5.10758e-18	4.87845e-16	1033	CDKN3	Upregulated	UCDvsTCD	ENSG00000100526	Cluster_1
ENSG00000100526	130.446	2.04909	0.224102	9.14353	6.04463e-20	4.82112e-18	1033	CDKN3	Upregulated	UCDvsCTRL	ENSG00000100526	Cluster_1
ENSG00000100612	1997	-1.14695	0.108721	-10.5495	5.10714e-26	1.21728e-23	51635	DHRS7	Downregulated	UCDvsCTRL	ENSG00000100612	Cluster_4
ENSG00000100625	26.2764	-1.52834	0.454663	-3.36149	0.000775243	0.00330304	51804	SIX4	Downregulated	UCDvsCTRL	ENSG00000100625	Cluster_3
ENSG00000100625	26.2764	-1.64122	0.441514	-3.71725	0.0002014	0.00115801	51804	SIX4	Downregulated	UCDvsTCD	ENSG00000100625	Cluster_3
ENSG00000100714	768.657	1.22662	0.130182	9.42238	4.40959e-21	4.4526e-19	4522	MTHFD1	Upregulated	UCDvsCTRL	ENSG00000100714	Cluster_1
ENSG00000100714	768.657	1.08899	0.126311	8.62148	6.60954e-18	6.10281e-16	4522	MTHFD1	Upregulated	UCDvsTCD	ENSG00000100714	Cluster_1
ENSG00000100749	188.532	1.10588	0.150528	7.34668	2.0319e-13	5.90778e-12	7443	VRK1	Upregulated	UCDvsCTRL	ENSG00000100749	Cluster_2
ENSG00000100884	204.045	-1.25583	0.215456	-5.82869	5.58626e-09	8.92495e-08	9362	CPNE6	Downregulated	UCDvsTCD	ENSG00000100884	Cluster_4
ENSG00000100884	204.045	-1.69908	0.221614	-7.66682	1.76314e-14	6.14639e-13	9362	CPNE6	Downregulated	UCDvsCTRL	ENSG00000100884	Cluster_4
ENSG00000100918	480.445	1.76031	0.163298	10.7797	4.29216e-27	1.18893e-24	9985	REC8	Upregulated	UCDvsCTRL	ENSG00000100918	Cluster_1
ENSG00000100918	480.445	1.24414	0.158214	7.86365	3.73089e-15	2.10098e-13	9985	REC8	Upregulated	UCDvsTCD	ENSG00000100918	Cluster_1
ENSG00000100985	158.515	-1.58621	0.323818	-4.89847	9.65872e-07	8.16094e-06	4318	MMP9	Downregulated	UCDvsCTRL	ENSG00000100985	Cluster_3
ENSG00000101003	139.143	2.02422	0.285021	7.10199	1.22971e-12	4.22928e-11	9837	GINS1	Upregulated	UCDvsTCD	ENSG00000101003	Cluster_1
ENSG00000101003	139.143	1.99812	0.293614	6.80524	1.00881e-11	2.20455e-10	9837	GINS1	Upregulated	UCDvsCTRL	ENSG00000101003	Cluster_1
ENSG00000101057	209.057	2.42354	0.214096	11.3199	1.04639e-29	5.03655e-27	4605	MYBL2	Upregulated	UCDvsCTRL	ENSG00000101057	Cluster_1
ENSG00000101057	209.057	2.33254	0.207598	11.2358	2.71869e-29	3.71518e-26	4605	MYBL2	Upregulated	UCDvsTCD	ENSG00000101057	Cluster_1
ENSG00000101194	124.017	1.00658	0.191258	5.26294	1.41773e-07	1.6692e-06	63910	SLC17A9	Upregulated	UCDvsTCD	ENSG00000101194	Cluster_1
ENSG00000101224	900.721	1.15155	0.118465	9.72055	2.46449e-22	3.00698e-20	994	CDC25B	Upregulated	UCDvsCTRL	ENSG00000101224	Cluster_1
ENSG00000101230	4.41359	-2.69485	0.787235	-3.42318	0.00061893	0.00269646	140862	ISM1	Downregulated	UCDvsCTRL	ENSG00000101230	Cluster_3
ENSG00000101276	586.499	-1.04675	0.137107	-7.63454	2.26637e-14	1.08289e-12	113278	SLC52A3	Downregulated	UCDvsTCD	ENSG00000101276	Cluster_4
ENSG00000101276	586.499	-1.10542	0.141185	-7.82961	4.89398e-15	1.87158e-13	113278	SLC52A3	Downregulated	UCDvsCTRL	ENSG00000101276	Cluster_4
ENSG00000101323	4.0394	-2.68238	0.887246	-3.02327	0.00250061	0.00914823	54363	HAO1	Downregulated	UCDvsCTRL	ENSG00000101323	Cluster_3
ENSG00000101333	89.4422	1.37596	0.257459	5.34439	9.07196e-08	1.11019e-06	5332	PLCB4	Upregulated	UCDvsTCD	ENSG00000101333	Cluster_1
ENSG00000101333	89.4422	1.11467	0.264807	4.20936	2.56098e-05	0.000157784	5332	PLCB4	Upregulated	UCDvsCTRL	ENSG00000101333	Cluster_1
ENSG00000101335	17.2167	-2.39613	0.397543	-6.02734	1.66676e-09	2.99696e-08	10398	MYL9	Downregulated	UCDvsTCD	ENSG00000101335	Cluster_4
ENSG00000101335	17.2167	-1.71645	0.410775	-4.17856	2.93355e-05	0.000177695	10398	MYL9	Downregulated	UCDvsCTRL	ENSG00000101335	Cluster_4
ENSG00000101405	5.61757	-2.92226	0.579302	-5.04444	4.54847e-07	4.1309e-06	5020	OXT	Downregulated	UCDvsCTRL	ENSG00000101405	Cluster_4
ENSG00000101405	5.61757	-2.09474	0.570385	-3.67251	0.000240183	0.00134699	5020	OXT	Downregulated	UCDvsTCD	ENSG00000101405	Cluster_4
ENSG00000101412	94.4796	1.20128	0.193564	6.20611	5.43138e-10	1.083e-08	1869	E2F1	Upregulated	UCDvsTCD	ENSG00000101412	Cluster_1
ENSG00000101412	94.4796	1.77511	0.200959	8.83322	1.01708e-18	6.74693e-17	1869	E2F1	Upregulated	UCDvsCTRL	ENSG00000101412	Cluster_1
ENSG00000101443	18.9932	1.4151	0.447188	3.16444	0.00155381	0.00684503	10406	WFDC2	Upregulated	UCDvsTCD	ENSG00000101443	Cluster_1
ENSG00000101447	98.8655	2.13511	0.284793	7.49706	6.52627e-14	2.08049e-12	81610	FAM83D	Upregulated	UCDvsCTRL	ENSG00000101447	Cluster_1
ENSG00000101447	98.8655	1.6976	0.275489	6.16213	7.1772e-10	1.39714e-08	81610	FAM83D	Upregulated	UCDvsTCD	ENSG00000101447	Cluster_1
ENSG00000101680	68.0433	-1.61663	0.36408	-4.44032	8.98269e-06	6.17877e-05	284217	LAMA1	Downregulated	UCDvsCTRL	ENSG00000101680	Cluster_4
ENSG00000101680	68.0433	-1.29089	0.353831	-3.64832	0.000263964	0.00146553	284217	LAMA1	Downregulated	UCDvsTCD	ENSG00000101680	Cluster_4
ENSG00000101825	26.7109	2.51629	0.648053	3.88284	0.000103243	0.000639168	25878	MXRA5	Upregulated	UCDvsTCD	ENSG00000101825	Cluster_2
ENSG00000102007	396.097	1.04295	0.142517	7.31809	2.51523e-13	1.00501e-11	5355	PLP2	Upregulated	UCDvsTCD	ENSG00000102007	Cluster_1
ENSG00000102007	396.097	1.12163	0.146888	7.63592	2.24216e-14	7.65995e-13	5355	PLP2	Upregulated	UCDvsCTRL	ENSG00000102007	Cluster_1
ENSG00000102024	483.658	1.23031	0.140453	8.75958	1.95986e-18	1.22854e-16	5358	PLS3	Upregulated	UCDvsCTRL	ENSG00000102024	Cluster_1
ENSG00000102024	483.658	1.0062	0.136198	7.38778	1.49304e-13	6.1827e-12	5358	PLS3	Upregulated	UCDvsTCD	ENSG00000102024	Cluster_1
ENSG00000102032	112.246	-1.32095	0.210322	-6.28061	3.37238e-10	5.51693e-09	5973	RENBP	Downregulated	UCDvsCTRL	ENSG00000102032	Cluster_3
ENSG00000102174	83.6759	-1.0878	0.253355	-4.29357	1.75823e-05	0.000131199	5251	PHEX	Downregulated	UCDvsTCD	ENSG00000102174	Cluster_4
ENSG00000102174	83.6759	-1.08053	0.260827	-4.14272	3.43214e-05	0.000205227	5251	PHEX	Downregulated	UCDvsCTRL	ENSG00000102174	Cluster_4
ENSG00000102245	65.5538	-1.26051	0.348988	-3.61191	0.000303946	0.00142798	959	CD40LG	Downregulated	UCDvsCTRL	ENSG00000102245	Cluster_3
ENSG00000102271	35.8952	2.1733	0.389566	5.57877	2.42221e-08	2.83393e-07	56062	KLHL4	Upregulated	UCDvsCTRL	ENSG00000102271	Cluster_2
ENSG00000102287	580.386	-1.11134	0.19613	-5.66634	1.45878e-08	1.75378e-07	2564	GABRE	Downregulated	UCDvsCTRL	ENSG00000102287	Cluster_4
ENSG00000102384	63.0699	2.17113	0.351981	6.16833	6.90156e-10	1.05573e-08	2491	CENPI	Upregulated	UCDvsCTRL	ENSG00000102384	Cluster_1
ENSG00000102384	63.0699	1.95471	0.341044	5.73153	9.95259e-09	1.51454e-07	2491	CENPI	Upregulated	UCDvsTCD	ENSG00000102384	Cluster_1
ENSG00000102524	365.536	1.35254	0.146568	9.22807	2.75559e-20	2.40357e-18	10673	TNFSF13B	Upregulated	UCDvsCTRL	ENSG00000102524	Cluster_1
ENSG00000102524	365.536	1.50975	0.142383	10.6034	2.87292e-26	1.96297e-23	10673	TNFSF13B	Upregulated	UCDvsTCD	ENSG00000102524	Cluster_1
ENSG00000102678	19.9529	1.30562	0.372649	3.50361	0.000458998	0.0023711	2254	FGF9	Upregulated	UCDvsTCD	ENSG00000102678	Cluster_2
ENSG00000102837	14662.3	2.16626	0.258578	8.37757	5.40306e-17	4.14802e-15	10562	OLFM4	Upregulated	UCDvsTCD	ENSG00000102837	Cluster_1
ENSG00000102837	14662.3	2.07854	0.266354	7.80366	6.01354e-15	2.26591e-13	10562	OLFM4	Upregulated	UCDvsCTRL	ENSG00000102837	Cluster_1
ENSG00000102854	138.051	-1.28492	0.320993	-4.00297	6.25526e-05	0.000351963	10232	MSLN	Downregulated	UCDvsCTRL	ENSG00000102854	Cluster_4
ENSG00000102854	138.051	-1.77446	0.31131	-5.69997	1.19827e-08	1.78763e-07	10232	MSLN	Downregulated	UCDvsTCD	ENSG00000102854	Cluster_4
ENSG00000102934	546.21	-1.15662	0.151161	-7.65162	1.98457e-14	9.66265e-13	51090	PLLP	Downregulated	UCDvsTCD	ENSG00000102934	Cluster_4
ENSG00000102934	546.21	-1.09659	0.155697	-7.0431	1.88012e-12	4.69413e-11	51090	PLLP	Downregulated	UCDvsCTRL	ENSG00000102934	Cluster_4
ENSG00000103021	10.582	2.14812	0.540677	3.97302	7.09667e-05	0.00039497	29070	CCDC113	Upregulated	UCDvsCTRL	ENSG00000103021	Cluster_1
ENSG00000103021	10.582	1.65791	0.519766	3.18972	0.0014241	0.00634042	29070	CCDC113	Upregulated	UCDvsTCD	ENSG00000103021	Cluster_1
ENSG00000103034	18.1465	-1.16731	0.362545	-3.21978	0.00128289	0.00513006	65009	NDRG4	Downregulated	UCDvsCTRL	ENSG00000103034	Cluster_3
ENSG00000103269	52.1042	-1.08277	0.214233	-5.05415	4.32316e-07	4.62264e-06	9028	RHBDL1	Downregulated	UCDvsTCD	ENSG00000103269	Cluster_4
ENSG00000103269	52.1042	-1.13344	0.220272	-5.14564	2.66608e-07	2.5442e-06	9028	RHBDL1	Downregulated	UCDvsCTRL	ENSG00000103269	Cluster_4
ENSG00000103316	46.6843	-1.25382	0.329927	-3.8003	0.000144523	0.000742276	1428	CRYM	Downregulated	UCDvsCTRL	ENSG00000103316	Cluster_4
ENSG00000103485	723.943	-1.07902	0.14898	-7.24274	4.39701e-13	1.21797e-11	23475	QPRT	Downregulated	UCDvsCTRL	ENSG00000103485	Cluster_4
ENSG00000103522	96.8858	1.04037	0.235283	4.42178	9.78896e-06	6.67512e-05	50615	IL21R	Upregulated	UCDvsCTRL	ENSG00000103522	Cluster_2
ENSG00000103742	6.14585	-2.29276	0.720138	-3.18378	0.00145364	0.00573455	57722	IGDCC4	Downregulated	UCDvsCTRL	ENSG00000103742	Cluster_3
ENSG00000104059	29.0589	-1.36567	0.305121	-4.47585	7.61091e-06	6.17122e-05	23359	FAM189A1	Downregulated	UCDvsTCD	ENSG00000104059	Cluster_4
ENSG00000104081	889.165	-1.71332	0.185633	-9.22961	2.7163e-20	2.37943e-18	90427	BMF	Downregulated	UCDvsCTRL	ENSG00000104081	Cluster_4
ENSG00000104081	889.165	-1.66464	0.180242	-9.23559	2.56863e-20	3.90014e-18	90427	BMF	Downregulated	UCDvsTCD	ENSG00000104081	Cluster_4
ENSG00000104147	28.2011	1.10793	0.287555	3.85293	0.000116712	0.0006139	11339	OIP5	Upregulated	UCDvsCTRL	ENSG00000104147	Cluster_1
ENSG00000104267	5398.14	-1.01142	0.191624	-5.27817	1.30478e-07	1.32797e-06	760	CA2	Downregulated	UCDvsCTRL	ENSG00000104267	Cluster_4
ENSG00000104356	145.62	1.06442	0.159311	6.68141	2.3666e-11	6.21931e-10	10940	POP1	Upregulated	UCDvsTCD	ENSG00000104356	Cluster_1
ENSG00000104368	59.7449	-1.53513	0.284788	-5.39043	7.02889e-08	7.57509e-07	5327	PLAT	Downregulated	UCDvsCTRL	ENSG00000104368	Cluster_3
ENSG00000104369	47.6913	1.53055	0.265245	5.77034	7.91098e-09	1.22755e-07	56704	JPH1	Upregulated	UCDvsTCD	ENSG00000104369	Cluster_1
ENSG00000104369	47.6913	1.98681	0.2753	7.21688	5.31926e-13	1.44416e-11	56704	JPH1	Upregulated	UCDvsCTRL	ENSG00000104369	Cluster_1
ENSG00000104371	43.9935	1.38981	0.352762	3.93979	8.1553e-05	0.00044733	27121	DKK4	Upregulated	UCDvsCTRL	ENSG00000104371	Cluster_1
ENSG00000104371	43.9935	1.10186	0.341507	3.22647	0.00125329	0.00567608	27121	DKK4	Upregulated	UCDvsTCD	ENSG00000104371	Cluster_1
ENSG00000104524	70.4867	1.07484	0.197442	5.44384	5.21427e-08	5.74635e-07	65263	PYCR3	Upregulated	UCDvsCTRL	ENSG00000104524	Cluster_1
ENSG00000104524	70.4867	1.06543	0.191518	5.56309	2.65034e-08	3.62904e-07	65263	PYCR3	Upregulated	UCDvsTCD	ENSG00000104524	Cluster_1
ENSG00000104537	5252.98	-1.27401	0.13338	-9.55173	1.27551e-21	2.51399e-19	312	ANXA13	Downregulated	UCDvsTCD	ENSG00000104537	Cluster_4
ENSG00000104537	5252.98	-1.27073	0.137387	-9.24921	2.26149e-20	1.99811e-18	312	ANXA13	Downregulated	UCDvsCTRL	ENSG00000104537	Cluster_4
ENSG00000104723	122.457	-2.3366	0.440373	-5.30597	1.12077e-07	1.16263e-06	7991	TUSC3	Downregulated	UCDvsCTRL	ENSG00000104723	Cluster_4
ENSG00000104723	122.457	-1.62256	0.427917	-3.79177	0.000149576	0.000886645	7991	TUSC3	Downregulated	UCDvsTCD	ENSG00000104723	Cluster_4
ENSG00000104738	730.824	1.55128	0.141097	10.9944	4.06477e-28	1.38683e-25	4173	MCM4	Upregulated	UCDvsCTRL	ENSG00000104738	Cluster_1
ENSG00000104738	730.824	1.34246	0.136867	9.80849	1.03506e-22	2.72007e-20	4173	MCM4	Upregulated	UCDvsTCD	ENSG00000104738	Cluster_1
ENSG00000104783	86.0878	1.48149	0.312511	4.7406	2.13089e-06	1.67545e-05	3783	KCNN4	Upregulated	UCDvsCTRL	ENSG00000104783	Cluster_1
ENSG00000104783	86.0878	1.57238	0.303452	5.18166	2.19921e-07	2.49886e-06	3783	KCNN4	Upregulated	UCDvsTCD	ENSG00000104783	Cluster_1
ENSG00000104808	341.195	-1.02916	0.244033	-4.21729	2.47261e-05	0.000153014	27294	DHDH	Downregulated	UCDvsCTRL	ENSG00000104808	Cluster_4
ENSG00000104808	341.195	-1.14747	0.236885	-4.84399	1.27256e-06	1.23388e-05	27294	DHDH	Downregulated	UCDvsTCD	ENSG00000104808	Cluster_4
ENSG00000104833	11.401	-2.00652	0.520958	-3.8516	0.000117351	0.000616625	10382	TUBB4A	Downregulated	UCDvsCTRL	ENSG00000104833	Cluster_3
ENSG00000104889	135.015	1.08215	0.202562	5.34234	9.17538e-08	9.70469e-07	10535	RNASEH2A	Upregulated	UCDvsCTRL	ENSG00000104889	Cluster_1
ENSG00000104951	33.7408	-1.58315	0.469371	-3.37291	0.000743774	0.00318285	259307	IL4I1	Downregulated	UCDvsCTRL	ENSG00000104951	Cluster_3
ENSG00000105011	148.026	1.72905	0.205832	8.40031	4.45298e-17	2.33446e-15	55723	ASF1B	Upregulated	UCDvsCTRL	ENSG00000105011	Cluster_1
ENSG00000105011	148.026	1.57239	0.199492	7.88193	3.22353e-15	1.83036e-13	55723	ASF1B	Upregulated	UCDvsTCD	ENSG00000105011	Cluster_1
ENSG00000105173	53.9339	1.14693	0.23695	4.84039	1.29588e-06	1.07108e-05	898	CCNE1	Upregulated	UCDvsCTRL	ENSG00000105173	Cluster_1
ENSG00000105205	106.731	1.09434	0.322861	3.38952	0.000700164	0.00342529	1178	CLC	Upregulated	UCDvsTCD	ENSG00000105205	Cluster_2
ENSG00000105227	40.5616	-1.07759	0.236871	-4.54928	5.38301e-06	3.87569e-05	57716	PRX	Downregulated	UCDvsCTRL	ENSG00000105227	Cluster_3
ENSG00000105227	40.5616	-1.09638	0.230135	-4.76407	1.89729e-06	1.76135e-05	57716	PRX	Downregulated	UCDvsTCD	ENSG00000105227	Cluster_3
ENSG00000105246	12.0126	-1.76414	0.561367	-3.14257	0.00167469	0.00649288	10148	EBI3	Downregulated	UCDvsCTRL	ENSG00000105246	Cluster_3
ENSG00000105383	26.1018	-1.69378	0.411491	-4.11619	3.8518e-05	0.000227862	945	CD33	Downregulated	UCDvsCTRL	ENSG00000105383	Cluster_3
ENSG00000105398	1931.8	-1.15771	0.25829	-4.48222	7.38719e-06	6.00407e-05	6822	SULT2A1	Downregulated	UCDvsTCD	ENSG00000105398	Cluster_4
ENSG00000105398	1931.8	-1.09661	0.266054	-4.12175	3.76006e-05	0.000223208	6822	SULT2A1	Downregulated	UCDvsCTRL	ENSG00000105398	Cluster_4
ENSG00000105472	8.2331	-1.61033	0.466962	-3.44853	0.000563649	0.00248252	6320	CLEC11A	Downregulated	UCDvsCTRL	ENSG00000105472	Cluster_3
ENSG00000105499	159.182	-1.37025	0.308388	-4.44326	8.86068e-06	7.06762e-05	8605	PLA2G4C	Downregulated	UCDvsTCD	ENSG00000105499	Cluster_4
ENSG00000105499	159.182	-1.58409	0.317511	-4.98909	6.06635e-07	5.35061e-06	8605	PLA2G4C	Downregulated	UCDvsCTRL	ENSG00000105499	Cluster_4
ENSG00000105559	56.9482	1.69481	0.268444	6.31346	2.72867e-10	4.55104e-09	57664	PLEKHA4	Upregulated	UCDvsCTRL	ENSG00000105559	Cluster_1
ENSG00000105559	56.9482	1.68583	0.260149	6.48025	9.15695e-11	2.13537e-09	57664	PLEKHA4	Upregulated	UCDvsTCD	ENSG00000105559	Cluster_1
ENSG00000105609	92.9504	-1.67334	0.274752	-6.09034	1.12669e-09	2.11104e-08	10990	LILRB5	Downregulated	UCDvsTCD	ENSG00000105609	Cluster_3
ENSG00000105609	92.9504	-2.36787	0.282249	-8.38928	4.89118e-17	2.55113e-15	10990	LILRB5	Downregulated	UCDvsCTRL	ENSG00000105609	Cluster_3
ENSG00000105784	117.491	-1.01901	0.223836	-4.55249	5.30157e-06	4.43739e-05	154661	RUNDC3B	Downregulated	UCDvsTCD	ENSG00000105784	Cluster_4
ENSG00000105784	117.491	-1.10415	0.230408	-4.79215	1.65004e-06	1.33003e-05	154661	RUNDC3B	Downregulated	UCDvsCTRL	ENSG00000105784	Cluster_4
ENSG00000105852	97.4588	-1.69078	0.300904	-5.61899	1.92077e-08	2.73416e-07	5446	PON3	Downregulated	UCDvsTCD	ENSG00000105852	Cluster_4
ENSG00000105852	97.4588	-1.53852	0.309927	-4.96415	6.90031e-07	6.02652e-06	5446	PON3	Downregulated	UCDvsCTRL	ENSG00000105852	Cluster_4
ENSG00000105928	348.014	-2.14521	0.253047	-8.47754	2.30013e-17	1.8935e-15	1687	GSDME	Downregulated	UCDvsTCD	ENSG00000105928	Cluster_4
ENSG00000105928	348.014	-2.26615	0.260566	-8.69703	3.40692e-18	2.09087e-16	1687	GSDME	Downregulated	UCDvsCTRL	ENSG00000105928	Cluster_4
ENSG00000105967	121.91	-1.62556	0.251311	-6.46832	9.9101e-11	2.29016e-09	22797	TFEC	Downregulated	UCDvsTCD	ENSG00000105967	Cluster_4
ENSG00000105967	121.91	-1.75882	0.258606	-6.80116	1.03783e-11	2.25594e-10	22797	TFEC	Downregulated	UCDvsCTRL	ENSG00000105967	Cluster_4
ENSG00000106034	28.7947	-1.27138	0.415196	-3.06212	0.00219774	0.00819226	79974	CPED1	Downregulated	UCDvsCTRL	ENSG00000106034	Cluster_3
ENSG00000106066	222.92	-1.32526	0.208836	-6.34591	2.21112e-10	3.77697e-09	54504	CPVL	Downregulated	UCDvsCTRL	ENSG00000106066	Cluster_3
ENSG00000106123	173.628	-1.06985	0.196678	-5.43959	5.34047e-08	5.87279e-07	2051	EPHB6	Downregulated	UCDvsCTRL	ENSG00000106123	Cluster_3
ENSG00000106268	127.144	1.05695	0.160255	6.59544	4.24005e-11	8.24458e-10	4521	NUDT1	Upregulated	UCDvsCTRL	ENSG00000106268	Cluster_1
ENSG00000106331	21.1191	2.38988	0.44872	5.326	1.00398e-07	1.05213e-06	5078	PAX4	Upregulated	UCDvsCTRL	ENSG00000106331	Cluster_1
ENSG00000106331	21.1191	2.10606	0.432241	4.87241	1.10247e-06	1.08489e-05	5078	PAX4	Upregulated	UCDvsTCD	ENSG00000106331	Cluster_1
ENSG00000106462	482.167	1.09733	0.105387	10.4124	2.17577e-25	4.59782e-23	2146	EZH2	Upregulated	UCDvsCTRL	ENSG00000106462	Cluster_1
ENSG00000106462	482.167	1.16436	0.102336	11.3777	5.39776e-30	9.43871e-27	2146	EZH2	Upregulated	UCDvsTCD	ENSG00000106462	Cluster_1
ENSG00000106541	6376.53	2.00771	0.177499	11.3111	1.1568e-29	5.38912e-27	10551	AGR2	Upregulated	UCDvsCTRL	ENSG00000106541	Cluster_1
ENSG00000106541	6376.53	1.85748	0.172307	10.78	4.27693e-27	3.65285e-24	10551	AGR2	Upregulated	UCDvsTCD	ENSG00000106541	Cluster_1
ENSG00000106688	2073.52	-1.00774	0.152108	-6.6252	3.46781e-11	8.80978e-10	6505	SLC1A1	Downregulated	UCDvsTCD	ENSG00000106688	Cluster_4
ENSG00000106976	75.5359	-1.29472	0.336225	-3.85077	0.000117749	0.000618401	1759	DNM1	Downregulated	UCDvsCTRL	ENSG00000106976	Cluster_4
ENSG00000107014	3.99851	-2.64632	0.818017	-3.23504	0.00121624	0.00553394	6019	RLN2	Downregulated	UCDvsTCD	ENSG00000107014	Cluster_3
ENSG00000107147	11.3068	-1.39949	0.457524	-3.05883	0.00222204	0.00826631	57582	KCNT1	Downregulated	UCDvsCTRL	ENSG00000107147	Cluster_3
ENSG00000107159	167.595	2.56345	0.340514	7.52816	5.14599e-14	1.66903e-12	768	CA9	Upregulated	UCDvsCTRL	ENSG00000107159	Cluster_1
ENSG00000107159	167.595	2.35513	0.33018	7.13287	9.82991e-13	3.45023e-11	768	CA9	Upregulated	UCDvsTCD	ENSG00000107159	Cluster_1
ENSG00000107186	76.8668	-1.17689	0.239931	-4.90509	9.33825e-07	7.91458e-06	8777	MPDZ	Downregulated	UCDvsCTRL	ENSG00000107186	Cluster_4
ENSG00000107282	37.8988	-1.43216	0.367136	-3.90092	9.58293e-05	0.00051638	320	APBA1	Downregulated	UCDvsCTRL	ENSG00000107282	Cluster_3
ENSG00000107562	83.3793	-1.00217	0.303886	-3.29785	0.00097429	0.0045399	6387	CXCL12	Downregulated	UCDvsTCD	ENSG00000107562	Cluster_3
ENSG00000107562	83.3793	-1.59269	0.312405	-5.09815	3.42987e-07	3.20007e-06	6387	CXCL12	Downregulated	UCDvsCTRL	ENSG00000107562	Cluster_3
ENSG00000107719	25.9452	-1.20329	0.389202	-3.09169	0.00199021	0.00753792	27143	PALD1	Downregulated	UCDvsCTRL	ENSG00000107719	Cluster_3
ENSG00000107731	118.195	-1.27355	0.239239	-5.32337	1.01864e-07	1.06639e-06	219699	UNC5B	Downregulated	UCDvsCTRL	ENSG00000107731	Cluster_3
ENSG00000107736	160.243	-1.58599	0.216422	-7.32823	2.33212e-13	6.66739e-12	64072	CDH23	Downregulated	UCDvsCTRL	ENSG00000107736	Cluster_4
ENSG00000107736	160.243	-1.25936	0.210412	-5.98522	2.16103e-09	3.77316e-08	64072	CDH23	Downregulated	UCDvsTCD	ENSG00000107736	Cluster_4
ENSG00000107798	6215.41	-1.37525	0.178513	-7.70392	1.31954e-14	6.54911e-13	3988	LIPA	Downregulated	UCDvsTCD	ENSG00000107798	Cluster_4
ENSG00000107798	6215.41	-1.40323	0.183878	-7.63128	2.32441e-14	7.91458e-13	3988	LIPA	Downregulated	UCDvsCTRL	ENSG00000107798	Cluster_4
ENSG00000107819	2241.18	-1.03157	0.126891	-8.12957	4.30814e-16	2.82135e-14	81855	SFXN3	Downregulated	UCDvsTCD	ENSG00000107819	Cluster_4
ENSG00000107819	2241.18	-1.2284	0.130682	-9.39989	5.46197e-21	5.35691e-19	81855	SFXN3	Downregulated	UCDvsCTRL	ENSG00000107819	Cluster_4
ENSG00000107984	5.61097	-2.64089	0.746223	-3.53901	0.000401629	0.00211309	22943	DKK1	Downregulated	UCDvsTCD	ENSG00000107984	Cluster_4
ENSG00000108106	190.326	1.1698	0.173376	6.74714	1.5079e-11	4.1157e-10	27338	UBE2S	Upregulated	UCDvsTCD	ENSG00000108106	Cluster_1
ENSG00000108106	190.326	1.26318	0.178741	7.06713	1.58175e-12	3.99295e-11	27338	UBE2S	Upregulated	UCDvsCTRL	ENSG00000108106	Cluster_1
ENSG00000108379	120.934	-1.48329	0.176127	-8.4217	3.71064e-17	1.98592e-15	7473	WNT3	Downregulated	UCDvsCTRL	ENSG00000108379	Cluster_4
ENSG00000108379	120.934	-1.17439	0.171454	-6.84963	7.40397e-12	2.12856e-10	7473	WNT3	Downregulated	UCDvsTCD	ENSG00000108379	Cluster_4
ENSG00000108561	971.254	1.17488	0.117752	9.97757	1.91093e-23	5.9349e-21	708	C1QBP	Upregulated	UCDvsTCD	ENSG00000108561	Cluster_1
ENSG00000108561	971.254	1.1586	0.121301	9.55143	1.27922e-21	1.38737e-19	708	C1QBP	Upregulated	UCDvsCTRL	ENSG00000108561	Cluster_1
ENSG00000108576	811.026	-1.34064	0.202647	-6.61566	3.69906e-11	9.33784e-10	6532	SLC6A4	Downregulated	UCDvsTCD	ENSG00000108576	Cluster_4
ENSG00000108576	811.026	-1.21317	0.208745	-5.81173	6.18294e-09	7.90629e-08	6532	SLC6A4	Downregulated	UCDvsCTRL	ENSG00000108576	Cluster_4
ENSG00000108641	22.349	1.74061	0.329469	5.28305	1.27047e-07	1.29757e-06	27077	B9D1	Upregulated	UCDvsCTRL	ENSG00000108641	Cluster_1
ENSG00000108852	25.0708	-1.17098	0.328142	-3.56851	0.000359017	0.00192365	4355	MPP2	Downregulated	UCDvsTCD	ENSG00000108852	Cluster_4
ENSG00000108852	25.0708	-1.57626	0.3366	-4.68288	2.82871e-06	2.16193e-05	4355	MPP2	Downregulated	UCDvsCTRL	ENSG00000108852	Cluster_4
ENSG00000108924	70.3569	-1.28569	0.296487	-4.33639	1.44841e-05	9.47941e-05	3131	HLF	Downregulated	UCDvsCTRL	ENSG00000108924	Cluster_4
ENSG00000108924	70.3569	-1.3603	0.28787	-4.72539	2.29677e-06	2.0952e-05	3131	HLF	Downregulated	UCDvsTCD	ENSG00000108924	Cluster_4
ENSG00000108950	24.8733	-1.33719	0.300698	-4.44697	8.70893e-06	6.01063e-05	54757	FAM20A	Downregulated	UCDvsCTRL	ENSG00000108950	Cluster_3
ENSG00000109072	70.3537	-1.19877	0.234128	-5.12014	3.0531e-07	3.37372e-06	7448	VTN	Downregulated	UCDvsTCD	ENSG00000109072	Cluster_4
ENSG00000109072	70.3537	-1.31892	0.240816	-5.47689	4.32872e-08	4.85129e-07	7448	VTN	Downregulated	UCDvsCTRL	ENSG00000109072	Cluster_4
ENSG00000109084	232.943	1.46913	0.195141	7.52854	5.13095e-14	1.66679e-12	27346	TMEM97	Upregulated	UCDvsCTRL	ENSG00000109084	Cluster_1
ENSG00000109084	232.943	1.59574	0.189513	8.42021	3.75822e-17	2.98589e-15	27346	TMEM97	Upregulated	UCDvsTCD	ENSG00000109084	Cluster_1
ENSG00000109205	6.64446	-3.86707	0.810914	-4.76877	1.85351e-06	1.47719e-05	54959	ODAM	Downregulated	UCDvsCTRL	ENSG00000109205	Cluster_4
ENSG00000109205	6.64446	-3.48617	0.792118	-4.40108	1.07714e-05	8.4143e-05	54959	ODAM	Downregulated	UCDvsTCD	ENSG00000109205	Cluster_4
ENSG00000109471	12.3775	-2.0743	0.619988	-3.34571	0.000820725	0.00347229	3558	IL2	Downregulated	UCDvsCTRL	ENSG00000109471	Cluster_3
ENSG00000109511	392.654	1.65424	0.539503	3.06622	0.00216781	0.00810134	11199	ANXA10	Upregulated	UCDvsCTRL	ENSG00000109511	Cluster_1
ENSG00000109511	392.654	2.00732	0.523852	3.83184	0.000127186	0.00076746	11199	ANXA10	Upregulated	UCDvsTCD	ENSG00000109511	Cluster_1
ENSG00000109667	201.695	-1.57129	0.235199	-6.68068	2.37828e-11	4.87014e-10	56606	SLC2A9	Downregulated	UCDvsCTRL	ENSG00000109667	Cluster_4
ENSG00000109667	201.695	-1.08713	0.228639	-4.75478	1.98662e-06	1.83432e-05	56606	SLC2A9	Downregulated	UCDvsTCD	ENSG00000109667	Cluster_4
ENSG00000109674	29.5146	2.1535	0.321091	6.70682	1.98917e-11	5.27478e-10	55247	NEIL3	Upregulated	UCDvsTCD	ENSG00000109674	Cluster_1
ENSG00000109674	29.5146	2.0592	0.330274	6.23483	4.52258e-10	7.2087e-09	55247	NEIL3	Upregulated	UCDvsCTRL	ENSG00000109674	Cluster_1
ENSG00000109805	223.706	2.05715	0.204747	10.0472	9.4469e-24	1.53685e-21	64151	NCAPG	Upregulated	UCDvsCTRL	ENSG00000109805	Cluster_1
ENSG00000109805	223.706	2.03397	0.198658	10.2385	1.33233e-24	5.59735e-22	64151	NCAPG	Upregulated	UCDvsTCD	ENSG00000109805	Cluster_1
ENSG00000109819	318.255	-1.03652	0.183166	-5.65892	1.52331e-08	2.23168e-07	10891	PPARGC1A	Downregulated	UCDvsTCD	ENSG00000109819	Cluster_4
ENSG00000109819	318.255	-1.24274	0.188556	-6.59085	4.37326e-11	8.48893e-10	10891	PPARGC1A	Downregulated	UCDvsCTRL	ENSG00000109819	Cluster_4
ENSG00000109881	253.484	1.31099	0.133514	9.81912	9.31572e-23	2.47992e-20	91057	CCDC34	Upregulated	UCDvsTCD	ENSG00000109881	Cluster_1
ENSG00000109881	253.484	1.3663	0.137661	9.92505	3.2393e-23	4.6433e-21	91057	CCDC34	Upregulated	UCDvsCTRL	ENSG00000109881	Cluster_1
ENSG00000109906	106.115	-2.13751	0.371396	-5.75533	8.64739e-09	1.07819e-07	7704	ZBTB16	Downregulated	UCDvsCTRL	ENSG00000109906	Cluster_3
ENSG00000109906	106.115	-1.53675	0.361028	-4.2566	2.07559e-05	0.000152383	7704	ZBTB16	Downregulated	UCDvsTCD	ENSG00000109906	Cluster_3
ENSG00000110025	33.0158	-1.10917	0.294279	-3.76912	0.000163824	0.00082997	29907	SNX15	Downregulated	UCDvsCTRL	ENSG00000110025	Cluster_3
ENSG00000110077	192.156	-1.24649	0.258248	-4.8267	1.38812e-06	1.33397e-05	64231	MS4A6A	Downregulated	UCDvsTCD	ENSG00000110077	Cluster_3
ENSG00000110077	192.156	-1.88855	0.265654	-7.10905	1.16843e-12	3.02404e-11	64231	MS4A6A	Downregulated	UCDvsCTRL	ENSG00000110077	Cluster_3
ENSG00000110079	39.5394	-1.73263	0.338967	-5.11149	3.19636e-07	3.00822e-06	51338	MS4A4A	Downregulated	UCDvsCTRL	ENSG00000110079	Cluster_3
ENSG00000110092	913.875	1.07135	0.133628	8.01742	1.07988e-15	6.64728e-14	595	CCND1	Upregulated	UCDvsTCD	ENSG00000110092	Cluster_1
ENSG00000110092	913.875	1.05159	0.137653	7.63939	2.18256e-14	7.48172e-13	595	CCND1	Upregulated	UCDvsCTRL	ENSG00000110092	Cluster_1
ENSG00000110104	91.2992	1.09722	0.224707	4.88289	1.0454e-06	8.78942e-06	79080	CCDC86	Upregulated	UCDvsCTRL	ENSG00000110104	Cluster_1
ENSG00000110169	38.5094	-1.01071	0.335506	-3.0125	0.00259102	0.00943352	3263	HPX	Downregulated	UCDvsCTRL	ENSG00000110169	Cluster_3
ENSG00000110171	1071.34	-1.04472	0.130452	-8.00845	1.1616e-15	4.8892e-14	10612	TRIM3	Downregulated	UCDvsCTRL	ENSG00000110171	Cluster_4
ENSG00000110244	116844	-1.82056	0.299828	-6.07203	1.26302e-09	2.34717e-08	337	APOA4	Downregulated	UCDvsTCD	ENSG00000110244	Cluster_4
ENSG00000110244	116844	-1.69759	0.308845	-5.4966	3.87194e-08	4.38735e-07	337	APOA4	Downregulated	UCDvsCTRL	ENSG00000110244	Cluster_4
ENSG00000110245	7540.13	-1.67997	0.277822	-6.04694	1.47624e-09	2.68262e-08	345	APOC3	Downregulated	UCDvsTCD	ENSG00000110245	Cluster_4
ENSG00000110245	7540.13	-1.39357	0.286179	-4.86958	1.11834e-06	9.34898e-06	345	APOC3	Downregulated	UCDvsCTRL	ENSG00000110245	Cluster_4
ENSG00000110347	27.6262	1.85268	0.480379	3.85671	0.000114925	0.000605432	NA	NA	Upregulated	UCDvsCTRL	ENSG00000110347	Cluster_2
ENSG00000110347	27.6262	1.41627	0.464551	3.04869	0.00229839	0.00968992	NA	NA	Upregulated	UCDvsTCD	ENSG00000110347	Cluster_2
ENSG00000110777	100.495	1.15714	0.343456	3.36911	0.000754119	0.0036466	5450	POU2AF1	Upregulated	UCDvsTCD	ENSG00000110777	Cluster_2
ENSG00000110881	100.174	1.07568	0.296979	3.62206	0.00029227	0.0013804	41	ASIC1	Upregulated	UCDvsCTRL	ENSG00000110881	Cluster_2
ENSG00000111012	18.5863	1.67469	0.419885	3.98845	6.65072e-05	0.000431276	1594	CYP27B1	Upregulated	UCDvsTCD	ENSG00000111012	Cluster_1
ENSG00000111181	121.947	-1.47798	0.266325	-5.54953	2.86432e-08	3.89342e-07	6539	SLC6A12	Downregulated	UCDvsTCD	ENSG00000111181	Cluster_4
ENSG00000111181	121.947	-1.67571	0.274091	-6.11372	9.73351e-10	1.44893e-08	6539	SLC6A12	Downregulated	UCDvsCTRL	ENSG00000111181	Cluster_4
ENSG00000111206	224.769	1.93713	0.180452	10.7349	6.9808e-27	1.86371e-24	2305	FOXM1	Upregulated	UCDvsCTRL	ENSG00000111206	Cluster_1
ENSG00000111206	224.769	1.49167	0.174545	8.54607	1.27353e-17	1.11559e-15	2305	FOXM1	Upregulated	UCDvsTCD	ENSG00000111206	Cluster_1
ENSG00000111247	115.714	2.04217	0.232134	8.79738	1.40045e-18	9.08429e-17	10635	RAD51AP1	Upregulated	UCDvsCTRL	ENSG00000111247	Cluster_1
ENSG00000111247	115.714	1.88892	0.224923	8.39806	4.53914e-17	3.53777e-15	10635	RAD51AP1	Upregulated	UCDvsTCD	ENSG00000111247	Cluster_1
ENSG00000111305	36.8663	-1.64056	0.402211	-4.07885	4.5259e-05	0.000263332	83445	GSG1	Downregulated	UCDvsCTRL	ENSG00000111305	Cluster_4
ENSG00000111305	36.8663	-1.83674	0.390394	-4.70483	2.54076e-06	2.29429e-05	83445	GSG1	Downregulated	UCDvsTCD	ENSG00000111305	Cluster_4
ENSG00000111331	1223.95	1.1541	0.115007	10.035	1.06928e-23	1.71235e-21	4940	OAS3	Upregulated	UCDvsCTRL	ENSG00000111331	Cluster_2
ENSG00000111331	1223.95	1.0993	0.111624	9.84822	6.97657e-23	1.95898e-20	4940	OAS3	Upregulated	UCDvsTCD	ENSG00000111331	Cluster_2
ENSG00000111536	12.495	1.99749	0.611956	3.2641	0.00109811	0.00504463	55801	IL26	Upregulated	UCDvsTCD	ENSG00000111536	Cluster_2
ENSG00000111537	123.575	2.21581	0.394976	5.60997	2.0236e-08	2.86265e-07	3458	IFNG	Upregulated	UCDvsTCD	ENSG00000111537	Cluster_2
ENSG00000111537	123.575	3.47901	0.409645	8.49274	2.01821e-17	1.13341e-15	3458	IFNG	Upregulated	UCDvsCTRL	ENSG00000111537	Cluster_2
ENSG00000111602	465.273	1.01368	0.0974583	10.4011	2.4501e-25	1.35736e-22	8914	TIMELESS	Upregulated	UCDvsTCD	ENSG00000111602	Cluster_1
ENSG00000111602	465.273	1.2015	0.100573	11.9465	6.77452e-33	5.14311e-30	8914	TIMELESS	Upregulated	UCDvsCTRL	ENSG00000111602	Cluster_1
ENSG00000111716	1524.18	1.15037	0.127573	9.01737	1.9265e-19	1.428e-17	3945	LDHB	Upregulated	UCDvsCTRL	ENSG00000111716	Cluster_1
ENSG00000111716	1524.18	1.03893	0.123819	8.39073	4.83139e-17	3.73712e-15	3945	LDHB	Upregulated	UCDvsTCD	ENSG00000111716	Cluster_1
ENSG00000111799	14.2859	-2.06757	0.602209	-3.4333	0.000596277	0.00261067	1303	COL12A1	Downregulated	UCDvsCTRL	ENSG00000111799	Cluster_3
ENSG00000111817	165.859	-1.00149	0.197843	-5.06206	4.1474e-07	3.79354e-06	29940	DSE	Downregulated	UCDvsCTRL	ENSG00000111817	Cluster_3
ENSG00000111879	168.232	-1.5741	0.2794	-5.63385	1.76229e-08	2.52788e-07	79632	FAM184A	Downregulated	UCDvsTCD	ENSG00000111879	Cluster_4
ENSG00000111879	168.232	-1.8751	0.287569	-6.52052	7.00642e-11	1.31277e-09	79632	FAM184A	Downregulated	UCDvsCTRL	ENSG00000111879	Cluster_4
ENSG00000112115	11.0113	3.68336	0.765497	4.81172	1.49638e-06	1.42664e-05	3605	IL17A	Upregulated	UCDvsTCD	ENSG00000112115	Cluster_2
ENSG00000112118	981.509	1.02134	0.105227	9.70604	2.84159e-22	3.40626e-20	4172	MCM3	Upregulated	UCDvsCTRL	ENSG00000112118	Cluster_1
ENSG00000112175	4.79373	-4.16189	0.998059	-4.16998	3.04625e-05	0.000183707	653	BMP5	Downregulated	UCDvsCTRL	ENSG00000112175	Cluster_3
ENSG00000112299	6534.18	-1.4132	0.159215	-8.87605	6.92776e-19	4.74124e-17	8876	VNN1	Downregulated	UCDvsCTRL	ENSG00000112299	Cluster_4
ENSG00000112299	6534.18	-1.41265	0.154569	-9.13928	6.28706e-20	8.82686e-18	8876	VNN1	Downregulated	UCDvsTCD	ENSG00000112299	Cluster_4
ENSG00000112379	601.116	1.05057	0.133536	7.86733	3.62293e-15	1.40649e-13	57221	ARFGEF3	Upregulated	UCDvsCTRL	ENSG00000112379	Cluster_1
ENSG00000112379	601.116	1.07538	0.12963	8.29576	1.07889e-16	7.98379e-15	57221	ARFGEF3	Upregulated	UCDvsTCD	ENSG00000112379	Cluster_1
ENSG00000112494	145.784	-2.31812	0.285794	-8.11114	5.01478e-16	3.23248e-14	54346	UNC93A	Downregulated	UCDvsTCD	ENSG00000112494	Cluster_4
ENSG00000112494	145.784	-2.01201	0.294408	-6.83409	8.25276e-12	1.83675e-10	54346	UNC93A	Downregulated	UCDvsCTRL	ENSG00000112494	Cluster_4
ENSG00000112541	55.9949	1.78983	0.403156	4.43954	9.01501e-06	6.19891e-05	10846	PDE10A	Upregulated	UCDvsCTRL	ENSG00000112541	Cluster_1
ENSG00000112541	55.9949	1.45625	0.390566	3.72857	0.000192569	0.00111222	10846	PDE10A	Upregulated	UCDvsTCD	ENSG00000112541	Cluster_1
ENSG00000112562	127.895	4.17706	0.449281	9.29722	1.44167e-20	2.32687e-18	64094	SMOC2	Upregulated	UCDvsTCD	ENSG00000112562	Cluster_1
ENSG00000112562	127.895	4.16601	0.463216	8.99367	2.39111e-19	1.72581e-17	64094	SMOC2	Upregulated	UCDvsCTRL	ENSG00000112562	Cluster_1
ENSG00000112742	173.415	2.09004	0.236507	8.8371	9.82334e-19	1.11866e-16	7272	TTK	Upregulated	UCDvsTCD	ENSG00000112742	Cluster_1
ENSG00000112742	173.415	2.57551	0.244555	10.5314	6.18897e-26	1.45818e-23	7272	TTK	Upregulated	UCDvsCTRL	ENSG00000112742	Cluster_1
ENSG00000112769	7.01113	-2.77107	0.843074	-3.28687	0.00101308	0.00469715	3910	LAMA4	Downregulated	UCDvsTCD	ENSG00000112769	Cluster_3
ENSG00000112769	7.01113	-3.25857	0.860561	-3.78656	0.000152745	0.000779237	3910	LAMA4	Downregulated	UCDvsCTRL	ENSG00000112769	Cluster_3
ENSG00000112796	65.4245	-1.55902	0.301497	-5.17092	2.32946e-07	2.63517e-06	59084	ENPP5	Downregulated	UCDvsTCD	ENSG00000112796	Cluster_3
ENSG00000112796	65.4245	-2.29235	0.309402	-7.40898	1.27279e-13	3.84235e-12	59084	ENPP5	Downregulated	UCDvsCTRL	ENSG00000112796	Cluster_3
ENSG00000112818	10537.5	-1.08162	0.15104	-7.16118	7.99849e-13	2.86631e-11	4224	MEP1A	Downregulated	UCDvsTCD	ENSG00000112818	Cluster_4
ENSG00000112818	10537.5	-1.08165	0.155581	-6.95237	3.59203e-12	8.57153e-11	4224	MEP1A	Downregulated	UCDvsCTRL	ENSG00000112818	Cluster_4
ENSG00000112902	447.142	-1.21704	0.179867	-6.76632	1.32097e-11	3.64923e-10	9037	SEMA5A	Downregulated	UCDvsTCD	ENSG00000112902	Cluster_4
ENSG00000112936	38.6914	1.12555	0.354655	3.17364	0.00150543	0.00666341	730	C7	Upregulated	UCDvsTCD	ENSG00000112936	Cluster_1
ENSG00000112984	178.264	1.98695	0.208405	9.53407	1.51236e-21	1.62305e-19	10112	KIF20A	Upregulated	UCDvsCTRL	ENSG00000112984	Cluster_1
ENSG00000112984	178.264	1.79907	0.20196	8.90804	5.19438e-19	6.11922e-17	10112	KIF20A	Upregulated	UCDvsTCD	ENSG00000112984	Cluster_1
ENSG00000113088	60.062	-1.12023	0.355548	-3.15071	0.00162874	0.00634147	3003	GZMK	Downregulated	UCDvsCTRL	ENSG00000113088	Cluster_3
ENSG00000113140	18.2354	-2.14169	0.561958	-3.81113	0.000138336	0.000713718	6678	SPARC	Downregulated	UCDvsCTRL	ENSG00000113140	Cluster_3
ENSG00000113368	983.922	1.57344	0.145443	10.8183	2.81997e-27	8.0283e-25	4001	LMNB1	Upregulated	UCDvsCTRL	ENSG00000113368	Cluster_1
ENSG00000113368	983.922	1.50534	0.141159	10.6642	1.49724e-26	1.13668e-23	4001	LMNB1	Upregulated	UCDvsTCD	ENSG00000113368	Cluster_1
ENSG00000113492	22.4628	-2.80322	0.525173	-5.33771	9.41259e-08	1.14776e-06	64902	AGXT2	Downregulated	UCDvsTCD	ENSG00000113492	Cluster_4
ENSG00000113492	22.4628	-2.83207	0.539903	-5.24552	1.55839e-07	1.56052e-06	64902	AGXT2	Downregulated	UCDvsCTRL	ENSG00000113492	Cluster_4
ENSG00000113657	306.893	-1.26519	0.242422	-5.21896	1.79927e-07	1.77741e-06	1809	DPYSL3	Downregulated	UCDvsCTRL	ENSG00000113657	Cluster_3
ENSG00000113749	78.2748	-2.85322	0.29303	-9.73697	2.09713e-22	2.58957e-20	3274	HRH2	Downregulated	UCDvsCTRL	ENSG00000113749	Cluster_4
ENSG00000113749	78.2748	-2.45523	0.285218	-8.60826	7.41783e-18	6.69827e-16	3274	HRH2	Downregulated	UCDvsTCD	ENSG00000113749	Cluster_4
ENSG00000113810	1614.12	1.0739	0.0755852	14.2078	8.1924e-46	1.52662e-42	10051	SMC4	Upregulated	UCDvsCTRL	ENSG00000113810	Cluster_1
ENSG00000114268	1030.43	-1.11057	0.111857	-9.92843	3.13145e-23	4.52031e-21	5210	PFKFB4	Downregulated	UCDvsCTRL	ENSG00000114268	Cluster_4
ENSG00000114268	1030.43	-1.05866	0.10862	-9.74642	1.91092e-22	4.71928e-20	5210	PFKFB4	Downregulated	UCDvsTCD	ENSG00000114268	Cluster_4
ENSG00000114270	67.5341	-1.50508	0.416595	-3.61281	0.000302895	0.00142435	1294	COL7A1	Downregulated	UCDvsCTRL	ENSG00000114270	Cluster_4
ENSG00000114346	452.882	1.55632	0.154347	10.0833	6.55221e-24	1.10088e-21	1894	ECT2	Upregulated	UCDvsCTRL	ENSG00000114346	Cluster_1
ENSG00000114346	452.882	1.37909	0.149695	9.2127	3.1802e-20	4.75822e-18	1894	ECT2	Upregulated	UCDvsTCD	ENSG00000114346	Cluster_1
ENSG00000114374	301.886	-3.66842	0.236572	-15.5066	3.1311e-54	8.02265e-51	8287	USP9Y	Downregulated	UCDvsCTRL	ENSG00000114374	Cluster_3
ENSG00000114374	301.886	-4.46015	0.257895	-17.2944	5.17982e-67	1.30143e-63	8287	USP9Y	Downregulated	TCDvsCTRL	ENSG00000114374	Cluster_3
ENSG00000114737	642.302	-1.02365	0.156853	-6.52617	6.74726e-11	1.26653e-09	1154	CISH	Downregulated	UCDvsCTRL	ENSG00000114737	Cluster_3
ENSG00000114923	7.00746	-2.79552	0.685106	-4.08042	4.49553e-05	0.000261788	6508	SLC4A3	Downregulated	UCDvsCTRL	ENSG00000114923	Cluster_3
ENSG00000115155	62.2619	-1.23851	0.360296	-3.43747	0.000587165	0.00294344	9381	OTOF	Downregulated	UCDvsTCD	ENSG00000115155	Cluster_3
ENSG00000115155	62.2619	-1.9266	0.370072	-5.206	1.92951e-07	1.89512e-06	9381	OTOF	Downregulated	UCDvsCTRL	ENSG00000115155	Cluster_3
ENSG00000115163	65.2171	1.90603	0.333921	5.70803	1.1429e-08	1.39613e-07	1058	CENPA	Upregulated	UCDvsCTRL	ENSG00000115163	Cluster_1
ENSG00000115163	65.2171	1.86693	0.323923	5.7635	8.23856e-09	1.27452e-07	1058	CENPA	Upregulated	UCDvsTCD	ENSG00000115163	Cluster_1
ENSG00000115226	10.1247	-2.02715	0.547674	-3.70138	0.000214432	0.00105255	64838	FNDC4	Downregulated	UCDvsCTRL	ENSG00000115226	Cluster_3
ENSG00000115263	21.5383	2.16763	0.704821	3.07544	0.00210191	0.00895366	2641	GCG	Upregulated	UCDvsTCD	ENSG00000115263	Cluster_1
ENSG00000115355	248.804	-1.07128	0.179252	-5.9764	2.28121e-09	3.16161e-08	55704	CCDC88A	Downregulated	UCDvsCTRL	ENSG00000115355	Cluster_3
ENSG00000115363	5.67377	2.73585	0.781042	3.50283	0.000460351	0.00237629	84141	EVA1A	Upregulated	UCDvsTCD	ENSG00000115363	Cluster_1
ENSG00000115363	5.67377	3.13521	0.811601	3.863	0.000112004	0.00059202	84141	EVA1A	Upregulated	UCDvsCTRL	ENSG00000115363	Cluster_1
ENSG00000115380	6.81448	-2.39721	0.782671	-3.06285	0.00219238	0.00817676	2202	EFEMP1	Downregulated	UCDvsCTRL	ENSG00000115380	Cluster_3
ENSG00000115386	16724.5	1.71386	0.200989	8.52713	1.5002e-17	1.29207e-15	5967	REG1A	Upregulated	UCDvsTCD	ENSG00000115386	Cluster_1
ENSG00000115386	16724.5	1.58459	0.207033	7.65383	1.95074e-14	6.74304e-13	5967	REG1A	Upregulated	UCDvsCTRL	ENSG00000115386	Cluster_1
ENSG00000115415	5411.51	1.45007	0.112965	12.8365	1.02438e-37	1.16654e-34	6772	STAT1	Upregulated	UCDvsCTRL	ENSG00000115415	Cluster_2
ENSG00000115415	5411.51	1.01913	0.109635	9.2956	1.46372e-20	2.34401e-18	6772	STAT1	Upregulated	UCDvsTCD	ENSG00000115415	Cluster_2
ENSG00000115457	769.747	1.53792	0.190641	8.06708	7.20002e-16	3.12021e-14	3485	IGFBP2	Upregulated	UCDvsCTRL	ENSG00000115457	Cluster_1
ENSG00000115457	769.747	1.40168	0.185005	7.57645	3.5515e-14	1.62861e-12	3485	IGFBP2	Upregulated	UCDvsTCD	ENSG00000115457	Cluster_1
ENSG00000115523	709.606	-1.77899	0.384879	-4.6222	3.79697e-06	2.82506e-05	10578	GNLY	Downregulated	UCDvsCTRL	ENSG00000115523	Cluster_3
ENSG00000115590	19.603	1.67123	0.527295	3.16944	0.00152733	0.00599872	7850	IL1R2	Upregulated	UCDvsCTRL	ENSG00000115590	Cluster_2
ENSG00000115758	1188.2	1.05722	0.105975	9.97611	1.93912e-23	2.98858e-21	4953	ODC1	Upregulated	UCDvsCTRL	ENSG00000115758	Cluster_1
ENSG00000115850	33283.5	-2.51488	0.379881	-6.62019	3.58742e-11	7.06388e-10	3938	LCT	Downregulated	UCDvsCTRL	ENSG00000115850	Cluster_4
ENSG00000115850	33283.5	-2.22138	0.368791	-6.02341	1.7078e-09	3.06268e-08	3938	LCT	Downregulated	UCDvsTCD	ENSG00000115850	Cluster_4
ENSG00000115902	348.841	1.09418	0.156371	6.99735	2.60844e-12	8.40689e-11	6509	SLC1A4	Upregulated	UCDvsTCD	ENSG00000115902	Cluster_1
ENSG00000115902	348.841	1.33042	0.161269	8.24968	1.5882e-16	7.64201e-15	6509	SLC1A4	Upregulated	UCDvsCTRL	ENSG00000115902	Cluster_1
ENSG00000116031	20.7704	-1.7017	0.425665	-3.99775	6.39485e-05	0.000416382	50489	CD207	Downregulated	UCDvsTCD	ENSG00000116031	Cluster_3
ENSG00000116031	20.7704	-2.47747	0.435649	-5.68685	1.29406e-08	1.57142e-07	50489	CD207	Downregulated	UCDvsCTRL	ENSG00000116031	Cluster_3
ENSG00000116120	598.261	1.04863	0.140585	7.45903	8.71594e-14	2.70696e-12	10056	FARSB	Upregulated	UCDvsCTRL	ENSG00000116120	Cluster_1
ENSG00000116194	26.6449	-1.29099	0.416547	-3.09927	0.00193997	0.00834182	9068	ANGPTL1	Downregulated	UCDvsTCD	ENSG00000116194	Cluster_4
ENSG00000116194	26.6449	-1.72255	0.427983	-4.02482	5.70193e-05	0.000323852	9068	ANGPTL1	Downregulated	UCDvsCTRL	ENSG00000116194	Cluster_4
ENSG00000116649	190.564	1.06861	0.158691	6.73389	1.65181e-11	3.46914e-10	6723	SRM	Upregulated	UCDvsCTRL	ENSG00000116649	Cluster_1
ENSG00000116661	312.63	-1.55234	0.198217	-7.83153	4.81983e-15	2.64163e-13	26232	FBXO2	Downregulated	UCDvsTCD	ENSG00000116661	Cluster_4
ENSG00000116661	312.63	-1.44727	0.204172	-7.08846	1.35613e-12	3.45317e-11	26232	FBXO2	Downregulated	UCDvsCTRL	ENSG00000116661	Cluster_4
ENSG00000116774	31.5276	-2.37947	0.444279	-5.3558	8.51772e-08	9.05112e-07	56944	OLFML3	Downregulated	UCDvsCTRL	ENSG00000116774	Cluster_3
ENSG00000116774	31.5276	-1.51307	0.433118	-3.49343	0.000476849	0.00245343	56944	OLFML3	Downregulated	UCDvsTCD	ENSG00000116774	Cluster_3
ENSG00000116985	357.371	-2.06073	0.181431	-11.3582	6.75048e-30	3.37491e-27	656	BMP8B	Downregulated	UCDvsCTRL	ENSG00000116985	Cluster_4
ENSG00000116985	357.371	-1.90185	0.176262	-10.7899	3.84201e-27	3.42406e-24	656	BMP8B	Downregulated	UCDvsTCD	ENSG00000116985	Cluster_4
ENSG00000117013	69.193	-1.13591	0.311526	-3.64628	0.000266069	0.00127278	9132	KCNQ4	Downregulated	UCDvsCTRL	ENSG00000117013	Cluster_3
ENSG00000117054	3406.84	-1.10619	0.126644	-8.73469	2.44323e-18	1.52223e-16	34	ACADM	Downregulated	UCDvsCTRL	ENSG00000117054	Cluster_4
ENSG00000117054	3406.84	-1.10959	0.122951	-9.02468	1.80213e-19	2.29442e-17	34	ACADM	Downregulated	UCDvsTCD	ENSG00000117054	Cluster_4
ENSG00000117090	176.047	-1.46049	0.275925	-5.29306	1.20287e-07	1.23777e-06	6504	SLAMF1	Downregulated	UCDvsCTRL	ENSG00000117090	Cluster_3
ENSG00000117228	2106.14	1.29448	0.128537	10.0709	7.43188e-24	2.62653e-21	2633	GBP1	Upregulated	UCDvsTCD	ENSG00000117228	Cluster_2
ENSG00000117228	2106.14	1.89618	0.13252	14.3086	1.93423e-46	3.96478e-43	2633	GBP1	Upregulated	UCDvsCTRL	ENSG00000117228	Cluster_2
ENSG00000117399	463.404	2.22977	0.225941	9.86883	5.68261e-23	7.82512e-21	991	CDC20	Upregulated	UCDvsCTRL	ENSG00000117399	Cluster_1
ENSG00000117399	463.404	2.05018	0.219196	9.35316	8.50658e-21	1.44106e-18	991	CDC20	Upregulated	UCDvsTCD	ENSG00000117399	Cluster_1
ENSG00000117632	620.907	1.55901	0.157479	9.89979	4.17154e-23	1.25747e-20	3925	STMN1	Upregulated	UCDvsTCD	ENSG00000117632	Cluster_1
ENSG00000117632	620.907	1.6602	0.162289	10.2299	1.4569e-24	2.76514e-22	3925	STMN1	Upregulated	UCDvsCTRL	ENSG00000117632	Cluster_1
ENSG00000117650	205.478	2.03855	0.197852	10.3034	6.80093e-25	1.35345e-22	4751	NEK2	Upregulated	UCDvsCTRL	ENSG00000117650	Cluster_1
ENSG00000117650	205.478	1.70789	0.191554	8.91596	4.83623e-19	5.73023e-17	4751	NEK2	Upregulated	UCDvsTCD	ENSG00000117650	Cluster_1
ENSG00000117724	1536.1	2.12752	0.181962	11.6921	1.39836e-31	8.68596e-29	1063	CENPF	Upregulated	UCDvsCTRL	ENSG00000117724	Cluster_1
ENSG00000117724	1536.1	1.91196	0.176592	10.827	2.56314e-27	2.38815e-24	1063	CENPF	Upregulated	UCDvsTCD	ENSG00000117724	Cluster_1
ENSG00000117834	1708.7	-1.65361	0.203275	-8.13484	4.12476e-16	1.85823e-14	200010	SLC5A9	Downregulated	UCDvsCTRL	ENSG00000117834	Cluster_4
ENSG00000117834	1708.7	-1.30374	0.197371	-6.60554	3.96067e-11	9.88865e-10	200010	SLC5A9	Downregulated	UCDvsTCD	ENSG00000117834	Cluster_4
ENSG00000118094	2327.57	-1.52842	0.211744	-7.21825	5.26617e-13	1.95909e-11	11181	TREH	Downregulated	UCDvsTCD	ENSG00000118094	Cluster_4
ENSG00000118094	2327.57	-1.61169	0.218102	-7.38961	1.47263e-13	4.4067e-12	11181	TREH	Downregulated	UCDvsCTRL	ENSG00000118094	Cluster_4
ENSG00000118137	22599.4	-2.73703	0.311966	-8.77348	1.73227e-18	1.10273e-16	335	APOA1	Downregulated	UCDvsCTRL	ENSG00000118137	Cluster_4
ENSG00000118137	22599.4	-2.78116	0.302859	-9.18301	4.19204e-20	6.13774e-18	335	APOA1	Downregulated	UCDvsTCD	ENSG00000118137	Cluster_4
ENSG00000118156	6.6824	-1.88387	0.582369	-3.23484	0.00121712	0.00553671	84215	ZNF541	Downregulated	UCDvsTCD	ENSG00000118156	Cluster_3
ENSG00000118193	210.825	2.03719	0.23004	8.85581	8.30805e-19	5.60192e-17	9928	KIF14	Upregulated	UCDvsCTRL	ENSG00000118193	Cluster_1
ENSG00000118193	210.825	1.80286	0.222984	8.08514	6.20913e-16	3.90413e-14	9928	KIF14	Upregulated	UCDvsTCD	ENSG00000118193	Cluster_1
ENSG00000118508	83.03	-1.37104	0.224711	-6.10133	1.05188e-09	1.56016e-08	10981	RAB32	Downregulated	UCDvsCTRL	ENSG00000118508	Cluster_4
ENSG00000118513	289.023	1.90549	0.206154	9.24305	2.39558e-20	3.66452e-18	4602	MYB	Upregulated	UCDvsTCD	ENSG00000118513	Cluster_1
ENSG00000118513	289.023	1.91501	0.212416	9.01538	1.96183e-19	1.44653e-17	4602	MYB	Upregulated	UCDvsCTRL	ENSG00000118513	Cluster_1
ENSG00000118557	52.0002	1.07679	0.254117	4.23737	2.26149e-05	0.00016386	83449	PMFBP1	Upregulated	UCDvsTCD	ENSG00000118557	Cluster_1
ENSG00000118702	22.645	-3.95424	0.503895	-7.84735	4.24914e-15	2.34768e-13	2691	GHRH	Downregulated	UCDvsTCD	ENSG00000118702	Cluster_4
ENSG00000118702	22.645	-4.22511	0.516121	-8.18628	2.69417e-16	1.23546e-14	2691	GHRH	Downregulated	UCDvsCTRL	ENSG00000118702	Cluster_4
ENSG00000118777	3145.85	-1.11029	0.148095	-7.49713	6.52315e-14	2.85709e-12	9429	ABCG2	Downregulated	UCDvsTCD	ENSG00000118777	Cluster_4
ENSG00000119121	844.932	-1.74783	0.205018	-8.52525	1.52474e-17	8.68171e-16	140803	TRPM6	Downregulated	UCDvsCTRL	ENSG00000119121	Cluster_4
ENSG00000119121	844.932	-1.73449	0.199057	-8.71355	2.94499e-18	2.97371e-16	140803	TRPM6	Downregulated	UCDvsTCD	ENSG00000119121	Cluster_4
ENSG00000119326	130.898	1.28529	0.21989	5.84516	5.0609e-09	6.60333e-08	8727	CTNNAL1	Upregulated	UCDvsCTRL	ENSG00000119326	Cluster_1
ENSG00000119326	130.898	1.17238	0.213245	5.49781	3.84541e-08	5.09852e-07	8727	CTNNAL1	Upregulated	UCDvsTCD	ENSG00000119326	Cluster_1
ENSG00000119508	49.5191	1.5589	0.314546	4.95601	7.19543e-07	6.25496e-06	8013	NR4A3	Upregulated	UCDvsCTRL	ENSG00000119508	Cluster_2
ENSG00000119508	49.5191	1.06574	0.303858	3.50737	0.000452559	0.00234316	8013	NR4A3	Upregulated	UCDvsTCD	ENSG00000119508	Cluster_2
ENSG00000119969	171.134	1.85432	0.190654	9.72612	2.33316e-22	2.86377e-20	3070	HELLS	Upregulated	UCDvsCTRL	ENSG00000119969	Cluster_1
ENSG00000119969	171.134	2.13787	0.185545	11.5221	1.0207e-30	2.32471e-27	3070	HELLS	Upregulated	UCDvsTCD	ENSG00000119969	Cluster_1
ENSG00000120057	787.246	-1.34214	0.1618	-8.29508	1.08511e-16	8.00096e-15	6425	SFRP5	Downregulated	UCDvsTCD	ENSG00000120057	Cluster_4
ENSG00000120057	787.246	-1.25996	0.166656	-7.56024	4.02312e-14	1.31945e-12	6425	SFRP5	Downregulated	UCDvsCTRL	ENSG00000120057	Cluster_4
ENSG00000120149	14.7371	2.94325	0.618877	4.75579	1.97676e-06	1.56446e-05	4488	MSX2	Upregulated	UCDvsCTRL	ENSG00000120149	Cluster_1
ENSG00000120149	14.7371	3.00951	0.601268	5.00527	5.57837e-07	5.82504e-06	4488	MSX2	Upregulated	UCDvsTCD	ENSG00000120149	Cluster_1
ENSG00000120254	109.444	1.40792	0.215613	6.52983	6.58424e-11	1.23934e-09	25902	MTHFD1L	Upregulated	UCDvsCTRL	ENSG00000120254	Cluster_1
ENSG00000120254	109.444	1.02597	0.208571	4.91906	8.69602e-07	8.7251e-06	25902	MTHFD1L	Upregulated	UCDvsTCD	ENSG00000120254	Cluster_1
ENSG00000120327	5.82789	3.37697	0.797121	4.23646	2.27075e-05	0.000164415	56122	PCDHB14	Upregulated	UCDvsTCD	ENSG00000120327	Cluster_2
ENSG00000120327	5.82789	2.53599	0.806299	3.14522	0.00165962	0.00643931	56122	PCDHB14	Upregulated	UCDvsCTRL	ENSG00000120327	Cluster_2
ENSG00000120586	14.3401	-2.2564	0.544067	-4.14729	3.36435e-05	0.000201409	NA	NA	Downregulated	UCDvsCTRL	ENSG00000120586	Cluster_3
ENSG00000120693	77.0082	-1.06653	0.252544	-4.22313	2.40934e-05	0.000149475	4093	SMAD9	Downregulated	UCDvsCTRL	ENSG00000120693	Cluster_3
ENSG00000120708	325.825	-1.67745	0.243094	-6.90041	5.18531e-12	1.19425e-10	7045	TGFBI	Downregulated	UCDvsCTRL	ENSG00000120708	Cluster_3
ENSG00000120708	325.825	-1.2119	0.236166	-5.13156	2.87351e-07	3.18557e-06	7045	TGFBI	Downregulated	UCDvsTCD	ENSG00000120708	Cluster_3
ENSG00000120875	507.114	1.59714	0.181743	8.78787	1.52423e-18	9.76362e-17	1846	DUSP4	Upregulated	UCDvsCTRL	ENSG00000120875	Cluster_2
ENSG00000120875	507.114	1.39495	0.183295	7.61038	2.73286e-14	3.43315e-11	1846	DUSP4	Upregulated	TCDvsCTRL	ENSG00000120875	Cluster_2
ENSG00000120896	311.374	-1.22027	0.149941	-8.13832	4.00786e-16	2.6501e-14	10174	SORBS3	Downregulated	UCDvsTCD	ENSG00000120896	Cluster_4
ENSG00000120896	311.374	-1.32563	0.154311	-8.59063	8.64914e-18	5.00819e-16	10174	SORBS3	Downregulated	UCDvsCTRL	ENSG00000120896	Cluster_4
ENSG00000120949	8.68868	2.86508	0.567644	5.04732	4.48061e-07	4.77358e-06	943	TNFRSF8	Upregulated	UCDvsTCD	ENSG00000120949	Cluster_2
ENSG00000120949	8.68868	3.1817	0.592716	5.36801	7.9612e-08	8.47733e-07	943	TNFRSF8	Upregulated	UCDvsCTRL	ENSG00000120949	Cluster_2
ENSG00000121152	185.012	1.78161	0.213175	8.3575	6.40637e-17	4.89992e-15	23397	NCAPH	Upregulated	UCDvsTCD	ENSG00000121152	Cluster_1
ENSG00000121152	185.012	2.20876	0.220287	10.0267	1.16318e-23	1.82006e-21	23397	NCAPH	Upregulated	UCDvsCTRL	ENSG00000121152	Cluster_1
ENSG00000121207	444.351	-2.29096	0.23943	-9.56839	1.08582e-21	1.19022e-19	9227	LRAT	Downregulated	UCDvsCTRL	ENSG00000121207	Cluster_4
ENSG00000121207	444.351	-2.00564	0.232543	-8.62484	6.41807e-18	5.95284e-16	9227	LRAT	Downregulated	UCDvsTCD	ENSG00000121207	Cluster_4
ENSG00000121211	21.4775	1.73632	0.470319	3.6918	0.000222672	0.00126226	84057	MND1	Upregulated	UCDvsTCD	ENSG00000121211	Cluster_1
ENSG00000121211	21.4775	1.81249	0.485002	3.73708	0.000186169	0.000927586	84057	MND1	Upregulated	UCDvsCTRL	ENSG00000121211	Cluster_1
ENSG00000121297	17.7994	-1.69256	0.482426	-3.50842	0.000450773	0.00233568	57616	TSHZ3	Downregulated	UCDvsTCD	ENSG00000121297	Cluster_3
ENSG00000121440	92.061	1.24798	0.213842	5.836	5.34687e-09	8.57592e-08	23024	PDZRN3	Upregulated	UCDvsTCD	ENSG00000121440	Cluster_1
ENSG00000121440	92.061	1.20623	0.220265	5.47626	4.34404e-08	4.8658e-07	23024	PDZRN3	Upregulated	UCDvsCTRL	ENSG00000121440	Cluster_1
ENSG00000121621	117.384	1.40515	0.181831	7.72782	1.09406e-14	5.48315e-13	81930	KIF18A	Upregulated	UCDvsTCD	ENSG00000121621	Cluster_1
ENSG00000121621	117.384	1.74102	0.188139	9.25393	2.16377e-20	1.92004e-18	81930	KIF18A	Upregulated	UCDvsCTRL	ENSG00000121621	Cluster_1
ENSG00000121933	57.6545	-1.2027	0.311803	-3.85723	0.000114678	0.000604441	57413	TMIGD3	Downregulated	UCDvsCTRL	ENSG00000121933	Cluster_3
ENSG00000121957	408.345	1.52613	0.149244	10.2258	1.52042e-24	6.2331e-22	29899	GPSM2	Upregulated	UCDvsTCD	ENSG00000121957	Cluster_1
ENSG00000121957	408.345	1.37156	0.153656	8.92617	4.41001e-19	3.11711e-17	29899	GPSM2	Upregulated	UCDvsCTRL	ENSG00000121957	Cluster_1
ENSG00000122121	4327.5	-1.21426	0.178078	-6.81868	9.18807e-12	2.61579e-10	7512	XPNPEP2	Downregulated	UCDvsTCD	ENSG00000122121	Cluster_4
ENSG00000122121	4327.5	-1.24485	0.18343	-6.78653	1.14864e-11	2.48102e-10	7512	XPNPEP2	Downregulated	UCDvsCTRL	ENSG00000122121	Cluster_4
ENSG00000122194	54.906	-1.1484	0.362697	-3.16629	0.00154395	0.00681187	5340	PLG	Downregulated	UCDvsTCD	ENSG00000122194	Cluster_3
ENSG00000122194	54.906	-1.87297	0.37264	-5.02623	5.00218e-07	4.49911e-06	5340	PLG	Downregulated	UCDvsCTRL	ENSG00000122194	Cluster_3
ENSG00000122378	1745.73	-1.04325	0.132901	-7.84982	4.16635e-15	1.61136e-13	84293	PRXL2A	Downregulated	UCDvsCTRL	ENSG00000122378	Cluster_4
ENSG00000122574	140.256	-1.6219	0.190709	-8.50458	1.82251e-17	1.53736e-15	644150	WIPF3	Downregulated	UCDvsTCD	ENSG00000122574	Cluster_4
ENSG00000122574	140.256	-1.77688	0.196179	-9.05747	1.33513e-19	1.02885e-17	644150	WIPF3	Downregulated	UCDvsCTRL	ENSG00000122574	Cluster_4
ENSG00000122711	2156.43	1.76818	0.228164	7.74962	9.21681e-15	3.37368e-13	27290	SPINK4	Upregulated	UCDvsCTRL	ENSG00000122711	Cluster_1
ENSG00000122711	2156.43	1.4598	0.221467	6.59152	4.35333e-11	1.07253e-09	27290	SPINK4	Upregulated	UCDvsTCD	ENSG00000122711	Cluster_1
ENSG00000122733	9.32962	-1.95233	0.634398	-3.07745	0.00208779	0.00784663	23349	PHF24	Downregulated	UCDvsCTRL	ENSG00000122733	Cluster_4
ENSG00000122756	18.0171	-1.75225	0.523005	-3.35036	0.000807076	0.00386048	1271	CNTFR	Downregulated	UCDvsTCD	ENSG00000122756	Cluster_4
ENSG00000122756	18.0171	-2.1531	0.537276	-4.00744	6.13817e-05	0.000346326	1271	CNTFR	Downregulated	UCDvsCTRL	ENSG00000122756	Cluster_4
ENSG00000122786	27.4206	-1.66605	0.369125	-4.51351	6.37624e-06	4.52877e-05	800	CALD1	Downregulated	UCDvsCTRL	ENSG00000122786	Cluster_3
ENSG00000122859	37.0557	3.25388	0.449905	7.23238	4.74618e-13	1.30237e-11	50674	NEUROG3	Upregulated	UCDvsCTRL	ENSG00000122859	Cluster_1
ENSG00000122859	37.0557	2.83004	0.431251	6.5624	5.29488e-11	1.28443e-09	50674	NEUROG3	Upregulated	UCDvsTCD	ENSG00000122859	Cluster_1
ENSG00000122877	48.8622	1.57929	0.342871	4.60608	4.10333e-06	3.03756e-05	1959	EGR2	Upregulated	UCDvsCTRL	ENSG00000122877	Cluster_2
ENSG00000122952	320.145	1.84412	0.19207	9.60133	7.89198e-22	1.6851e-19	11130	ZWINT	Upregulated	UCDvsTCD	ENSG00000122952	Cluster_1
ENSG00000122952	320.145	1.91055	0.197957	9.65133	4.85209e-22	5.74903e-20	11130	ZWINT	Upregulated	UCDvsCTRL	ENSG00000122952	Cluster_1
ENSG00000122966	298.642	1.71494	0.166919	10.2741	9.22367e-25	1.80064e-22	11113	CIT	Upregulated	UCDvsCTRL	ENSG00000122966	Cluster_1
ENSG00000122966	298.642	1.61973	0.161902	10.0044	1.45816e-23	4.80501e-21	11113	CIT	Upregulated	UCDvsTCD	ENSG00000122966	Cluster_1
ENSG00000123096	11.2049	2.25506	0.552205	4.08373	4.43179e-05	0.000258591	8082	SSPN	Upregulated	UCDvsCTRL	ENSG00000123096	Cluster_1
ENSG00000123131	359.042	1.04245	0.122994	8.47561	2.33847e-17	1.91735e-15	10549	PRDX4	Upregulated	UCDvsTCD	ENSG00000123131	Cluster_1
ENSG00000123179	120.718	1.13362	0.18996	5.96768	2.40656e-09	3.3174e-08	84650	EBPL	Upregulated	UCDvsCTRL	ENSG00000123179	Cluster_1
ENSG00000123179	120.718	1.4205	0.184853	7.68449	1.53613e-14	7.58736e-13	84650	EBPL	Upregulated	UCDvsTCD	ENSG00000123179	Cluster_1
ENSG00000123219	154.052	1.28917	0.191439	6.73407	1.64978e-11	4.47316e-10	64105	CENPK	Upregulated	UCDvsTCD	ENSG00000123219	Cluster_1
ENSG00000123219	154.052	1.2972	0.197243	6.57667	4.81091e-11	9.26464e-10	64105	CENPK	Upregulated	UCDvsCTRL	ENSG00000123219	Cluster_1
ENSG00000123416	345.44	1.29126	0.153317	8.42213	3.69704e-17	1.98382e-15	10376	TUBA1B	Upregulated	UCDvsCTRL	ENSG00000123416	Cluster_1
ENSG00000123473	212.374	1.36626	0.140441	9.72837	2.28212e-22	5.56418e-20	6491	STIL	Upregulated	UCDvsTCD	ENSG00000123473	Cluster_1
ENSG00000123473	212.374	1.44172	0.144836	9.9541	2.41998e-23	3.64293e-21	6491	STIL	Upregulated	UCDvsCTRL	ENSG00000123473	Cluster_1
ENSG00000123485	116.781	1.91139	0.201199	9.49999	2.09915e-21	3.91168e-19	55355	HJURP	Upregulated	UCDvsTCD	ENSG00000123485	Cluster_1
ENSG00000123485	116.781	2.17138	0.208049	10.4369	1.68251e-25	3.63033e-23	55355	HJURP	Upregulated	UCDvsCTRL	ENSG00000123485	Cluster_1
ENSG00000123975	241.255	1.77809	0.178761	9.94672	2.60636e-23	3.87139e-21	1164	CKS2	Upregulated	UCDvsCTRL	ENSG00000123975	Cluster_1
ENSG00000123975	241.255	1.48154	0.173139	8.55698	1.15866e-17	1.02815e-15	1164	CKS2	Upregulated	UCDvsTCD	ENSG00000123975	Cluster_1
ENSG00000124006	118.676	-1.31699	0.204015	-6.45535	1.07967e-10	1.94645e-09	23363	OBSL1	Downregulated	UCDvsCTRL	ENSG00000124006	Cluster_4
ENSG00000124191	99.4922	1.472	0.285778	5.15086	2.59294e-07	2.89963e-06	84969	TOX2	Upregulated	UCDvsTCD	ENSG00000124191	Cluster_2
ENSG00000124191	99.4922	1.57192	0.294559	5.33653	9.47399e-08	9.97934e-07	84969	TOX2	Upregulated	UCDvsCTRL	ENSG00000124191	Cluster_2
ENSG00000124205	1271.78	-1.02594	0.135941	-7.54698	4.45465e-14	2.00244e-12	1908	EDN3	Downregulated	UCDvsTCD	ENSG00000124205	Cluster_4
ENSG00000124249	14.804	-1.90932	0.615964	-3.09973	0.00193697	0.00833242	60598	KCNK15	Downregulated	UCDvsTCD	ENSG00000124249	Cluster_4
ENSG00000124249	14.804	-2.3079	0.632574	-3.64843	0.000263843	0.00126273	60598	KCNK15	Downregulated	UCDvsCTRL	ENSG00000124249	Cluster_4
ENSG00000124253	7356.83	-2.25411	0.204364	-11.0299	2.74243e-28	9.86215e-26	5105	PCK1	Downregulated	UCDvsCTRL	ENSG00000124253	Cluster_4
ENSG00000124253	7356.83	-1.99956	0.198404	-10.0782	6.89703e-24	2.5607e-21	5105	PCK1	Downregulated	UCDvsTCD	ENSG00000124253	Cluster_4
ENSG00000124299	4665.55	-1.00628	0.11494	-8.75477	2.04515e-18	2.19484e-16	5184	PEPD	Downregulated	UCDvsTCD	ENSG00000124299	Cluster_4
ENSG00000124374	116.036	1.00272	0.18176	5.51672	3.45388e-08	4.62125e-07	400961	PAIP2B	Upregulated	UCDvsTCD	ENSG00000124374	Cluster_1
ENSG00000124491	31.3311	1.55723	0.428108	3.63747	0.000275329	0.00131096	2162	F13A1	Upregulated	UCDvsCTRL	ENSG00000124491	Cluster_2
ENSG00000124557	8.91997	1.73742	0.544369	3.19162	0.00141475	0.00630562	696	BTN1A1	Upregulated	UCDvsTCD	ENSG00000124557	Cluster_2
ENSG00000124557	8.91997	2.6125	0.571998	4.56732	4.94006e-06	3.58194e-05	696	BTN1A1	Upregulated	UCDvsCTRL	ENSG00000124557	Cluster_2
ENSG00000124766	553.424	1.01985	0.161141	6.3289	2.46908e-10	4.16554e-09	6659	SOX4	Upregulated	UCDvsCTRL	ENSG00000124766	Cluster_1
ENSG00000124766	553.424	1.1916	0.15649	7.61453	2.64655e-14	1.25286e-12	6659	SOX4	Upregulated	UCDvsTCD	ENSG00000124766	Cluster_1
ENSG00000124802	26.9113	1.36382	0.381734	3.57269	0.000353334	0.00189847	9521	EEF1E1	Upregulated	UCDvsTCD	ENSG00000124802	Cluster_1
ENSG00000124839	1879.61	-1.2493	0.142293	-8.77975	1.63845e-18	1.04626e-16	64284	RAB17	Downregulated	UCDvsCTRL	ENSG00000124839	Cluster_4
ENSG00000124839	1879.61	-1.18953	0.138154	-8.61017	7.2951e-18	6.61659e-16	64284	RAB17	Downregulated	UCDvsTCD	ENSG00000124839	Cluster_4
ENSG00000125046	172.52	-2.11772	0.327153	-6.47316	9.59712e-11	1.75644e-09	51066	SSUH2	Downregulated	UCDvsCTRL	ENSG00000125046	Cluster_4
ENSG00000125046	172.52	-1.77204	0.317818	-5.57564	2.46623e-08	3.39508e-07	51066	SSUH2	Downregulated	UCDvsTCD	ENSG00000125046	Cluster_4
ENSG00000125084	25.5278	-1.1756	0.386343	-3.04288	0.00234324	0.00984258	7471	WNT1	Downregulated	UCDvsTCD	ENSG00000125084	Cluster_3
ENSG00000125084	25.5278	-1.70328	0.395623	-4.3053	1.6676e-05	0.000107492	7471	WNT1	Downregulated	UCDvsCTRL	ENSG00000125084	Cluster_3
ENSG00000125122	20.6876	-1.24005	0.399171	-3.10655	0.00189283	0.0081554	26231	LRRC29	Downregulated	UCDvsTCD	ENSG00000125122	Cluster_4
ENSG00000125144	1059.01	-1.05354	0.217497	-4.8439	1.27312e-06	1.23388e-05	4495	MT1G	Downregulated	UCDvsTCD	ENSG00000125144	Cluster_4
ENSG00000125144	1059.01	-1.07631	0.224031	-4.80428	1.5531e-06	1.25633e-05	4495	MT1G	Downregulated	UCDvsCTRL	ENSG00000125144	Cluster_4
ENSG00000125255	1493.83	-1.50472	0.226463	-6.64446	3.04338e-11	6.12201e-10	6555	SLC10A2	Downregulated	UCDvsCTRL	ENSG00000125255	Cluster_4
ENSG00000125255	1493.83	-1.23342	0.219877	-5.6096	2.02797e-08	2.86684e-07	6555	SLC10A2	Downregulated	UCDvsTCD	ENSG00000125255	Cluster_4
ENSG00000125319	29.0058	1.4942	0.332397	4.49524	6.94915e-06	5.66827e-05	78995	HROB	Upregulated	UCDvsTCD	ENSG00000125319	Cluster_1
ENSG00000125319	29.0058	1.77149	0.34414	5.14757	2.63889e-07	2.51942e-06	78995	HROB	Upregulated	UCDvsCTRL	ENSG00000125319	Cluster_1
ENSG00000125355	4.49824	-2.4431	0.793041	-3.08068	0.00206529	0.00777632	55026	TMEM255A	Downregulated	UCDvsCTRL	ENSG00000125355	Cluster_3
ENSG00000125378	44.875	1.0106	0.283607	3.56338	0.000366108	0.00195582	652	BMP4	Upregulated	UCDvsTCD	ENSG00000125378	Cluster_1
ENSG00000125384	288.665	-1.49714	0.190514	-7.85841	3.89042e-15	2.17291e-13	5732	PTGER2	Downregulated	UCDvsTCD	ENSG00000125384	Cluster_3
ENSG00000125384	288.665	-1.04556	0.19636	-5.3247	1.01121e-07	1.05917e-06	5732	PTGER2	Downregulated	UCDvsCTRL	ENSG00000125384	Cluster_3
ENSG00000125675	5.7405	-1.91335	0.613226	-3.12014	0.00180764	0.00782536	2892	GRIA3	Downregulated	UCDvsTCD	ENSG00000125675	Cluster_4
ENSG00000125810	142.931	-1.47003	0.213988	-6.86968	6.43482e-12	1.45908e-10	22918	CD93	Downregulated	UCDvsCTRL	ENSG00000125810	Cluster_3
ENSG00000125820	15.578	1.49752	0.435725	3.43685	0.000588529	0.00258102	4821	NKX2-2	Upregulated	UCDvsCTRL	ENSG00000125820	Cluster_1
ENSG00000125851	177.583	-1.32273	0.229579	-5.76154	8.33521e-09	1.04116e-07	5126	PCSK2	Downregulated	UCDvsCTRL	ENSG00000125851	Cluster_4
ENSG00000125851	177.583	-1.4167	0.2229	-6.35575	2.07418e-10	4.51824e-09	5126	PCSK2	Downregulated	UCDvsTCD	ENSG00000125851	Cluster_4
ENSG00000125966	117.114	-1.03915	0.174161	-5.96659	2.42258e-09	3.33723e-08	10893	MMP24	Downregulated	UCDvsCTRL	ENSG00000125966	Cluster_4
ENSG00000125999	15.2036	2.60776	0.640334	4.0725	4.65105e-05	0.000312403	92747	BPIFB1	Upregulated	UCDvsTCD	ENSG00000125999	Cluster_2
ENSG00000125999	15.2036	2.38546	0.659707	3.61593	0.000299268	0.00140956	92747	BPIFB1	Upregulated	UCDvsCTRL	ENSG00000125999	Cluster_2
ENSG00000126218	179.955	-2.28951	0.206527	-11.0858	1.47097e-28	5.38427e-26	2159	F10	Downregulated	UCDvsCTRL	ENSG00000126218	Cluster_4
ENSG00000126218	179.955	-2.05658	0.200801	-10.2419	1.28679e-24	5.59735e-22	2159	F10	Downregulated	UCDvsTCD	ENSG00000126218	Cluster_4
ENSG00000126787	339.739	2.16538	0.190225	11.3832	5.06888e-30	9.43871e-27	9787	DLGAP5	Upregulated	UCDvsTCD	ENSG00000126787	Cluster_1
ENSG00000126787	339.739	2.46721	0.196324	12.567	3.20547e-36	3.45819e-33	9787	DLGAP5	Upregulated	UCDvsCTRL	ENSG00000126787	Cluster_1
ENSG00000127074	319.102	-1.53369	0.258816	-5.92579	3.108e-09	4.20236e-08	6003	RGS13	Downregulated	UCDvsCTRL	ENSG00000127074	Cluster_3
ENSG00000127124	189.259	1.19044	0.218101	5.45819	4.81015e-08	5.33831e-07	59269	HIVEP3	Upregulated	UCDvsCTRL	ENSG00000127124	Cluster_2
ENSG00000127129	46.5506	-1.59036	0.399025	-3.98561	6.73062e-05	0.000435493	1907	EDN2	Downregulated	UCDvsTCD	ENSG00000127129	Cluster_4
ENSG00000127129	46.5506	-1.77303	0.410621	-4.31793	1.57498e-05	0.000102164	1907	EDN2	Downregulated	UCDvsCTRL	ENSG00000127129	Cluster_4
ENSG00000127423	22.244	1.36973	0.384596	3.56148	0.000368776	0.001967	79000	AUNIP	Upregulated	UCDvsTCD	ENSG00000127423	Cluster_1
ENSG00000127423	22.244	1.53124	0.397233	3.85475	0.000115846	0.000609971	79000	AUNIP	Upregulated	UCDvsCTRL	ENSG00000127423	Cluster_1
ENSG00000127564	58.3463	1.53129	0.294638	5.19719	2.02329e-07	2.31436e-06	9088	PKMYT1	Upregulated	UCDvsTCD	ENSG00000127564	Cluster_1
ENSG00000127564	58.3463	1.70191	0.304274	5.59335	2.22729e-08	2.62687e-07	9088	PKMYT1	Upregulated	UCDvsCTRL	ENSG00000127564	Cluster_1
ENSG00000127903	3.80859	-3.11722	0.813664	-3.83109	0.000127578	0.00066373	90485	ZNF835	Downregulated	UCDvsCTRL	ENSG00000127903	Cluster_3
ENSG00000128011	48.7983	-1.2872	0.276655	-4.65272	3.27581e-06	2.46685e-05	57622	LRFN1	Downregulated	UCDvsCTRL	ENSG00000128011	Cluster_3
ENSG00000128011	48.7983	-1.26228	0.268887	-4.69447	2.67293e-06	2.40728e-05	57622	LRFN1	Downregulated	UCDvsTCD	ENSG00000128011	Cluster_3
ENSG00000128040	24.1377	-2.94324	0.438558	-6.71118	1.93058e-11	4.02165e-10	6691	SPINK2	Downregulated	UCDvsCTRL	ENSG00000128040	Cluster_3
ENSG00000128040	24.1377	-2.27134	0.427847	-5.30876	1.10373e-07	1.32151e-06	6691	SPINK2	Downregulated	UCDvsTCD	ENSG00000128040	Cluster_3
ENSG00000128050	957.036	1.39319	0.143615	9.70085	2.98986e-22	3.56315e-20	10606	PAICS	Upregulated	UCDvsCTRL	ENSG00000128050	Cluster_1
ENSG00000128050	957.036	1.24028	0.139358	8.89993	5.58794e-19	6.54524e-17	10606	PAICS	Upregulated	UCDvsTCD	ENSG00000128050	Cluster_1
ENSG00000128203	69.2601	1.24973	0.223075	5.60228	2.11545e-08	2.50071e-07	57168	ASPHD2	Upregulated	UCDvsCTRL	ENSG00000128203	Cluster_2
ENSG00000128242	291.394	-1.1644	0.169911	-6.85302	7.23063e-12	1.62872e-10	9514	GAL3ST1	Downregulated	UCDvsCTRL	ENSG00000128242	Cluster_4
ENSG00000128242	291.394	-1.38544	0.16488	-8.40272	4.36269e-17	3.4263e-15	9514	GAL3ST1	Downregulated	UCDvsTCD	ENSG00000128242	Cluster_4
ENSG00000128266	47.41	-1.22161	0.240798	-5.07318	3.91221e-07	4.22288e-06	2781	GNAZ	Downregulated	UCDvsTCD	ENSG00000128266	Cluster_4
ENSG00000128266	47.41	-1.35633	0.247529	-5.47947	4.26598e-08	4.78359e-07	2781	GNAZ	Downregulated	UCDvsCTRL	ENSG00000128266	Cluster_4
ENSG00000128271	10.7637	-1.8942	0.474563	-3.99145	6.56695e-05	0.000426654	135	ADORA2A	Downregulated	UCDvsTCD	ENSG00000128271	Cluster_3
ENSG00000128271	10.7637	-2.22145	0.48606	-4.57031	4.87003e-06	3.53741e-05	135	ADORA2A	Downregulated	UCDvsCTRL	ENSG00000128271	Cluster_3
ENSG00000128512	57.4806	-1.05066	0.255294	-4.11549	3.86358e-05	0.000228427	9732	DOCK4	Downregulated	UCDvsCTRL	ENSG00000128512	Cluster_3
ENSG00000128567	251.077	1.11546	0.184494	6.04602	1.48469e-09	2.13628e-08	5420	PODXL	Upregulated	UCDvsCTRL	ENSG00000128567	Cluster_1
ENSG00000128578	29.5315	1.60384	0.321547	4.98787	6.10478e-07	5.37525e-06	57464	STRIP2	Upregulated	UCDvsCTRL	ENSG00000128578	Cluster_1
ENSG00000128578	29.5315	1.31549	0.310541	4.23612	2.27413e-05	0.00016456	57464	STRIP2	Upregulated	UCDvsTCD	ENSG00000128578	Cluster_1
ENSG00000128604	239.787	-1.16556	0.137452	-8.47975	2.25683e-17	1.8729e-15	3663	IRF5	Downregulated	UCDvsTCD	ENSG00000128604	Cluster_4
ENSG00000128604	239.787	-1.16932	0.141505	-8.2635	1.41459e-16	6.85493e-15	3663	IRF5	Downregulated	UCDvsCTRL	ENSG00000128604	Cluster_4
ENSG00000128805	10.5698	-1.73822	0.467684	-3.71666	0.000201871	0.000996856	58504	ARHGAP22	Downregulated	UCDvsCTRL	ENSG00000128805	Cluster_3
ENSG00000128805	10.5698	-1.50286	0.455906	-3.29643	0.000979212	0.00455968	58504	ARHGAP22	Downregulated	UCDvsTCD	ENSG00000128805	Cluster_3
ENSG00000128944	178.081	1.37747	0.149368	9.22201	2.9159e-20	2.51135e-18	90417	KNSTRN	Upregulated	UCDvsCTRL	ENSG00000128944	Cluster_1
ENSG00000128944	178.081	1.09345	0.144494	7.56744	3.80638e-14	1.73385e-12	90417	KNSTRN	Upregulated	UCDvsTCD	ENSG00000128944	Cluster_1
ENSG00000129048	393.551	1.15729	0.150402	7.69466	1.41868e-14	5.03986e-13	51554	ACKR4	Upregulated	UCDvsCTRL	ENSG00000129048	Cluster_1
ENSG00000129173	89.9512	2.76463	0.274598	10.0679	7.66028e-24	1.25616e-21	79733	E2F8	Upregulated	UCDvsCTRL	ENSG00000129173	Cluster_1
ENSG00000129173	89.9512	2.52126	0.265629	9.49164	2.2743e-21	4.19987e-19	79733	E2F8	Upregulated	UCDvsTCD	ENSG00000129173	Cluster_1
ENSG00000129195	35.0976	1.96418	0.398518	4.92871	8.27753e-07	7.08446e-06	54478	PIMREG	Upregulated	UCDvsCTRL	ENSG00000129195	Cluster_1
ENSG00000129195	35.0976	2.11722	0.387313	5.46644	4.59155e-08	5.98503e-07	54478	PIMREG	Upregulated	UCDvsTCD	ENSG00000129195	Cluster_1
ENSG00000129214	79.7414	-1.30461	0.311672	-4.18584	2.84116e-05	0.000172762	6462	SHBG	Downregulated	UCDvsCTRL	ENSG00000129214	Cluster_4
ENSG00000129277	130.598	1.08582	0.271476	3.9997	6.34228e-05	0.000356664	NA	NA	Upregulated	UCDvsCTRL	ENSG00000129277	Cluster_2
ENSG00000129437	19.8013	-1.99929	0.52296	-3.82302	0.000131824	0.000683912	43847	KLK14	Downregulated	UCDvsCTRL	ENSG00000129437	Cluster_3
ENSG00000129450	14.01	-1.73298	0.440651	-3.93277	8.39742e-05	0.000459627	27180	SIGLEC9	Downregulated	UCDvsCTRL	ENSG00000129450	Cluster_3
ENSG00000129654	5.75607	2.16429	0.701744	3.08416	0.00204131	0.00770159	2302	FOXJ1	Upregulated	UCDvsCTRL	ENSG00000129654	Cluster_1
ENSG00000129810	46.9564	1.11799	0.252027	4.436	9.16463e-06	6.29335e-05	151648	SGO1	Upregulated	UCDvsCTRL	ENSG00000129810	Cluster_1
ENSG00000129810	46.9564	1.26307	0.245042	5.15452	2.54276e-07	2.85441e-06	151648	SGO1	Upregulated	UCDvsTCD	ENSG00000129810	Cluster_1
ENSG00000129824	902.29	-4.0945	0.136894	-29.91	1.459e-196	2.99066e-192	6192	RPS4Y1	Downregulated	UCDvsCTRL	ENSG00000129824	Cluster_3
ENSG00000129824	902.29	-5.40337	0.161273	-33.5045	4.14557e-246	8.3326e-242	6192	RPS4Y1	Downregulated	TCDvsCTRL	ENSG00000129824	Cluster_3
ENSG00000129824	902.29	1.30887	0.136502	9.58862	8.92718e-22	1.86724e-19	6192	RPS4Y1	Upregulated	UCDvsTCD	ENSG00000129824	Cluster_3
ENSG00000129932	525.712	-1.12713	0.169568	-6.64704	2.99039e-11	6.02723e-10	83475	DOHH	Downregulated	UCDvsCTRL	ENSG00000129932	Cluster_4
ENSG00000130052	25.1617	-1.29498	0.372591	-3.47561	0.000509693	0.00226957	9754	STARD8	Downregulated	UCDvsCTRL	ENSG00000130052	Cluster_3
ENSG00000130055	444.756	-1.47644	0.211718	-6.97361	3.0891e-12	7.42326e-11	54857	GDPD2	Downregulated	UCDvsCTRL	ENSG00000130055	Cluster_4
ENSG00000130055	444.756	-1.29347	0.205613	-6.29081	3.15819e-10	6.55228e-09	54857	GDPD2	Downregulated	UCDvsTCD	ENSG00000130055	Cluster_4
ENSG00000130147	633.446	1.1609	0.163666	7.09307	1.31172e-12	3.35675e-11	23677	SH3BP4	Upregulated	UCDvsCTRL	ENSG00000130147	Cluster_1
ENSG00000130147	633.446	1.04988	0.158828	6.61017	3.83871e-11	9.60756e-10	23677	SH3BP4	Upregulated	UCDvsTCD	ENSG00000130147	Cluster_1
ENSG00000130203	58.2859	-1.34892	0.364783	-3.69786	0.000217421	0.00106645	348	APOE	Downregulated	UCDvsCTRL	ENSG00000130203	Cluster_3
ENSG00000130204	659.654	1.15861	0.130028	8.91048	5.08133e-19	3.54276e-17	10452	TOMM40	Upregulated	UCDvsCTRL	ENSG00000130204	Cluster_1
ENSG00000130204	659.654	1.07886	0.12618	8.55021	1.22861e-17	1.08204e-15	10452	TOMM40	Upregulated	UCDvsTCD	ENSG00000130204	Cluster_1
ENSG00000130300	17.4459	-2.73752	0.552378	-4.95588	7.20021e-07	7.34644e-06	83483	PLVAP	Downregulated	UCDvsTCD	ENSG00000130300	Cluster_3
ENSG00000130300	17.4459	-4.26187	0.561883	-7.58499	3.32523e-14	1.1065e-12	83483	PLVAP	Downregulated	UCDvsCTRL	ENSG00000130300	Cluster_3
ENSG00000130303	775.833	1.30665	0.164857	7.92594	2.26425e-15	9.13636e-14	684	BST2	Upregulated	UCDvsCTRL	ENSG00000130303	Cluster_2
ENSG00000130595	22.3117	-1.19242	0.392092	-3.04116	0.00235666	0.00989286	7140	TNNT3	Downregulated	UCDvsTCD	ENSG00000130595	Cluster_3
ENSG00000130635	45.1008	-1.41401	0.388659	-3.63817	0.000274585	0.00130833	1289	COL5A1	Downregulated	UCDvsCTRL	ENSG00000130635	Cluster_3
ENSG00000130702	90.6053	-1.12385	0.296919	-3.78505	0.000153677	0.0007836	3911	LAMA5	Downregulated	UCDvsCTRL	ENSG00000130702	Cluster_4
ENSG00000130881	62.092	1.8261	0.275658	6.62452	3.48372e-11	6.89279e-10	4037	LRP3	Upregulated	UCDvsCTRL	ENSG00000130881	Cluster_1
ENSG00000130881	62.092	1.57439	0.266655	5.90421	3.54344e-09	5.88125e-08	4037	LRP3	Upregulated	UCDvsTCD	ENSG00000130881	Cluster_1
ENSG00000130948	29.731	-1.45784	0.412616	-3.53316	0.000410621	0.00214882	3293	HSD17B3	Downregulated	UCDvsTCD	ENSG00000130948	Cluster_4
ENSG00000130988	428.548	-1.73569	0.178436	-9.72726	2.30733e-22	5.56418e-20	9104	RGN	Downregulated	UCDvsTCD	ENSG00000130988	Cluster_4
ENSG00000130988	428.548	-1.68089	0.183769	-9.14676	5.86687e-20	4.69762e-18	9104	RGN	Downregulated	UCDvsCTRL	ENSG00000130988	Cluster_4
ENSG00000131002	788.21	-4.11502	0.153889	-26.7401	1.60863e-157	8.24342e-154	246126	TXLNGY	Downregulated	UCDvsCTRL	ENSG00000131002	Cluster_3
ENSG00000131002	788.21	-5.32011	0.177515	-29.9699	2.41893e-197	1.21551e-193	246126	TXLNGY	Downregulated	TCDvsCTRL	ENSG00000131002	Cluster_3
ENSG00000131002	788.21	1.20509	0.163176	7.38521	1.52214e-13	6.29048e-12	246126	TXLNGY	Upregulated	UCDvsTCD	ENSG00000131002	Cluster_3
ENSG00000131067	288.162	-1.18434	0.125589	-9.43031	4.08891e-21	4.1677e-19	2686	GGT7	Downregulated	UCDvsCTRL	ENSG00000131067	Cluster_4
ENSG00000131080	8.4506	-3.07446	0.771783	-3.98358	6.78856e-05	0.000379678	60401	EDA2R	Downregulated	UCDvsCTRL	ENSG00000131080	Cluster_3
ENSG00000131142	3438.47	1.07621	0.0963342	11.1716	5.61634e-29	2.34947e-26	6370	CCL25	Upregulated	UCDvsCTRL	ENSG00000131142	Cluster_1
ENSG00000131153	118.114	1.74449	0.204469	8.53181	1.44078e-17	1.25673e-15	51659	GINS2	Upregulated	UCDvsTCD	ENSG00000131153	Cluster_1
ENSG00000131153	118.114	2.00901	0.211363	9.50502	2.00006e-21	2.11326e-19	51659	GINS2	Upregulated	UCDvsCTRL	ENSG00000131153	Cluster_1
ENSG00000131203	40.8739	2.43326	0.518556	4.69239	2.70034e-06	2.4277e-05	3620	IDO1	Upregulated	UCDvsTCD	ENSG00000131203	Cluster_2
ENSG00000131203	40.8739	2.26596	0.533744	4.2454	2.18201e-05	0.000136571	3620	IDO1	Upregulated	UCDvsCTRL	ENSG00000131203	Cluster_2
ENSG00000131373	1728.25	-1.00585	0.13103	-7.67645	1.6356e-14	5.74086e-13	26061	HACL1	Downregulated	UCDvsCTRL	ENSG00000131373	Cluster_4
ENSG00000131482	880.411	-1.75494	0.335116	-5.23681	1.63373e-07	1.63039e-06	2538	G6PC1	Downregulated	UCDvsCTRL	ENSG00000131482	Cluster_4
ENSG00000131482	880.411	-1.52334	0.325362	-4.68199	2.84109e-06	2.53865e-05	2538	G6PC1	Downregulated	UCDvsTCD	ENSG00000131482	Cluster_4
ENSG00000131620	16.2992	2.34457	0.517851	4.52749	5.96891e-06	4.94346e-05	55107	ANO1	Upregulated	UCDvsTCD	ENSG00000131620	Cluster_2
ENSG00000131620	16.2992	2.39954	0.533806	4.49516	6.95187e-06	4.89857e-05	55107	ANO1	Upregulated	UCDvsCTRL	ENSG00000131620	Cluster_2
ENSG00000131746	40.1746	3.60721	0.438874	8.21923	2.04816e-16	9.61649e-15	84951	TNS4	Upregulated	UCDvsCTRL	ENSG00000131746	Cluster_1
ENSG00000131746	40.1746	2.21961	0.417101	5.32152	1.02902e-07	1.23784e-06	84951	TNS4	Upregulated	UCDvsTCD	ENSG00000131746	Cluster_1
ENSG00000131747	1602.06	2.08513	0.177958	11.717	1.04324e-31	3.05492e-28	7153	TOP2A	Upregulated	UCDvsTCD	ENSG00000131747	Cluster_1
ENSG00000131747	1602.06	2.2356	0.183354	12.1928	3.39444e-34	2.78317e-31	7153	TOP2A	Upregulated	UCDvsCTRL	ENSG00000131747	Cluster_1
ENSG00000131771	1070.72	1.52824	0.182425	8.37737	5.41241e-17	2.79237e-15	84152	PPP1R1B	Upregulated	UCDvsCTRL	ENSG00000131771	Cluster_1
ENSG00000131771	1070.72	1.65141	0.177112	9.32407	1.11966e-20	1.85087e-18	84152	PPP1R1B	Upregulated	UCDvsTCD	ENSG00000131771	Cluster_1
ENSG00000131910	468.466	-1.09158	0.156014	-6.99668	2.62094e-12	8.43392e-11	8431	NR0B2	Downregulated	UCDvsTCD	ENSG00000131910	Cluster_4
ENSG00000131910	468.466	-1.21561	0.160626	-7.56794	3.79194e-14	1.25165e-12	8431	NR0B2	Downregulated	UCDvsCTRL	ENSG00000131910	Cluster_4
ENSG00000132465	2013.28	1.08623	0.264538	4.10616	4.02289e-05	0.000273776	3512	JCHAIN	Upregulated	UCDvsTCD	ENSG00000132465	Cluster_2
ENSG00000132514	78.8313	-1.35086	0.276311	-4.8889	1.01403e-06	1.00462e-05	10462	CLEC10A	Downregulated	UCDvsTCD	ENSG00000132514	Cluster_3
ENSG00000132514	78.8313	-1.90827	0.283873	-6.72228	1.789e-11	3.74193e-10	10462	CLEC10A	Downregulated	UCDvsCTRL	ENSG00000132514	Cluster_3
ENSG00000132646	836.546	1.05328	0.107488	9.79909	1.136e-22	1.45536e-20	5111	PCNA	Upregulated	UCDvsCTRL	ENSG00000132646	Cluster_1
ENSG00000132702	105.558	-1.94751	0.288537	-6.74958	1.48274e-11	4.05784e-10	60484	HAPLN2	Downregulated	UCDvsTCD	ENSG00000132702	Cluster_4
ENSG00000132702	105.558	-2.25447	0.29668	-7.59902	2.98388e-14	9.96148e-13	60484	HAPLN2	Downregulated	UCDvsCTRL	ENSG00000132702	Cluster_4
ENSG00000132718	279.577	1.1539	0.218973	5.26961	1.36716e-07	7.85139e-05	23208	SYT11	Upregulated	TCDvsCTRL	ENSG00000132718	Cluster_2
ENSG00000132718	279.577	1.43842	0.21707	6.62651	3.43715e-11	6.8204e-10	23208	SYT11	Upregulated	UCDvsCTRL	ENSG00000132718	Cluster_2
ENSG00000132763	96.1134	1.15035	0.187756	6.12683	8.9646e-10	1.34325e-08	25974	MMACHC	Upregulated	UCDvsCTRL	ENSG00000132763	Cluster_1
ENSG00000132832	100.039	1.0649	0.256122	4.15779	3.21346e-05	0.000224275	NA	NA	Upregulated	UCDvsTCD	ENSG00000132832	Cluster_2
ENSG00000132832	100.039	1.244	0.26417	4.7091	2.48808e-06	1.92533e-05	NA	NA	Upregulated	UCDvsCTRL	ENSG00000132832	Cluster_2
ENSG00000133067	20.2746	1.90138	0.444224	4.28022	1.86707e-05	0.000138563	59352	LGR6	Upregulated	UCDvsTCD	ENSG00000133067	Cluster_1
ENSG00000133067	20.2746	1.81701	0.457709	3.96979	7.19372e-05	0.000399937	59352	LGR6	Upregulated	UCDvsCTRL	ENSG00000133067	Cluster_1
ENSG00000133083	14.2788	-1.78066	0.579511	-3.07269	0.00212141	0.00795111	9201	DCLK1	Downregulated	UCDvsCTRL	ENSG00000133083	Cluster_3
ENSG00000133106	1353.45	1.01498	0.0899305	11.2862	1.53493e-29	6.99176e-27	94240	EPSTI1	Upregulated	UCDvsCTRL	ENSG00000133106	Cluster_2
ENSG00000133119	158.256	1.24544	0.144775	8.60263	7.7908e-18	7.0042e-16	5983	RFC3	Upregulated	UCDvsTCD	ENSG00000133119	Cluster_1
ENSG00000133119	158.256	1.67585	0.150055	11.1682	5.83422e-29	2.3717e-26	5983	RFC3	Upregulated	UCDvsCTRL	ENSG00000133119	Cluster_1
ENSG00000133216	630.313	1.63483	0.222416	7.35032	1.97728e-13	8.0258e-12	2048	EPHB2	Upregulated	UCDvsTCD	ENSG00000133216	Cluster_1
ENSG00000133216	630.313	1.65855	0.229137	7.23823	4.54565e-13	1.25575e-11	2048	EPHB2	Upregulated	UCDvsCTRL	ENSG00000133216	Cluster_1
ENSG00000133265	285.456	1.34251	0.158394	8.47577	2.33534e-17	1.30081e-15	23640	HSPBP1	Upregulated	UCDvsCTRL	ENSG00000133265	Cluster_1
ENSG00000133265	285.456	1.2165	0.1536	7.9199	2.37703e-15	1.38029e-13	23640	HSPBP1	Upregulated	UCDvsTCD	ENSG00000133265	Cluster_1
ENSG00000133488	7.26139	-1.91039	0.622928	-3.06679	0.00216372	0.00918657	284904	SEC14L4	Downregulated	UCDvsTCD	ENSG00000133488	Cluster_3
ENSG00000133519	33.775	-1.35285	0.4196	-3.22414	0.00126353	0.00506283	NA	NA	Downregulated	UCDvsCTRL	ENSG00000133519	Cluster_3
ENSG00000133636	130.723	-2.29822	0.443872	-5.17766	2.2469e-07	2.5474e-06	4922	NTS	Downregulated	UCDvsTCD	ENSG00000133636	Cluster_4
ENSG00000133636	130.723	-2.39534	0.457044	-5.24093	1.59768e-07	1.59908e-06	4922	NTS	Downregulated	UCDvsCTRL	ENSG00000133636	Cluster_4
ENSG00000133800	12.15	-2.77386	0.56429	-4.91566	8.84829e-07	7.52894e-06	10894	LYVE1	Downregulated	UCDvsCTRL	ENSG00000133800	Cluster_3
ENSG00000133800	12.15	-1.90648	0.551762	-3.45525	0.000549781	0.00277983	10894	LYVE1	Downregulated	UCDvsTCD	ENSG00000133800	Cluster_3
ENSG00000133805	188.786	-1.16849	0.175637	-6.65288	2.87418e-11	5.81589e-10	272	AMPD3	Downregulated	UCDvsCTRL	ENSG00000133805	Cluster_3
ENSG00000133808	137.598	-1.0648	0.181807	-5.85677	4.71967e-09	7.66591e-08	NA	NA	Downregulated	UCDvsTCD	ENSG00000133808	Cluster_4
ENSG00000133985	69.3281	-1.13997	0.366971	-3.10644	0.00189356	0.0072172	23508	TTC9	Downregulated	UCDvsCTRL	ENSG00000133985	Cluster_3
ENSG00000134028	137.95	-1.52339	0.270172	-5.63861	1.71432e-08	2.04779e-07	27299	ADAMDEC1	Downregulated	UCDvsCTRL	ENSG00000134028	Cluster_3
ENSG00000134042	207.554	-1.04085	0.213206	-4.88191	1.05064e-06	8.82265e-06	83876	MRO	Downregulated	UCDvsCTRL	ENSG00000134042	Cluster_4
ENSG00000134042	207.554	-1.10241	0.206985	-5.32605	1.00372e-07	1.21168e-06	83876	MRO	Downregulated	UCDvsTCD	ENSG00000134042	Cluster_4
ENSG00000134057	602.015	2.00954	0.201331	9.98127	1.84094e-23	5.80546e-21	891	CCNB1	Upregulated	UCDvsTCD	ENSG00000134057	Cluster_1
ENSG00000134057	602.015	2.14351	0.207479	10.3312	5.09034e-25	1.03309e-22	891	CCNB1	Upregulated	UCDvsCTRL	ENSG00000134057	Cluster_1
ENSG00000134193	8206.69	1.13413	0.182721	6.20687	5.40487e-10	8.45073e-09	83998	REG4	Upregulated	UCDvsCTRL	ENSG00000134193	Cluster_1
ENSG00000134222	85.8208	1.7378	0.282955	6.14162	8.16842e-10	1.56776e-08	84722	PSRC1	Upregulated	UCDvsTCD	ENSG00000134222	Cluster_1
ENSG00000134222	85.8208	1.54916	0.291203	5.31987	1.03843e-07	1.08435e-06	84722	PSRC1	Upregulated	UCDvsCTRL	ENSG00000134222	Cluster_1
ENSG00000134240	6007.66	-1.68667	0.24974	-6.75368	1.44144e-11	3.95537e-10	3158	HMGCS2	Downregulated	UCDvsTCD	ENSG00000134240	Cluster_4
ENSG00000134240	6007.66	-1.59818	0.25725	-6.21254	5.21337e-10	8.18879e-09	3158	HMGCS2	Downregulated	UCDvsCTRL	ENSG00000134240	Cluster_4
ENSG00000134245	86.6057	-1.12692	0.21836	-5.16085	2.4583e-07	2.76717e-06	7482	WNT2B	Downregulated	UCDvsTCD	ENSG00000134245	Cluster_4
ENSG00000134245	86.6057	-1.17487	0.22477	-5.22698	1.72299e-07	1.70866e-06	7482	WNT2B	Downregulated	UCDvsCTRL	ENSG00000134245	Cluster_4
ENSG00000134321	449.503	1.2794	0.185637	6.89198	5.5021e-12	1.64166e-10	91543	RSAD2	Upregulated	UCDvsTCD	ENSG00000134321	Cluster_2
ENSG00000134321	449.503	1.47652	0.191347	7.71645	1.19617e-14	4.29408e-13	91543	RSAD2	Upregulated	UCDvsCTRL	ENSG00000134321	Cluster_2
ENSG00000134323	21.7579	1.53184	0.374382	4.09165	4.28315e-05	0.000250559	4613	MYCN	Upregulated	UCDvsCTRL	ENSG00000134323	Cluster_1
ENSG00000134323	21.7579	1.21301	0.361443	3.35602	0.00079074	0.00379503	4613	MYCN	Upregulated	UCDvsTCD	ENSG00000134323	Cluster_1
ENSG00000134339	5.79029	3.63912	0.837624	4.34458	1.39542e-05	0.000106461	6289	SAA2	Upregulated	UCDvsTCD	ENSG00000134339	Cluster_2
ENSG00000134343	13.0251	-2.62736	0.644361	-4.07746	4.55295e-05	0.000264756	63982	ANO3	Downregulated	UCDvsCTRL	ENSG00000134343	Cluster_3
ENSG00000134343	13.0251	-2.24178	0.628383	-3.56755	0.000360342	0.00192904	63982	ANO3	Downregulated	UCDvsTCD	ENSG00000134343	Cluster_3
ENSG00000134545	140.377	-1.84352	0.400484	-4.60322	4.16006e-06	3.07623e-05	3821	KLRC1	Downregulated	UCDvsCTRL	ENSG00000134545	Cluster_3
ENSG00000134548	3.78003	2.76717	0.898454	3.07993	0.00207052	0.00883645	80763	SPX	Upregulated	UCDvsTCD	ENSG00000134548	Cluster_2
ENSG00000134612	86.4897	-1.61066	0.520617	-3.09375	0.00197642	0.00749677	219595	FOLH1B	Downregulated	UCDvsCTRL	ENSG00000134612	Cluster_4
ENSG00000134690	214.102	1.60085	0.145594	10.9953	4.02372e-28	1.38683e-25	55143	CDCA8	Upregulated	UCDvsCTRL	ENSG00000134690	Cluster_1
ENSG00000134690	214.102	1.53256	0.141162	10.8568	1.85188e-27	1.80762e-24	55143	CDCA8	Upregulated	UCDvsTCD	ENSG00000134690	Cluster_1
ENSG00000134716	1249.88	-1.2807	0.137652	-9.30389	1.354e-20	2.20273e-18	1573	CYP2J2	Downregulated	UCDvsTCD	ENSG00000134716	Cluster_4
ENSG00000134716	1249.88	-1.30285	0.141772	-9.1897	3.93951e-20	3.26932e-18	1573	CYP2J2	Downregulated	UCDvsCTRL	ENSG00000134716	Cluster_4
ENSG00000134780	70.5813	1.05272	0.218063	4.82757	1.38206e-06	1.13409e-05	747	DAGLA	Upregulated	UCDvsCTRL	ENSG00000134780	Cluster_1
ENSG00000134853	13.2221	-1.79115	0.558007	-3.20991	0.00132778	0.00596207	5156	PDGFRA	Downregulated	UCDvsTCD	ENSG00000134853	Cluster_3
ENSG00000134853	13.2221	-2.94574	0.570059	-5.16744	2.37327e-07	2.28929e-06	5156	PDGFRA	Downregulated	UCDvsCTRL	ENSG00000134853	Cluster_3
ENSG00000135047	253.135	-1.1506	0.14343	-8.02201	1.0403e-15	4.42408e-14	1514	CTSL	Downregulated	UCDvsCTRL	ENSG00000135047	Cluster_4
ENSG00000135047	253.135	-1.24527	0.13925	-8.94269	3.79805e-19	4.55277e-17	1514	CTSL	Downregulated	UCDvsTCD	ENSG00000135047	Cluster_4
ENSG00000135052	4960.14	1.20485	0.126297	9.53978	1.43141e-21	2.76803e-19	51280	GOLM1	Upregulated	UCDvsTCD	ENSG00000135052	Cluster_1
ENSG00000135052	4960.14	1.2503	0.130102	9.61013	7.24562e-22	8.20556e-20	51280	GOLM1	Upregulated	UCDvsCTRL	ENSG00000135052	Cluster_1
ENSG00000135069	85.4793	1.97955	0.286959	6.89837	5.2602e-12	1.57407e-10	29968	PSAT1	Upregulated	UCDvsTCD	ENSG00000135069	Cluster_1
ENSG00000135069	85.4793	1.94963	0.295609	6.59532	4.24336e-11	8.24458e-10	29968	PSAT1	Upregulated	UCDvsCTRL	ENSG00000135069	Cluster_1
ENSG00000135077	187.56	1.24523	0.215749	5.77168	7.84851e-09	9.86986e-08	84868	HAVCR2	Upregulated	UCDvsCTRL	ENSG00000135077	Cluster_2
ENSG00000135094	17.0829	-1.51978	0.424155	-3.58307	0.000339574	0.00157586	10993	SDS	Downregulated	UCDvsCTRL	ENSG00000135094	Cluster_3
ENSG00000135144	183.41	-1.73644	0.250298	-6.93749	3.99134e-12	9.43651e-11	1840	DTX1	Downregulated	UCDvsCTRL	ENSG00000135144	Cluster_3
ENSG00000135218	5098.6	-1.49078	0.192704	-7.7361	1.02513e-14	5.17565e-13	948	CD36	Downregulated	UCDvsTCD	ENSG00000135218	Cluster_4
ENSG00000135218	5098.6	-1.53189	0.198495	-7.7175	1.18631e-14	4.26612e-13	948	CD36	Downregulated	UCDvsCTRL	ENSG00000135218	Cluster_4
ENSG00000135253	57.2262	-1.40372	0.211891	-6.62472	3.47911e-11	6.89032e-10	375616	KCP	Downregulated	UCDvsCTRL	ENSG00000135253	Cluster_4
ENSG00000135253	57.2262	-1.19951	0.206434	-5.81062	6.22424e-09	9.87496e-08	375616	KCP	Downregulated	UCDvsTCD	ENSG00000135253	Cluster_4
ENSG00000135324	71.871	1.61349	0.235299	6.85721	7.02204e-12	2.02729e-10	112609	MRAP2	Upregulated	UCDvsTCD	ENSG00000135324	Cluster_1
ENSG00000135324	71.871	1.41665	0.242028	5.85325	4.82051e-09	6.3006e-08	112609	MRAP2	Upregulated	UCDvsCTRL	ENSG00000135324	Cluster_1
ENSG00000135373	1764.22	1.07631	0.119805	8.98383	2.61491e-19	1.86761e-17	26298	EHF	Upregulated	UCDvsCTRL	ENSG00000135373	Cluster_1
ENSG00000135373	1764.22	1.14253	0.116312	9.82299	8.96461e-23	2.44449e-20	26298	EHF	Upregulated	UCDvsTCD	ENSG00000135373	Cluster_1
ENSG00000135451	147.295	1.91614	0.228222	8.39594	4.62176e-17	3.58852e-15	10024	TROAP	Upregulated	UCDvsTCD	ENSG00000135451	Cluster_1
ENSG00000135451	147.295	1.97296	0.235294	8.38511	5.06764e-17	2.62979e-15	10024	TROAP	Upregulated	UCDvsCTRL	ENSG00000135451	Cluster_1
ENSG00000135480	10.9262	1.86386	0.544922	3.42042	0.000625237	0.0031107	3855	KRT7	Upregulated	UCDvsTCD	ENSG00000135480	Cluster_2
ENSG00000135549	230.835	-1.46877	0.177589	-8.27062	1.33264e-16	6.47311e-15	5570	PKIB	Downregulated	UCDvsCTRL	ENSG00000135549	Cluster_4
ENSG00000135549	230.835	-1.19724	0.172613	-6.93599	4.03392e-12	1.24155e-10	5570	PKIB	Downregulated	UCDvsTCD	ENSG00000135549	Cluster_4
ENSG00000135638	33.5361	-1.60784	0.364441	-4.41179	1.02521e-05	6.94247e-05	2016	EMX1	Downregulated	UCDvsCTRL	ENSG00000135638	Cluster_4
ENSG00000135638	33.5361	-1.29167	0.354738	-3.6412	0.000271373	0.00150097	2016	EMX1	Downregulated	UCDvsTCD	ENSG00000135638	Cluster_4
ENSG00000135643	9.44575	-1.74903	0.539571	-3.24152	0.00118894	0.00480973	27345	KCNMB4	Downregulated	UCDvsCTRL	ENSG00000135643	Cluster_3
ENSG00000135919	541.289	-2.09142	0.205084	-10.1979	2.02702e-24	3.70982e-22	5270	SERPINE2	Downregulated	UCDvsCTRL	ENSG00000135919	Cluster_4
ENSG00000135919	541.289	-1.887	0.199176	-9.474	2.69336e-21	4.92932e-19	5270	SERPINE2	Downregulated	UCDvsTCD	ENSG00000135919	Cluster_4
ENSG00000136014	22.4149	-1.84233	0.439241	-4.19436	2.73647e-05	0.00016719	84101	USP44	Downregulated	UCDvsCTRL	ENSG00000136014	Cluster_3
ENSG00000136026	609.068	1.37061	0.167094	8.20265	2.3515e-16	1.08806e-14	10970	CKAP4	Upregulated	UCDvsCTRL	ENSG00000136026	Cluster_1
ENSG00000136026	609.068	1.3996	0.162205	8.62862	6.20967e-18	5.82891e-16	10970	CKAP4	Upregulated	UCDvsTCD	ENSG00000136026	Cluster_1
ENSG00000136160	7.16371	-2.92448	0.806492	-3.62617	0.000287653	0.00136079	1910	EDNRB	Downregulated	UCDvsCTRL	ENSG00000136160	Cluster_3
ENSG00000136235	125.583	-1.27739	0.307647	-4.15213	3.29399e-05	0.000229185	10457	GPNMB	Downregulated	UCDvsTCD	ENSG00000136235	Cluster_3
ENSG00000136235	125.583	-1.37157	0.316778	-4.32976	1.49269e-05	9.74744e-05	10457	GPNMB	Downregulated	UCDvsCTRL	ENSG00000136235	Cluster_3
ENSG00000136425	299.807	-1.56513	0.168883	-9.26754	1.90482e-20	1.70502e-18	10518	CIB2	Downregulated	UCDvsCTRL	ENSG00000136425	Cluster_4
ENSG00000136425	299.807	-1.35745	0.16411	-8.27159	1.32181e-16	9.54028e-15	10518	CIB2	Downregulated	UCDvsTCD	ENSG00000136425	Cluster_4
ENSG00000136457	143.336	-1.11831	0.17328	-6.45376	1.09106e-10	2.50724e-09	1101	CHAD	Downregulated	UCDvsTCD	ENSG00000136457	Cluster_4
ENSG00000136457	143.336	-1.39071	0.178132	-7.80715	5.8497e-15	2.20824e-13	1101	CHAD	Downregulated	UCDvsCTRL	ENSG00000136457	Cluster_4
ENSG00000136634	7.82622	2.10262	0.674171	3.11882	0.00181575	0.0069647	3586	IL10	Upregulated	UCDvsCTRL	ENSG00000136634	Cluster_2
ENSG00000136634	7.82622	2.20408	0.654668	3.36672	0.00076068	0.00367053	3586	IL10	Upregulated	UCDvsTCD	ENSG00000136634	Cluster_2
ENSG00000136689	288.483	1.3244	0.241858	5.47596	4.35154e-08	4.87154e-07	3557	IL1RN	Upregulated	UCDvsCTRL	ENSG00000136689	Cluster_1
ENSG00000136689	288.483	1.2548	0.23471	5.34619	8.98258e-08	1.10057e-06	3557	IL1RN	Upregulated	UCDvsTCD	ENSG00000136689	Cluster_1
ENSG00000136824	921.81	1.1702	0.102292	11.4398	2.64581e-30	1.42721e-27	10592	SMC2	Upregulated	UCDvsCTRL	ENSG00000136824	Cluster_1
ENSG00000136872	73751.5	-1.49722	0.165349	-9.05488	1.36724e-19	1.78508e-17	229	ALDOB	Downregulated	UCDvsTCD	ENSG00000136872	Cluster_4
ENSG00000136872	73751.5	-1.57914	0.170321	-9.27151	1.83526e-20	1.64996e-18	229	ALDOB	Downregulated	UCDvsCTRL	ENSG00000136872	Cluster_4
ENSG00000136883	727.991	-1.00373	0.128089	-7.83621	4.64366e-15	1.78585e-13	113220	KIF12	Downregulated	UCDvsCTRL	ENSG00000136883	Cluster_4
ENSG00000136943	29.4011	1.1303	0.316753	3.56842	0.000359147	0.00192365	1515	CTSV	Upregulated	UCDvsTCD	ENSG00000136943	Cluster_1
ENSG00000136982	51.4159	1.59102	0.294891	5.39529	6.84138e-08	8.59281e-07	79075	DSCC1	Upregulated	UCDvsTCD	ENSG00000136982	Cluster_1
ENSG00000136982	51.4159	2.03745	0.305509	6.66904	2.57487e-11	5.24649e-10	79075	DSCC1	Upregulated	UCDvsCTRL	ENSG00000136982	Cluster_1
ENSG00000136997	441.008	1.1805	0.17015	6.93797	3.97773e-12	1.2261e-10	4609	MYC	Upregulated	UCDvsTCD	ENSG00000136997	Cluster_1
ENSG00000136997	441.008	1.33682	0.175377	7.62258	2.48657e-14	8.43869e-13	4609	MYC	Upregulated	UCDvsCTRL	ENSG00000136997	Cluster_1
ENSG00000137078	174.476	-1.02854	0.255546	-4.02487	5.7008e-05	0.000323852	27240	SIT1	Downregulated	UCDvsCTRL	ENSG00000137078	Cluster_3
ENSG00000137124	295.259	1.42076	0.177696	7.99545	1.29101e-15	5.38962e-14	219	ALDH1B1	Upregulated	UCDvsCTRL	ENSG00000137124	Cluster_1
ENSG00000137124	295.259	1.31698	0.17237	7.64045	2.16471e-14	1.0416e-12	219	ALDH1B1	Upregulated	UCDvsTCD	ENSG00000137124	Cluster_1
ENSG00000137142	4.56615	2.61029	0.781079	3.34191	0.000832053	0.00396545	347252	IGFBPL1	Upregulated	UCDvsTCD	ENSG00000137142	Cluster_1
ENSG00000137168	193.534	1.23925	0.13962	8.87587	6.93908e-19	4.74124e-17	51645	PPIL1	Upregulated	UCDvsCTRL	ENSG00000137168	Cluster_1
ENSG00000137203	23.1301	3.12395	0.71276	4.38289	1.17115e-05	7.82981e-05	7020	TFAP2A	Upregulated	UCDvsCTRL	ENSG00000137203	Cluster_2
ENSG00000137204	31.0502	-2.43031	0.434797	-5.58953	2.27689e-08	2.68075e-07	10864	SLC22A7	Downregulated	UCDvsCTRL	ENSG00000137204	Cluster_4
ENSG00000137204	31.0502	-2.27113	0.423177	-5.36685	8.01236e-08	9.9297e-07	10864	SLC22A7	Downregulated	UCDvsTCD	ENSG00000137204	Cluster_4
ENSG00000137310	275.476	1.01828	0.166731	6.10732	1.01321e-09	1.50716e-08	6941	TCF19	Upregulated	UCDvsCTRL	ENSG00000137310	Cluster_1
ENSG00000137331	66.9912	1.03062	0.2807	3.67162	0.000241022	0.00116796	8870	IER3	Upregulated	UCDvsCTRL	ENSG00000137331	Cluster_1
ENSG00000137331	66.9912	1.2497	0.272927	4.57887	4.67491e-06	3.98115e-05	8870	IER3	Upregulated	UCDvsTCD	ENSG00000137331	Cluster_1
ENSG00000137440	30.4964	2.39448	0.641574	3.7322	0.000189813	0.000942764	9982	FGFBP1	Upregulated	UCDvsCTRL	ENSG00000137440	Cluster_1
ENSG00000137440	30.4964	2.14928	0.621841	3.45632	0.000547603	0.0027695	9982	FGFBP1	Upregulated	UCDvsTCD	ENSG00000137440	Cluster_1
ENSG00000137474	346.259	1.5906	0.20638	7.70712	1.28694e-14	4.60377e-13	4647	MYO7A	Upregulated	UCDvsCTRL	ENSG00000137474	Cluster_2
ENSG00000137474	346.259	1.50563	0.200301	7.51683	5.61212e-14	2.47925e-12	4647	MYO7A	Upregulated	UCDvsTCD	ENSG00000137474	Cluster_2
ENSG00000137507	9.04905	-2.39821	0.648335	-3.69902	0.000216431	0.00106185	2615	LRRC32	Downregulated	UCDvsCTRL	ENSG00000137507	Cluster_4
ENSG00000137507	9.04905	-2.11589	0.631447	-3.35086	0.000805616	0.0038556	2615	LRRC32	Downregulated	UCDvsTCD	ENSG00000137507	Cluster_4
ENSG00000137563	115.345	1.85259	0.275142	6.73323	1.65936e-11	3.48143e-10	8836	GGH	Upregulated	UCDvsCTRL	ENSG00000137563	Cluster_1
ENSG00000137563	115.345	1.56065	0.266551	5.85499	4.77043e-09	7.74222e-08	8836	GGH	Upregulated	UCDvsTCD	ENSG00000137563	Cluster_1
ENSG00000137571	11.8979	2.46807	0.525364	4.69783	2.6294e-06	2.02318e-05	81796	SLCO5A1	Upregulated	UCDvsCTRL	ENSG00000137571	Cluster_1
ENSG00000137571	11.8979	2.09681	0.504901	4.15291	3.28273e-05	0.000228565	81796	SLCO5A1	Upregulated	UCDvsTCD	ENSG00000137571	Cluster_1
ENSG00000137573	6.70879	-2.32445	0.674419	-3.44659	0.000567706	0.00249864	23213	SULF1	Downregulated	UCDvsCTRL	ENSG00000137573	Cluster_3
ENSG00000137709	232.2	-1.02162	0.255579	-3.99727	6.40767e-05	0.000360045	25833	POU2F3	Downregulated	UCDvsCTRL	ENSG00000137709	Cluster_3
ENSG00000137752	3386.79	1.00503	0.0891486	11.2737	1.77043e-29	7.72134e-27	834	CASP1	Upregulated	UCDvsCTRL	ENSG00000137752	Cluster_1
ENSG00000137757	109.772	1.04793	0.206787	5.0677	4.02658e-07	4.33037e-06	838	CASP5	Upregulated	UCDvsTCD	ENSG00000137757	Cluster_1
ENSG00000137801	182.268	-1.06486	0.250061	-4.25841	2.05891e-05	0.000129777	7057	THBS1	Downregulated	UCDvsCTRL	ENSG00000137801	Cluster_3
ENSG00000137804	415.198	1.9418	0.174802	11.1086	1.13978e-28	4.40815e-26	51203	NUSAP1	Upregulated	UCDvsCTRL	ENSG00000137804	Cluster_1
ENSG00000137804	415.198	1.7432	0.169508	10.2839	8.32926e-25	3.97054e-22	51203	NUSAP1	Upregulated	UCDvsTCD	ENSG00000137804	Cluster_1
ENSG00000137807	211.88	1.81466	0.209649	8.65572	4.89827e-18	4.75852e-16	9493	KIF23	Upregulated	UCDvsTCD	ENSG00000137807	Cluster_1
ENSG00000137807	211.88	2.07949	0.216363	9.61112	7.17675e-22	8.17272e-20	9493	KIF23	Upregulated	UCDvsCTRL	ENSG00000137807	Cluster_1
ENSG00000137860	4743.4	-1.10116	0.215578	-5.10796	3.25657e-07	3.58283e-06	9153	SLC28A2	Downregulated	UCDvsTCD	ENSG00000137860	Cluster_4
ENSG00000137860	4743.4	-1.29566	0.222054	-5.83488	5.38299e-09	6.97034e-08	9153	SLC28A2	Downregulated	UCDvsCTRL	ENSG00000137860	Cluster_4
ENSG00000137878	35.6209	-1.39664	0.366398	-3.81182	0.000137948	0.000712076	145781	GCOM1	Downregulated	UCDvsCTRL	ENSG00000137878	Cluster_4
ENSG00000137878	35.6209	-1.374	0.355949	-3.8601	0.000113339	0.00069123	145781	GCOM1	Downregulated	UCDvsTCD	ENSG00000137878	Cluster_4
ENSG00000137959	151.487	1.56517	0.329967	4.74343	2.10133e-06	1.93152e-05	10964	IFI44L	Upregulated	UCDvsTCD	ENSG00000137959	Cluster_2
ENSG00000137962	28.3625	1.58851	0.510451	3.11196	0.00185847	0.00710727	9411	ARHGAP29	Upregulated	UCDvsCTRL	ENSG00000137962	Cluster_1
ENSG00000137968	99.1662	-1.78859	0.587273	-3.04559	0.00232222	0.00859066	204962	SLC44A5	Downregulated	UCDvsCTRL	ENSG00000137968	Cluster_4
ENSG00000138075	1722.46	-1.45565	0.21659	-6.72075	1.8079e-11	4.85056e-10	64240	ABCG5	Downregulated	UCDvsTCD	ENSG00000138075	Cluster_4
ENSG00000138075	1722.46	-1.72323	0.223078	-7.7248	1.12032e-14	4.05731e-13	64240	ABCG5	Downregulated	UCDvsCTRL	ENSG00000138075	Cluster_4
ENSG00000138100	64.1513	1.33562	0.297772	4.48537	7.27885e-06	5.09917e-05	57159	TRIM54	Upregulated	UCDvsCTRL	ENSG00000138100	Cluster_1
ENSG00000138100	64.1513	1.11459	0.288199	3.86743	0.00010999	0.000674518	57159	TRIM54	Upregulated	UCDvsTCD	ENSG00000138100	Cluster_1
ENSG00000138109	3431.55	-1.36155	0.18174	-7.49175	6.79603e-14	2.16312e-12	1559	CYP2C9	Downregulated	UCDvsCTRL	ENSG00000138109	Cluster_4
ENSG00000138109	3431.55	-1.2594	0.176442	-7.13779	9.48451e-13	3.34619e-11	1559	CYP2C9	Downregulated	UCDvsTCD	ENSG00000138109	Cluster_4
ENSG00000138115	19.4833	-3.10537	0.600715	-5.16946	2.34772e-07	2.26677e-06	1558	CYP2C8	Downregulated	UCDvsCTRL	ENSG00000138115	Cluster_4
ENSG00000138115	19.4833	-2.26075	0.585509	-3.86117	0.000112844	0.000688416	1558	CYP2C8	Downregulated	UCDvsTCD	ENSG00000138115	Cluster_4
ENSG00000138119	446.888	1.46155	0.168619	8.6678	4.40534e-18	4.40491e-16	26509	MYOF	Upregulated	UCDvsTCD	ENSG00000138119	Cluster_1
ENSG00000138119	446.888	1.58986	0.173794	9.14795	5.80262e-20	4.66439e-18	26509	MYOF	Upregulated	UCDvsCTRL	ENSG00000138119	Cluster_1
ENSG00000138160	423.398	1.8647	0.145793	12.7901	1.8632e-37	2.65853e-33	3832	KIF11	Upregulated	UCDvsTCD	ENSG00000138160	Cluster_1
ENSG00000138160	423.398	2.15862	0.150505	14.3425	1.18637e-46	2.70201e-43	3832	KIF11	Upregulated	UCDvsCTRL	ENSG00000138160	Cluster_1
ENSG00000138180	331.14	2.35684	0.207304	11.369	5.96643e-30	3.0575e-27	55165	CEP55	Upregulated	UCDvsCTRL	ENSG00000138180	Cluster_1
ENSG00000138180	331.14	2.14009	0.200991	10.6477	1.78673e-26	1.30801e-23	55165	CEP55	Upregulated	UCDvsTCD	ENSG00000138180	Cluster_1
ENSG00000138182	762.289	1.36626	0.126355	10.8129	2.99096e-27	8.39845e-25	9585	KIF20B	Upregulated	UCDvsCTRL	ENSG00000138182	Cluster_1
ENSG00000138182	762.289	1.26218	0.122601	10.295	7.42394e-25	3.71161e-22	9585	KIF20B	Upregulated	UCDvsTCD	ENSG00000138182	Cluster_1
ENSG00000138496	1745.54	1.04008	0.0992842	10.4757	1.11662e-25	2.48788e-23	83666	PARP9	Upregulated	UCDvsCTRL	ENSG00000138496	Cluster_2
ENSG00000138587	79.6558	1.47798	0.221112	6.68428	2.3206e-11	4.77108e-10	55329	MNS1	Upregulated	UCDvsCTRL	ENSG00000138587	Cluster_1
ENSG00000138587	79.6558	1.33574	0.214193	6.23615	4.48476e-10	9.10184e-09	55329	MNS1	Upregulated	UCDvsTCD	ENSG00000138587	Cluster_1
ENSG00000138669	478.333	-2.07154	0.210099	-9.85984	6.21475e-23	1.8061e-20	5593	PRKG2	Downregulated	UCDvsTCD	ENSG00000138669	Cluster_4
ENSG00000138669	478.333	-2.36849	0.216304	-10.9498	6.65634e-28	2.0673e-25	5593	PRKG2	Downregulated	UCDvsCTRL	ENSG00000138669	Cluster_4
ENSG00000138738	31.3462	1.38326	0.363709	3.8032	0.000142837	0.000734209	11107	PRDM5	Upregulated	UCDvsCTRL	ENSG00000138738	Cluster_2
ENSG00000138738	31.3462	1.42715	0.353097	4.0418	5.30414e-05	0.000352772	11107	PRDM5	Upregulated	UCDvsTCD	ENSG00000138738	Cluster_2
ENSG00000138755	59.2417	1.4579	0.305563	4.77119	1.83145e-06	1.46131e-05	4283	CXCL9	Upregulated	UCDvsCTRL	ENSG00000138755	Cluster_2
ENSG00000138755	59.2417	1.55138	0.296726	5.22832	1.71057e-07	1.97428e-06	4283	CXCL9	Upregulated	UCDvsTCD	ENSG00000138755	Cluster_2
ENSG00000138778	558.322	2.08102	0.165884	12.5451	4.22977e-36	2.89006e-32	1062	CENPE	Upregulated	UCDvsTCD	ENSG00000138778	Cluster_1
ENSG00000138778	558.322	2.20575	0.170984	12.9003	4.48128e-38	6.12382e-35	1062	CENPE	Upregulated	UCDvsCTRL	ENSG00000138778	Cluster_1
ENSG00000138792	4055.85	-1.2329	0.214004	-5.7611	8.35672e-09	1.29183e-07	2028	ENPEP	Downregulated	UCDvsTCD	ENSG00000138792	Cluster_4
ENSG00000138792	4055.85	-1.08231	0.220441	-4.90976	9.11886e-07	7.74631e-06	2028	ENPEP	Downregulated	UCDvsCTRL	ENSG00000138792	Cluster_4
ENSG00000138795	28.3273	1.42177	0.435654	3.26354	0.0011003	0.00505242	51176	LEF1	Upregulated	UCDvsTCD	ENSG00000138795	Cluster_2
ENSG00000138798	18.1866	2.45779	0.552529	4.44825	8.65714e-06	6.93451e-05	1950	EGF	Upregulated	UCDvsTCD	ENSG00000138798	Cluster_1
ENSG00000138798	18.1866	2.42222	0.569	4.25699	2.07202e-05	0.000130563	1950	EGF	Upregulated	UCDvsCTRL	ENSG00000138798	Cluster_1
ENSG00000139112	1100.01	-1.16543	0.133934	-8.70151	3.27497e-18	2.022e-16	23710	GABARAPL1	Downregulated	UCDvsCTRL	ENSG00000139112	Cluster_4
ENSG00000139112	1100.01	-1.149	0.130043	-8.83554	9.96142e-19	1.12812e-16	23710	GABARAPL1	Downregulated	UCDvsTCD	ENSG00000139112	Cluster_4
ENSG00000139289	106.198	1.23987	0.213346	5.81155	6.18988e-09	9.82806e-08	22822	PHLDA1	Upregulated	UCDvsTCD	ENSG00000139289	Cluster_2
ENSG00000139289	106.198	1.53239	0.220404	6.95262	3.58566e-12	8.5663e-11	22822	PHLDA1	Upregulated	UCDvsCTRL	ENSG00000139289	Cluster_2
ENSG00000139292	34.3171	1.74292	0.481563	3.6193	0.000295406	0.00139265	8549	LGR5	Upregulated	UCDvsCTRL	ENSG00000139292	Cluster_1
ENSG00000139292	34.3171	2.16586	0.469097	4.61708	3.89174e-06	3.39027e-05	8549	LGR5	Upregulated	UCDvsTCD	ENSG00000139292	Cluster_1
ENSG00000139344	9.45245	-2.35868	0.501553	-4.70275	2.56679e-06	1.9802e-05	144193	AMDHD1	Downregulated	UCDvsCTRL	ENSG00000139344	Cluster_3
ENSG00000139344	9.45245	-1.73759	0.490718	-3.54093	0.000398724	0.00209996	144193	AMDHD1	Downregulated	UCDvsTCD	ENSG00000139344	Cluster_3
ENSG00000139514	1040.57	1.01117	0.124959	8.09205	5.86703e-16	2.57521e-14	6541	SLC7A1	Upregulated	UCDvsCTRL	ENSG00000139514	Cluster_1
ENSG00000139618	172.775	1.44409	0.18519	7.79786	6.29635e-15	2.36812e-13	675	BRCA2	Upregulated	UCDvsCTRL	ENSG00000139618	Cluster_1
ENSG00000139618	172.775	1.37079	0.179621	7.63157	2.31904e-14	1.10548e-12	675	BRCA2	Upregulated	UCDvsTCD	ENSG00000139618	Cluster_1
ENSG00000139679	255.146	-1.21362	0.162094	-7.48712	7.0401e-14	2.22697e-12	10161	LPAR6	Downregulated	UCDvsCTRL	ENSG00000139679	Cluster_3
ENSG00000139734	145.374	1.48974	0.22788	6.53737	6.26083e-11	1.50804e-09	81624	DIAPH3	Upregulated	UCDvsTCD	ENSG00000139734	Cluster_1
ENSG00000139734	145.374	1.62385	0.235006	6.9098	4.85321e-12	1.13047e-10	81624	DIAPH3	Upregulated	UCDvsCTRL	ENSG00000139734	Cluster_1
ENSG00000140057	27.4385	1.14329	0.366146	3.12251	0.00179315	0.00689864	122481	AK7	Upregulated	UCDvsCTRL	ENSG00000140057	Cluster_1
ENSG00000140105	872.946	1.01392	0.123239	8.22727	1.91534e-16	1.33995e-14	7453	WARS1	Upregulated	UCDvsTCD	ENSG00000140105	Cluster_2
ENSG00000140105	872.946	1.19452	0.127021	9.40415	5.24526e-21	5.19408e-19	7453	WARS1	Upregulated	UCDvsCTRL	ENSG00000140105	Cluster_2
ENSG00000140263	1321.51	-1.64704	0.156865	-10.4997	8.6613e-26	1.97266e-23	6652	SORD	Downregulated	UCDvsCTRL	ENSG00000140263	Cluster_4
ENSG00000140263	1321.51	-1.66819	0.152299	-10.9533	6.40355e-28	6.90842e-25	6652	SORD	Downregulated	UCDvsTCD	ENSG00000140263	Cluster_4
ENSG00000140274	11.9872	3.62908	1.00538	3.60964	0.00030662	0.00167424	405753	DUOXA2	Upregulated	UCDvsTCD	ENSG00000140274	Cluster_2
ENSG00000140279	110.461	2.33141	0.614983	3.79101	0.000150036	0.000888858	50506	DUOX2	Upregulated	UCDvsTCD	ENSG00000140279	Cluster_2
ENSG00000140451	154.012	1.81645	0.182812	9.93615	2.89818e-23	4.24334e-21	80119	PIF1	Upregulated	UCDvsCTRL	ENSG00000140451	Cluster_1
ENSG00000140451	154.012	1.32014	0.176581	7.47612	7.655e-14	3.31038e-12	80119	PIF1	Upregulated	UCDvsTCD	ENSG00000140451	Cluster_1
ENSG00000140465	533.642	-2.07646	0.623902	-3.32818	0.000874157	0.00366506	1543	CYP1A1	Downregulated	UCDvsCTRL	ENSG00000140465	Cluster_4
ENSG00000140465	533.642	-2.73975	0.605645	-4.52368	6.07725e-06	5.02507e-05	1543	CYP1A1	Downregulated	UCDvsTCD	ENSG00000140465	Cluster_4
ENSG00000140511	98.2318	2.21118	0.349147	6.33309	2.40297e-10	4.0674e-09	145864	HAPLN3	Upregulated	UCDvsCTRL	ENSG00000140511	Cluster_2
ENSG00000140511	98.2318	1.46239	0.352524	4.14835	3.34884e-05	0.00961596	145864	HAPLN3	Upregulated	TCDvsCTRL	ENSG00000140511	Cluster_2
ENSG00000140525	436.687	1.33671	0.136651	9.78191	1.3465e-22	1.70374e-20	55215	FANCI	Upregulated	UCDvsCTRL	ENSG00000140525	Cluster_1
ENSG00000140534	67.2771	2.03444	0.331882	6.13	8.78776e-10	1.31964e-08	90381	TICRR	Upregulated	UCDvsCTRL	ENSG00000140534	Cluster_1
ENSG00000140534	67.2771	1.8606	0.32162	5.78507	7.24815e-09	1.13414e-07	90381	TICRR	Upregulated	UCDvsTCD	ENSG00000140534	Cluster_1
ENSG00000140853	2726.94	1.07698	0.134373	8.01482	1.10298e-15	4.67124e-14	84166	NLRC5	Upregulated	UCDvsCTRL	ENSG00000140853	Cluster_2
ENSG00000140859	872.209	-1.04619	0.146382	-7.14696	8.87183e-13	3.15173e-11	3801	KIFC3	Downregulated	UCDvsTCD	ENSG00000140859	Cluster_4
ENSG00000140859	872.209	-1.13063	0.150752	-7.49995	6.38445e-14	2.04163e-12	3801	KIFC3	Downregulated	UCDvsCTRL	ENSG00000140859	Cluster_4
ENSG00000141434	8433.48	-1.45855	0.200255	-7.28345	3.2538e-13	9.12401e-12	4225	MEP1B	Downregulated	UCDvsCTRL	ENSG00000141434	Cluster_4
ENSG00000141434	8433.48	-1.44007	0.19441	-7.40737	1.28825e-13	5.4001e-12	4225	MEP1B	Downregulated	UCDvsTCD	ENSG00000141434	Cluster_4
ENSG00000141469	159.313	-1.06	0.227428	-4.66082	3.14949e-06	2.79231e-05	6563	SLC14A1	Downregulated	UCDvsTCD	ENSG00000141469	Cluster_3
ENSG00000141504	1821.24	-1.12532	0.114029	-9.86873	5.68808e-23	7.82512e-21	112483	SAT2	Downregulated	UCDvsCTRL	ENSG00000141504	Cluster_4
ENSG00000141540	26.3526	-1.13325	0.326892	-3.46675	0.000526791	0.00233676	94015	TTYH2	Downregulated	UCDvsCTRL	ENSG00000141540	Cluster_3
ENSG00000141622	18.7611	-1.91657	0.473046	-4.05154	5.08806e-05	0.000292471	494470	RNF165	Downregulated	UCDvsCTRL	ENSG00000141622	Cluster_3
ENSG00000141753	974.291	-1.99634	0.212205	-9.40756	5.07768e-21	8.7464e-19	3487	IGFBP4	Downregulated	UCDvsTCD	ENSG00000141753	Cluster_4
ENSG00000141753	974.291	-1.88316	0.218575	-8.61565	6.95456e-18	4.1082e-16	3487	IGFBP4	Downregulated	UCDvsCTRL	ENSG00000141753	Cluster_4
ENSG00000142089	321.844	1.8623	0.192204	9.68919	3.35167e-22	7.89684e-20	10410	IFITM3	Upregulated	UCDvsTCD	ENSG00000142089	Cluster_1
ENSG00000142089	321.844	1.94242	0.19811	9.80475	1.07407e-22	1.39344e-20	10410	IFITM3	Upregulated	UCDvsCTRL	ENSG00000142089	Cluster_1
ENSG00000142156	67.7684	-2.08561	0.258026	-8.08294	6.3226e-16	2.75161e-14	1291	COL6A1	Downregulated	UCDvsCTRL	ENSG00000142156	Cluster_3
ENSG00000142156	67.7684	-1.73303	0.251282	-6.89677	5.31971e-12	1.58955e-10	1291	COL6A1	Downregulated	UCDvsTCD	ENSG00000142156	Cluster_3
ENSG00000142173	58.1184	-1.1931	0.344946	-3.45879	0.000542599	0.00274894	1292	COL6A2	Downregulated	UCDvsTCD	ENSG00000142173	Cluster_3
ENSG00000142173	58.1184	-1.7836	0.354145	-5.03634	4.74523e-07	4.2887e-06	1292	COL6A2	Downregulated	UCDvsCTRL	ENSG00000142173	Cluster_3
ENSG00000142303	92.6543	-1.02496	0.246986	-4.14987	3.32665e-05	0.000230838	81794	ADAMTS10	Downregulated	UCDvsTCD	ENSG00000142303	Cluster_3
ENSG00000142484	1617.36	-1.14104	0.124719	-9.14894	5.74941e-20	8.18413e-18	9032	TM4SF5	Downregulated	UCDvsTCD	ENSG00000142484	Cluster_4
ENSG00000142484	1617.36	-1.1846	0.128453	-9.22206	2.91456e-20	2.51135e-18	9032	TM4SF5	Downregulated	UCDvsCTRL	ENSG00000142484	Cluster_4
ENSG00000142513	13.1518	-2.2947	0.569043	-4.03255	5.5174e-05	0.000314679	93650	ACP4	Downregulated	UCDvsCTRL	ENSG00000142513	Cluster_4
ENSG00000142513	13.1518	-2.56353	0.551627	-4.64722	3.36446e-06	2.96622e-05	93650	ACP4	Downregulated	UCDvsTCD	ENSG00000142513	Cluster_4
ENSG00000142583	5662.54	-1.01258	0.19645	-5.15439	2.54458e-07	2.43619e-06	6518	SLC2A5	Downregulated	UCDvsCTRL	ENSG00000142583	Cluster_4
ENSG00000142583	5662.54	-1.11909	0.190715	-5.86786	4.41447e-09	7.21593e-08	6518	SLC2A5	Downregulated	UCDvsTCD	ENSG00000142583	Cluster_4
ENSG00000142606	137.392	-1.2084	0.253944	-4.75853	1.95012e-06	1.80304e-05	79258	MMEL1	Downregulated	UCDvsTCD	ENSG00000142606	Cluster_4
ENSG00000142606	137.392	-1.21537	0.261499	-4.64772	3.35631e-06	2.52284e-05	79258	MMEL1	Downregulated	UCDvsCTRL	ENSG00000142606	Cluster_4
ENSG00000142609	21.185	-1.20321	0.400376	-3.0052	0.00265408	0.00962889	85452	CFAP74	Downregulated	UCDvsCTRL	ENSG00000142609	Cluster_4
ENSG00000142609	21.185	-1.41652	0.388266	-3.64832	0.000263963	0.00146553	85452	CFAP74	Downregulated	UCDvsTCD	ENSG00000142609	Cluster_4
ENSG00000142731	173.916	1.8635	0.169523	10.9926	4.14942e-28	1.38683e-25	10733	PLK4	Upregulated	UCDvsCTRL	ENSG00000142731	Cluster_1
ENSG00000142731	173.916	1.54902	0.163969	9.44702	3.48601e-21	6.20691e-19	10733	PLK4	Upregulated	UCDvsTCD	ENSG00000142731	Cluster_1
ENSG00000142733	69.5594	1.19018	0.213521	5.57406	2.48873e-08	2.90182e-07	9064	MAP3K6	Upregulated	UCDvsCTRL	ENSG00000142733	Cluster_1
ENSG00000142945	205.604	2.08366	0.204249	10.2016	1.95081e-24	3.63524e-22	11004	KIF2C	Upregulated	UCDvsCTRL	ENSG00000142945	Cluster_1
ENSG00000142945	205.604	1.95227	0.198016	9.85918	6.25589e-23	1.8061e-20	11004	KIF2C	Upregulated	UCDvsTCD	ENSG00000142945	Cluster_1
ENSG00000142959	936.865	-1.14659	0.240103	-4.77541	1.79338e-06	1.67628e-05	266675	BEST4	Downregulated	UCDvsTCD	ENSG00000142959	Cluster_4
ENSG00000142959	936.865	-1.27432	0.247301	-5.15289	2.56496e-07	2.45341e-06	266675	BEST4	Downregulated	UCDvsCTRL	ENSG00000142959	Cluster_4
ENSG00000142973	37.8032	-1.83209	0.445284	-4.11444	3.88116e-05	0.000229334	1580	CYP4B1	Downregulated	UCDvsCTRL	ENSG00000142973	Cluster_4
ENSG00000142973	37.8032	-1.6789	0.432662	-3.88041	0.000104281	0.000644618	1580	CYP4B1	Downregulated	UCDvsTCD	ENSG00000142973	Cluster_4
ENSG00000143001	8.62406	1.89694	0.573965	3.30497	0.000949877	0.0044415	199964	TMEM61	Upregulated	UCDvsTCD	ENSG00000143001	Cluster_1
ENSG00000143184	91.1113	-1.1081	0.296784	-3.73371	0.000188678	0.000938492	6375	XCL1	Downregulated	UCDvsCTRL	ENSG00000143184	Cluster_3
ENSG00000143184	91.1113	-1.26332	0.288133	-4.38449	1.16259e-05	9.02337e-05	6375	XCL1	Downregulated	UCDvsTCD	ENSG00000143184	Cluster_3
ENSG00000143217	40.4753	1.35446	0.319433	4.2402	2.23324e-05	0.000139479	81607	NECTIN4	Upregulated	UCDvsCTRL	ENSG00000143217	Cluster_1
ENSG00000143217	40.4753	1.81758	0.311542	5.83414	5.40682e-09	8.66528e-08	81607	NECTIN4	Upregulated	UCDvsTCD	ENSG00000143217	Cluster_1
ENSG00000143228	131.605	2.0552	0.229628	8.9501	3.55165e-19	2.51909e-17	83540	NUF2	Upregulated	UCDvsCTRL	ENSG00000143228	Cluster_1
ENSG00000143228	131.605	1.62331	0.222043	7.31082	2.65519e-13	1.05682e-11	83540	NUF2	Upregulated	UCDvsTCD	ENSG00000143228	Cluster_1
ENSG00000143257	68.5768	-1.04696	0.247702	-4.2267	2.3714e-05	0.000170678	9970	NR1I3	Downregulated	UCDvsTCD	ENSG00000143257	Cluster_4
ENSG00000143257	68.5768	-1.12367	0.254936	-4.40763	1.04509e-05	7.05838e-05	9970	NR1I3	Downregulated	UCDvsCTRL	ENSG00000143257	Cluster_4
ENSG00000143278	68.3811	-1.72717	0.307477	-5.61724	1.94027e-08	2.75618e-07	2165	F13B	Downregulated	UCDvsTCD	ENSG00000143278	Cluster_4
ENSG00000143278	68.3811	-1.60294	0.316689	-5.06156	4.15835e-07	3.80186e-06	2165	F13B	Downregulated	UCDvsCTRL	ENSG00000143278	Cluster_4
ENSG00000143297	63.5123	1.47803	0.402265	3.67427	0.000238531	0.00133884	83416	FCRL5	Upregulated	UCDvsTCD	ENSG00000143297	Cluster_2
ENSG00000143333	28.5366	1.17999	0.335822	3.51374	0.00044184	0.00199402	6004	RGS16	Upregulated	UCDvsCTRL	ENSG00000143333	Cluster_2
ENSG00000143434	783.077	-1.98892	0.212464	-9.36121	7.88289e-21	7.62187e-19	10500	SEMA6C	Downregulated	UCDvsCTRL	ENSG00000143434	Cluster_4
ENSG00000143434	783.077	-1.69763	0.206327	-8.22783	1.90639e-16	1.33826e-14	10500	SEMA6C	Downregulated	UCDvsTCD	ENSG00000143434	Cluster_4
ENSG00000143476	116.687	1.89174	0.264117	7.16249	7.92251e-13	2.10085e-11	51514	DTL	Upregulated	UCDvsCTRL	ENSG00000143476	Cluster_1
ENSG00000143476	116.687	1.81472	0.256181	7.08373	1.40321e-12	4.76208e-11	51514	DTL	Upregulated	UCDvsTCD	ENSG00000143476	Cluster_1
ENSG00000143502	40.8905	-1.71104	0.33524	-5.10392	3.32685e-07	3.11671e-06	55061	SUSD4	Downregulated	UCDvsCTRL	ENSG00000143502	Cluster_3
ENSG00000143595	2595.45	-2.06586	0.250257	-8.25495	1.51969e-16	7.34683e-15	89872	AQP10	Downregulated	UCDvsCTRL	ENSG00000143595	Cluster_4
ENSG00000143595	2595.45	-2.07967	0.242958	-8.55982	1.13045e-17	1.00748e-15	89872	AQP10	Downregulated	UCDvsTCD	ENSG00000143595	Cluster_4
ENSG00000143627	256.822	-1.1472	0.207253	-5.53525	3.10792e-08	4.19395e-07	5313	PKLR	Downregulated	UCDvsTCD	ENSG00000143627	Cluster_4
ENSG00000143627	256.822	-1.13478	0.213442	-5.31655	1.05756e-07	1.10319e-06	5313	PKLR	Downregulated	UCDvsCTRL	ENSG00000143627	Cluster_4
ENSG00000143819	1699.15	-1.36452	0.155261	-8.78852	1.51548e-18	9.73801e-17	2052	EPHX1	Downregulated	UCDvsCTRL	ENSG00000143819	Cluster_4
ENSG00000143819	1699.15	-1.45024	0.150732	-9.62131	6.50001e-22	1.4025e-19	2052	EPHX1	Downregulated	UCDvsTCD	ENSG00000143819	Cluster_4
ENSG00000143942	123.402	1.11476	0.186436	5.9793	2.24105e-09	3.89628e-08	494143	CHAC2	Upregulated	UCDvsTCD	ENSG00000143942	Cluster_1
ENSG00000143942	123.402	1.14205	0.192172	5.94285	2.80115e-09	3.82022e-08	494143	CHAC2	Upregulated	UCDvsCTRL	ENSG00000143942	Cluster_1
ENSG00000144290	37.6536	-2.23488	0.477374	-4.68162	2.84612e-06	2.17281e-05	57282	SLC4A10	Downregulated	UCDvsCTRL	ENSG00000144290	Cluster_3
ENSG00000144354	547.721	1.89602	0.226079	8.38654	5.00665e-17	2.60473e-15	83879	CDCA7	Upregulated	UCDvsCTRL	ENSG00000144354	Cluster_1
ENSG00000144354	547.721	1.99425	0.219495	9.08561	1.03119e-19	1.3637e-17	83879	CDCA7	Upregulated	UCDvsTCD	ENSG00000144354	Cluster_1
ENSG00000144381	6460.58	1.00177	0.0989112	10.128	4.15108e-24	7.27255e-22	3329	HSPD1	Upregulated	UCDvsCTRL	ENSG00000144381	Cluster_1
ENSG00000144395	40.0122	1.30333	0.283184	4.60243	4.17594e-06	3.08574e-05	284992	CCDC150	Upregulated	UCDvsCTRL	ENSG00000144395	Cluster_1
ENSG00000144395	40.0122	1.2206	0.274504	4.44657	8.72533e-06	6.98094e-05	284992	CCDC150	Upregulated	UCDvsTCD	ENSG00000144395	Cluster_1
ENSG00000144407	20.9054	-1.49773	0.422719	-3.54308	0.000395486	0.00208558	5746	PTH2R	Downregulated	UCDvsTCD	ENSG00000144407	Cluster_4
ENSG00000144407	20.9054	-1.98708	0.433865	-4.57995	4.65086e-06	3.39869e-05	5746	PTH2R	Downregulated	UCDvsCTRL	ENSG00000144407	Cluster_4
ENSG00000144476	75.0789	-2.97035	0.30843	-9.63056	5.94044e-22	6.99812e-20	57007	ACKR3	Downregulated	UCDvsCTRL	ENSG00000144476	Cluster_4
ENSG00000144476	75.0789	-2.22413	0.300482	-7.40188	1.3427e-13	5.60541e-12	57007	ACKR3	Downregulated	UCDvsTCD	ENSG00000144476	Cluster_4
ENSG00000144488	30.1559	1.14346	0.370564	3.08572	0.00203057	0.00869128	339768	ESPNL	Upregulated	UCDvsTCD	ENSG00000144488	Cluster_2
ENSG00000144596	12.0582	2.22773	0.615378	3.62011	0.000294481	0.00138861	80852	GRIP2	Upregulated	UCDvsCTRL	ENSG00000144596	Cluster_1
ENSG00000144648	24.2634	-1.60816	0.350462	-4.58867	4.46069e-06	3.27842e-05	1238	ACKR2	Downregulated	UCDvsCTRL	ENSG00000144648	Cluster_4
ENSG00000144648	24.2634	-1.14761	0.341923	-3.35635	0.000789798	0.00379229	1238	ACKR2	Downregulated	UCDvsTCD	ENSG00000144648	Cluster_4
ENSG00000144668	106.881	-1.7038	0.295613	-5.76363	8.23234e-09	1.27452e-07	3680	ITGA9	Downregulated	UCDvsTCD	ENSG00000144668	Cluster_3
ENSG00000144668	106.881	-2.23812	0.303992	-7.36244	1.80585e-13	5.31081e-12	3680	ITGA9	Downregulated	UCDvsCTRL	ENSG00000144668	Cluster_3
ENSG00000144891	7.56163	-2.68118	0.662804	-4.0452	5.2278e-05	0.000299831	185	AGTR1	Downregulated	UCDvsCTRL	ENSG00000144891	Cluster_3
ENSG00000144891	7.56163	-2.09166	0.647067	-3.23252	0.00122702	0.0055793	185	AGTR1	Downregulated	UCDvsTCD	ENSG00000144891	Cluster_3
ENSG00000144893	91.8484	-1.15582	0.232458	-4.97219	6.62021e-07	6.80889e-06	116931	MED12L	Downregulated	UCDvsTCD	ENSG00000144893	Cluster_4
ENSG00000144893	91.8484	-1.12106	0.23935	-4.68378	2.81639e-06	2.15492e-05	116931	MED12L	Downregulated	UCDvsCTRL	ENSG00000144893	Cluster_4
ENSG00000144908	18.8843	1.99346	0.530009	3.76117	0.000169118	0.000987346	10840	ALDH1L1	Upregulated	UCDvsTCD	ENSG00000144908	Cluster_1
ENSG00000144908	18.8843	2.12553	0.547298	3.88368	0.000102887	0.000548784	10840	ALDH1L1	Upregulated	UCDvsCTRL	ENSG00000144908	Cluster_1
ENSG00000144935	15.8152	-2.07319	0.483066	-4.29174	1.77281e-05	0.000113496	7220	TRPC1	Downregulated	UCDvsCTRL	ENSG00000144935	Cluster_3
ENSG00000145194	50.989	1.0023	0.28543	3.51153	0.000445531	0.00200802	9718	ECE2	Upregulated	UCDvsCTRL	ENSG00000145194	Cluster_1
ENSG00000145198	108.688	1.04314	0.211475	4.93268	8.11104e-07	8.20227e-06	90113	VWA5B2	Upregulated	UCDvsTCD	ENSG00000145198	Cluster_1
ENSG00000145386	341.292	1.96929	0.196868	10.0031	1.47681e-23	4.80501e-21	890	CCNA2	Upregulated	UCDvsTCD	ENSG00000145386	Cluster_1
ENSG00000145386	341.292	2.0462	0.202899	10.0849	6.44618e-24	1.09201e-21	890	CCNA2	Upregulated	UCDvsCTRL	ENSG00000145386	Cluster_1
ENSG00000145431	113.388	-1.26778	0.202845	-6.25	4.10462e-10	6.5783e-09	56034	PDGFC	Downregulated	UCDvsCTRL	ENSG00000145431	Cluster_4
ENSG00000145431	113.388	-1.13451	0.197138	-5.75491	8.66891e-09	1.33606e-07	56034	PDGFC	Downregulated	UCDvsTCD	ENSG00000145431	Cluster_4
ENSG00000145681	9.90086	-1.976	0.605535	-3.26323	0.00110152	0.00505686	1404	HAPLN1	Downregulated	UCDvsTCD	ENSG00000145681	Cluster_3
ENSG00000145681	9.90086	-2.26079	0.621106	-3.63995	0.000272695	0.00130084	1404	HAPLN1	Downregulated	UCDvsCTRL	ENSG00000145681	Cluster_3
ENSG00000145708	5.10403	-2.91815	0.796959	-3.6616	0.000250641	0.00120914	1393	CRHBP	Downregulated	UCDvsCTRL	ENSG00000145708	Cluster_3
ENSG00000145824	50.4848	-1.7262	0.410653	-4.20356	2.62751e-05	0.000161157	9547	CXCL14	Downregulated	UCDvsCTRL	ENSG00000145824	Cluster_3
ENSG00000145832	16.5508	1.56612	0.429015	3.6505	0.000261733	0.00145433	153328	SLC25A48	Upregulated	UCDvsTCD	ENSG00000145832	Cluster_1
ENSG00000145832	16.5508	1.32617	0.440354	3.0116	0.00259875	0.00945829	153328	SLC25A48	Upregulated	UCDvsCTRL	ENSG00000145832	Cluster_1
ENSG00000145934	55.6613	1.99897	0.358275	5.57942	2.41319e-08	3.33101e-07	57451	TENM2	Upregulated	UCDvsTCD	ENSG00000145934	Cluster_1
ENSG00000145934	55.6613	1.43	0.367744	3.88858	0.000100834	0.000539261	57451	TENM2	Upregulated	UCDvsCTRL	ENSG00000145934	Cluster_1
ENSG00000146013	27.1696	-1.25067	0.395391	-3.16313	0.00156083	0.00687302	2676	GFRA3	Downregulated	UCDvsTCD	ENSG00000146013	Cluster_3
ENSG00000146039	1134.06	-1.14341	0.128173	-8.92084	4.62767e-19	3.24856e-17	10050	SLC17A4	Downregulated	UCDvsCTRL	ENSG00000146039	Cluster_4
ENSG00000146039	1134.06	-1.00205	0.124466	-8.05075	8.22853e-16	5.1267e-14	10050	SLC17A4	Downregulated	UCDvsTCD	ENSG00000146039	Cluster_4
ENSG00000146215	25.5213	-1.84879	0.448097	-4.12587	3.69341e-05	0.000219825	401262	CRIP3	Downregulated	UCDvsCTRL	ENSG00000146215	Cluster_4
ENSG00000146250	8.89311	-2.37231	0.599156	-3.95942	7.51332e-05	0.000479925	167681	PRSS35	Downregulated	UCDvsTCD	ENSG00000146250	Cluster_3
ENSG00000146250	8.89311	-2.66938	0.614524	-4.34382	1.40027e-05	9.20388e-05	167681	PRSS35	Downregulated	UCDvsCTRL	ENSG00000146250	Cluster_3
ENSG00000146410	37.7597	1.24824	0.272618	4.57872	4.67827e-06	3.41386e-05	113115	MTFR2	Upregulated	UCDvsCTRL	ENSG00000146410	Cluster_1
ENSG00000146410	37.7597	1.02405	0.263704	3.88333	0.000103037	0.000638278	113115	MTFR2	Upregulated	UCDvsTCD	ENSG00000146410	Cluster_1
ENSG00000146411	505.848	-1.76698	0.270214	-6.53917	6.18593e-11	1.49176e-09	154091	SLC2A12	Downregulated	UCDvsTCD	ENSG00000146411	Cluster_4
ENSG00000146411	505.848	-1.79737	0.278312	-6.45813	1.06007e-10	1.91786e-09	154091	SLC2A12	Downregulated	UCDvsCTRL	ENSG00000146411	Cluster_4
ENSG00000146477	58.0776	1.48244	0.335295	4.4213	9.81083e-06	7.74847e-05	6581	SLC22A3	Upregulated	UCDvsTCD	ENSG00000146477	Cluster_1
ENSG00000146477	58.0776	1.18244	0.344835	3.429	0.000605816	0.0026472	6581	SLC22A3	Upregulated	UCDvsCTRL	ENSG00000146477	Cluster_1
ENSG00000146555	22.7222	-1.20912	0.352967	-3.42559	0.000613475	0.00267497	221935	SDK1	Downregulated	UCDvsCTRL	ENSG00000146555	Cluster_3
ENSG00000146670	129.136	1.98876	0.244427	8.1364	4.07189e-16	2.67518e-14	113130	CDCA5	Upregulated	UCDvsTCD	ENSG00000146670	Cluster_1
ENSG00000146670	129.136	2.22746	0.252344	8.82708	1.07443e-18	7.08159e-17	113130	CDCA5	Upregulated	UCDvsCTRL	ENSG00000146670	Cluster_1
ENSG00000146858	41.9347	1.20777	0.275445	4.38478	1.16103e-05	9.01473e-05	92092	ZC3HAV1L	Upregulated	UCDvsTCD	ENSG00000146858	Cluster_1
ENSG00000146918	281.115	1.56484	0.169807	9.21541	3.10093e-20	2.61576e-18	54892	NCAPG2	Upregulated	UCDvsCTRL	ENSG00000146918	Cluster_1
ENSG00000146918	281.115	1.35504	0.164611	8.23178	1.84455e-16	1.30378e-14	54892	NCAPG2	Upregulated	UCDvsTCD	ENSG00000146918	Cluster_1
ENSG00000147255	9.5652	-1.88032	0.5807	-3.23801	0.00120364	0.00485771	3547	IGSF1	Downregulated	UCDvsCTRL	ENSG00000147255	Cluster_4
ENSG00000147257	15.9368	1.62345	0.386106	4.20468	2.61448e-05	0.000160586	2719	GPC3	Upregulated	UCDvsCTRL	ENSG00000147257	Cluster_1
ENSG00000147394	74.0966	1.30872	0.262836	4.97922	6.38405e-07	6.58582e-06	7739	ZNF185	Upregulated	UCDvsTCD	ENSG00000147394	Cluster_1
ENSG00000147394	74.0966	1.04473	0.27029	3.86522	0.000110991	0.000587424	7739	ZNF185	Upregulated	UCDvsCTRL	ENSG00000147394	Cluster_1
ENSG00000147536	40.6787	1.42329	0.261603	5.44066	5.30839e-08	6.81775e-07	84296	GINS4	Upregulated	UCDvsTCD	ENSG00000147536	Cluster_1
ENSG00000147536	40.6787	1.46179	0.269724	5.4196	5.9732e-08	6.50394e-07	84296	GINS4	Upregulated	UCDvsCTRL	ENSG00000147536	Cluster_1
ENSG00000147576	125.322	-1.0604	0.213448	-4.96798	6.76539e-07	5.9213e-06	137872	ADHFE1	Downregulated	UCDvsCTRL	ENSG00000147576	Cluster_3
ENSG00000147804	3043.98	-1.30974	0.144019	-9.09423	9.52572e-20	1.2931e-17	55630	SLC39A4	Downregulated	UCDvsTCD	ENSG00000147804	Cluster_4
ENSG00000147804	3043.98	-1.36729	0.148338	-9.21735	3.0454e-20	2.60103e-18	55630	SLC39A4	Downregulated	UCDvsCTRL	ENSG00000147804	Cluster_4
ENSG00000147872	4257.3	-1.01945	0.147373	-6.91748	4.59746e-12	1.07701e-10	123	PLIN2	Downregulated	UCDvsCTRL	ENSG00000147872	Cluster_4
ENSG00000148082	10.117	1.75469	0.541365	3.24123	0.00119014	0.00481268	53358	SHC3	Upregulated	UCDvsCTRL	ENSG00000148082	Cluster_1
ENSG00000148346	145.075	2.07517	0.384209	5.40116	6.62114e-08	8.33662e-07	3934	LCN2	Upregulated	UCDvsTCD	ENSG00000148346	Cluster_2
ENSG00000148346	145.075	1.28734	0.394954	3.25946	0.00111623	0.00455606	3934	LCN2	Upregulated	UCDvsCTRL	ENSG00000148346	Cluster_2
ENSG00000148357	47.327	2.39207	0.406274	5.88782	3.91324e-09	6.43252e-08	256158	HMCN2	Upregulated	UCDvsTCD	ENSG00000148357	Cluster_1
ENSG00000148357	47.327	1.96414	0.416997	4.71021	2.47465e-06	1.91851e-05	256158	HMCN2	Upregulated	UCDvsCTRL	ENSG00000148357	Cluster_1
ENSG00000148600	40.5258	-1.19655	0.399833	-2.99262	0.00276598	0.00997309	92211	CDHR1	Downregulated	UCDvsCTRL	ENSG00000148600	Cluster_3
ENSG00000148680	15.6046	-3.76038	0.532641	-7.05988	1.66642e-12	4.18094e-11	3363	HTR7	Downregulated	UCDvsCTRL	ENSG00000148680	Cluster_3
ENSG00000148680	15.6046	-2.93257	0.520668	-5.63233	1.77793e-08	2.54675e-07	3363	HTR7	Downregulated	UCDvsTCD	ENSG00000148680	Cluster_3
ENSG00000148773	2859.95	2.41649	0.19378	12.4703	1.08449e-35	9.66515e-33	4288	MKI67	Upregulated	UCDvsCTRL	ENSG00000148773	Cluster_1
ENSG00000148773	2859.95	2.11736	0.188078	11.2579	2.11834e-29	3.10155e-26	4288	MKI67	Upregulated	UCDvsTCD	ENSG00000148773	Cluster_1
ENSG00000148848	20.1834	-1.52575	0.488117	-3.12578	0.00177333	0.00683264	8038	ADAM12	Downregulated	UCDvsCTRL	ENSG00000148848	Cluster_3
ENSG00000148926	88.0012	-1.36543	0.253134	-5.39411	6.88646e-08	7.43332e-07	133	ADM	Downregulated	UCDvsCTRL	ENSG00000148926	Cluster_4
ENSG00000148926	88.0012	-1.36478	0.245886	-5.55047	2.84905e-08	3.87524e-07	133	ADM	Downregulated	UCDvsTCD	ENSG00000148926	Cluster_4
ENSG00000148942	578.374	-3.1733	0.499621	-6.35141	2.13348e-10	4.62283e-09	159963	SLC5A12	Downregulated	UCDvsTCD	ENSG00000148942	Cluster_4
ENSG00000148942	578.374	-3.10025	0.51461	-6.02447	1.69666e-09	2.41348e-08	159963	SLC5A12	Downregulated	UCDvsCTRL	ENSG00000148942	Cluster_4
ENSG00000149043	38.8624	-1.35313	0.32483	-4.16564	3.10478e-05	0.000186962	90019	SYT8	Downregulated	UCDvsCTRL	ENSG00000149043	Cluster_4
ENSG00000149043	38.8624	-1.30241	0.315555	-4.12736	3.6696e-05	0.000252329	90019	SYT8	Downregulated	UCDvsTCD	ENSG00000149043	Cluster_4
ENSG00000149054	64.794	1.29381	0.28492	4.54097	5.59949e-06	4.66576e-05	7762	ZNF215	Upregulated	UCDvsTCD	ENSG00000149054	Cluster_1
ENSG00000149054	64.794	1.0643	0.292944	3.63312	0.000280011	0.00132894	7762	ZNF215	Upregulated	UCDvsCTRL	ENSG00000149054	Cluster_1
ENSG00000149294	100.536	-1.44444	0.265907	-5.43214	5.56836e-08	6.11356e-07	4684	NCAM1	Downregulated	UCDvsCTRL	ENSG00000149294	Cluster_3
ENSG00000149328	164.184	1.06551	0.163478	6.51773	7.13787e-11	1.69539e-09	89944	GLB1L2	Upregulated	UCDvsTCD	ENSG00000149328	Cluster_1
ENSG00000149527	556.466	-1.10204	0.153855	-7.16285	7.90145e-13	2.09798e-11	9651	PLCH2	Downregulated	UCDvsCTRL	ENSG00000149527	Cluster_4
ENSG00000149554	172.966	1.49231	0.192045	7.7706	7.81134e-15	2.8902e-13	1111	CHEK1	Upregulated	UCDvsCTRL	ENSG00000149554	Cluster_1
ENSG00000149554	172.966	1.44246	0.186307	7.74238	9.75708e-15	4.9628e-13	1111	CHEK1	Upregulated	UCDvsTCD	ENSG00000149554	Cluster_1
ENSG00000150457	59.6833	-1.14944	0.263831	-4.3567	1.32036e-05	0.000101328	26524	LATS2	Downregulated	UCDvsTCD	ENSG00000150457	Cluster_3
ENSG00000150457	59.6833	-1.08227	0.271754	-3.98254	6.81825e-05	0.000381153	26524	LATS2	Downregulated	UCDvsCTRL	ENSG00000150457	Cluster_3
ENSG00000150527	172.357	-1.24661	0.16571	-7.52285	5.35936e-14	1.73275e-12	4253	MIA2	Downregulated	UCDvsCTRL	ENSG00000150527	Cluster_4
ENSG00000150556	95.6836	-1.00821	0.269752	-3.73755	0.00018582	0.000926296	130576	LYPD6B	Downregulated	UCDvsCTRL	ENSG00000150556	Cluster_4
ENSG00000150594	351.718	1.25744	0.180975	6.94815	3.70117e-12	8.79103e-11	150	ADRA2A	Upregulated	UCDvsCTRL	ENSG00000150594	Cluster_1
ENSG00000150594	351.718	1.21027	0.175624	6.89124	5.53068e-12	1.64779e-10	150	ADRA2A	Upregulated	UCDvsTCD	ENSG00000150594	Cluster_1
ENSG00000150636	14.3185	-1.52666	0.473152	-3.22658	0.00125279	0.00567507	79839	CCDC102B	Downregulated	UCDvsTCD	ENSG00000150636	Cluster_3
ENSG00000150687	40.7297	-1.24786	0.300997	-4.14575	3.38705e-05	0.00020265	11098	PRSS23	Downregulated	UCDvsCTRL	ENSG00000150687	Cluster_4
ENSG00000150687	40.7297	-1.24575	0.292466	-4.25945	2.04926e-05	0.000150775	11098	PRSS23	Downregulated	UCDvsTCD	ENSG00000150687	Cluster_4
ENSG00000150750	48.8168	-1.08207	0.328117	-3.29783	0.000974341	0.00404129	341032	C11orf53	Downregulated	UCDvsCTRL	ENSG00000150750	Cluster_3
ENSG00000150782	529.908	-1.08386	0.145672	-7.44041	1.00371e-13	3.08458e-12	3606	IL18	Downregulated	UCDvsCTRL	ENSG00000150782	Cluster_4
ENSG00000150782	529.908	-1.04402	0.141458	-7.38041	1.57802e-13	6.49522e-12	3606	IL18	Downregulated	UCDvsTCD	ENSG00000150782	Cluster_4
ENSG00000151012	62.7732	1.70444	0.378918	4.49817	6.85421e-06	4.83308e-05	23657	SLC7A11	Upregulated	UCDvsCTRL	ENSG00000151012	Cluster_1
ENSG00000151079	44.5038	-1.58858	0.418241	-3.79824	0.000145729	0.000747537	3742	KCNA6	Downregulated	UCDvsCTRL	ENSG00000151079	Cluster_3
ENSG00000151090	146.379	-2.35161	0.303699	-7.74323	9.69226e-15	3.52881e-13	7068	THRB	Downregulated	UCDvsCTRL	ENSG00000151090	Cluster_4
ENSG00000151090	146.379	-2.06448	0.295096	-6.99598	2.63418e-12	8.46323e-11	7068	THRB	Downregulated	UCDvsTCD	ENSG00000151090	Cluster_4
ENSG00000151117	37.2302	-1.48411	0.291577	-5.08994	3.58172e-07	3.32359e-06	144110	TMEM86A	Downregulated	UCDvsCTRL	ENSG00000151117	Cluster_3
ENSG00000151131	36.1589	1.0531	0.266105	3.95744	7.57583e-05	0.000418044	121053	NOPCHAP1	Upregulated	UCDvsCTRL	ENSG00000151131	Cluster_2
ENSG00000151150	2016.81	-1.0149	0.128513	-7.89726	2.85105e-15	1.13038e-13	288	ANK3	Downregulated	UCDvsCTRL	ENSG00000151150	Cluster_4
ENSG00000151364	9.9092	1.71871	0.560972	3.06382	0.00218534	0.00926667	65987	KCTD14	Upregulated	UCDvsTCD	ENSG00000151364	Cluster_1
ENSG00000151413	128.638	1.00743	0.183358	5.49432	3.92212e-08	4.43196e-07	80224	NUBPL	Upregulated	UCDvsCTRL	ENSG00000151413	Cluster_1
ENSG00000151490	35.3507	1.52142	0.426347	3.5685	0.000359029	0.00192365	5800	PTPRO	Upregulated	UCDvsTCD	ENSG00000151490	Cluster_1
ENSG00000151572	27.555	-1.45999	0.434737	-3.35833	0.000784146	0.00376603	121601	ANO4	Downregulated	UCDvsTCD	ENSG00000151572	Cluster_4
ENSG00000151572	27.555	-1.80982	0.446921	-4.04954	5.13194e-05	0.000294745	121601	ANO4	Downregulated	UCDvsCTRL	ENSG00000151572	Cluster_4
ENSG00000151692	373.589	-1.03804	0.17336	-5.98777	2.12741e-09	3.7208e-08	9781	RNF144A	Downregulated	UCDvsTCD	ENSG00000151692	Cluster_3
ENSG00000151718	26.0155	-1.46539	0.393866	-3.72054	0.0001988	0.000984061	80014	WWC2	Downregulated	UCDvsCTRL	ENSG00000151718	Cluster_3
ENSG00000151725	135.575	1.43273	0.194765	7.35619	1.89231e-13	5.54916e-12	79682	CENPU	Upregulated	UCDvsCTRL	ENSG00000151725	Cluster_1
ENSG00000151725	135.575	1.55082	0.18918	8.19762	2.45188e-16	1.67529e-14	79682	CENPU	Upregulated	UCDvsTCD	ENSG00000151725	Cluster_1
ENSG00000152078	281.56	-1.20187	0.153806	-7.81417	5.53256e-15	2.10611e-13	148534	TLCD4	Downregulated	UCDvsCTRL	ENSG00000152078	Cluster_4
ENSG00000152207	47.0133	-1.13594	0.29988	-3.788	0.000151867	0.000775144	57105	CYSLTR2	Downregulated	UCDvsCTRL	ENSG00000152207	Cluster_3
ENSG00000152217	134.111	1.34259	0.241567	5.55784	2.73132e-08	3.16308e-07	26040	SETBP1	Upregulated	UCDvsCTRL	ENSG00000152217	Cluster_2
ENSG00000152229	425.449	-1.20458	0.187059	-6.43956	1.1982e-10	2.14317e-09	9050	PSTPIP2	Downregulated	UCDvsCTRL	ENSG00000152229	Cluster_3
ENSG00000152253	66.8192	2.13491	0.27463	7.77376	7.6191e-15	4.00452e-13	57405	SPC25	Upregulated	UCDvsTCD	ENSG00000152253	Cluster_1
ENSG00000152253	66.8192	2.23208	0.28335	7.87746	3.3411e-15	1.30201e-13	57405	SPC25	Upregulated	UCDvsCTRL	ENSG00000152253	Cluster_1
ENSG00000152292	747.586	-1.16523	0.226763	-5.13855	2.76866e-07	2.63228e-06	284948	SH2D6	Downregulated	UCDvsCTRL	ENSG00000152292	Cluster_3
ENSG00000152669	16.7206	2.48825	0.646692	3.84765	0.000119256	0.000723657	10309	CCNO	Upregulated	UCDvsTCD	ENSG00000152669	Cluster_1
ENSG00000152669	16.7206	2.67038	0.66954	3.98839	6.65241e-05	0.000372673	10309	CCNO	Upregulated	UCDvsCTRL	ENSG00000152669	Cluster_1
ENSG00000152672	26.2653	-3.33801	0.49103	-6.79797	1.06102e-11	2.30146e-10	165530	CLEC4F	Downregulated	UCDvsCTRL	ENSG00000152672	Cluster_3
ENSG00000152672	26.2653	-2.57732	0.479123	-5.37924	7.48013e-08	9.32083e-07	165530	CLEC4F	Downregulated	UCDvsTCD	ENSG00000152672	Cluster_3
ENSG00000152952	2188.89	-1.05382	0.174176	-6.05035	1.4453e-09	2.63434e-08	5352	PLOD2	Downregulated	UCDvsTCD	ENSG00000152952	Cluster_4
ENSG00000152969	128.706	2.12065	0.316101	6.70878	1.96262e-11	1.97244e-08	152789	JAKMIP1	Upregulated	TCDvsCTRL	ENSG00000152969	Cluster_2
ENSG00000152969	128.706	2.97018	0.313107	9.48617	2.39681e-21	2.51948e-19	152789	JAKMIP1	Upregulated	UCDvsCTRL	ENSG00000152969	Cluster_2
ENSG00000153044	79.009	1.29049	0.19397	6.65303	2.87126e-11	7.41249e-10	64946	CENPH	Upregulated	UCDvsTCD	ENSG00000153044	Cluster_1
ENSG00000153044	79.009	1.18586	0.199578	5.94184	2.81835e-09	3.84113e-08	64946	CENPH	Upregulated	UCDvsCTRL	ENSG00000153044	Cluster_1
ENSG00000153064	191.623	1.16728	0.276187	4.22641	2.37452e-05	0.000147583	55024	BANK1	Upregulated	UCDvsCTRL	ENSG00000153064	Cluster_2
ENSG00000153064	191.623	1.49546	0.268385	5.57205	2.51758e-08	3.45649e-07	55024	BANK1	Upregulated	UCDvsTCD	ENSG00000153064	Cluster_2
ENSG00000153071	134.882	-1.54862	0.231804	-6.68072	2.37766e-11	4.87014e-10	1601	DAB2	Downregulated	UCDvsCTRL	ENSG00000153071	Cluster_3
ENSG00000153071	134.882	-1.30976	0.225312	-5.81309	6.13302e-09	9.76045e-08	1601	DAB2	Downregulated	UCDvsTCD	ENSG00000153071	Cluster_3
ENSG00000153303	114.062	-1.96582	0.28233	-6.96283	3.33515e-12	1.04853e-10	79981	FRMD1	Downregulated	UCDvsTCD	ENSG00000153303	Cluster_4
ENSG00000153303	114.062	-2.39072	0.290338	-8.23427	1.80662e-16	8.63219e-15	79981	FRMD1	Downregulated	UCDvsCTRL	ENSG00000153303	Cluster_4
ENSG00000153814	54.3172	-1.2638	0.391553	-3.22767	0.00124801	0.00501471	221895	JAZF1	Downregulated	UCDvsCTRL	ENSG00000153814	Cluster_3
ENSG00000153822	75.134	-2.28608	0.371465	-6.15424	7.54392e-10	1.4602e-08	3773	KCNJ16	Downregulated	UCDvsTCD	ENSG00000153822	Cluster_4
ENSG00000153822	75.134	-2.70758	0.382038	-7.08719	1.36863e-12	3.47637e-11	3773	KCNJ16	Downregulated	UCDvsCTRL	ENSG00000153822	Cluster_4
ENSG00000153823	15.321	-2.05414	0.501963	-4.09221	4.27273e-05	0.000250274	55022	PID1	Downregulated	UCDvsCTRL	ENSG00000153823	Cluster_3
ENSG00000153823	15.321	-1.69221	0.48899	-3.46063	0.000538911	0.00273295	55022	PID1	Downregulated	UCDvsTCD	ENSG00000153823	Cluster_3
ENSG00000154165	60.2451	1.67934	0.465759	3.6056	0.000311428	0.00145845	2838	GPR15	Upregulated	UCDvsCTRL	ENSG00000154165	Cluster_2
ENSG00000154175	54.1261	-1.41274	0.328147	-4.3052	1.66833e-05	0.000107505	25890	ABI3BP	Downregulated	UCDvsCTRL	ENSG00000154175	Cluster_3
ENSG00000154263	100.142	-1.29455	0.219434	-5.8995	3.64599e-09	4.88149e-08	10349	ABCA10	Downregulated	UCDvsCTRL	ENSG00000154263	Cluster_4
ENSG00000154269	1198	-1.45253	0.278732	-5.21122	1.87599e-07	1.84609e-06	5169	ENPP3	Downregulated	UCDvsCTRL	ENSG00000154269	Cluster_4
ENSG00000154269	1198	-1.71342	0.270586	-6.33227	2.41575e-10	5.17971e-09	5169	ENPP3	Downregulated	UCDvsTCD	ENSG00000154269	Cluster_4
ENSG00000154358	331.128	-1.71313	0.203451	-8.42035	3.75348e-17	2.00362e-15	84033	OBSCN	Downregulated	UCDvsCTRL	ENSG00000154358	Cluster_3
ENSG00000154451	964.59	1.10991	0.204022	5.44013	5.32429e-08	5.85815e-07	115362	GBP5	Upregulated	UCDvsCTRL	ENSG00000154451	Cluster_2
ENSG00000154485	5.00484	-2.09241	0.678189	-3.08529	0.00203355	0.0076794	118856	MMP21	Downregulated	UCDvsCTRL	ENSG00000154485	Cluster_3
ENSG00000154620	11.6537	-2.2012	0.440257	-4.99981	5.73867e-07	5.08346e-06	9087	TMSB4Y	Downregulated	UCDvsCTRL	ENSG00000154620	Cluster_4
ENSG00000154620	11.6537	-3.13939	0.460916	-6.81119	9.67979e-12	1.02402e-08	9087	TMSB4Y	Downregulated	TCDvsCTRL	ENSG00000154620	Cluster_4
ENSG00000154803	829.73	-1.03838	0.104636	-9.92376	3.28171e-23	4.67142e-21	201163	FLCN	Downregulated	UCDvsCTRL	ENSG00000154803	Cluster_4
ENSG00000154839	53.1804	2.08697	0.304339	6.85737	7.0138e-12	2.02729e-10	220134	SKA1	Upregulated	UCDvsTCD	ENSG00000154839	Cluster_1
ENSG00000154839	53.1804	2.12198	0.313873	6.76064	1.37385e-11	2.9304e-10	220134	SKA1	Upregulated	UCDvsCTRL	ENSG00000154839	Cluster_1
ENSG00000154917	37.0932	-1.46839	0.312758	-4.69497	2.66642e-06	2.40247e-05	51560	RAB6B	Downregulated	UCDvsTCD	ENSG00000154917	Cluster_4
ENSG00000154917	37.0932	-1.92295	0.321027	-5.99001	2.09835e-09	2.92002e-08	51560	RAB6B	Downregulated	UCDvsCTRL	ENSG00000154917	Cluster_4
ENSG00000154920	18.2317	1.98908	0.410409	4.84659	1.25604e-06	1.0411e-05	146956	EME1	Upregulated	UCDvsCTRL	ENSG00000154920	Cluster_1
ENSG00000154920	18.2317	1.65713	0.395656	4.18832	2.81031e-05	0.000198572	146956	EME1	Upregulated	UCDvsTCD	ENSG00000154920	Cluster_1
ENSG00000154928	33.5567	2.26068	0.325425	6.94686	3.73517e-12	1.16181e-10	2047	EPHB1	Upregulated	UCDvsTCD	ENSG00000154928	Cluster_1
ENSG00000154928	33.5567	1.0139	0.32953	3.07681	0.00209227	0.00785194	2047	EPHB1	Upregulated	UCDvsCTRL	ENSG00000154928	Cluster_1
ENSG00000154975	99.355	-1.73472	0.327567	-5.29576	1.18524e-07	1.41497e-06	56934	CA10	Downregulated	UCDvsTCD	ENSG00000154975	Cluster_3
ENSG00000154975	99.355	-1.92072	0.337102	-5.69773	1.21412e-08	1.48049e-07	56934	CA10	Downregulated	UCDvsCTRL	ENSG00000154975	Cluster_3
ENSG00000155066	403.921	1.38246	0.160252	8.62681	6.30873e-18	5.87802e-16	150696	PROM2	Upregulated	UCDvsTCD	ENSG00000155066	Cluster_1
ENSG00000155066	403.921	1.16935	0.164974	7.08812	1.35941e-12	3.45723e-11	150696	PROM2	Upregulated	UCDvsCTRL	ENSG00000155066	Cluster_1
ENSG00000155254	90.2949	1.17697	0.231097	5.09298	3.52479e-07	3.27669e-06	83742	MARVELD1	Upregulated	UCDvsCTRL	ENSG00000155254	Cluster_1
ENSG00000155465	2300.57	-1.03485	0.135479	-7.63843	2.1989e-14	7.52473e-13	9056	SLC7A7	Downregulated	UCDvsCTRL	ENSG00000155465	Cluster_4
ENSG00000155465	2300.57	-1.03713	0.131531	-7.8851	3.14284e-15	1.7895e-13	9056	SLC7A7	Downregulated	UCDvsTCD	ENSG00000155465	Cluster_4
ENSG00000155659	133.509	-1.50147	0.296256	-5.06814	4.01723e-07	4.32258e-06	11326	VSIG4	Downregulated	UCDvsTCD	ENSG00000155659	Cluster_3
ENSG00000155659	133.509	-1.91169	0.304843	-6.27107	3.58576e-10	5.83341e-09	11326	VSIG4	Downregulated	UCDvsCTRL	ENSG00000155659	Cluster_3
ENSG00000155660	3886.44	1.06991	0.100758	10.6186	2.44273e-26	6.18161e-24	9601	PDIA4	Upregulated	UCDvsCTRL	ENSG00000155660	Cluster_1
ENSG00000155666	337.154	-1.13212	0.148948	-7.60081	2.94284e-14	9.86364e-13	79831	KDM8	Downregulated	UCDvsCTRL	ENSG00000155666	Cluster_4
ENSG00000155755	53.3221	1.55182	0.326804	4.74845	2.04981e-06	1.61771e-05	65062	TMEM237	Upregulated	UCDvsCTRL	ENSG00000155755	Cluster_1
ENSG00000155755	53.3221	1.30757	0.316587	4.1302	3.6244e-05	0.00024996	65062	TMEM237	Upregulated	UCDvsTCD	ENSG00000155755	Cluster_1
ENSG00000155970	8.50017	-1.91771	0.596821	-3.21321	0.00131261	0.00591362	286097	MICU3	Downregulated	UCDvsTCD	ENSG00000155970	Cluster_3
ENSG00000155970	8.50017	-2.02251	0.612996	-3.29939	0.000968945	0.00402461	286097	MICU3	Downregulated	UCDvsCTRL	ENSG00000155970	Cluster_3
ENSG00000156127	92.7546	1.15109	0.25899	4.44454	8.80782e-06	6.0707e-05	10538	BATF	Upregulated	UCDvsCTRL	ENSG00000156127	Cluster_2
ENSG00000156222	1057.09	-1.53773	0.210832	-7.29362	3.01735e-13	8.49582e-12	9154	SLC28A1	Downregulated	UCDvsCTRL	ENSG00000156222	Cluster_4
ENSG00000156222	1057.09	-1.40315	0.204704	-6.85454	7.15424e-12	2.05966e-10	9154	SLC28A1	Downregulated	UCDvsTCD	ENSG00000156222	Cluster_4
ENSG00000156234	12.3386	4.12667	0.809983	5.09476	3.49186e-07	3.25051e-06	10563	CXCL13	Upregulated	UCDvsCTRL	ENSG00000156234	Cluster_2
ENSG00000156234	12.3386	4.45828	0.793977	5.61512	1.96425e-08	2.78637e-07	10563	CXCL13	Upregulated	UCDvsTCD	ENSG00000156234	Cluster_2
ENSG00000156345	267.817	-1.81896	0.217139	-8.37694	5.43234e-17	2.79237e-15	23552	CDK20	Downregulated	UCDvsCTRL	ENSG00000156345	Cluster_4
ENSG00000156345	267.817	-1.65865	0.210942	-7.86305	3.74898e-15	2.10539e-13	23552	CDK20	Downregulated	UCDvsTCD	ENSG00000156345	Cluster_4
ENSG00000156509	8.20906	2.43037	0.642505	3.78265	0.000155168	0.000917405	286151	FBXO43	Upregulated	UCDvsTCD	ENSG00000156509	Cluster_2
ENSG00000156509	8.20906	2.04621	0.658001	3.10974	0.00187252	0.00715164	286151	FBXO43	Upregulated	UCDvsCTRL	ENSG00000156509	Cluster_2
ENSG00000156920	736.928	-1.08809	0.200289	-5.43261	5.55371e-08	7.0796e-07	139378	ADGRG4	Downregulated	UCDvsTCD	ENSG00000156920	Cluster_4
ENSG00000156970	206.029	1.86403	0.265323	7.02553	2.13256e-12	6.98497e-11	701	BUB1B	Upregulated	UCDvsTCD	ENSG00000156970	Cluster_1
ENSG00000156970	206.029	2.01418	0.273527	7.36374	1.78826e-13	5.26665e-12	701	BUB1B	Upregulated	UCDvsCTRL	ENSG00000156970	Cluster_1
ENSG00000157456	306.792	1.89209	0.195891	9.65892	4.50587e-22	9.93133e-20	9133	CCNB2	Upregulated	UCDvsTCD	ENSG00000157456	Cluster_1
ENSG00000157456	306.792	2.03591	0.201975	10.08	6.77149e-24	1.12387e-21	9133	CCNB2	Upregulated	UCDvsCTRL	ENSG00000157456	Cluster_1
ENSG00000158258	7.23064	-2.91524	0.666625	-4.37313	1.2248e-05	8.15655e-05	64084	CLSTN2	Downregulated	UCDvsCTRL	ENSG00000158258	Cluster_3
ENSG00000158315	16.4393	1.43256	0.410123	3.49301	0.000477613	0.00245674	54933	RHBDL2	Upregulated	UCDvsTCD	ENSG00000158315	Cluster_1
ENSG00000158402	68.9569	1.59621	0.285741	5.58619	2.32103e-08	3.22334e-07	995	CDC25C	Upregulated	UCDvsTCD	ENSG00000158402	Cluster_1
ENSG00000158402	68.9569	1.6493	0.29456	5.5992	2.15343e-08	2.54415e-07	995	CDC25C	Upregulated	UCDvsCTRL	ENSG00000158402	Cluster_1
ENSG00000158555	83.355	-1.06922	0.247005	-4.32876	1.49953e-05	9.78272e-05	81544	GDPD5	Downregulated	UCDvsCTRL	ENSG00000158555	Cluster_3
ENSG00000158578	54.6178	-1.27467	0.352907	-3.61192	0.000303942	0.00166139	212	ALAS2	Downregulated	UCDvsTCD	ENSG00000158578	Cluster_3
ENSG00000158715	213.582	1.09673	0.184735	5.93677	2.90694e-09	3.95135e-08	85414	SLC45A3	Upregulated	UCDvsCTRL	ENSG00000158715	Cluster_1
ENSG00000158815	10.4613	-1.76593	0.506048	-3.48965	0.000483645	0.00248179	8822	FGF17	Downregulated	UCDvsTCD	ENSG00000158815	Cluster_3
ENSG00000158865	191.128	-2.31872	0.320665	-7.23096	4.79597e-13	1.79394e-11	115584	SLC5A11	Downregulated	UCDvsTCD	ENSG00000158865	Cluster_4
ENSG00000158865	191.128	-2.20516	0.33025	-6.67725	2.43467e-11	4.97566e-10	115584	SLC5A11	Downregulated	UCDvsCTRL	ENSG00000158865	Cluster_4
ENSG00000158869	141.353	-1.82264	0.343814	-5.30122	1.15029e-07	1.19078e-06	2207	FCER1G	Downregulated	UCDvsCTRL	ENSG00000158869	Cluster_3
ENSG00000158955	30.8949	-1.57543	0.506533	-3.11021	0.00186952	0.00806259	7484	WNT9B	Downregulated	UCDvsTCD	ENSG00000158955	Cluster_4
ENSG00000158955	30.8949	-1.9174	0.521011	-3.68016	0.00023309	0.00113408	7484	WNT9B	Downregulated	UCDvsCTRL	ENSG00000158955	Cluster_4
ENSG00000159055	145.817	1.3634	0.172733	7.89314	2.94682e-15	1.16327e-13	54069	MIS18A	Upregulated	UCDvsCTRL	ENSG00000159055	Cluster_1
ENSG00000159055	145.817	1.37115	0.167637	8.17928	2.85548e-16	1.93174e-14	54069	MIS18A	Upregulated	UCDvsTCD	ENSG00000159055	Cluster_1
ENSG00000159164	43.1056	-1.04605	0.307474	-3.40209	0.000668732	0.00329116	9900	SV2A	Downregulated	UCDvsTCD	ENSG00000159164	Cluster_3
ENSG00000159164	43.1056	-1.19024	0.316242	-3.76369	0.000167423	0.000845404	9900	SV2A	Downregulated	UCDvsCTRL	ENSG00000159164	Cluster_3
ENSG00000159189	618.956	-1.45121	0.245606	-5.90869	3.44844e-09	5.74684e-08	714	C1QC	Downregulated	UCDvsTCD	ENSG00000159189	Cluster_3
ENSG00000159189	618.956	-1.76967	0.25292	-6.99695	2.61597e-12	6.39121e-11	714	C1QC	Downregulated	UCDvsCTRL	ENSG00000159189	Cluster_3
ENSG00000159212	42.8332	3.00221	0.477217	6.29108	3.1527e-10	6.54753e-09	54102	CLIC6	Upregulated	UCDvsTCD	ENSG00000159212	Cluster_1
ENSG00000159212	42.8332	2.83828	0.491153	5.7788	7.52357e-09	9.5079e-08	54102	CLIC6	Upregulated	UCDvsCTRL	ENSG00000159212	Cluster_1
ENSG00000159217	11.2729	-1.84441	0.516286	-3.57245	0.000353661	0.00189972	10642	IGF2BP1	Downregulated	UCDvsTCD	ENSG00000159217	Cluster_4
ENSG00000159224	1384.31	1.12928	0.234941	4.80665	1.53484e-06	1.24352e-05	2695	GIP	Upregulated	UCDvsCTRL	ENSG00000159224	Cluster_1
ENSG00000159224	1384.31	1.24833	0.228087	5.47304	4.42383e-08	5.78683e-07	2695	GIP	Upregulated	UCDvsTCD	ENSG00000159224	Cluster_1
ENSG00000159259	84.6699	1.24735	0.226157	5.51543	3.47936e-08	4.64625e-07	8208	CHAF1B	Upregulated	UCDvsTCD	ENSG00000159259	Cluster_1
ENSG00000159259	84.6699	1.24349	0.233067	5.33532	9.53778e-08	1.00362e-06	8208	CHAF1B	Upregulated	UCDvsCTRL	ENSG00000159259	Cluster_1
ENSG00000159399	431.657	1.15362	0.217269	5.30963	1.09847e-07	1.1418e-06	3099	HK2	Upregulated	UCDvsCTRL	ENSG00000159399	Cluster_1
ENSG00000159399	431.657	1.23656	0.210954	5.86176	4.57999e-09	7.45675e-08	3099	HK2	Upregulated	UCDvsTCD	ENSG00000159399	Cluster_1
ENSG00000159450	14.1919	-1.78405	0.508353	-3.50948	0.000448987	0.00202182	7062	TCHH	Downregulated	UCDvsCTRL	ENSG00000159450	Cluster_3
ENSG00000159640	3279.58	-1.70958	0.27794	-6.1509	7.70457e-10	1.16984e-08	1636	ACE	Downregulated	UCDvsCTRL	ENSG00000159640	Cluster_4
ENSG00000159640	3279.58	-1.67027	0.269832	-6.19006	6.01421e-10	1.18424e-08	1636	ACE	Downregulated	UCDvsTCD	ENSG00000159640	Cluster_4
ENSG00000159648	4.8829	-3.08496	0.799397	-3.85911	0.000113799	0.000600733	374739	TEPP	Downregulated	UCDvsCTRL	ENSG00000159648	Cluster_3
ENSG00000160179	722.538	-1.54226	0.166843	-9.24381	2.37873e-20	3.66452e-18	9619	ABCG1	Downregulated	UCDvsTCD	ENSG00000160179	Cluster_4
ENSG00000160179	722.538	-1.40785	0.171858	-8.19198	2.56964e-16	1.18365e-14	9619	ABCG1	Downregulated	UCDvsCTRL	ENSG00000160179	Cluster_4
ENSG00000160181	188.854	2.3284	0.501768	4.6404	3.47742e-06	3.05792e-05	7032	TFF2	Upregulated	UCDvsTCD	ENSG00000160181	Cluster_1
ENSG00000160181	188.854	1.84425	0.516587	3.57006	0.000356895	0.00164767	7032	TFF2	Upregulated	UCDvsCTRL	ENSG00000160181	Cluster_1
ENSG00000160200	95.3623	-1.88847	0.259594	-7.27473	3.47116e-13	9.68052e-12	875	CBS	Downregulated	UCDvsCTRL	ENSG00000160200	Cluster_4
ENSG00000160200	95.3623	-1.73496	0.25234	-6.87548	6.17798e-12	1.81701e-10	875	CBS	Downregulated	UCDvsTCD	ENSG00000160200	Cluster_4
ENSG00000160202	14.9395	-3.07251	0.631038	-4.86897	1.12179e-06	1.10232e-05	1409	CRYAA	Downregulated	UCDvsTCD	ENSG00000160202	Cluster_4
ENSG00000160202	14.9395	-3.17126	0.647535	-4.89743	9.70983e-07	8.20075e-06	1409	CRYAA	Downregulated	UCDvsCTRL	ENSG00000160202	Cluster_4
ENSG00000160282	52.1854	-2.24758	0.376332	-5.97234	2.33869e-09	4.05228e-08	10841	FTCD	Downregulated	UCDvsTCD	ENSG00000160282	Cluster_4
ENSG00000160282	52.1854	-2.70387	0.386665	-6.9928	2.69456e-12	6.55976e-11	10841	FTCD	Downregulated	UCDvsCTRL	ENSG00000160282	Cluster_4
ENSG00000160298	100.389	1.06044	0.188145	5.63632	1.73722e-08	2.49716e-07	54058	C21orf58	Upregulated	UCDvsTCD	ENSG00000160298	Cluster_1
ENSG00000160298	100.389	1.11401	0.19391	5.74497	9.19357e-09	1.14005e-07	54058	C21orf58	Upregulated	UCDvsCTRL	ENSG00000160298	Cluster_1
ENSG00000160712	1161.71	-1.29502	0.160574	-8.06491	7.32878e-16	3.16931e-14	3570	IL6R	Downregulated	UCDvsCTRL	ENSG00000160712	Cluster_4
ENSG00000160712	1161.71	-1.13716	0.155919	-7.29328	3.02509e-13	1.1879e-11	3570	IL6R	Downregulated	UCDvsTCD	ENSG00000160712	Cluster_4
ENSG00000160856	182.292	1.38018	0.336472	4.10192	4.0973e-05	0.000240996	115352	FCRL3	Upregulated	UCDvsCTRL	ENSG00000160856	Cluster_2
ENSG00000160868	16950.5	-2.32379	0.265621	-8.74852	2.1616e-18	2.27223e-16	1576	CYP3A4	Downregulated	UCDvsTCD	ENSG00000160868	Cluster_4
ENSG00000160868	16950.5	-2.43976	0.273608	-8.91702	4.79011e-19	3.35112e-17	1576	CYP3A4	Downregulated	UCDvsCTRL	ENSG00000160868	Cluster_4
ENSG00000160870	31.3374	-2.03452	0.368494	-5.52118	3.3673e-08	4.51425e-07	1551	CYP3A7	Downregulated	UCDvsTCD	ENSG00000160870	Cluster_3
ENSG00000160870	31.3374	-1.97679	0.37928	-5.21195	1.86866e-07	1.83976e-06	1551	CYP3A7	Downregulated	UCDvsCTRL	ENSG00000160870	Cluster_3
ENSG00000160957	126.673	1.30635	0.166927	7.82588	5.04105e-15	2.7555e-13	9401	RECQL4	Upregulated	UCDvsTCD	ENSG00000160957	Cluster_1
ENSG00000160957	126.673	1.44018	0.172309	8.35812	6.37272e-17	3.24139e-15	9401	RECQL4	Upregulated	UCDvsCTRL	ENSG00000160957	Cluster_1
ENSG00000161103	4.34033	-2.31217	0.657089	-3.51881	0.000433487	0.00225982	102725072	LOC102725072	Downregulated	UCDvsTCD	ENSG00000161103	Cluster_3
ENSG00000161243	16.2318	-1.58723	0.514983	-3.0821	0.00205549	0.00878327	126433	FBXO27	Downregulated	UCDvsTCD	ENSG00000161243	Cluster_3
ENSG00000161638	91.7716	-1.54757	0.294121	-5.26169	1.42737e-07	1.44175e-06	3678	ITGA5	Downregulated	UCDvsCTRL	ENSG00000161638	Cluster_3
ENSG00000161642	39.7397	-1.02142	0.307465	-3.32207	0.000893532	0.00421436	25946	ZNF385A	Downregulated	UCDvsTCD	ENSG00000161642	Cluster_3
ENSG00000161642	39.7397	-1.24199	0.316032	-3.92994	8.4968e-05	0.00046457	25946	ZNF385A	Downregulated	UCDvsCTRL	ENSG00000161642	Cluster_3
ENSG00000161800	451.737	1.66498	0.160082	10.4008	2.45852e-25	5.09038e-23	29127	RACGAP1	Upregulated	UCDvsCTRL	ENSG00000161800	Cluster_1
ENSG00000161800	451.737	1.39627	0.155203	8.99638	2.3328e-19	2.86333e-17	29127	RACGAP1	Upregulated	UCDvsTCD	ENSG00000161800	Cluster_1
ENSG00000161888	42.3224	2.06832	0.354849	5.82872	5.58537e-09	8.92495e-08	147841	SPC24	Upregulated	UCDvsTCD	ENSG00000161888	Cluster_1
ENSG00000161888	42.3224	1.84985	0.36466	5.07281	3.91984e-07	3.60794e-06	147841	SPC24	Upregulated	UCDvsCTRL	ENSG00000161888	Cluster_1
ENSG00000161981	204.096	1.0365	0.139677	7.4207	1.16506e-13	4.94441e-12	79622	SNRNP25	Upregulated	UCDvsTCD	ENSG00000161981	Cluster_1
ENSG00000161981	204.096	1.06097	0.143959	7.36991	1.70749e-13	5.06513e-12	79622	SNRNP25	Upregulated	UCDvsCTRL	ENSG00000161981	Cluster_1
ENSG00000162062	18.928	1.60004	0.454782	3.51825	0.000434401	0.00226343	80178	TEDC2	Upregulated	UCDvsTCD	ENSG00000162062	Cluster_1
ENSG00000162062	18.928	1.55709	0.468784	3.32155	0.000895198	0.00374271	80178	TEDC2	Upregulated	UCDvsCTRL	ENSG00000162062	Cluster_1
ENSG00000162063	140.092	1.36874	0.195731	6.99299	2.69094e-12	8.61859e-11	899	CCNF	Upregulated	UCDvsTCD	ENSG00000162063	Cluster_1
ENSG00000162063	140.092	1.55536	0.201992	7.70012	1.35941e-14	4.83769e-13	899	CCNF	Upregulated	UCDvsCTRL	ENSG00000162063	Cluster_1
ENSG00000162073	53.9935	1.04469	0.252196	4.14238	3.43723e-05	0.000205472	124222	PAQR4	Upregulated	UCDvsCTRL	ENSG00000162073	Cluster_1
ENSG00000162174	37.9093	1.01445	0.260298	3.89725	9.72903e-05	0.000605973	80150	ASRGL1	Upregulated	UCDvsTCD	ENSG00000162174	Cluster_1
ENSG00000162366	95.685	1.07163	0.271992	3.93992	8.15094e-05	0.000447211	10158	PDZK1IP1	Upregulated	UCDvsCTRL	ENSG00000162366	Cluster_1
ENSG00000162383	185.399	-1.45422	0.277663	-5.23737	1.62881e-07	1.89056e-06	6512	SLC1A7	Downregulated	UCDvsTCD	ENSG00000162383	Cluster_4
ENSG00000162383	185.399	-1.62325	0.28586	-5.6785	1.35882e-08	1.64325e-07	6512	SLC1A7	Downregulated	UCDvsCTRL	ENSG00000162383	Cluster_4
ENSG00000162433	99.8499	1.04579	0.34494	3.03181	0.0024309	0.00893465	205	AK4	Upregulated	UCDvsCTRL	ENSG00000162433	Cluster_1
ENSG00000162490	73.588	-1.80079	0.317966	-5.66347	1.48345e-08	2.17665e-07	374946	DRAXIN	Downregulated	UCDvsTCD	ENSG00000162490	Cluster_3
ENSG00000162543	34.7621	1.81929	0.438163	4.15208	3.29464e-05	0.000197582	127733	UBXN10	Upregulated	UCDvsCTRL	ENSG00000162543	Cluster_1
ENSG00000162543	34.7621	1.41153	0.423862	3.33017	0.000867942	0.00411259	127733	UBXN10	Upregulated	UCDvsTCD	ENSG00000162543	Cluster_1
ENSG00000162545	2295.51	-1.08344	0.108032	-10.0289	1.13817e-23	1.79464e-21	55450	CAMK2N1	Downregulated	UCDvsCTRL	ENSG00000162545	Cluster_4
ENSG00000162572	176.483	-1.36495	0.166744	-8.18591	2.70251e-16	1.23652e-14	6339	SCNN1D	Downregulated	UCDvsCTRL	ENSG00000162572	Cluster_4
ENSG00000162572	176.483	-1.03565	0.162286	-6.38163	1.75207e-10	3.85343e-09	6339	SCNN1D	Downregulated	UCDvsTCD	ENSG00000162572	Cluster_4
ENSG00000162591	103.969	-1.27543	0.220746	-5.77779	7.5688e-09	9.55917e-08	1953	MEGF6	Downregulated	UCDvsCTRL	ENSG00000162591	Cluster_3
ENSG00000162614	258.974	1.27147	0.251702	5.0515	4.38359e-07	4.68238e-06	91624	NEXN	Upregulated	UCDvsTCD	ENSG00000162614	Cluster_1
ENSG00000162614	258.974	1.81972	0.259708	7.0068	2.43829e-12	5.98564e-11	91624	NEXN	Upregulated	UCDvsCTRL	ENSG00000162614	Cluster_1
ENSG00000162654	1280.69	1.54139	0.152033	10.1385	3.72597e-24	6.58404e-22	115361	GBP4	Upregulated	UCDvsCTRL	ENSG00000162654	Cluster_2
ENSG00000162654	1280.69	1.12702	0.147496	7.64105	2.15456e-14	1.0416e-12	115361	GBP4	Upregulated	UCDvsTCD	ENSG00000162654	Cluster_2
ENSG00000162711	44.0133	-1.26838	0.334613	-3.79061	0.000150279	0.000768186	114548	NLRP3	Downregulated	UCDvsCTRL	ENSG00000162711	Cluster_3
ENSG00000162746	16.6554	-1.40167	0.385974	-3.63151	0.000281764	0.001553	127943	FCRLB	Downregulated	UCDvsTCD	ENSG00000162746	Cluster_3
ENSG00000162782	27.8154	1.47665	0.400316	3.68871	0.000225396	0.00110004	163589	TDRD5	Upregulated	UCDvsCTRL	ENSG00000162782	Cluster_1
ENSG00000162878	372.363	1.06066	0.19538	5.4287	5.67656e-08	6.21903e-07	91461	PKDCC	Upregulated	UCDvsCTRL	ENSG00000162878	Cluster_1
ENSG00000162878	372.363	1.04173	0.189633	5.49339	3.94299e-08	5.20434e-07	91461	PKDCC	Upregulated	UCDvsTCD	ENSG00000162878	Cluster_1
ENSG00000162913	6.57064	-1.85478	0.614976	-3.01602	0.0025612	0.00934153	574407	OBSCN-AS1	Downregulated	UCDvsCTRL	ENSG00000162913	Cluster_3
ENSG00000162949	1027.46	-1.49612	0.136563	-10.9555	6.25524e-28	1.97261e-25	92291	CAPN13	Downregulated	UCDvsCTRL	ENSG00000162949	Cluster_4
ENSG00000162949	1027.46	-1.25292	0.132637	-9.44623	3.51254e-21	6.20691e-19	92291	CAPN13	Downregulated	UCDvsTCD	ENSG00000162949	Cluster_4
ENSG00000163006	71.303	1.04753	0.217609	4.81379	1.48096e-06	1.41391e-05	165055	CCDC138	Upregulated	UCDvsTCD	ENSG00000163006	Cluster_2
ENSG00000163009	12.1266	1.65783	0.440096	3.76698	0.000165233	0.000967144	NA	NA	Upregulated	UCDvsTCD	ENSG00000163009	Cluster_2
ENSG00000163071	68.9807	1.46272	0.228107	6.41244	1.43205e-10	2.52401e-09	132671	SPATA18	Upregulated	UCDvsCTRL	ENSG00000163071	Cluster_1
ENSG00000163071	68.9807	1.09339	0.220309	4.96299	6.94175e-07	7.11105e-06	132671	SPATA18	Upregulated	UCDvsTCD	ENSG00000163071	Cluster_1
ENSG00000163106	402.238	-1.22079	0.275574	-4.42998	9.42416e-06	6.45427e-05	27306	HPGDS	Downregulated	UCDvsCTRL	ENSG00000163106	Cluster_3
ENSG00000163171	191.559	-1.06736	0.185749	-5.74625	9.1244e-09	1.13215e-07	10602	CDC42EP3	Downregulated	UCDvsCTRL	ENSG00000163171	Cluster_3
ENSG00000163295	10794.4	-1.00907	0.199235	-5.06472	4.08998e-07	4.39394e-06	248	ALPI	Downregulated	UCDvsTCD	ENSG00000163295	Cluster_4
ENSG00000163346	2572.34	-1.07121	0.0902383	-11.8709	1.67621e-32	1.1453e-29	57326	PBXIP1	Downregulated	UCDvsCTRL	ENSG00000163346	Cluster_4
ENSG00000163354	48.0672	-1.01482	0.30022	-3.38027	0.00072415	0.00352413	127579	DCST2	Downregulated	UCDvsTCD	ENSG00000163354	Cluster_4
ENSG00000163354	48.0672	-1.0069	0.30925	-3.25593	0.00113021	0.00460211	127579	DCST2	Downregulated	UCDvsCTRL	ENSG00000163354	Cluster_4
ENSG00000163507	137.181	1.75537	0.25523	6.8776	6.08711e-12	1.39101e-10	57650	CIP2A	Upregulated	UCDvsCTRL	ENSG00000163507	Cluster_1
ENSG00000163507	137.181	1.63146	0.247494	6.59192	4.34162e-11	1.07093e-09	57650	CIP2A	Upregulated	UCDvsTCD	ENSG00000163507	Cluster_1
ENSG00000163508	52.8659	1.07537	0.351154	3.06239	0.00219575	0.0093031	8320	EOMES	Upregulated	UCDvsTCD	ENSG00000163508	Cluster_2
ENSG00000163515	64.8202	1.48002	0.322386	4.59082	4.41499e-06	3.79289e-05	84666	RETNLB	Upregulated	UCDvsTCD	ENSG00000163515	Cluster_1
ENSG00000163518	49.555	-1.61494	0.467983	-3.45085	0.000558827	0.0024634	83417	FCRL4	Downregulated	UCDvsCTRL	ENSG00000163518	Cluster_3
ENSG00000163520	7.31469	-1.97483	0.604203	-3.26849	0.00108121	0.00442722	2199	FBLN2	Downregulated	UCDvsCTRL	ENSG00000163520	Cluster_4
ENSG00000163535	267.601	1.80605	0.140104	12.8908	5.07424e-38	6.50073e-35	151246	SGO2	Upregulated	UCDvsCTRL	ENSG00000163535	Cluster_1
ENSG00000163535	267.601	1.47529	0.135503	10.8875	1.32221e-27	1.35513e-24	151246	SGO2	Upregulated	UCDvsTCD	ENSG00000163535	Cluster_1
ENSG00000163568	42.8895	1.23148	0.404203	3.04668	0.00231383	0.009747	9447	AIM2	Upregulated	UCDvsTCD	ENSG00000163568	Cluster_2
ENSG00000163581	2822.73	-1.19092	0.172365	-6.90929	4.87073e-12	1.13326e-10	6514	SLC2A2	Downregulated	UCDvsCTRL	ENSG00000163581	Cluster_4
ENSG00000163581	2822.73	-1.12272	0.16734	-6.70923	1.95656e-11	5.20175e-10	6514	SLC2A2	Downregulated	UCDvsTCD	ENSG00000163581	Cluster_4
ENSG00000163599	17.4729	1.75845	0.503632	3.49155	0.000480232	0.00215024	1493	CTLA4	Upregulated	UCDvsCTRL	ENSG00000163599	Cluster_2
ENSG00000163599	17.4729	2.25483	0.492788	4.57566	4.74726e-06	4.03438e-05	1493	CTLA4	Upregulated	UCDvsTCD	ENSG00000163599	Cluster_2
ENSG00000163686	1037.74	-1.2357	0.149309	-8.2761	1.27277e-16	9.21878e-15	57406	ABHD6	Downregulated	UCDvsTCD	ENSG00000163686	Cluster_4
ENSG00000163686	1037.74	-1.35539	0.153765	-8.81465	1.20057e-18	7.86241e-17	57406	ABHD6	Downregulated	UCDvsCTRL	ENSG00000163686	Cluster_4
ENSG00000163687	94.0465	-1.41383	0.294828	-4.79543	1.62325e-06	1.31042e-05	1776	DNASE1L3	Downregulated	UCDvsCTRL	ENSG00000163687	Cluster_3
ENSG00000163734	9.14593	2.29729	0.707614	3.24653	0.00116822	0.00474089	2921	CXCL3	Upregulated	UCDvsCTRL	ENSG00000163734	Cluster_1
ENSG00000163734	9.14593	2.39309	0.68682	3.48431	0.000493416	0.00252284	2921	CXCL3	Upregulated	UCDvsTCD	ENSG00000163734	Cluster_1
ENSG00000163735	9.31014	4.30821	0.884878	4.86871	1.12332e-06	9.37913e-06	6374	CXCL5	Upregulated	UCDvsCTRL	ENSG00000163735	Cluster_2
ENSG00000163735	9.31014	5.17578	0.873999	5.92195	3.18145e-09	5.34974e-08	6374	CXCL5	Upregulated	UCDvsTCD	ENSG00000163735	Cluster_2
ENSG00000163808	222.3	2.25299	0.204974	10.9916	4.19473e-28	1.38683e-25	56992	KIF15	Upregulated	UCDvsCTRL	ENSG00000163808	Cluster_1
ENSG00000163808	222.3	2.0991	0.198705	10.5639	4.38088e-26	2.89675e-23	56992	KIF15	Upregulated	UCDvsTCD	ENSG00000163808	Cluster_1
ENSG00000163810	4.26442	-2.56505	0.721243	-3.55643	0.000375928	0.00199942	7047	TGM4	Downregulated	UCDvsTCD	ENSG00000163810	Cluster_4
ENSG00000163879	23.4254	1.43573	0.367287	3.90902	9.26718e-05	0.000580026	7802	DNALI1	Upregulated	UCDvsTCD	ENSG00000163879	Cluster_1
ENSG00000163923	20.9339	1.28643	0.425551	3.02297	0.00250305	0.0091555	116832	RPL39L	Upregulated	UCDvsCTRL	ENSG00000163923	Cluster_1
ENSG00000164032	736.776	1.04669	0.0991139	10.5604	4.54502e-26	1.09605e-23	3015	H2AZ1	Upregulated	UCDvsCTRL	ENSG00000164032	Cluster_1
ENSG00000164045	90.7976	1.54328	0.289068	5.3388	9.35616e-08	1.14292e-06	993	CDC25A	Upregulated	UCDvsTCD	ENSG00000164045	Cluster_1
ENSG00000164045	90.7976	1.48129	0.297751	4.97492	6.52744e-07	5.72527e-06	993	CDC25A	Upregulated	UCDvsCTRL	ENSG00000164045	Cluster_1
ENSG00000164070	169.865	1.03822	0.20186	5.14326	2.70009e-07	3.0096e-06	22824	HSPA4L	Upregulated	UCDvsTCD	ENSG00000164070	Cluster_1
ENSG00000164087	111.145	1.3333	0.210394	6.33715	2.3406e-10	3.96576e-09	25886	POC1A	Upregulated	UCDvsCTRL	ENSG00000164087	Cluster_1
ENSG00000164087	111.145	1.12432	0.203809	5.51654	3.45732e-08	4.62284e-07	25886	POC1A	Upregulated	UCDvsTCD	ENSG00000164087	Cluster_1
ENSG00000164104	1687.5	1.57623	0.125588	12.5508	3.93435e-36	3.8403e-33	3148	HMGB2	Upregulated	UCDvsCTRL	ENSG00000164104	Cluster_1
ENSG00000164104	1687.5	1.55605	0.121906	12.7643	2.59394e-37	2.65853e-33	3148	HMGB2	Upregulated	UCDvsTCD	ENSG00000164104	Cluster_1
ENSG00000164105	104.49	1.11112	0.217866	5.10002	3.39612e-07	3.17436e-06	8819	SAP30	Upregulated	UCDvsCTRL	ENSG00000164105	Cluster_1
ENSG00000164109	241.197	1.80934	0.188933	9.57663	1.00264e-21	1.10495e-19	4085	MAD2L1	Upregulated	UCDvsCTRL	ENSG00000164109	Cluster_1
ENSG00000164109	241.197	1.67344	0.183208	9.1341	6.59526e-20	9.07313e-18	4085	MAD2L1	Upregulated	UCDvsTCD	ENSG00000164109	Cluster_1
ENSG00000164116	44.656	-1.10307	0.332096	-3.32154	0.000895234	0.00374271	2982	GUCY1A1	Downregulated	UCDvsCTRL	ENSG00000164116	Cluster_3
ENSG00000164116	44.656	-1.15962	0.322655	-3.59398	0.000325663	0.00176927	2982	GUCY1A1	Downregulated	UCDvsTCD	ENSG00000164116	Cluster_3
ENSG00000164176	8.60555	-3.38853	0.850614	-3.98362	6.78732e-05	0.000438746	10085	EDIL3	Downregulated	UCDvsTCD	ENSG00000164176	Cluster_3
ENSG00000164176	8.60555	-2.9346	0.876166	-3.34937	0.000809964	0.00343378	10085	EDIL3	Downregulated	UCDvsCTRL	ENSG00000164176	Cluster_3
ENSG00000164283	25.0735	-1.96681	0.531336	-3.70164	0.000214212	0.00105172	11082	ESM1	Downregulated	UCDvsCTRL	ENSG00000164283	Cluster_3
ENSG00000164309	82.5504	-1.02712	0.259901	-3.95198	7.75074e-05	0.000426509	202333	CMYA5	Downregulated	UCDvsCTRL	ENSG00000164309	Cluster_3
ENSG00000164344	101.932	-1.03138	0.219386	-4.7012	2.58638e-06	2.33344e-05	3818	KLKB1	Downregulated	UCDvsTCD	ENSG00000164344	Cluster_4
ENSG00000164344	101.932	-1.2847	0.225633	-5.69376	1.24272e-08	1.51446e-07	3818	KLKB1	Downregulated	UCDvsCTRL	ENSG00000164344	Cluster_4
ENSG00000164379	273.389	1.00586	0.167909	5.9905	2.092e-09	2.91515e-08	94234	FOXQ1	Upregulated	UCDvsCTRL	ENSG00000164379	Cluster_1
ENSG00000164379	273.389	1.12582	0.163065	6.90412	5.0516e-12	1.51829e-10	94234	FOXQ1	Upregulated	UCDvsTCD	ENSG00000164379	Cluster_1
ENSG00000164611	271.352	2.05321	0.208194	9.86199	6.08294e-23	8.31253e-21	9232	PTTG1	Upregulated	UCDvsCTRL	ENSG00000164611	Cluster_1
ENSG00000164611	271.352	1.48269	0.201525	7.35732	1.87638e-13	7.66176e-12	9232	PTTG1	Upregulated	UCDvsTCD	ENSG00000164611	Cluster_1
ENSG00000164649	138.928	1.73058	0.254604	6.79714	1.06715e-11	2.31231e-10	55536	CDCA7L	Upregulated	UCDvsCTRL	ENSG00000164649	Cluster_1
ENSG00000164649	138.928	1.88651	0.247314	7.62799	2.38442e-14	1.13401e-12	55536	CDCA7L	Upregulated	UCDvsTCD	ENSG00000164649	Cluster_1
ENSG00000164692	36.3189	-1.90536	0.521788	-3.65159	0.000260618	0.00144931	1278	COL1A2	Downregulated	UCDvsTCD	ENSG00000164692	Cluster_3
ENSG00000164692	36.3189	-2.32078	0.536636	-4.32468	1.52755e-05	9.95605e-05	1278	COL1A2	Downregulated	UCDvsCTRL	ENSG00000164692	Cluster_3
ENSG00000164796	10.5964	-2.00962	0.559592	-3.59122	0.000329131	0.0015333	114788	CSMD3	Downregulated	UCDvsCTRL	ENSG00000164796	Cluster_3
ENSG00000164845	7.73859	-1.93608	0.550374	-3.51776	0.000435212	0.00196714	NA	NA	Downregulated	UCDvsCTRL	ENSG00000164845	Cluster_3
ENSG00000164946	188.099	1.30035	0.17458	7.44845	9.44443e-14	4.04158e-12	158326	FREM1	Upregulated	UCDvsTCD	ENSG00000164946	Cluster_1
ENSG00000164946	188.099	1.87503	0.18075	10.3736	3.26982e-25	6.70248e-23	158326	FREM1	Upregulated	UCDvsCTRL	ENSG00000164946	Cluster_1
ENSG00000165023	84.2218	-1.59676	0.340014	-4.69617	2.65084e-06	2.03891e-05	54769	DIRAS2	Downregulated	UCDvsCTRL	ENSG00000165023	Cluster_4
ENSG00000165023	84.2218	-1.83573	0.33008	-5.56146	2.67523e-08	3.65579e-07	54769	DIRAS2	Downregulated	UCDvsTCD	ENSG00000165023	Cluster_4
ENSG00000165029	374.665	-1.16064	0.18695	-6.20828	5.35662e-10	1.07122e-08	19	ABCA1	Downregulated	UCDvsTCD	ENSG00000165029	Cluster_3
ENSG00000165029	374.665	-1.79043	0.192308	-9.31024	1.27544e-20	1.17238e-18	19	ABCA1	Downregulated	UCDvsCTRL	ENSG00000165029	Cluster_3
ENSG00000165071	160.517	-1.27172	0.19864	-6.40215	1.53209e-10	2.69107e-09	137835	TMEM71	Downregulated	UCDvsCTRL	ENSG00000165071	Cluster_3
ENSG00000165140	6984.3	-1.01482	0.122913	-8.25645	1.50063e-16	1.07178e-14	2203	FBP1	Downregulated	UCDvsTCD	ENSG00000165140	Cluster_4
ENSG00000165140	6984.3	-1.00607	0.126607	-7.94635	1.92083e-15	7.84324e-14	2203	FBP1	Downregulated	UCDvsCTRL	ENSG00000165140	Cluster_4
ENSG00000165188	12.8697	2.27273	0.494825	4.593	4.36917e-06	3.75826e-05	138065	RNF183	Upregulated	UCDvsTCD	ENSG00000165188	Cluster_2
ENSG00000165244	145.698	1.10949	0.171802	6.45795	1.06134e-10	1.91846e-09	195828	ZNF367	Upregulated	UCDvsCTRL	ENSG00000165244	Cluster_1
ENSG00000165269	401.415	-1.47153	0.243191	-6.05094	1.44004e-09	2.0802e-08	364	AQP7	Downregulated	UCDvsCTRL	ENSG00000165269	Cluster_4
ENSG00000165269	401.415	-1.18529	0.236187	-5.01844	5.20937e-07	5.46198e-06	364	AQP7	Downregulated	UCDvsTCD	ENSG00000165269	Cluster_4
ENSG00000165304	172.395	2.30619	0.220174	10.4744	1.13251e-25	2.49615e-23	9833	MELK	Upregulated	UCDvsCTRL	ENSG00000165304	Cluster_1
ENSG00000165304	172.395	2.13729	0.213353	10.0176	1.2757e-23	4.35822e-21	9833	MELK	Upregulated	UCDvsTCD	ENSG00000165304	Cluster_1
ENSG00000165312	203.007	-1.0391	0.157387	-6.60219	4.05124e-11	7.91633e-10	220213	OTUD1	Downregulated	UCDvsCTRL	ENSG00000165312	Cluster_4
ENSG00000165323	62.8084	-1.3032	0.35496	-3.67139	0.000241235	0.00135216	120114	FAT3	Downregulated	UCDvsTCD	ENSG00000165323	Cluster_3
ENSG00000165323	62.8084	-2.14238	0.364605	-5.87588	4.20598e-09	5.55861e-08	120114	FAT3	Downregulated	UCDvsCTRL	ENSG00000165323	Cluster_3
ENSG00000165449	27.7631	-2.21024	0.521395	-4.23908	2.24435e-05	0.000162906	220963	SLC16A9	Downregulated	UCDvsTCD	ENSG00000165449	Cluster_4
ENSG00000165449	27.7631	-2.09907	0.536788	-3.91044	9.2129e-05	0.000499064	220963	SLC16A9	Downregulated	UCDvsCTRL	ENSG00000165449	Cluster_4
ENSG00000165480	75.7068	2.32718	0.278555	8.35446	6.57331e-17	5.00891e-15	221150	SKA3	Upregulated	UCDvsTCD	ENSG00000165480	Cluster_1
ENSG00000165480	75.7068	2.18271	0.286649	7.61455	2.64607e-14	8.95034e-13	221150	SKA3	Upregulated	UCDvsCTRL	ENSG00000165480	Cluster_1
ENSG00000165490	49.9435	1.6216	0.280384	5.78349	7.31669e-09	9.27142e-08	220042	DDIAS	Upregulated	UCDvsCTRL	ENSG00000165490	Cluster_1
ENSG00000165490	49.9435	1.38805	0.271286	5.11655	3.11177e-07	3.433e-06	220042	DDIAS	Upregulated	UCDvsTCD	ENSG00000165490	Cluster_1
ENSG00000165507	81.5914	1.02425	0.203675	5.02887	4.93386e-07	5.20238e-06	11067	DEPP1	Upregulated	UCDvsTCD	ENSG00000165507	Cluster_1
ENSG00000165548	52.258	-1.25084	0.31431	-3.97963	6.90216e-05	0.00038519	57156	TMEM63C	Downregulated	UCDvsCTRL	ENSG00000165548	Cluster_4
ENSG00000165617	34.3236	1.0883	0.303441	3.58653	0.000335103	0.00181239	51339	DACT1	Upregulated	UCDvsTCD	ENSG00000165617	Cluster_1
ENSG00000165617	34.3236	1.14143	0.312489	3.6527	0.000259497	0.00124571	51339	DACT1	Upregulated	UCDvsCTRL	ENSG00000165617	Cluster_1
ENSG00000165659	125.086	1.00397	0.175876	5.70837	1.14063e-08	1.71539e-07	NA	NA	Upregulated	UCDvsTCD	ENSG00000165659	Cluster_1
ENSG00000165810	32.0727	1.4477	0.434136	3.33467	0.000854	0.00405591	153579	BTNL9	Upregulated	UCDvsTCD	ENSG00000165810	Cluster_1
ENSG00000165816	45.7376	1.68	0.358574	4.68523	2.79649e-06	2.14289e-05	340706	VWA2	Upregulated	UCDvsCTRL	ENSG00000165816	Cluster_1
ENSG00000165816	45.7376	1.28644	0.346809	3.70935	0.000207792	0.00119009	340706	VWA2	Upregulated	UCDvsTCD	ENSG00000165816	Cluster_1
ENSG00000165862	909.8	-1.59152	0.302518	-5.2609	1.43352e-07	1.44607e-06	NA	NA	Downregulated	UCDvsCTRL	ENSG00000165862	Cluster_4
ENSG00000165862	909.8	-1.30889	0.29372	-4.45627	8.33984e-06	6.69867e-05	NA	NA	Downregulated	UCDvsTCD	ENSG00000165862	Cluster_4
ENSG00000165891	53.3169	2.0554	0.297873	6.90024	5.19164e-12	1.5581e-10	144455	E2F7	Upregulated	UCDvsTCD	ENSG00000165891	Cluster_1
ENSG00000165891	53.3169	2.16555	0.307503	7.04237	1.88995e-12	4.71291e-11	144455	E2F7	Upregulated	UCDvsCTRL	ENSG00000165891	Cluster_1
ENSG00000165912	20.1438	-1.21411	0.375283	-3.23519	0.00121562	0.00553235	29763	PACSIN3	Downregulated	UCDvsTCD	ENSG00000165912	Cluster_4
ENSG00000165949	1554.06	1.03779	0.242731	4.27547	1.90731e-05	0.00604835	3429	IFI27	Upregulated	TCDvsCTRL	ENSG00000165949	Cluster_1
ENSG00000165949	1554.06	1.42324	0.23344	6.09679	1.08218e-09	2.04259e-08	3429	IFI27	Upregulated	UCDvsTCD	ENSG00000165949	Cluster_1
ENSG00000165949	1554.06	2.46103	0.240654	10.2264	1.51033e-24	2.84025e-22	3429	IFI27	Upregulated	UCDvsCTRL	ENSG00000165949	Cluster_1
ENSG00000165953	4.64946	-2.76494	0.85074	-3.25004	0.00115388	0.00468733	145264	SERPINA12	Downregulated	UCDvsCTRL	ENSG00000165953	Cluster_4
ENSG00000166035	23.1491	-1.59825	0.43164	-3.70274	0.00021328	0.00121642	3990	LIPC	Downregulated	UCDvsTCD	ENSG00000166035	Cluster_4
ENSG00000166035	23.1491	-1.93336	0.443464	-4.35968	1.30253e-05	8.61268e-05	3990	LIPC	Downregulated	UCDvsCTRL	ENSG00000166035	Cluster_4
ENSG00000166105	9.60156	2.13018	0.59526	3.57856	0.000345492	0.00160079	112937	GLB1L3	Upregulated	UCDvsCTRL	ENSG00000166105	Cluster_2
ENSG00000166106	43.9818	3.51211	0.517145	6.79135	1.11087e-11	3.11927e-10	170689	ADAMTS15	Upregulated	UCDvsTCD	ENSG00000166106	Cluster_1
ENSG00000166106	43.9818	4.48087	0.540614	8.28848	1.14706e-16	5.61156e-15	170689	ADAMTS15	Upregulated	UCDvsCTRL	ENSG00000166106	Cluster_1
ENSG00000166123	146.118	1.03712	0.200258	5.17894	2.23151e-07	2.16272e-06	84706	GPT2	Upregulated	UCDvsCTRL	ENSG00000166123	Cluster_1
ENSG00000166123	146.118	1.0076	0.194351	5.18444	2.16661e-07	2.46454e-06	84706	GPT2	Upregulated	UCDvsTCD	ENSG00000166123	Cluster_1
ENSG00000166171	48.5696	1.00532	0.282838	3.55439	0.000378854	0.00201081	25911	DPCD	Upregulated	UCDvsTCD	ENSG00000166171	Cluster_1
ENSG00000166171	48.5696	1.15322	0.291832	3.95165	7.76129e-05	0.000426861	25911	DPCD	Upregulated	UCDvsCTRL	ENSG00000166171	Cluster_1
ENSG00000166183	43.3192	-1.62787	0.350459	-4.64496	3.4014e-06	2.54832e-05	374569	ASPG	Downregulated	UCDvsCTRL	ENSG00000166183	Cluster_4
ENSG00000166257	233.751	-2.55704	0.327336	-7.81168	5.64285e-15	2.13802e-13	55800	SCN3B	Downregulated	UCDvsCTRL	ENSG00000166257	Cluster_4
ENSG00000166257	233.751	-2.16529	0.317974	-6.80965	9.78366e-12	2.77764e-10	55800	SCN3B	Downregulated	UCDvsTCD	ENSG00000166257	Cluster_4
ENSG00000166278	68.7754	1.9523	0.250918	7.78063	7.21615e-15	2.67649e-13	717	C2	Upregulated	UCDvsCTRL	ENSG00000166278	Cluster_2
ENSG00000166278	68.7754	1.01364	0.240792	4.20959	2.5583e-05	0.000182909	717	C2	Upregulated	UCDvsTCD	ENSG00000166278	Cluster_2
ENSG00000166341	34.1988	1.13759	0.332509	3.42122	0.000623411	0.00310313	8642	DCHS1	Upregulated	UCDvsTCD	ENSG00000166341	Cluster_1
ENSG00000166402	16.229	-1.48245	0.468335	-3.16537	0.00154885	0.00683056	7275	TUB	Downregulated	UCDvsTCD	ENSG00000166402	Cluster_3
ENSG00000166428	42.4164	-1.68037	0.35643	-4.71445	2.42361e-06	1.88179e-05	122618	PLD4	Downregulated	UCDvsCTRL	ENSG00000166428	Cluster_3
ENSG00000166428	42.4164	-1.10331	0.347294	-3.17686	0.00148878	0.00659684	122618	PLD4	Downregulated	UCDvsTCD	ENSG00000166428	Cluster_3
ENSG00000166432	250.337	-1.12502	0.151252	-7.43806	1.02175e-13	3.1353e-12	84460	ZMAT1	Downregulated	UCDvsCTRL	ENSG00000166432	Cluster_3
ENSG00000166451	115.082	1.08577	0.208141	5.21651	1.82323e-07	2.09723e-06	55839	CENPN	Upregulated	UCDvsTCD	ENSG00000166451	Cluster_1
ENSG00000166451	115.082	1.54051	0.215299	7.15523	8.35322e-13	2.2122e-11	55839	CENPN	Upregulated	UCDvsCTRL	ENSG00000166451	Cluster_1
ENSG00000166482	11.7428	-1.55342	0.484644	-3.20528	0.00134932	0.00536328	4239	MFAP4	Downregulated	UCDvsCTRL	ENSG00000166482	Cluster_3
ENSG00000166503	37.7863	1.70077	0.388357	4.3794	1.19006e-05	7.95107e-05	50810	HDGFL3	Upregulated	UCDvsCTRL	ENSG00000166503	Cluster_2
ENSG00000166532	285.68	-1.56085	0.17175	-9.08792	1.00948e-19	7.89786e-18	57494	RIMKLB	Downregulated	UCDvsCTRL	ENSG00000166532	Cluster_4
ENSG00000166532	285.68	-1.18449	0.166974	-7.09388	1.30405e-12	4.45506e-11	57494	RIMKLB	Downregulated	UCDvsTCD	ENSG00000166532	Cluster_4
ENSG00000166546	5.79744	-2.12558	0.659274	-3.22412	0.00126361	0.00506283	146227	BEAN1	Downregulated	UCDvsCTRL	ENSG00000166546	Cluster_3
ENSG00000166589	38.737	-1.16208	0.323784	-3.58905	0.000331884	0.00179832	1014	CDH16	Downregulated	UCDvsTCD	ENSG00000166589	Cluster_4
ENSG00000166803	77.3033	2.21989	0.237828	9.33404	1.01914e-20	9.58274e-19	9768	PCLAF	Upregulated	UCDvsCTRL	ENSG00000166803	Cluster_1
ENSG00000166803	77.3033	1.71963	0.229131	7.50502	6.14201e-14	2.70751e-12	9768	PCLAF	Upregulated	UCDvsTCD	ENSG00000166803	Cluster_1
ENSG00000166851	340.536	1.82797	0.162584	11.2433	2.50002e-29	1.06761e-26	5347	PLK1	Upregulated	UCDvsCTRL	ENSG00000166851	Cluster_1
ENSG00000166851	340.536	1.65076	0.157627	10.4726	1.15439e-25	6.95962e-23	5347	PLK1	Upregulated	UCDvsTCD	ENSG00000166851	Cluster_1
ENSG00000166927	133.907	-1.80116	0.324686	-5.54739	2.89972e-08	3.34675e-07	58475	MS4A7	Downregulated	UCDvsCTRL	ENSG00000166927	Cluster_3
ENSG00000166927	133.907	-1.10022	0.315683	-3.4852	0.000491775	0.00251625	58475	MS4A7	Downregulated	UCDvsTCD	ENSG00000166927	Cluster_3
ENSG00000166959	2783.11	-1.18387	0.115708	-10.2316	1.43192e-24	2.74312e-22	83661	MS4A8	Downregulated	UCDvsCTRL	ENSG00000166959	Cluster_4
ENSG00000166961	23.2491	-2.51593	0.463297	-5.43049	5.61991e-08	7.15954e-07	219995	MS4A15	Downregulated	UCDvsTCD	ENSG00000166961	Cluster_4
ENSG00000166961	23.2491	-2.90028	0.475721	-6.0966	1.08347e-09	1.60354e-08	219995	MS4A15	Downregulated	UCDvsCTRL	ENSG00000166961	Cluster_4
ENSG00000166984	21.6121	-1.15723	0.383796	-3.01521	0.00256804	0.00936149	NA	NA	Downregulated	UCDvsCTRL	ENSG00000166984	Cluster_4
ENSG00000166984	21.6121	-1.16374	0.372872	-3.12103	0.00180218	0.00780667	NA	NA	Downregulated	UCDvsTCD	ENSG00000166984	Cluster_4
ENSG00000167088	403.585	1.08377	0.111196	9.74648	1.90978e-22	2.38699e-20	6632	SNRPD1	Upregulated	UCDvsCTRL	ENSG00000167088	Cluster_1
ENSG00000167107	1353.33	-1.16333	0.139978	-8.31083	9.50386e-17	4.70556e-15	80221	ACSF2	Downregulated	UCDvsCTRL	ENSG00000167107	Cluster_4
ENSG00000167107	1353.33	-1.06465	0.135915	-7.83322	4.7554e-15	2.6133e-13	80221	ACSF2	Downregulated	UCDvsTCD	ENSG00000167107	Cluster_4
ENSG00000167165	30.0178	-1.30764	0.36196	-3.61266	0.000303077	0.0016571	54578	UGT1A6	Downregulated	UCDvsTCD	ENSG00000167165	Cluster_4
ENSG00000167178	14.9374	-3.06376	0.473939	-6.46447	1.01656e-10	1.84239e-09	57611	ISLR2	Downregulated	UCDvsCTRL	ENSG00000167178	Cluster_4
ENSG00000167178	14.9374	-2.59878	0.46291	-5.61401	1.9769e-08	2.80045e-07	57611	ISLR2	Downregulated	UCDvsTCD	ENSG00000167178	Cluster_4
ENSG00000167191	57.0801	1.56155	0.289828	5.38787	7.1298e-08	8.92771e-07	51704	GPRC5B	Upregulated	UCDvsTCD	ENSG00000167191	Cluster_1
ENSG00000167230	3528.27	-1.01991	0.188825	-5.40138	6.61301e-08	8.33275e-07	NA	NA	Downregulated	UCDvsTCD	ENSG00000167230	Cluster_4
ENSG00000167325	674.324	1.03731	0.102545	10.1157	4.70591e-24	8.10604e-22	6240	RRM1	Upregulated	UCDvsCTRL	ENSG00000167325	Cluster_1
ENSG00000167468	1930.81	-1.03518	0.106795	-9.69311	3.22559e-22	7.68816e-20	2879	GPX4	Downregulated	UCDvsTCD	ENSG00000167468	Cluster_4
ENSG00000167513	91.7645	1.85277	0.275187	6.73277	1.66462e-11	4.50745e-10	81620	CDT1	Upregulated	UCDvsTCD	ENSG00000167513	Cluster_1
ENSG00000167513	91.7645	2.10691	0.284216	7.41306	1.23421e-13	3.7314e-12	81620	CDT1	Upregulated	UCDvsCTRL	ENSG00000167513	Cluster_1
ENSG00000167566	84.4151	-1.0745	0.180008	-5.96919	2.38441e-09	3.2935e-08	57701	NCKAP5L	Downregulated	UCDvsCTRL	ENSG00000167566	Cluster_3
ENSG00000167600	2586.5	-1.06037	0.136789	-7.75183	9.05752e-15	4.62995e-13	29785	CYP2S1	Downregulated	UCDvsTCD	ENSG00000167600	Cluster_4
ENSG00000167601	153.166	-2.14998	0.287672	-7.47372	7.79572e-14	2.43965e-12	558	AXL	Downregulated	UCDvsCTRL	ENSG00000167601	Cluster_3
ENSG00000167601	153.166	-1.66047	0.279619	-5.93832	2.87954e-09	4.90647e-08	558	AXL	Downregulated	UCDvsTCD	ENSG00000167601	Cluster_3
ENSG00000167613	566.854	-1.48697	0.21274	-6.98961	2.75656e-12	6.70272e-11	3903	LAIR1	Downregulated	UCDvsCTRL	ENSG00000167613	Cluster_3
ENSG00000167613	566.854	-1.04024	0.20664	-5.03407	4.80164e-07	5.08126e-06	3903	LAIR1	Downregulated	UCDvsTCD	ENSG00000167613	Cluster_3
ENSG00000167670	271.182	1.01706	0.120699	8.4264	3.5647e-17	1.91783e-15	10036	CHAF1A	Upregulated	UCDvsCTRL	ENSG00000167670	Cluster_1
ENSG00000167680	37.8794	-1.12864	0.350939	-3.21605	0.00129966	0.00518498	10501	SEMA6B	Downregulated	UCDvsCTRL	ENSG00000167680	Cluster_3
ENSG00000167723	370.478	-1.68959	0.222298	-7.60058	2.948e-14	1.37964e-12	162514	TRPV3	Downregulated	UCDvsTCD	ENSG00000167723	Cluster_4
ENSG00000167723	370.478	-1.87838	0.228893	-8.20636	2.27998e-16	1.05975e-14	162514	TRPV3	Downregulated	UCDvsCTRL	ENSG00000167723	Cluster_4
ENSG00000167733	15.8021	-1.09931	0.367131	-2.99433	0.00275047	0.00993115	374875	HSD11B1L	Downregulated	UCDvsCTRL	ENSG00000167733	Cluster_3
ENSG00000167747	178.525	1.27121	0.161212	7.88533	3.13703e-15	1.2295e-13	84798	C19orf48	Upregulated	UCDvsCTRL	ENSG00000167747	Cluster_1
ENSG00000167747	178.525	1.22032	0.156358	7.80466	5.96612e-15	3.2014e-13	84798	C19orf48	Upregulated	UCDvsTCD	ENSG00000167747	Cluster_1
ENSG00000167759	118.378	-1.46431	0.28239	-5.18542	2.15534e-07	2.09583e-06	26085	KLK13	Downregulated	UCDvsCTRL	ENSG00000167759	Cluster_3
ENSG00000167767	50.074	-1.58336	0.386116	-4.10075	4.1181e-05	0.000279884	144501	KRT80	Downregulated	UCDvsTCD	ENSG00000167767	Cluster_4
ENSG00000167772	207.865	-1.1158	0.281967	-3.95721	7.58303e-05	0.000483625	51129	ANGPTL4	Downregulated	UCDvsTCD	ENSG00000167772	Cluster_4
ENSG00000167772	207.865	-1.07791	0.290406	-3.71172	0.000205855	0.00101506	51129	ANGPTL4	Downregulated	UCDvsCTRL	ENSG00000167772	Cluster_4
ENSG00000167780	288.253	-2.45954	0.285055	-8.62829	6.22759e-18	5.82891e-16	8435	SOAT2	Downregulated	UCDvsTCD	ENSG00000167780	Cluster_4
ENSG00000167780	288.253	-2.72688	0.293456	-9.29229	1.50998e-20	1.37028e-18	8435	SOAT2	Downregulated	UCDvsCTRL	ENSG00000167780	Cluster_4
ENSG00000167851	216.777	-1.78389	0.26933	-6.62346	3.50895e-11	6.92933e-10	11314	CD300A	Downregulated	UCDvsCTRL	ENSG00000167851	Cluster_3
ENSG00000167900	199.245	2.19692	0.208654	10.529	6.35012e-26	1.47914e-23	7083	TK1	Upregulated	UCDvsCTRL	ENSG00000167900	Cluster_1
ENSG00000167900	199.245	1.92899	0.202069	9.54619	1.34553e-21	2.62674e-19	7083	TK1	Upregulated	UCDvsTCD	ENSG00000167900	Cluster_1
ENSG00000167972	110.403	-1.08345	0.189812	-5.708	1.14314e-08	1.7179e-07	21	ABCA3	Downregulated	UCDvsTCD	ENSG00000167972	Cluster_3
ENSG00000167992	33.9812	-1.41182	0.357036	-3.95428	7.6767e-05	0.000422889	220001	VWCE	Downregulated	UCDvsCTRL	ENSG00000167992	Cluster_4
ENSG00000167992	33.9812	-1.0869	0.347354	-3.12907	0.00175359	0.00762355	220001	VWCE	Downregulated	UCDvsTCD	ENSG00000167992	Cluster_4
ENSG00000168062	235.3	1.54098	0.15364	10.0299	1.12672e-23	3.91451e-21	116071	BATF2	Upregulated	UCDvsTCD	ENSG00000168062	Cluster_1
ENSG00000168062	235.3	1.55386	0.158329	9.8141	9.79045e-23	1.28644e-20	116071	BATF2	Upregulated	UCDvsCTRL	ENSG00000168062	Cluster_1
ENSG00000168078	170.191	2.20892	0.23085	9.56861	1.08348e-21	2.19893e-19	55872	PBK	Upregulated	UCDvsTCD	ENSG00000168078	Cluster_1
ENSG00000168078	170.191	2.29068	0.238014	9.62412	6.32433e-22	7.32407e-20	55872	PBK	Upregulated	UCDvsCTRL	ENSG00000168078	Cluster_1
ENSG00000168229	120.339	-1.35761	0.277944	-4.8845	1.03694e-06	8.72543e-06	5729	PTGDR	Downregulated	UCDvsCTRL	ENSG00000168229	Cluster_3
ENSG00000168229	120.339	-1.23894	0.270035	-4.58807	4.47357e-06	3.83518e-05	5729	PTGDR	Downregulated	UCDvsTCD	ENSG00000168229	Cluster_3
ENSG00000168268	102.865	1.68265	0.195361	8.61305	7.11397e-18	6.53911e-16	64943	NT5DC2	Upregulated	UCDvsTCD	ENSG00000168268	Cluster_1
ENSG00000168268	102.865	1.88623	0.202011	9.33722	9.88944e-21	9.34165e-19	64943	NT5DC2	Upregulated	UCDvsCTRL	ENSG00000168268	Cluster_1
ENSG00000168393	280.059	1.04299	0.137764	7.57087	3.70728e-14	1.22765e-12	1841	DTYMK	Upregulated	UCDvsCTRL	ENSG00000168393	Cluster_1
ENSG00000168393	280.059	1.11434	0.133779	8.32972	8.1034e-17	6.08438e-15	1841	DTYMK	Upregulated	UCDvsTCD	ENSG00000168393	Cluster_1
ENSG00000168394	3724.23	1.37611	0.105136	13.0888	3.81373e-39	5.58385e-36	6890	TAP1	Upregulated	UCDvsCTRL	ENSG00000168394	Cluster_2
ENSG00000168398	189.526	-1.11147	0.241439	-4.60353	4.1539e-06	3.59876e-05	624	BDKRB2	Downregulated	UCDvsTCD	ENSG00000168398	Cluster_4
ENSG00000168487	417.44	-1.34396	0.154806	-8.68156	3.90369e-18	2.38148e-16	649	BMP1	Downregulated	UCDvsCTRL	ENSG00000168487	Cluster_4
ENSG00000168487	417.44	-1.15517	0.150405	-7.68038	1.58622e-14	7.81593e-13	649	BMP1	Downregulated	UCDvsTCD	ENSG00000168487	Cluster_4
ENSG00000168490	48.3754	-1.8779	0.376206	-4.99167	5.98607e-07	6.20336e-06	9796	PHYHIP	Downregulated	UCDvsTCD	ENSG00000168490	Cluster_4
ENSG00000168490	48.3754	-2.00134	0.387138	-5.16957	2.34634e-07	2.26651e-06	9796	PHYHIP	Downregulated	UCDvsCTRL	ENSG00000168490	Cluster_4
ENSG00000168491	10.0731	2.00059	0.565833	3.53565	0.00040677	0.00185371	256309	CCDC110	Upregulated	UCDvsCTRL	ENSG00000168491	Cluster_2
ENSG00000168496	248.957	1.35881	0.153537	8.85003	8.74987e-19	1.00761e-16	2237	FEN1	Upregulated	UCDvsTCD	ENSG00000168496	Cluster_1
ENSG00000168496	248.957	1.70292	0.158642	10.7344	7.01683e-27	1.86371e-24	2237	FEN1	Upregulated	UCDvsCTRL	ENSG00000168496	Cluster_1
ENSG00000168539	5.4281	1.71977	0.545712	3.15142	0.00162478	0.00712555	1128	CHRM1	Upregulated	UCDvsTCD	ENSG00000168539	Cluster_2
ENSG00000168542	32.1988	-3.60217	0.57192	-6.29838	3.0078e-10	4.96808e-09	1281	COL3A1	Downregulated	UCDvsCTRL	ENSG00000168542	Cluster_3
ENSG00000168542	32.1988	-2.72683	0.557182	-4.89397	9.88214e-07	9.81891e-06	1281	COL3A1	Downregulated	UCDvsTCD	ENSG00000168542	Cluster_3
ENSG00000168546	18.7092	-2.06905	0.404859	-5.11056	3.21212e-07	3.53609e-06	2675	GFRA2	Downregulated	UCDvsTCD	ENSG00000168546	Cluster_3
ENSG00000168546	18.7092	-2.78068	0.413806	-6.71978	1.81995e-11	3.8028e-10	2675	GFRA2	Downregulated	UCDvsCTRL	ENSG00000168546	Cluster_3
ENSG00000168631	298.744	4.03129	0.708805	5.68745	1.28951e-08	1.56682e-07	135656	MUCL3	Upregulated	UCDvsCTRL	ENSG00000168631	Cluster_2
ENSG00000168631	298.744	4.79846	0.689202	6.96235	3.34654e-12	1.0505e-10	135656	MUCL3	Upregulated	UCDvsTCD	ENSG00000168631	Cluster_2
ENSG00000168658	24.392	1.35938	0.438112	3.10282	0.00191686	0.00729788	200403	VWA3B	Upregulated	UCDvsCTRL	ENSG00000168658	Cluster_1
ENSG00000168685	2281.44	-1.60383	0.21101	-7.60072	2.94494e-14	9.86364e-13	3575	IL7R	Downregulated	UCDvsCTRL	ENSG00000168685	Cluster_3
ENSG00000168685	2281.44	-1.00539	0.204893	-4.90692	9.25194e-07	9.25104e-06	3575	IL7R	Downregulated	UCDvsTCD	ENSG00000168685	Cluster_3
ENSG00000168743	3710.54	-1.08464	0.168098	-6.45243	1.10071e-10	2.52658e-09	255743	NPNT	Downregulated	UCDvsTCD	ENSG00000168743	Cluster_4
ENSG00000168748	255.851	-1.35668	0.239916	-5.65479	1.56038e-08	2.27487e-07	766	CA7	Downregulated	UCDvsTCD	ENSG00000168748	Cluster_4
ENSG00000168748	255.851	-1.49355	0.24704	-6.04578	1.48686e-09	2.13728e-08	766	CA7	Downregulated	UCDvsCTRL	ENSG00000168748	Cluster_4
ENSG00000168955	5795.23	-1.04923	0.187084	-5.60833	2.04286e-08	2.88392e-07	79853	TM4SF20	Downregulated	UCDvsTCD	ENSG00000168955	Cluster_4
ENSG00000168955	5795.23	-1.0666	0.192708	-5.53482	3.11542e-08	3.58361e-07	79853	TM4SF20	Downregulated	UCDvsCTRL	ENSG00000168955	Cluster_4
ENSG00000168994	387.144	-1.05238	0.180195	-5.84024	5.21271e-09	6.77553e-08	221749	PXDC1	Downregulated	UCDvsCTRL	ENSG00000168994	Cluster_4
ENSG00000168995	17.5026	-1.92038	0.427971	-4.48717	7.21749e-06	5.06311e-05	27036	SIGLEC7	Downregulated	UCDvsCTRL	ENSG00000168995	Cluster_3
ENSG00000169116	72.2687	1.47576	0.287498	5.13311	2.84992e-07	2.69953e-06	25849	PARM1	Upregulated	UCDvsCTRL	ENSG00000169116	Cluster_1
ENSG00000169116	72.2687	2.113	0.280571	7.53107	5.03245e-14	2.25229e-12	25849	PARM1	Upregulated	UCDvsTCD	ENSG00000169116	Cluster_1
ENSG00000169174	121.21	3.39605	0.398516	8.52175	1.57158e-17	8.92362e-16	255738	PCSK9	Upregulated	UCDvsCTRL	ENSG00000169174	Cluster_1
ENSG00000169174	121.21	2.95959	0.38566	7.6741	1.6658e-14	8.18838e-13	255738	PCSK9	Upregulated	UCDvsTCD	ENSG00000169174	Cluster_1
ENSG00000169245	99.8379	2.57295	0.451177	5.70276	1.17885e-08	1.76767e-07	3627	CXCL10	Upregulated	UCDvsTCD	ENSG00000169245	Cluster_2
ENSG00000169245	99.8379	2.94683	0.46567	6.32816	2.48097e-10	4.18214e-09	3627	CXCL10	Upregulated	UCDvsCTRL	ENSG00000169245	Cluster_2
ENSG00000169248	114.958	5.39928	0.664951	8.11982	4.66861e-16	2.07586e-14	6373	CXCL11	Upregulated	UCDvsCTRL	ENSG00000169248	Cluster_2
ENSG00000169248	114.958	4.14253	0.639555	6.47721	9.34333e-11	2.17636e-09	6373	CXCL11	Upregulated	UCDvsTCD	ENSG00000169248	Cluster_2
ENSG00000169255	21.9563	-1.46227	0.4493	-3.25454	0.00113575	0.00462192	8706	B3GALNT1	Downregulated	UCDvsCTRL	ENSG00000169255	Cluster_3
ENSG00000169291	20.5725	-2.20505	0.380782	-5.79086	7.00255e-09	8.89884e-08	126669	SHE	Downregulated	UCDvsCTRL	ENSG00000169291	Cluster_3
ENSG00000169291	20.5725	-1.90796	0.371158	-5.14056	2.73923e-07	3.05156e-06	126669	SHE	Downregulated	UCDvsTCD	ENSG00000169291	Cluster_3
ENSG00000169313	8.09347	-2.85098	0.678862	-4.19965	2.67325e-05	0.000163669	64805	P2RY12	Downregulated	UCDvsCTRL	ENSG00000169313	Cluster_3
ENSG00000169347	363.031	2.06804	0.279176	7.40765	1.28554e-13	3.87514e-12	2813	GP2	Upregulated	UCDvsCTRL	ENSG00000169347	Cluster_1
ENSG00000169347	363.031	1.93398	0.270905	7.13896	9.40412e-13	3.32355e-11	2813	GP2	Upregulated	UCDvsTCD	ENSG00000169347	Cluster_1
ENSG00000169413	60.753	-1.65292	0.349103	-4.73477	2.19305e-06	1.72168e-05	6039	RNASE6	Downregulated	UCDvsCTRL	ENSG00000169413	Cluster_3
ENSG00000169429	35.2265	2.62357	0.713943	3.67476	0.000238072	0.00133699	3576	CXCL8	Upregulated	UCDvsTCD	ENSG00000169429	Cluster_2
ENSG00000169432	10.7198	-2.34198	0.643234	-3.64095	0.000271634	0.00150201	6335	SCN9A	Downregulated	UCDvsTCD	ENSG00000169432	Cluster_4
ENSG00000169432	10.7198	-2.36153	0.661628	-3.56927	0.000357972	0.00165152	6335	SCN9A	Downregulated	UCDvsCTRL	ENSG00000169432	Cluster_4
ENSG00000169605	99.1733	4.82268	1.22945	3.92264	8.75847e-05	0.000477222	56287	GKN1	Upregulated	UCDvsCTRL	ENSG00000169605	Cluster_2
ENSG00000169605	99.1733	6.39851	1.20491	5.31036	1.09411e-07	1.31076e-06	56287	GKN1	Upregulated	UCDvsTCD	ENSG00000169605	Cluster_2
ENSG00000169607	73.1021	1.69536	0.280632	6.04123	1.52942e-09	2.76944e-08	150468	CKAP2L	Upregulated	UCDvsTCD	ENSG00000169607	Cluster_1
ENSG00000169607	73.1021	1.87599	0.289653	6.47666	9.37729e-11	1.72236e-09	150468	CKAP2L	Upregulated	UCDvsCTRL	ENSG00000169607	Cluster_1
ENSG00000169679	359.061	1.84189	0.16603	11.0937	1.34623e-28	5.01728e-26	699	BUB1	Upregulated	UCDvsCTRL	ENSG00000169679	Cluster_1
ENSG00000169679	359.061	1.67124	0.160988	10.3811	3.02138e-25	1.62979e-22	699	BUB1	Upregulated	UCDvsTCD	ENSG00000169679	Cluster_1
ENSG00000169684	33.1227	1.28904	0.303654	4.2451	2.18501e-05	0.000159106	1138	CHRNA5	Upregulated	UCDvsTCD	ENSG00000169684	Cluster_1
ENSG00000169684	33.1227	1.23386	0.312582	3.9473	7.90373e-05	0.000434229	1138	CHRNA5	Upregulated	UCDvsCTRL	ENSG00000169684	Cluster_1
ENSG00000169710	1686.05	1.09093	0.128948	8.46027	2.66767e-17	1.46994e-15	2194	FASN	Upregulated	UCDvsCTRL	ENSG00000169710	Cluster_1
ENSG00000169744	14.3977	-1.9381	0.509597	-3.80319	0.000142844	0.000734209	9079	LDB2	Downregulated	UCDvsCTRL	ENSG00000169744	Cluster_3
ENSG00000169851	57.5768	1.66746	0.321008	5.19444	2.05339e-07	2.34486e-06	5099	PCDH7	Upregulated	UCDvsTCD	ENSG00000169851	Cluster_1
ENSG00000169851	57.5768	1.96694	0.331667	5.93046	3.02093e-09	4.09815e-08	5099	PCDH7	Upregulated	UCDvsCTRL	ENSG00000169851	Cluster_1
ENSG00000169855	174.305	1.36188	0.214496	6.3492	2.16443e-10	4.68494e-09	6091	ROBO1	Upregulated	UCDvsTCD	ENSG00000169855	Cluster_1
ENSG00000169855	174.305	1.29947	0.220918	5.88215	4.04965e-09	5.36932e-08	6091	ROBO1	Upregulated	UCDvsCTRL	ENSG00000169855	Cluster_1
ENSG00000169884	103.376	-1.11373	0.289077	-3.85269	0.000116825	0.000614258	7480	WNT10B	Downregulated	UCDvsCTRL	ENSG00000169884	Cluster_3
ENSG00000169903	8496.33	-2.33936	0.213719	-10.946	6.94584e-28	2.12501e-25	7104	TM4SF4	Downregulated	UCDvsCTRL	ENSG00000169903	Cluster_4
ENSG00000169903	8496.33	-2.16658	0.207484	-10.4421	1.59189e-25	9.323e-23	7104	TM4SF4	Downregulated	UCDvsTCD	ENSG00000169903	Cluster_4
ENSG00000169992	42.5854	-1.12505	0.319551	-3.52072	0.000430372	0.00194741	57555	NLGN2	Downregulated	UCDvsCTRL	ENSG00000169992	Cluster_3
ENSG00000170128	28.8119	1.45436	0.37799	3.84762	0.00011927	0.000625107	2848	GPR25	Upregulated	UCDvsCTRL	ENSG00000170128	Cluster_2
ENSG00000170214	3.98836	-3.123	0.954225	-3.27281	0.00106482	0.00437409	147	ADRA1B	Downregulated	UCDvsCTRL	ENSG00000170214	Cluster_4
ENSG00000170214	3.98836	-3.0121	0.932018	-3.2318	0.00123013	0.00559089	147	ADRA1B	Downregulated	UCDvsTCD	ENSG00000170214	Cluster_4
ENSG00000170312	191.399	2.01944	0.230521	8.76031	1.94711e-18	2.13194e-16	983	CDK1	Upregulated	UCDvsTCD	ENSG00000170312	Cluster_1
ENSG00000170312	191.399	2.22794	0.237805	9.36876	7.33894e-21	7.12955e-19	983	CDK1	Upregulated	UCDvsCTRL	ENSG00000170312	Cluster_1
ENSG00000170381	4.88156	-2.684	0.666687	-4.02587	5.6764e-05	0.00032276	9723	SEMA3E	Downregulated	UCDvsCTRL	ENSG00000170381	Cluster_3
ENSG00000170390	86.069	-1.16456	0.313054	-3.71998	0.000199235	0.000985741	166614	DCLK2	Downregulated	UCDvsCTRL	ENSG00000170390	Cluster_3
ENSG00000170442	51.1551	-1.54761	0.500793	-3.09032	0.00199944	0.00756729	3892	KRT86	Downregulated	UCDvsCTRL	ENSG00000170442	Cluster_3
ENSG00000170482	716.428	-1.4887	0.23896	-6.2299	4.66732e-10	7.41634e-09	9963	SLC23A1	Downregulated	UCDvsCTRL	ENSG00000170482	Cluster_4
ENSG00000170482	716.428	-1.5612	0.231995	-6.72946	1.70299e-11	4.60526e-10	9963	SLC23A1	Downregulated	UCDvsTCD	ENSG00000170482	Cluster_4
ENSG00000170486	299.242	-1.04271	0.254052	-4.10433	4.0549e-05	0.000238637	140807	KRT72	Downregulated	UCDvsCTRL	ENSG00000170486	Cluster_4
ENSG00000170500	23.833	1.77896	0.525332	3.38636	0.000708262	0.00346078	164832	LONRF2	Upregulated	UCDvsTCD	ENSG00000170500	Cluster_1
ENSG00000170647	99.5949	-1.13508	0.270294	-4.19943	2.67582e-05	0.000190184	NA	NA	Downregulated	UCDvsTCD	ENSG00000170647	Cluster_4
ENSG00000170689	8.6707	2.32994	0.639097	3.64567	0.000266695	0.00127548	3219	HOXB9	Upregulated	UCDvsCTRL	ENSG00000170689	Cluster_2
ENSG00000170786	180.665	-2.06807	0.295984	-6.98709	2.80637e-12	8.93246e-11	195814	SDR16C5	Downregulated	UCDvsTCD	ENSG00000170786	Cluster_4
ENSG00000170786	180.665	-2.46204	0.304618	-8.08239	6.35083e-16	2.75804e-14	195814	SDR16C5	Downregulated	UCDvsCTRL	ENSG00000170786	Cluster_4
ENSG00000170835	38.9215	1.12405	0.339512	3.31078	0.000930364	0.00387771	1056	CEL	Upregulated	UCDvsCTRL	ENSG00000170835	Cluster_1
ENSG00000170835	38.9215	1.42546	0.330323	4.31536	1.59346e-05	0.000120105	1056	CEL	Upregulated	UCDvsTCD	ENSG00000170835	Cluster_1
ENSG00000170921	267.68	-1.21354	0.136669	-8.87944	6.71989e-19	4.62229e-17	26115	TANC2	Downregulated	UCDvsCTRL	ENSG00000170921	Cluster_3
ENSG00000170954	26.9037	-1.41181	0.443733	-3.18165	0.00146438	0.00649574	55786	ZNF415	Downregulated	UCDvsTCD	ENSG00000170954	Cluster_4
ENSG00000171101	19.0368	-1.48073	0.430423	-3.44019	0.000581315	0.00255266	284367	SIGLEC17P	Downregulated	UCDvsCTRL	ENSG00000171101	Cluster_3
ENSG00000171234	1719.3	-1.91358	0.176476	-10.8433	2.14663e-27	6.1974e-25	7364	UGT2B7	Downregulated	UCDvsCTRL	ENSG00000171234	Cluster_4
ENSG00000171234	1719.3	-1.68302	0.171354	-9.82188	9.06338e-23	2.44449e-20	7364	UGT2B7	Downregulated	UCDvsTCD	ENSG00000171234	Cluster_4
ENSG00000171236	169.483	1.55526	0.180186	8.63142	6.05953e-18	3.60024e-16	116844	LRG1	Upregulated	UCDvsCTRL	ENSG00000171236	Cluster_1
ENSG00000171236	169.483	1.27418	0.174397	7.30621	2.74773e-13	1.09153e-11	116844	LRG1	Upregulated	UCDvsTCD	ENSG00000171236	Cluster_1
ENSG00000171241	106.583	1.99811	0.260856	7.65983	1.86172e-14	6.46807e-13	79801	SHCBP1	Upregulated	UCDvsCTRL	ENSG00000171241	Cluster_1
ENSG00000171241	106.583	2.21142	0.253635	8.71894	2.80826e-18	2.86117e-16	79801	SHCBP1	Upregulated	UCDvsTCD	ENSG00000171241	Cluster_1
ENSG00000171444	81.6787	-1.30846	0.234029	-5.59101	2.25754e-08	3.14582e-07	4163	MCC	Downregulated	UCDvsTCD	ENSG00000171444	Cluster_3
ENSG00000171444	81.6787	-1.46761	0.24067	-6.09799	1.0741e-09	1.59197e-08	4163	MCC	Downregulated	UCDvsCTRL	ENSG00000171444	Cluster_3
ENSG00000171596	704.708	-1.09509	0.223802	-4.89312	9.92514e-07	8.36536e-06	10316	NMUR1	Downregulated	UCDvsCTRL	ENSG00000171596	Cluster_3
ENSG00000171631	24.8177	-1.50311	0.413356	-3.63634	0.000276538	0.00131534	5031	P2RY6	Downregulated	UCDvsCTRL	ENSG00000171631	Cluster_3
ENSG00000171631	24.8177	-1.35923	0.402042	-3.38081	0.000722715	0.00352108	5031	P2RY6	Downregulated	UCDvsTCD	ENSG00000171631	Cluster_3
ENSG00000171643	7.14491	-2.35479	0.619356	-3.802	0.000143535	0.000737387	170591	S100Z	Downregulated	UCDvsCTRL	ENSG00000171643	Cluster_3
ENSG00000171714	278.15	-1.10581	0.205071	-5.39232	6.95529e-08	7.50366e-07	203859	ANO5	Downregulated	UCDvsCTRL	ENSG00000171714	Cluster_4
ENSG00000171848	703.492	2.72819	0.234933	11.6127	3.5536e-31	2.08119e-28	6241	RRM2	Upregulated	UCDvsCTRL	ENSG00000171848	Cluster_1
ENSG00000171848	703.492	2.53686	0.227958	11.1286	9.10037e-29	1.16587e-25	6241	RRM2	Upregulated	UCDvsTCD	ENSG00000171848	Cluster_1
ENSG00000171903	495.767	-1.60177	0.526012	-3.04513	0.00232582	0.0097845	57834	CYP4F11	Downregulated	UCDvsTCD	ENSG00000171903	Cluster_4
ENSG00000171903	495.767	-1.9616	0.541775	-3.62069	0.000293817	0.00138665	57834	CYP4F11	Downregulated	UCDvsCTRL	ENSG00000171903	Cluster_4
ENSG00000171989	7.97073	-1.90765	0.601501	-3.17149	0.00151662	0.00670219	92483	LDHAL6B	Downregulated	UCDvsTCD	ENSG00000171989	Cluster_4
ENSG00000172016	2157.45	2.47083	0.312027	7.91862	2.40157e-15	1.39061e-13	5068	REG3A	Upregulated	UCDvsTCD	ENSG00000172016	Cluster_1
ENSG00000172016	2157.45	1.99733	0.321372	6.215	5.13233e-10	8.08627e-09	5068	REG3A	Upregulated	UCDvsCTRL	ENSG00000172016	Cluster_1
ENSG00000172037	1159.79	-1.77621	0.20205	-8.7909	1.48362e-18	1.64385e-16	3913	LAMB2	Downregulated	UCDvsTCD	ENSG00000172037	Cluster_4
ENSG00000172037	1159.79	-1.88318	0.2081	-9.0494	1.4375e-19	1.09947e-17	3913	LAMB2	Downregulated	UCDvsCTRL	ENSG00000172037	Cluster_4
ENSG00000172425	12.2083	-1.51	0.455261	-3.31678	0.000910616	0.00380082	143941	TTC36	Downregulated	UCDvsCTRL	ENSG00000172425	Cluster_4
ENSG00000172478	225.243	-1.14207	0.222965	-5.12221	3.01975e-07	2.84985e-06	79919	MAB21L4	Downregulated	UCDvsCTRL	ENSG00000172478	Cluster_4
ENSG00000172497	15.0847	-2.05865	0.558146	-3.68837	0.000225694	0.00110123	134526	ACOT12	Downregulated	UCDvsCTRL	ENSG00000172497	Cluster_4
ENSG00000172508	71.6236	-1.83387	0.338009	-5.42552	5.77872e-08	6.31448e-07	57571	CARNS1	Downregulated	UCDvsCTRL	ENSG00000172508	Cluster_3
ENSG00000172543	283.187	-1.04741	0.283795	-3.69072	0.000223622	0.00109268	1521	CTSW	Downregulated	UCDvsCTRL	ENSG00000172543	Cluster_3
ENSG00000172594	869.379	-1.09065	0.130198	-8.37687	5.43545e-17	2.79237e-15	10924	SMPDL3A	Downregulated	UCDvsCTRL	ENSG00000172594	Cluster_4
ENSG00000172594	869.379	-1.01801	0.126428	-8.05211	8.13783e-16	5.08565e-14	10924	SMPDL3A	Downregulated	UCDvsTCD	ENSG00000172594	Cluster_4
ENSG00000172689	2306.61	-2.17116	0.25273	-8.59083	8.63438e-18	5.00819e-16	341116	MS4A10	Downregulated	UCDvsCTRL	ENSG00000172689	Cluster_4
ENSG00000172689	2306.61	-2.02821	0.245365	-8.2661	1.38412e-16	9.95495e-15	341116	MS4A10	Downregulated	UCDvsTCD	ENSG00000172689	Cluster_4
ENSG00000172731	65.8062	1.3244	0.249833	5.30114	1.15084e-07	1.19078e-06	55222	LRRC20	Upregulated	UCDvsCTRL	ENSG00000172731	Cluster_1
ENSG00000172771	12.4177	-1.57395	0.467655	-3.36563	0.000763696	0.00326402	90288	EFCAB12	Downregulated	UCDvsCTRL	ENSG00000172771	Cluster_3
ENSG00000172782	190.093	-1.46474	0.260685	-5.61881	1.92273e-08	2.7348e-07	283985	FADS6	Downregulated	UCDvsTCD	ENSG00000172782	Cluster_4
ENSG00000172782	190.093	-1.62479	0.268375	-6.05417	1.41142e-09	2.04317e-08	283985	FADS6	Downregulated	UCDvsCTRL	ENSG00000172782	Cluster_4
ENSG00000172915	168.399	-1.35223	0.209157	-6.46515	1.01202e-10	1.83578e-09	26960	NBEA	Downregulated	UCDvsCTRL	ENSG00000172915	Cluster_4
ENSG00000172915	168.399	-1.24353	0.20323	-6.11885	9.42551e-10	1.79558e-08	26960	NBEA	Downregulated	UCDvsTCD	ENSG00000172915	Cluster_4
ENSG00000172927	66.4934	1.73838	0.271576	6.4011	1.54263e-10	3.44455e-09	26579	MYEOV	Upregulated	UCDvsTCD	ENSG00000172927	Cluster_1
ENSG00000172927	66.4934	1.31008	0.278765	4.69957	2.60709e-06	2.00752e-05	26579	MYEOV	Upregulated	UCDvsCTRL	ENSG00000172927	Cluster_1
ENSG00000173040	55.2281	1.1146	0.352358	3.16326	0.00156011	0.00610754	132884	EVC2	Upregulated	UCDvsCTRL	ENSG00000173040	Cluster_2
ENSG00000173068	10.9777	-1.77449	0.516977	-3.43243	0.000598191	0.00261751	54796	BNC2	Downregulated	UCDvsCTRL	ENSG00000173068	Cluster_3
ENSG00000173175	43.627	-1.24214	0.336667	-3.68951	0.000224688	0.00127105	111	ADCY5	Downregulated	UCDvsTCD	ENSG00000173175	Cluster_4
ENSG00000173175	43.627	-1.55331	0.346067	-4.48847	7.17369e-06	5.03928e-05	111	ADCY5	Downregulated	UCDvsCTRL	ENSG00000173175	Cluster_4
ENSG00000173269	7.00782	-1.82865	0.593358	-3.08186	0.0020571	0.00775119	79812	MMRN2	Downregulated	UCDvsCTRL	ENSG00000173269	Cluster_4
ENSG00000173369	380.049	-1.36718	0.245764	-5.56298	2.65207e-08	3.07826e-07	713	C1QB	Downregulated	UCDvsCTRL	ENSG00000173369	Cluster_3
ENSG00000173369	380.049	-1.12754	0.238676	-4.72417	2.31058e-06	2.10406e-05	713	C1QB	Downregulated	UCDvsTCD	ENSG00000173369	Cluster_3
ENSG00000173372	448.214	-1.91828	0.245491	-7.81405	5.53808e-15	2.10611e-13	712	C1QA	Downregulated	UCDvsCTRL	ENSG00000173372	Cluster_3
ENSG00000173372	448.214	-1.52504	0.238441	-6.39587	1.59632e-10	3.5451e-09	712	C1QA	Downregulated	UCDvsTCD	ENSG00000173372	Cluster_3
ENSG00000173404	65.8505	1.16183	0.283914	4.09218	4.27339e-05	0.000250274	3642	INSM1	Upregulated	UCDvsCTRL	ENSG00000173404	Cluster_1
ENSG00000173404	65.8505	1.34156	0.275932	4.86192	1.16254e-06	1.13638e-05	3642	INSM1	Upregulated	UCDvsTCD	ENSG00000173404	Cluster_1
ENSG00000173546	12.0741	-2.36917	0.558525	-4.24184	2.21694e-05	0.000138545	1464	CSPG4	Downregulated	UCDvsCTRL	ENSG00000173546	Cluster_3
ENSG00000173559	1753.86	-1.10099	0.125515	-8.77183	1.75792e-18	1.11216e-16	64859	NABP1	Downregulated	UCDvsCTRL	ENSG00000173559	Cluster_4
ENSG00000173621	41.5965	1.48214	0.30764	4.81777	1.45168e-06	1.18411e-05	78999	LRFN4	Upregulated	UCDvsCTRL	ENSG00000173621	Cluster_1
ENSG00000173638	1163.06	-2.04478	0.216091	-9.46259	3.00419e-21	5.44955e-19	6573	SLC19A1	Downregulated	UCDvsTCD	ENSG00000173638	Cluster_4
ENSG00000173638	1163.06	-2.01289	0.222571	-9.04382	1.51285e-19	1.14854e-17	6573	SLC19A1	Downregulated	UCDvsCTRL	ENSG00000173638	Cluster_4
ENSG00000173894	8.2944	2.58442	0.681098	3.79449	0.000147949	0.000757783	84733	CBX2	Upregulated	UCDvsCTRL	ENSG00000173894	Cluster_2
ENSG00000173930	44.7492	-1.47279	0.445405	-3.30663	0.000944256	0.00393002	353189	SLCO4C1	Downregulated	UCDvsCTRL	ENSG00000173930	Cluster_3
ENSG00000173988	8.40195	-2.05126	0.653931	-3.13682	0.00170791	0.00660669	220416	LRRC63	Downregulated	UCDvsCTRL	ENSG00000173988	Cluster_3
ENSG00000174136	308.985	1.13902	0.165852	6.86769	6.52482e-12	1.90998e-10	285704	RGMB	Upregulated	UCDvsTCD	ENSG00000174136	Cluster_1
ENSG00000174327	234.528	-1.03004	0.160708	-6.40941	1.46085e-10	2.57255e-09	201232	SLC16A13	Downregulated	UCDvsCTRL	ENSG00000174327	Cluster_4
ENSG00000174358	9665.44	-1.15294	0.175429	-6.57212	4.96036e-11	9.51145e-10	340024	SLC6A19	Downregulated	UCDvsCTRL	ENSG00000174358	Cluster_4
ENSG00000174358	9665.44	-1.13643	0.170309	-6.67278	2.50998e-11	6.56245e-10	340024	SLC6A19	Downregulated	UCDvsTCD	ENSG00000174358	Cluster_4
ENSG00000174371	62.9878	2.42459	0.297663	8.1454	3.78026e-16	1.71055e-14	9156	EXO1	Upregulated	UCDvsCTRL	ENSG00000174371	Cluster_1
ENSG00000174371	62.9878	2.48988	0.289133	8.61154	7.20877e-18	6.59667e-16	9156	EXO1	Upregulated	UCDvsTCD	ENSG00000174371	Cluster_1
ENSG00000174403	39.9696	-2.90466	0.585603	-4.96013	7.04474e-07	7.20934e-06	NA	NA	Downregulated	UCDvsTCD	ENSG00000174403	Cluster_3
ENSG00000174403	39.9696	-4.75166	0.600004	-7.91938	2.38701e-15	9.57515e-14	NA	NA	Downregulated	UCDvsCTRL	ENSG00000174403	Cluster_3
ENSG00000174442	179.488	1.25305	0.181403	6.90757	4.93012e-12	1.14578e-10	55055	ZWILCH	Upregulated	UCDvsCTRL	ENSG00000174442	Cluster_1
ENSG00000174442	179.488	1.10917	0.175882	6.3063	2.85781e-10	5.99584e-09	55055	ZWILCH	Upregulated	UCDvsTCD	ENSG00000174442	Cluster_1
ENSG00000174600	105.004	-1.24531	0.276057	-4.51107	6.45016e-06	5.30347e-05	1240	CMKLR1	Downregulated	UCDvsTCD	ENSG00000174600	Cluster_3
ENSG00000174600	105.004	-1.62134	0.283969	-5.70956	1.13271e-08	1.38534e-07	1240	CMKLR1	Downregulated	UCDvsCTRL	ENSG00000174600	Cluster_3
ENSG00000174611	7.76161	1.77288	0.572844	3.09487	0.00196896	0.00747264	339855	KY	Upregulated	UCDvsCTRL	ENSG00000174611	Cluster_2
ENSG00000174628	34.1997	1.03527	0.313904	3.29806	0.000973565	0.0040397	124152	IQCK	Upregulated	UCDvsCTRL	ENSG00000174628	Cluster_1
ENSG00000174628	34.1997	1.0079	0.30445	3.31055	0.000931128	0.00436956	124152	IQCK	Upregulated	UCDvsTCD	ENSG00000174628	Cluster_1
ENSG00000174807	109.503	-1.68272	0.305296	-5.51178	3.55233e-08	4.05206e-07	57124	CD248	Downregulated	UCDvsCTRL	ENSG00000174807	Cluster_3
ENSG00000174827	1645.22	-1.06185	0.161404	-6.57883	4.74171e-11	1.15985e-09	5174	PDZK1	Downregulated	UCDvsTCD	ENSG00000174827	Cluster_4
ENSG00000174827	1645.22	-1.04747	0.16625	-6.30059	2.96509e-10	4.90544e-09	5174	PDZK1	Downregulated	UCDvsCTRL	ENSG00000174827	Cluster_4
ENSG00000174939	44.5763	1.13014	0.316574	3.56992	0.000357084	0.00164817	253982	ASPHD1	Upregulated	UCDvsCTRL	ENSG00000174939	Cluster_1
ENSG00000174945	146.705	1.52096	0.294493	5.16466	2.40875e-07	2.32024e-06	155185	AMZ1	Upregulated	UCDvsCTRL	ENSG00000174945	Cluster_2
ENSG00000175063	116.895	2.01984	0.218987	9.22357	2.8736e-20	4.3311e-18	11065	UBE2C	Upregulated	UCDvsTCD	ENSG00000175063	Cluster_1
ENSG00000175063	116.895	2.05757	0.225811	9.11193	8.09328e-20	6.40525e-18	11065	UBE2C	Upregulated	UCDvsCTRL	ENSG00000175063	Cluster_1
ENSG00000175318	47.9043	1.44132	0.289518	4.97834	6.41335e-07	6.61272e-06	196996	GRAMD2A	Upregulated	UCDvsTCD	ENSG00000175318	Cluster_1
ENSG00000175318	47.9043	1.27788	0.297754	4.29172	1.77292e-05	0.000113496	196996	GRAMD2A	Upregulated	UCDvsCTRL	ENSG00000175318	Cluster_1
ENSG00000175445	233.427	7.34347	0.632831	11.6042	3.9256e-31	1.00584e-27	4023	LPL	Upregulated	UCDvsTCD	ENSG00000175445	Cluster_1
ENSG00000175445	233.427	7.12779	0.650014	10.9656	5.59335e-28	1.81988e-25	4023	LPL	Upregulated	UCDvsCTRL	ENSG00000175445	Cluster_1
ENSG00000175489	75.2441	-2.00268	0.296246	-6.76022	1.37785e-11	2.93284e-10	126364	LRRC25	Downregulated	UCDvsCTRL	ENSG00000175489	Cluster_3
ENSG00000175538	676.676	1.01426	0.158866	6.38435	1.72124e-10	3.79784e-09	10008	KCNE3	Upregulated	UCDvsTCD	ENSG00000175538	Cluster_1
ENSG00000175544	15.0644	-1.2182	0.370245	-3.29024	0.00100102	0.00465174	57010	CABP4	Downregulated	UCDvsTCD	ENSG00000175544	Cluster_3
ENSG00000175544	15.0644	-1.26529	0.38078	-3.32288	0.000890936	0.00372854	57010	CABP4	Downregulated	UCDvsCTRL	ENSG00000175544	Cluster_3
ENSG00000175643	80.4762	2.01687	0.284128	7.09845	1.26159e-12	4.31722e-11	116028	RMI2	Upregulated	UCDvsTCD	ENSG00000175643	Cluster_1
ENSG00000175643	80.4762	1.79223	0.292275	6.13199	8.6785e-10	1.30419e-08	116028	RMI2	Upregulated	UCDvsCTRL	ENSG00000175643	Cluster_1
ENSG00000175792	323.084	1.11801	0.116687	9.58122	9.59014e-22	1.06259e-19	8607	RUVBL1	Upregulated	UCDvsCTRL	ENSG00000175792	Cluster_1
ENSG00000175832	84.793	1.24643	0.281065	4.43465	9.22213e-06	6.33072e-05	2118	ETV4	Upregulated	UCDvsCTRL	ENSG00000175832	Cluster_1
ENSG00000175832	84.793	1.33117	0.272908	4.87772	1.07321e-06	1.05864e-05	2118	ETV4	Upregulated	UCDvsTCD	ENSG00000175832	Cluster_1
ENSG00000175899	337.194	-2.49657	0.272121	-9.17448	4.53765e-20	3.73545e-18	2	A2M	Downregulated	UCDvsCTRL	ENSG00000175899	Cluster_3
ENSG00000175899	337.194	-1.95991	0.26437	-7.41351	1.23e-13	5.16652e-12	2	A2M	Downregulated	UCDvsTCD	ENSG00000175899	Cluster_3
ENSG00000176153	600.341	1.28279	0.189514	6.76883	1.29824e-11	3.59613e-10	2877	GPX2	Upregulated	UCDvsTCD	ENSG00000176153	Cluster_1
ENSG00000176153	600.341	1.42839	0.195293	7.3141	2.59107e-13	7.35621e-12	2877	GPX2	Upregulated	UCDvsCTRL	ENSG00000176153	Cluster_1
ENSG00000176170	97.6339	-1.32927	0.26407	-5.03377	4.80916e-07	5.0866e-06	8877	SPHK1	Downregulated	UCDvsTCD	ENSG00000176170	Cluster_4
ENSG00000176170	97.6339	-1.43991	0.271801	-5.29767	1.17287e-07	1.20994e-06	8877	SPHK1	Downregulated	UCDvsCTRL	ENSG00000176170	Cluster_4
ENSG00000176171	202.586	-1.0304	0.148468	-6.94022	3.91481e-12	9.27697e-11	664	BNIP3	Downregulated	UCDvsCTRL	ENSG00000176171	Cluster_4
ENSG00000176244	6.69109	2.63836	0.626719	4.20979	2.55605e-05	0.000182812	414149	ACBD7	Upregulated	UCDvsTCD	ENSG00000176244	Cluster_2
ENSG00000176358	9.61203	-1.57777	0.477604	-3.30351	0.000954828	0.00446036	255061	TAC4	Downregulated	UCDvsTCD	ENSG00000176358	Cluster_3
ENSG00000176395	426.845	-1.32812	0.241782	-5.49306	3.95029e-08	4.46133e-07	NA	NA	Downregulated	UCDvsCTRL	ENSG00000176395	Cluster_4
ENSG00000176395	426.845	-1.35487	0.23474	-5.77177	7.84451e-09	1.21816e-07	NA	NA	Downregulated	UCDvsTCD	ENSG00000176395	Cluster_4
ENSG00000176428	22.2857	-1.13215	0.344767	-3.28382	0.0010241	0.0042246	155382	VPS37D	Downregulated	UCDvsCTRL	ENSG00000176428	Cluster_4
ENSG00000176428	22.2857	-1.10175	0.335279	-3.28606	0.00101598	0.00470636	155382	VPS37D	Downregulated	UCDvsTCD	ENSG00000176428	Cluster_4
ENSG00000176619	981.991	1.27387	0.111969	11.377	5.44481e-30	2.86173e-27	84823	LMNB2	Upregulated	UCDvsCTRL	ENSG00000176619	Cluster_1
ENSG00000176619	981.991	1.11554	0.108627	10.2695	9.67444e-25	4.50697e-22	84823	LMNB2	Upregulated	UCDvsTCD	ENSG00000176619	Cluster_1
ENSG00000176728	17.2865	-3.31343	0.39577	-8.37212	5.65914e-17	8.7499e-14	83869	TTTY14	Downregulated	TCDvsCTRL	ENSG00000176728	Cluster_4
ENSG00000176728	17.2865	-2.67742	0.37545	-7.13124	9.9469e-13	2.60066e-11	83869	TTTY14	Downregulated	UCDvsCTRL	ENSG00000176728	Cluster_4
ENSG00000176840	8.96676	1.65416	0.538277	3.07307	0.00211867	0.00902129	284424	MIR7-3HG	Upregulated	UCDvsTCD	ENSG00000176840	Cluster_1
ENSG00000176884	186.133	1.05192	0.219442	4.79362	1.63796e-06	1.5451e-05	2902	GRIN1	Upregulated	UCDvsTCD	ENSG00000176884	Cluster_1
ENSG00000176890	77.2352	1.53908	0.222173	6.92739	4.2867e-12	1.00883e-10	7298	TYMS	Upregulated	UCDvsCTRL	ENSG00000176890	Cluster_1
ENSG00000176890	77.2352	1.38607	0.215158	6.4421	1.17832e-10	2.68902e-09	7298	TYMS	Upregulated	UCDvsTCD	ENSG00000176890	Cluster_1
ENSG00000176912	4.62476	2.56417	0.812549	3.15571	0.00160107	0.0070321	494514	TYMSOS	Upregulated	UCDvsTCD	ENSG00000176912	Cluster_1
ENSG00000176919	421.926	-1.33074	0.21884	-6.08089	1.19515e-09	2.2271e-08	733	C8G	Downregulated	UCDvsTCD	ENSG00000176919	Cluster_4
ENSG00000176919	421.926	-1.14217	0.225444	-5.0663	4.05622e-07	3.71512e-06	733	C8G	Downregulated	UCDvsCTRL	ENSG00000176919	Cluster_4
ENSG00000177076	165.929	-1.31816	0.217216	-6.06843	1.29166e-09	1.88578e-08	340485	ACER2	Downregulated	UCDvsCTRL	ENSG00000177076	Cluster_4
ENSG00000177076	165.929	-1.32767	0.210953	-6.29369	3.10016e-10	6.44493e-09	340485	ACER2	Downregulated	UCDvsTCD	ENSG00000177076	Cluster_4
ENSG00000177098	51.7374	-2.88604	0.355623	-8.11545	4.83988e-16	2.14735e-14	6330	SCN4B	Downregulated	UCDvsCTRL	ENSG00000177098	Cluster_3
ENSG00000177098	51.7374	-2.25315	0.346423	-6.50405	7.8185e-11	1.83789e-09	6330	SCN4B	Downregulated	UCDvsTCD	ENSG00000177098	Cluster_3
ENSG00000177181	42.1248	1.10442	0.300906	3.6703	0.000242261	0.00117369	284716	RIMKLA	Upregulated	UCDvsCTRL	ENSG00000177181	Cluster_1
ENSG00000177575	294.227	-1.23463	0.258515	-4.77586	1.78941e-06	1.43167e-05	9332	CD163	Downregulated	UCDvsCTRL	ENSG00000177575	Cluster_3
ENSG00000177575	294.227	-1.00989	0.251077	-4.02223	5.76502e-05	0.000380339	9332	CD163	Downregulated	UCDvsTCD	ENSG00000177575	Cluster_3
ENSG00000177590	4.73276	-2.41244	0.775344	-3.11144	0.00186178	0.00711728	474345	GIMAP3P	Downregulated	UCDvsCTRL	ENSG00000177590	Cluster_3
ENSG00000177675	351.591	-1.4403	0.266131	-5.412	6.23241e-08	6.7737e-07	283316	CD163L1	Downregulated	UCDvsCTRL	ENSG00000177675	Cluster_3
ENSG00000177675	351.591	-1.10058	0.258473	-4.258	2.06261e-05	0.000151539	283316	CD163L1	Downregulated	UCDvsTCD	ENSG00000177675	Cluster_3
ENSG00000177706	320.326	-1.10946	0.136641	-8.11952	4.68035e-16	3.02643e-14	56975	FAM20C	Downregulated	UCDvsTCD	ENSG00000177706	Cluster_4
ENSG00000177984	70.2259	-1.77615	0.416022	-4.26937	1.96028e-05	0.000124171	389812	LCN15	Downregulated	UCDvsCTRL	ENSG00000177984	Cluster_4
ENSG00000177984	70.2259	-2.17273	0.403725	-5.3817	7.37867e-08	9.2112e-07	389812	LCN15	Downregulated	UCDvsTCD	ENSG00000177984	Cluster_4
ENSG00000177992	9.37965	-2.04656	0.610734	-3.35098	0.000805263	0.00385481	286234	SPATA31E1	Downregulated	UCDvsTCD	ENSG00000177992	Cluster_4
ENSG00000177992	9.37965	-2.11592	0.628698	-3.36555	0.000763901	0.00326422	286234	SPATA31E1	Downregulated	UCDvsCTRL	ENSG00000177992	Cluster_4
ENSG00000178038	717.194	-1.00332	0.15826	-6.33968	2.30245e-10	4.96274e-09	259173	ALS2CL	Downregulated	UCDvsTCD	ENSG00000178038	Cluster_4
ENSG00000178038	717.194	-1.32426	0.162931	-8.12775	4.37314e-16	1.95722e-14	259173	ALS2CL	Downregulated	UCDvsCTRL	ENSG00000178038	Cluster_4
ENSG00000178162	31.2529	-1.42573	0.456668	-3.12202	0.00179616	0.0069076	NA	NA	Downregulated	UCDvsCTRL	ENSG00000178162	Cluster_3
ENSG00000178538	91.9732	1.31786	0.232321	5.67257	1.40672e-08	2.07446e-07	767	CA8	Upregulated	UCDvsTCD	ENSG00000178538	Cluster_1
ENSG00000178538	91.9732	1.39227	0.239546	5.81213	6.16846e-09	7.8927e-08	767	CA8	Upregulated	UCDvsCTRL	ENSG00000178538	Cluster_1
ENSG00000178773	50.982	1.19699	0.287901	4.15764	3.21549e-05	0.00022434	27132	CPNE7	Upregulated	UCDvsTCD	ENSG00000178773	Cluster_1
ENSG00000178795	10.1629	2.42211	0.548288	4.41758	9.98105e-06	7.85682e-05	220032	GDPD4	Upregulated	UCDvsTCD	ENSG00000178795	Cluster_2
ENSG00000178803	119.284	-3.32297	0.377869	-8.79398	1.44357e-18	9.33448e-17	646023	ADORA2A-AS1	Downregulated	UCDvsCTRL	ENSG00000178803	Cluster_4
ENSG00000178803	119.284	-3.31416	0.367171	-9.02621	1.77728e-19	2.27692e-17	646023	ADORA2A-AS1	Downregulated	UCDvsTCD	ENSG00000178803	Cluster_4
ENSG00000178821	26.5449	-1.42244	0.337338	-4.21665	2.47955e-05	0.000153274	339456	TMEM52	Downregulated	UCDvsCTRL	ENSG00000178821	Cluster_4
ENSG00000178821	26.5449	-1.58197	0.327304	-4.83334	1.3426e-06	1.29509e-05	339456	TMEM52	Downregulated	UCDvsTCD	ENSG00000178821	Cluster_4
ENSG00000178828	724.51	-1.10497	0.156379	-7.06595	1.59519e-12	5.378e-11	54546	RNF186	Downregulated	UCDvsTCD	ENSG00000178828	Cluster_4
ENSG00000178860	14.4351	2.50023	0.587566	4.25524	2.08823e-05	0.000131459	9242	MSC	Upregulated	UCDvsCTRL	ENSG00000178860	Cluster_2
ENSG00000178860	14.4351	2.28171	0.568262	4.01524	5.93858e-05	0.000390533	9242	MSC	Upregulated	UCDvsTCD	ENSG00000178860	Cluster_2
ENSG00000178878	62.2045	1.768	0.285254	6.19797	5.71944e-10	1.13105e-08	81575	APOLD1	Upregulated	UCDvsTCD	ENSG00000178878	Cluster_1
ENSG00000178878	62.2045	1.69907	0.293782	5.78344	7.31879e-09	9.27142e-08	81575	APOLD1	Upregulated	UCDvsCTRL	ENSG00000178878	Cluster_1
ENSG00000178999	135.2	2.2327	0.262016	8.52123	1.57868e-17	8.93915e-16	9212	AURKB	Upregulated	UCDvsCTRL	ENSG00000178999	Cluster_1
ENSG00000178999	135.2	2.02816	0.253887	7.98846	1.36632e-15	8.26162e-14	9212	AURKB	Upregulated	UCDvsTCD	ENSG00000178999	Cluster_1
ENSG00000179023	102.462	-1.12192	0.308999	-3.63081	0.000282533	0.00133997	127707	KLHDC7A	Downregulated	UCDvsCTRL	ENSG00000179023	Cluster_3
ENSG00000179041	114.185	1.11924	0.214418	5.2199	1.7902e-07	1.77017e-06	23212	RRS1	Upregulated	UCDvsCTRL	ENSG00000179041	Cluster_1
ENSG00000179168	51.1061	-1.3866	0.252729	-5.4865	4.09986e-08	4.60993e-07	199720	GGN	Downregulated	UCDvsCTRL	ENSG00000179168	Cluster_4
ENSG00000179168	51.1061	-1.07347	0.246243	-4.3594	1.30418e-05	0.000100274	199720	GGN	Downregulated	UCDvsTCD	ENSG00000179168	Cluster_4
ENSG00000179639	23.4028	-1.9097	0.460756	-4.14471	3.40242e-05	0.00020351	2205	FCER1A	Downregulated	UCDvsCTRL	ENSG00000179639	Cluster_3
ENSG00000179750	54.9574	1.30006	0.253008	5.1384	2.77089e-07	2.63318e-06	9582	APOBEC3B	Upregulated	UCDvsCTRL	ENSG00000179750	Cluster_1
ENSG00000179774	4.63141	-2.9061	0.7922	-3.66839	0.00024408	0.0011811	220202	ATOH7	Downregulated	UCDvsCTRL	ENSG00000179774	Cluster_4
ENSG00000179841	724.449	1.28987	0.210026	6.14145	8.17709e-10	1.23427e-08	9495	AKAP5	Upregulated	UCDvsCTRL	ENSG00000179841	Cluster_2
ENSG00000179909	105.447	-1.04432	0.296883	-3.51761	0.000435459	0.00196782	7710	ZNF154	Downregulated	UCDvsCTRL	ENSG00000179909	Cluster_3
ENSG00000179914	7530.86	1.53564	0.254107	6.04329	1.51007e-09	2.1661e-08	55600	ITLN1	Upregulated	UCDvsCTRL	ENSG00000179914	Cluster_1
ENSG00000179914	7530.86	1.63553	0.246689	6.6299	3.35905e-11	8.57458e-10	55600	ITLN1	Upregulated	UCDvsTCD	ENSG00000179914	Cluster_1
ENSG00000179981	946.131	-1.06047	0.111844	-9.48172	2.50124e-21	2.61584e-19	10194	TSHZ1	Downregulated	UCDvsCTRL	ENSG00000179981	Cluster_4
ENSG00000179981	946.131	-1.08714	0.108593	-10.0111	1.36275e-23	4.57929e-21	10194	TSHZ1	Downregulated	UCDvsTCD	ENSG00000179981	Cluster_4
ENSG00000180089	54.4922	-1.20266	0.259008	-4.64334	3.42828e-06	2.56564e-05	255043	TMEM86B	Downregulated	UCDvsCTRL	ENSG00000180089	Cluster_4
ENSG00000180198	549.865	1.05727	0.120818	8.75091	2.11634e-18	2.23613e-16	1104	RCC1	Upregulated	UCDvsTCD	ENSG00000180198	Cluster_1
ENSG00000180251	6.36192	3.07668	0.8533	3.60562	0.000311406	0.00145845	389015	SLC9A4	Upregulated	UCDvsCTRL	ENSG00000180251	Cluster_2
ENSG00000180251	6.36192	3.54538	0.835793	4.24193	2.21603e-05	0.000161136	389015	SLC9A4	Upregulated	UCDvsTCD	ENSG00000180251	Cluster_2
ENSG00000180316	19.7887	-1.35674	0.341444	-3.97354	7.08137e-05	0.000394333	285848	PNPLA1	Downregulated	UCDvsCTRL	ENSG00000180316	Cluster_4
ENSG00000180316	19.7887	-1.45924	0.331494	-4.40202	1.07249e-05	8.38124e-05	285848	PNPLA1	Downregulated	UCDvsTCD	ENSG00000180316	Cluster_4
ENSG00000180347	164.42	-1.08447	0.259717	-4.1756	2.97203e-05	0.000179813	223075	ITPRID1	Downregulated	UCDvsCTRL	ENSG00000180347	Cluster_3
ENSG00000180537	10.8168	3.1532	0.691217	4.56181	5.07143e-06	3.66682e-05	221687	RNF182	Upregulated	UCDvsCTRL	ENSG00000180537	Cluster_1
ENSG00000180537	10.8168	2.44054	0.661444	3.68972	0.000224505	0.00127105	221687	RNF182	Upregulated	UCDvsTCD	ENSG00000180537	Cluster_1
ENSG00000180543	18.7166	1.0253	0.324623	3.15844	0.00158615	0.00696955	85453	TSPYL5	Upregulated	UCDvsTCD	ENSG00000180543	Cluster_2
ENSG00000180638	32.4753	-1.23156	0.300777	-4.09459	4.22909e-05	0.000286572	146802	SLC47A2	Downregulated	UCDvsTCD	ENSG00000180638	Cluster_4
ENSG00000180658	6.18048	-1.82066	0.538959	-3.3781	0.000729887	0.00355036	79541	OR2A4	Downregulated	UCDvsTCD	ENSG00000180658	Cluster_4
ENSG00000180767	24.9388	-1.77299	0.415986	-4.26213	2.02484e-05	0.000149031	166012	CHST13	Downregulated	UCDvsTCD	ENSG00000180767	Cluster_4
ENSG00000180767	24.9388	-2.10356	0.42673	-4.92948	8.245e-07	7.06289e-06	166012	CHST13	Downregulated	UCDvsCTRL	ENSG00000180767	Cluster_4
ENSG00000180785	3.94635	3.60154	0.960997	3.74771	0.000178455	0.000893715	143503	OR51E1	Upregulated	UCDvsCTRL	ENSG00000180785	Cluster_1
ENSG00000180785	3.94635	3.26348	0.930206	3.50835	0.000450901	0.00233575	143503	OR51E1	Upregulated	UCDvsTCD	ENSG00000180785	Cluster_1
ENSG00000180999	8.52021	-2.28881	0.670116	-3.41555	0.000636539	0.00315774	92346	C1orf105	Downregulated	UCDvsTCD	ENSG00000180999	Cluster_4
ENSG00000181016	99.8311	-1.04543	0.250528	-4.17291	3.00737e-05	0.000210897	286006	LSMEM1	Downregulated	UCDvsTCD	ENSG00000181016	Cluster_4
ENSG00000181036	425.234	1.36358	0.251215	5.42793	5.70108e-08	6.24256e-07	343413	FCRL6	Upregulated	UCDvsCTRL	ENSG00000181036	Cluster_2
ENSG00000181036	425.234	1.49565	0.253268	5.90541	3.51769e-09	2.5252e-06	343413	FCRL6	Upregulated	TCDvsCTRL	ENSG00000181036	Cluster_2
ENSG00000181045	133.387	-1.015	0.150471	-6.74548	1.52518e-11	3.23299e-10	284129	SLC26A11	Downregulated	UCDvsCTRL	ENSG00000181045	Cluster_4
ENSG00000181215	12.5307	2.54927	0.488727	5.21614	1.82686e-07	1.80206e-06	389197	C4orf50	Upregulated	UCDvsCTRL	ENSG00000181215	Cluster_2
ENSG00000181264	18.6964	-1.41851	0.439619	-3.22667	0.0012524	0.00502777	219902	TLCD5	Downregulated	UCDvsCTRL	ENSG00000181264	Cluster_3
ENSG00000181291	107.659	-2.61316	0.364764	-7.16398	7.83658e-13	2.08345e-11	124842	TMEM132E	Downregulated	UCDvsCTRL	ENSG00000181291	Cluster_4
ENSG00000181291	107.659	-2.25277	0.354511	-6.3546	2.08963e-10	4.54256e-09	124842	TMEM132E	Downregulated	UCDvsTCD	ENSG00000181291	Cluster_4
ENSG00000181458	8.51575	2.40664	0.630131	3.81927	0.000133848	0.000693008	55076	TMEM45A	Upregulated	UCDvsCTRL	ENSG00000181458	Cluster_1
ENSG00000181577	15.0859	1.76857	0.538467	3.28445	0.00102182	0.00421688	221416	C6orf223	Upregulated	UCDvsCTRL	ENSG00000181577	Cluster_2
ENSG00000181634	513.865	-1.47487	0.243393	-6.05963	1.36437e-09	2.50599e-08	9966	TNFSF15	Downregulated	UCDvsTCD	ENSG00000181634	Cluster_4
ENSG00000181634	513.865	-1.9424	0.250605	-7.75086	9.12752e-15	3.34697e-13	9966	TNFSF15	Downregulated	UCDvsCTRL	ENSG00000181634	Cluster_4
ENSG00000181847	780.552	1.20405	0.207448	5.80409	6.47165e-09	8.26517e-08	201633	TIGIT	Upregulated	UCDvsCTRL	ENSG00000181847	Cluster_2
ENSG00000181847	780.552	1.28813	0.209149	6.15892	7.32441e-10	6.13419e-07	201633	TIGIT	Upregulated	TCDvsCTRL	ENSG00000181847	Cluster_2
ENSG00000181938	67.1986	1.24638	0.230588	5.40519	6.47381e-08	7.02489e-07	64785	GINS3	Upregulated	UCDvsCTRL	ENSG00000181938	Cluster_1
ENSG00000181938	67.1986	1.08701	0.223298	4.86799	1.12741e-06	1.10634e-05	64785	GINS3	Upregulated	UCDvsTCD	ENSG00000181938	Cluster_1
ENSG00000181982	128.675	1.06001	0.183224	5.78531	7.23803e-09	9.18102e-08	91050	CCDC149	Upregulated	UCDvsCTRL	ENSG00000181982	Cluster_1
ENSG00000182010	137.093	2.24559	0.21392	10.4973	8.88683e-26	2.00178e-23	219790	RTKN2	Upregulated	UCDvsCTRL	ENSG00000182010	Cluster_2
ENSG00000182010	137.093	1.30888	0.216398	6.04847	1.46229e-09	1.17568e-06	219790	RTKN2	Upregulated	TCDvsCTRL	ENSG00000182010	Cluster_2
ENSG00000182040	8.58946	-1.66647	0.520542	-3.20141	0.00136754	0.00611517	124590	USH1G	Downregulated	UCDvsTCD	ENSG00000182040	Cluster_4
ENSG00000182054	2321.86	1.57209	0.119757	13.1273	2.29805e-39	3.62349e-36	3418	IDH2	Upregulated	UCDvsCTRL	ENSG00000182054	Cluster_1
ENSG00000182054	2321.86	1.1896	0.116194	10.2381	1.33803e-24	5.59735e-22	3418	IDH2	Upregulated	UCDvsTCD	ENSG00000182054	Cluster_1
ENSG00000182156	2133.17	-1.41233	0.304816	-4.63338	3.5975e-06	3.15479e-05	339221	ENPP7	Downregulated	UCDvsTCD	ENSG00000182156	Cluster_4
ENSG00000182156	2133.17	-1.34166	0.313981	-4.27307	1.92798e-05	0.000122352	339221	ENPP7	Downregulated	UCDvsCTRL	ENSG00000182156	Cluster_4
ENSG00000182240	475.429	1.26473	0.144938	8.72598	2.63884e-18	2.73187e-16	25825	BACE2	Upregulated	UCDvsTCD	ENSG00000182240	Cluster_1
ENSG00000182240	475.429	1.12847	0.149244	7.56123	3.9928e-14	1.31161e-12	25825	BACE2	Upregulated	UCDvsCTRL	ENSG00000182240	Cluster_1
ENSG00000182253	80.9973	-1.016	0.254864	-3.98646	6.70676e-05	0.000434224	23336	SYNM	Downregulated	UCDvsTCD	ENSG00000182253	Cluster_4
ENSG00000182272	157.219	-1.20327	0.230774	-5.21407	1.84737e-07	1.81967e-06	338707	B4GALNT4	Downregulated	UCDvsCTRL	ENSG00000182272	Cluster_3
ENSG00000182326	28.9511	-1.44892	0.386607	-3.74779	0.000178401	0.000893664	716	C1S	Downregulated	UCDvsCTRL	ENSG00000182326	Cluster_3
ENSG00000182352	6.99166	3.56387	0.78941	4.5146	6.34354e-06	5.21998e-05	146723	CD300LD-AS1	Upregulated	UCDvsTCD	ENSG00000182352	Cluster_1
ENSG00000182352	6.99166	2.74302	0.80193	3.42053	0.000624996	0.00272173	146723	CD300LD-AS1	Upregulated	UCDvsCTRL	ENSG00000182352	Cluster_1
ENSG00000182481	765.452	1.74067	0.151295	11.5051	1.24354e-30	6.88921e-28	3838	KPNA2	Upregulated	UCDvsCTRL	ENSG00000182481	Cluster_1
ENSG00000182481	765.452	1.43506	0.146728	9.78041	1.36656e-22	3.45824e-20	3838	KPNA2	Upregulated	UCDvsTCD	ENSG00000182481	Cluster_1
ENSG00000182489	27.6172	-2.16961	0.456012	-4.75779	1.95728e-06	1.55205e-05	402415	XKRX	Downregulated	UCDvsCTRL	ENSG00000182489	Cluster_4
ENSG00000182489	27.6172	-2.12518	0.44316	-4.79552	1.62251e-06	1.53405e-05	402415	XKRX	Downregulated	UCDvsTCD	ENSG00000182489	Cluster_4
ENSG00000182551	1951.45	-1.05037	0.132251	-7.94224	1.98568e-15	8.07588e-14	55256	ADI1	Downregulated	UCDvsCTRL	ENSG00000182551	Cluster_4
ENSG00000182557	56.1512	-1.13107	0.266186	-4.24916	2.14576e-05	0.000134507	201305	SPNS3	Downregulated	UCDvsCTRL	ENSG00000182557	Cluster_3
ENSG00000182578	426.391	-1.94323	0.235534	-8.25029	1.58014e-16	7.62109e-15	1436	CSF1R	Downregulated	UCDvsCTRL	ENSG00000182578	Cluster_3
ENSG00000182578	426.391	-1.32346	0.228827	-5.78366	7.30922e-09	1.14109e-07	1436	CSF1R	Downregulated	UCDvsTCD	ENSG00000182578	Cluster_3
ENSG00000182580	165.181	2.22798	0.288062	7.73437	1.03915e-14	3.77e-13	2049	EPHB3	Upregulated	UCDvsCTRL	ENSG00000182580	Cluster_1
ENSG00000182580	165.181	2.4154	0.279786	8.63303	5.975e-18	5.64403e-16	2049	EPHB3	Upregulated	UCDvsTCD	ENSG00000182580	Cluster_1
ENSG00000182600	115.628	1.40768	0.204391	6.8872	5.6902e-12	1.6904e-10	389084	SNORC	Upregulated	UCDvsTCD	ENSG00000182600	Cluster_1
ENSG00000182600	115.628	1.16535	0.210184	5.54445	2.94877e-08	3.40145e-07	389084	SNORC	Upregulated	UCDvsCTRL	ENSG00000182600	Cluster_1
ENSG00000182636	91.4851	-1.16514	0.30467	-3.82427	0.00013116	0.000680982	4692	NDN	Downregulated	UCDvsCTRL	ENSG00000182636	Cluster_4
ENSG00000182646	12.495	1.54853	0.481635	3.21515	0.00130375	0.00587603	NA	NA	Upregulated	UCDvsTCD	ENSG00000182646	Cluster_2
ENSG00000182646	12.495	1.73903	0.497898	3.49274	0.000478098	0.00214209	NA	NA	Upregulated	UCDvsCTRL	ENSG00000182646	Cluster_2
ENSG00000182749	789.729	-1.46701	0.162691	-9.01719	1.92973e-19	1.428e-17	164091	PAQR7	Downregulated	UCDvsCTRL	ENSG00000182749	Cluster_4
ENSG00000182749	789.729	-1.46817	0.157964	-9.29432	1.48147e-20	2.35405e-18	164091	PAQR7	Downregulated	UCDvsTCD	ENSG00000182749	Cluster_4
ENSG00000182853	56.0313	-1.16639	0.283742	-4.11074	3.944e-05	0.000269121	284013	VMO1	Downregulated	UCDvsTCD	ENSG00000182853	Cluster_4
ENSG00000182853	56.0313	-1.52116	0.291604	-5.21654	1.823e-07	1.79913e-06	284013	VMO1	Downregulated	UCDvsCTRL	ENSG00000182853	Cluster_4
ENSG00000182871	197.636	-1.3788	0.235486	-5.85513	4.76642e-09	6.24294e-08	80781	COL18A1	Downregulated	UCDvsCTRL	ENSG00000182871	Cluster_3
ENSG00000182885	125.302	-1.40343	0.280061	-5.01115	5.41055e-07	4.82617e-06	222487	ADGRG3	Downregulated	UCDvsCTRL	ENSG00000182885	Cluster_3
ENSG00000182885	125.302	-1.37086	0.282441	-4.85361	1.21231e-06	0.000609187	222487	ADGRG3	Downregulated	TCDvsCTRL	ENSG00000182885	Cluster_3
ENSG00000182912	6.36736	2.55908	0.733101	3.49076	0.000481643	0.00247499	NA	NA	Upregulated	UCDvsTCD	ENSG00000182912	Cluster_1
ENSG00000182938	2075.9	-1.17225	0.178541	-6.56576	5.17688e-11	9.88596e-10	347741	OTOP3	Downregulated	UCDvsCTRL	ENSG00000182938	Cluster_4
ENSG00000182938	2075.9	-1.19243	0.173333	-6.87937	6.0116e-12	1.77303e-10	347741	OTOP3	Downregulated	UCDvsTCD	ENSG00000182938	Cluster_4
ENSG00000183010	158.26	2.31158	0.281435	8.21355	2.14744e-16	1.00498e-14	5831	PYCR1	Upregulated	UCDvsCTRL	ENSG00000183010	Cluster_1
ENSG00000183010	158.26	1.85264	0.272459	6.79968	1.0485e-11	2.95629e-10	5831	PYCR1	Upregulated	UCDvsTCD	ENSG00000183010	Cluster_1
ENSG00000183034	34.6319	-2.64583	0.398259	-6.64349	3.06343e-11	6.15026e-10	92736	OTOP2	Downregulated	UCDvsCTRL	ENSG00000183034	Cluster_4
ENSG00000183034	34.6319	-2.73911	0.387071	-7.0765	1.4784e-12	5.00069e-11	92736	OTOP2	Downregulated	UCDvsTCD	ENSG00000183034	Cluster_4
ENSG00000183117	45.7421	-1.2947	0.394019	-3.28588	0.00101665	0.00470839	64478	CSMD1	Downregulated	UCDvsTCD	ENSG00000183117	Cluster_3
ENSG00000183117	45.7421	-2.09512	0.40462	-5.17799	2.24288e-07	2.17168e-06	64478	CSMD1	Downregulated	UCDvsCTRL	ENSG00000183117	Cluster_3
ENSG00000183160	3.78854	-3.95448	0.914699	-4.32326	1.53742e-05	0.000100108	338773	TMEM119	Downregulated	UCDvsCTRL	ENSG00000183160	Cluster_3
ENSG00000183476	224.568	-1.19004	0.261418	-4.55223	5.30799e-06	3.82437e-05	646892	SH2D7	Downregulated	UCDvsCTRL	ENSG00000183476	Cluster_3
ENSG00000183607	36.1279	3.97414	0.72313	5.49576	3.89039e-08	5.14486e-07	200504	GKN2	Upregulated	UCDvsTCD	ENSG00000183607	Cluster_2
ENSG00000183607	36.1279	3.94301	0.744699	5.29477	1.19165e-07	1.22746e-06	200504	GKN2	Upregulated	UCDvsCTRL	ENSG00000183607	Cluster_2
ENSG00000183684	378.681	1.06325	0.12914	8.23336	1.82036e-16	8.67761e-15	10189	ALYREF	Upregulated	UCDvsCTRL	ENSG00000183684	Cluster_1
ENSG00000183688	336.69	-1.0069	0.197901	-5.08792	3.62011e-07	3.35465e-06	359845	RFLNB	Downregulated	UCDvsCTRL	ENSG00000183688	Cluster_3
ENSG00000183690	11.3521	1.4989	0.482918	3.10385	0.00191023	0.00822429	80258	EFHC2	Upregulated	UCDvsTCD	ENSG00000183690	Cluster_1
ENSG00000183734	30.792	1.46182	0.355877	4.10765	3.99703e-05	0.000272106	430	ASCL2	Upregulated	UCDvsTCD	ENSG00000183734	Cluster_1
ENSG00000183748	36.5095	-1.20234	0.332832	-3.61245	0.000303323	0.00142571	NA	NA	Downregulated	UCDvsCTRL	ENSG00000183748	Cluster_3
ENSG00000183748	36.5095	-1.23157	0.323247	-3.80999	0.00013897	0.000832194	NA	NA	Downregulated	UCDvsTCD	ENSG00000183748	Cluster_3
ENSG00000183765	154.74	1.26011	0.197809	6.37032	1.88635e-10	3.25748e-09	11200	CHEK2	Upregulated	UCDvsCTRL	ENSG00000183765	Cluster_1
ENSG00000183765	154.74	1.27483	0.192014	6.63923	3.15315e-11	8.10619e-10	11200	CHEK2	Upregulated	UCDvsTCD	ENSG00000183765	Cluster_1
ENSG00000183813	19.1466	2.01215	0.511911	3.93067	8.47096e-05	0.000534599	1233	CCR4	Upregulated	UCDvsTCD	ENSG00000183813	Cluster_2
ENSG00000183813	19.1466	1.69123	0.525538	3.2181	0.00129044	0.00515623	1233	CCR4	Upregulated	UCDvsCTRL	ENSG00000183813	Cluster_2
ENSG00000183856	447.543	2.13149	0.237127	8.98879	2.4997e-19	3.04994e-17	128239	IQGAP3	Upregulated	UCDvsTCD	ENSG00000183856	Cluster_1
ENSG00000183856	447.543	2.20494	0.244342	9.024	1.81347e-19	1.35666e-17	128239	IQGAP3	Upregulated	UCDvsCTRL	ENSG00000183856	Cluster_1
ENSG00000183878	205.941	1.15542	0.204729	5.64364	1.66491e-08	2.40823e-07	7404	UTY	Upregulated	UCDvsTCD	ENSG00000183878	Cluster_3
ENSG00000183878	205.941	-4.54511	0.205851	-22.0796	4.96423e-108	1.4856e-104	7404	UTY	Downregulated	TCDvsCTRL	ENSG00000183878	Cluster_3
ENSG00000183878	205.941	-3.3897	0.182896	-18.5335	1.10847e-76	3.24593e-73	7404	UTY	Downregulated	UCDvsCTRL	ENSG00000183878	Cluster_3
ENSG00000184060	72.4014	-1.05536	0.254267	-4.15062	3.31582e-05	0.000198678	55803	ADAP2	Downregulated	UCDvsCTRL	ENSG00000184060	Cluster_3
ENSG00000184163	227.236	-1.32599	0.202883	-6.53573	6.33012e-11	1.52116e-09	388581	C1QTNF12	Downregulated	UCDvsTCD	ENSG00000184163	Cluster_4
ENSG00000184163	227.236	-1.38508	0.208877	-6.63107	3.33269e-11	6.63881e-10	388581	C1QTNF12	Downregulated	UCDvsCTRL	ENSG00000184163	Cluster_4
ENSG00000184292	23.5553	1.90581	0.548862	3.47229	0.000516036	0.00229402	4070	TACSTD2	Upregulated	UCDvsCTRL	ENSG00000184292	Cluster_2
ENSG00000184292	23.5553	2.62384	0.536636	4.88943	1.01128e-06	1.00238e-05	4070	TACSTD2	Upregulated	UCDvsTCD	ENSG00000184292	Cluster_2
ENSG00000184304	108.754	-2.02431	0.287675	-7.03681	1.96692e-12	4.88701e-11	5587	PRKD1	Downregulated	UCDvsCTRL	ENSG00000184304	Cluster_4
ENSG00000184304	108.754	-2.02139	0.279423	-7.23415	4.68454e-13	1.75546e-11	5587	PRKD1	Downregulated	UCDvsTCD	ENSG00000184304	Cluster_4
ENSG00000184347	31.3902	-1.31882	0.334504	-3.94263	8.0594e-05	0.000511143	6586	SLIT3	Downregulated	UCDvsTCD	ENSG00000184347	Cluster_4
ENSG00000184347	31.3902	-1.44391	0.344037	-4.19696	2.70516e-05	0.000165425	6586	SLIT3	Downregulated	UCDvsCTRL	ENSG00000184347	Cluster_4
ENSG00000184441	22.0777	-1.10414	0.293649	-3.76006	0.000169871	0.000991181	NA	NA	Downregulated	UCDvsTCD	ENSG00000184441	Cluster_3
ENSG00000184445	441.972	1.05549	0.107543	9.81465	9.73711e-23	1.28644e-20	9735	KNTC1	Upregulated	UCDvsCTRL	ENSG00000184445	Cluster_1
ENSG00000184489	43.0027	-1.95773	0.378054	-5.17844	2.23746e-07	2.16746e-06	11156	PTP4A3	Downregulated	UCDvsCTRL	ENSG00000184489	Cluster_3
ENSG00000184524	10.1518	1.46597	0.487318	3.00824	0.00262769	0.00955008	51286	CEND1	Upregulated	UCDvsCTRL	ENSG00000184524	Cluster_2
ENSG00000184530	68.156	2.59657	0.688261	3.77265	0.000161523	0.00094814	352999	C6orf58	Upregulated	UCDvsTCD	ENSG00000184530	Cluster_1
ENSG00000184557	76.9736	2.07088	0.304232	6.80693	9.97042e-12	2.82284e-10	9021	SOCS3	Upregulated	UCDvsTCD	ENSG00000184557	Cluster_2
ENSG00000184557	76.9736	1.51916	0.312053	4.86829	1.12567e-06	9.39491e-06	9021	SOCS3	Upregulated	UCDvsCTRL	ENSG00000184557	Cluster_2
ENSG00000184613	903.472	-1.35024	0.184819	-7.30574	2.75752e-13	1.0933e-11	4753	NELL2	Downregulated	UCDvsTCD	ENSG00000184613	Cluster_4
[truncated: 913 more rows]

## Sheet: All_tested_genes
ENSEMBL	baseMean	log2FoldChange	lfcSE	stat	pvalue	padj	ENTREZID	SYMBOL	Direction	Comparison
ENSG00000175445	233.427	7.34347	0.632831	11.6042	3.9256e-31	1.00584e-27	4023	LPL	Upregulated	UCDvsTCD
ENSG00000175445	233.427	7.12779	0.650014	10.9656	5.59335e-28	1.81988e-25	4023	LPL	Upregulated	UCDvsCTRL
ENSG00000213886	3.41297	7.04989	1.04372	6.75456	1.43271e-11	3.04643e-10	10537	UBD	Upregulated	UCDvsCTRL
ENSG00000211670	5.8063	7.01711	1.4584	4.81152	1.49789e-06	1.21695e-05	28804	IGLV3-9	Upregulated	UCDvsCTRL
ENSG00000211976	5.07889	6.50057	0.999544	6.50354	7.84541e-11	1.45666e-09	28409	IGHV3-73	Upregulated	UCDvsCTRL
ENSG00000169605	99.1733	6.39851	1.20491	5.31036	1.09411e-07	1.31076e-06	56287	GKN1	Upregulated	UCDvsTCD
ENSG00000232216	25.0666	5.85964	0.83267	7.03716	1.96193e-12	4.88055e-11	28426	IGHV3-43	Upregulated	UCDvsCTRL
ENSG00000243264	3.38188	5.66131	1.33372	4.24475	2.18833e-05	0.000136924	28882	IGKV2D-29	Upregulated	UCDvsCTRL
ENSG00000213886	3.41297	5.53702	0.999866	5.53776	3.06356e-08	4.14438e-07	10537	UBD	Upregulated	UCDvsTCD
ENSG00000169248	114.958	5.39928	0.664951	8.11982	4.66861e-16	2.07586e-14	6373	CXCL11	Upregulated	UCDvsCTRL
ENSG00000211951	4.23456	5.35463	1.68498	3.17785	0.00148371	0.0065758	28455	IGHV2-26	Upregulated	UCDvsTCD
ENSG00000077274	15.6957	5.25951	0.821029	6.406	1.49385e-10	2.62616e-09	827	CAPN6	Upregulated	UCDvsCTRL
ENSG00000196990	6.8517	5.18503	0.928008	5.58727	2.30662e-08	2.71263e-07	642968	FAM163B	Upregulated	UCDvsCTRL
ENSG00000163735	9.31014	5.17578	0.873999	5.92195	3.18145e-09	5.34974e-08	6374	CXCL5	Upregulated	UCDvsTCD
ENSG00000215182	254.961	5.14122	0.841307	6.11099	9.90161e-10	1.87755e-08	4586	MUC5AC	Upregulated	UCDvsTCD
ENSG00000211637	5.07119	5.0267	1.09437	4.59323	4.36431e-06	3.21443e-05	28784	IGLV4-69	Upregulated	UCDvsCTRL
ENSG00000215182	254.961	4.92106	0.865215	5.68767	1.28783e-08	1.56572e-07	4586	MUC5AC	Upregulated	UCDvsCTRL
ENSG00000211973	30.9278	4.9143	0.785736	6.25439	3.99066e-10	6.41092e-09	28461	IGHV1-69	Upregulated	UCDvsCTRL
ENSG00000237988	53.4724	4.88286	0.754846	6.46869	9.88581e-11	1.80124e-09	NA	NA	Upregulated	UCDvsCTRL
ENSG00000211976	5.07889	4.86798	0.947458	5.13794	2.77774e-07	3.09278e-06	28409	IGHV3-73	Upregulated	UCDvsTCD
ENSG00000169605	99.1733	4.82268	1.22945	3.92264	8.75847e-05	0.000477222	56287	GKN1	Upregulated	UCDvsCTRL
ENSG00000238133	30.0158	4.80799	0.652626	7.36714	1.74327e-13	5.15635e-12	339751	MAP3K20-AS1	Upregulated	UCDvsCTRL
ENSG00000168631	298.744	4.79846	0.689202	6.96235	3.34654e-12	1.0505e-10	135656	MUCL3	Upregulated	UCDvsTCD
ENSG00000066405	137.152	4.7079	0.616545	7.63594	2.24183e-14	1.07367e-12	51208	CLDN18	Upregulated	UCDvsTCD
ENSG00000224298	3.77955	4.55682	0.944433	4.82493	1.40051e-06	NA	NA	NA	Upregulated	TCDvsCTRL
ENSG00000166106	43.9818	4.48087	0.540614	8.28848	1.14706e-16	5.61156e-15	170689	ADAMTS15	Upregulated	UCDvsCTRL
ENSG00000196990	6.8517	4.47747	0.937406	4.77644	1.78425e-06	0.000853891	642968	FAM163B	Upregulated	TCDvsCTRL
ENSG00000156234	12.3386	4.45828	0.793977	5.61512	1.96425e-08	2.78637e-07	10563	CXCL13	Upregulated	UCDvsTCD
ENSG00000243290	14.0465	4.38468	0.784873	5.58648	2.31718e-08	2.72349e-07	28940	IGKV1-12	Upregulated	UCDvsCTRL
ENSG00000211685	5.90974	4.3626	1.09492	3.9844	6.76509e-05	0.000437447	28834	IGLC7	Upregulated	UCDvsTCD
ENSG00000163735	9.31014	4.30821	0.884878	4.86871	1.12332e-06	9.37913e-06	6374	CXCL5	Upregulated	UCDvsCTRL
ENSG00000211662	15.8188	4.30366	0.791378	5.43818	5.38279e-08	6.90466e-07	28796	IGLV3-21	Upregulated	UCDvsTCD
ENSG00000211670	5.8063	4.29925	1.39747	3.07645	0.00209479	0.00892517	28804	IGLV3-9	Upregulated	UCDvsTCD
ENSG00000211625	2.99157	4.23076	1.29099	3.27713	0.00104867	0.00431639	28874	IGKV3D-20	Upregulated	UCDvsCTRL
ENSG00000211650	10.2876	4.21022	0.850192	4.95207	7.34266e-07	6.37484e-06	28781	IGLV5-45	Upregulated	UCDvsCTRL
ENSG00000112562	127.895	4.17706	0.449281	9.29722	1.44167e-20	2.32687e-18	64094	SMOC2	Upregulated	UCDvsTCD
ENSG00000228168	2.9945	4.172	0.929697	4.48748	7.20707e-06	5.05926e-05	344697	HNRNPA1P21	Upregulated	UCDvsCTRL
ENSG00000112562	127.895	4.16601	0.463216	8.99367	2.39111e-19	1.72581e-17	64094	SMOC2	Upregulated	UCDvsCTRL
ENSG00000211973	30.9278	4.1518	0.752995	5.51371	3.51345e-08	4.68567e-07	28461	IGHV1-69	Upregulated	UCDvsTCD
ENSG00000169248	114.958	4.14253	0.639555	6.47721	9.34333e-11	2.17636e-09	6373	CXCL11	Upregulated	UCDvsTCD
ENSG00000156234	12.3386	4.12667	0.809983	5.09476	3.49186e-07	3.25051e-06	10563	CXCL13	Upregulated	UCDvsCTRL
ENSG00000049249	79.2924	4.10536	0.445055	9.22439	2.85167e-20	2.47685e-18	3604	TNFRSF9	Upregulated	UCDvsCTRL
ENSG00000211942	6.43171	4.07102	0.956866	4.25453	2.09485e-05	0.000153555	28449	IGHV3-13	Upregulated	UCDvsTCD
ENSG00000232216	25.0666	4.0592	0.774902	5.23834	1.62026e-07	1.88283e-06	28426	IGHV3-43	Upregulated	UCDvsTCD
ENSG00000168631	298.744	4.03129	0.708805	5.68745	1.28951e-08	1.56682e-07	135656	MUCL3	Upregulated	UCDvsCTRL
ENSG00000237807	5.89928	4.02985	0.771513	5.2233	1.75759e-07	2.02513e-06	100507516	LOC100507516	Upregulated	UCDvsTCD
ENSG00000211951	4.23456	3.97472	1.72179	2.30849	0.0209721	0.0564496	28455	IGHV2-26	Upregulated	UCDvsCTRL
ENSG00000183607	36.1279	3.97414	0.72313	5.49576	3.89039e-08	5.14486e-07	200504	GKN2	Upregulated	UCDvsTCD
ENSG00000228168	2.9945	3.9612	0.895243	4.42472	9.65675e-06	7.64263e-05	344697	HNRNPA1P21	Upregulated	UCDvsTCD
ENSG00000183607	36.1279	3.94301	0.744699	5.29477	1.19165e-07	1.22746e-06	200504	GKN2	Upregulated	UCDvsCTRL
ENSG00000006210	30.7141	3.92679	0.613545	6.40017	1.55209e-10	2.71921e-09	6376	CX3CL1	Upregulated	UCDvsCTRL
ENSG00000211663	6.70717	3.88822	0.799421	4.86379	1.15159e-06	1.12674e-05	28797	IGLV3-19	Upregulated	UCDvsTCD
ENSG00000241294	14.6045	3.87281	0.703076	5.50839	3.62139e-08	4.12396e-07	28923	IGKV2-24	Upregulated	UCDvsCTRL
ENSG00000211966	47.2201	3.87179	0.664404	5.82747	5.62756e-09	7.24583e-08	28388	IGHV5-51	Upregulated	UCDvsCTRL
ENSG00000077274	15.6957	3.86075	0.766359	5.03778	4.70953e-07	4.99927e-06	827	CAPN6	Upregulated	UCDvsTCD
ENSG00000066405	137.152	3.84397	0.632371	6.07866	1.21189e-09	1.77692e-08	51208	CLDN18	Upregulated	UCDvsCTRL
ENSG00000188910	5.14121	3.72894	0.879687	4.23894	2.24579e-05	0.00014022	2707	GJB3	Upregulated	UCDvsCTRL
ENSG00000112115	11.0113	3.68336	0.765497	4.81172	1.49638e-06	1.42664e-05	3605	IL17A	Upregulated	UCDvsTCD
ENSG00000238133	30.0158	3.6772	0.618492	5.94542	2.75742e-09	4.718e-08	339751	MAP3K20-AS1	Upregulated	UCDvsTCD
ENSG00000211625	2.99157	3.66859	1.24504	2.94656	0.00321326	0.0129047	28874	IGKV3D-20	Upregulated	UCDvsTCD
ENSG00000134339	5.79029	3.63912	0.837624	4.34458	1.39542e-05	0.000106461	6289	SAA2	Upregulated	UCDvsTCD
ENSG00000243264	3.38188	3.63188	1.27117	2.85712	0.0042751	0.0165061	28882	IGKV2D-29	Upregulated	UCDvsTCD
ENSG00000140274	11.9872	3.62908	1.00538	3.60964	0.00030662	0.00167424	405753	DUOXA2	Upregulated	UCDvsTCD
ENSG00000185499	261.871	3.62797	0.384733	9.42984	4.10711e-21	4.1677e-19	4582	MUC1	Upregulated	UCDvsCTRL
ENSG00000261115	3.84828	3.62478	1.01508	3.57092	0.000355733	0.00190985	100507421	TMEM178B	Upregulated	UCDvsTCD
ENSG00000131746	40.1746	3.60721	0.438874	8.21923	2.04816e-16	9.61649e-15	84951	TNS4	Upregulated	UCDvsCTRL
ENSG00000180785	3.94635	3.60154	0.960997	3.74771	0.000178455	0.000893715	143503	OR51E1	Upregulated	UCDvsCTRL
ENSG00000185499	261.871	3.58303	0.373317	9.59782	8.16528e-22	1.72548e-19	4582	MUC1	Upregulated	UCDvsTCD
ENSG00000245526	7.94081	3.5704	0.835784	4.27192	1.938e-05	0.000122874	645323	LINC00461	Upregulated	UCDvsCTRL
ENSG00000182352	6.99166	3.56387	0.78941	4.5146	6.34354e-06	5.21998e-05	146723	CD300LD-AS1	Upregulated	UCDvsTCD
ENSG00000180251	6.36192	3.54538	0.835793	4.24193	2.21603e-05	0.000161136	389015	SLC9A4	Upregulated	UCDvsTCD
ENSG00000166106	43.9818	3.51211	0.517145	6.79135	1.11087e-11	3.11927e-10	170689	ADAMTS15	Upregulated	UCDvsTCD
ENSG00000254750	56.9027	3.51056	0.452524	7.75773	8.64642e-15	3.17624e-13	NA	NA	Upregulated	UCDvsCTRL
ENSG00000237807	5.89928	3.49003	0.783114	4.45661	8.32656e-06	5.77004e-05	100507516	LOC100507516	Upregulated	UCDvsCTRL
ENSG00000111537	123.575	3.47901	0.409645	8.49274	2.01821e-17	1.13341e-15	3458	IFNG	Upregulated	UCDvsCTRL
ENSG00000211934	16.0073	3.46607	1.01	3.43175	0.000599697	0.00262326	28474	IGHV1-2	Upregulated	UCDvsCTRL
ENSG00000211804	86.1153	3.43347	0.445806	7.70172	1.34248e-14	1.79892e-11	28518	TRDV1	Upregulated	TCDvsCTRL
ENSG00000211964	12.9991	3.42437	0.689304	4.96787	6.76932e-07	5.92222e-06	28424	IGHV3-48	Upregulated	UCDvsCTRL
ENSG00000229950	4.62687	3.41471	1.00439	3.39979	0.000674376	0.0029194	NA	NA	Upregulated	UCDvsCTRL
ENSG00000169174	121.21	3.39605	0.398516	8.52175	1.57158e-17	8.92362e-16	255738	PCSK9	Upregulated	UCDvsCTRL
ENSG00000245526	7.94081	3.39603	0.84256	4.03061	5.56327e-05	0.0131555	645323	LINC00461	Upregulated	TCDvsCTRL
ENSG00000259383	24.923	3.38607	2.48197	1.36427	0.172482	0.771339	NA	NA	Upregulated	TCDvsCTRL
ENSG00000120327	5.82789	3.37697	0.797121	4.23646	2.27075e-05	0.000164415	56122	PCDHB14	Upregulated	UCDvsTCD
ENSG00000225492	29.9479	3.36548	0.51215	6.57128	4.98831e-11	9.54719e-10	400759	GBP1P1	Upregulated	UCDvsCTRL
ENSG00000234106	3.7404	3.33865	0.842771	3.96152	7.44737e-05	0.000411694	111644132	SRP14P2	Upregulated	UCDvsCTRL
ENSG00000198535	39.3887	3.33395	0.431324	7.72957	1.07909e-14	5.4347e-13	145741	C2CD4A	Upregulated	UCDvsTCD
ENSG00000249896	3.94265	3.33029	0.869244	3.83124	0.000127497	0.000663476	NA	NA	Upregulated	UCDvsCTRL
ENSG00000078900	43.1365	3.32298	0.326714	10.1709	2.67455e-24	4.85159e-22	7161	TP73	Upregulated	UCDvsCTRL
ENSG00000211939	4.69561	3.30748	1.20688	2.74053	0.00613402	0.0223768	NA	NA	Upregulated	UCDvsTCD
ENSG00000237988	53.4724	3.30327	0.723999	4.56254	5.05393e-06	4.26143e-05	NA	NA	Upregulated	UCDvsTCD
ENSG00000180785	3.94635	3.26348	0.930206	3.50835	0.000450901	0.00233575	143503	OR51E1	Upregulated	UCDvsTCD
ENSG00000214691	14.2269	3.26182	0.713934	4.5688	4.90531e-06	3.55926e-05	388942	LINC01913	Upregulated	UCDvsCTRL
ENSG00000211663	6.70717	3.26131	0.808564	4.03346	5.49608e-05	0.000313654	28797	IGLV3-19	Upregulated	UCDvsCTRL
ENSG00000122859	37.0557	3.25388	0.449905	7.23238	4.74618e-13	1.30237e-11	50674	NEUROG3	Upregulated	UCDvsCTRL
ENSG00000211934	16.0073	3.25078	0.978317	3.32283	0.000891085	0.00420579	28474	IGHV1-2	Upregulated	UCDvsTCD
ENSG00000016602	3.62329	3.21491	0.967809	3.32185	0.000894238	0.00421672	22802	CLCA4	Upregulated	UCDvsTCD
ENSG00000006210	30.7141	3.21347	0.589444	5.45169	4.98944e-08	6.4323e-07	6376	CX3CL1	Upregulated	UCDvsTCD
ENSG00000269071	9.30363	3.20748	0.658378	4.87179	1.10589e-06	1.08764e-05	NA	NA	Upregulated	UCDvsTCD
ENSG00000242019	9.21728	3.19109	0.856138	3.7273	0.000193539	0.0324477	115653	KIR3DL3	Upregulated	TCDvsCTRL
ENSG00000120949	8.68868	3.1817	0.592716	5.36801	7.9612e-08	8.47733e-07	943	TNFRSF8	Upregulated	UCDvsCTRL
ENSG00000211898	12.7736	3.1756	0.954488	3.32702	0.000877814	0.00415169	3495	IGHD	Upregulated	UCDvsTCD
ENSG00000269071	9.30363	3.16803	0.676865	4.68044	2.86266e-06	2.18218e-05	NA	NA	Upregulated	UCDvsCTRL
ENSG00000100078	7.80207	3.1648	0.779509	4.05999	4.90757e-05	0.000283208	50487	PLA2G3	Upregulated	UCDvsCTRL
ENSG00000170054	7.84763	3.15784	1.39565	2.26263	0.0236583	0.0677587	327657	SERPINA9	Upregulated	UCDvsTCD
ENSG00000180537	10.8168	3.1532	0.691217	4.56181	5.07143e-06	3.66682e-05	221687	RNF182	Upregulated	UCDvsCTRL
ENSG00000115363	5.67377	3.13521	0.811601	3.863	0.000112004	0.00059202	84141	EVA1A	Upregulated	UCDvsCTRL
ENSG00000229807	3012.2	3.12757	0.416476	7.5096	5.93088e-14	7.01239e-11	7503	XIST	Upregulated	TCDvsCTRL
ENSG00000137203	23.1301	3.12395	0.71276	4.38289	1.17115e-05	7.82981e-05	7020	TFAP2A	Upregulated	UCDvsCTRL
ENSG00000087916	57.7648	3.10776	0.463342	6.70727	1.98295e-11	5.2651e-10	NA	NA	Upregulated	UCDvsTCD
ENSG00000211966	47.2201	3.08001	0.640056	4.81209	1.49357e-06	1.42462e-05	28388	IGHV5-51	Upregulated	UCDvsTCD
ENSG00000180251	6.36192	3.07668	0.8533	3.60562	0.000311406	0.00145845	389015	SLC9A4	Upregulated	UCDvsCTRL
ENSG00000217792	3.72847	3.07622	1.04365	2.94755	0.00320304	0.0113122	NA	NA	Upregulated	UCDvsCTRL
ENSG00000173432	4.4302	3.07261	1.06245	2.89201	0.00382792	0.0150259	6288	SAA1	Upregulated	UCDvsTCD
ENSG00000266554	5.0251	3.07213	0.813937	3.77441	0.000160389	0.000942293	400644	LINC01443	Upregulated	UCDvsTCD
ENSG00000229922	4.67046	3.05543	0.900109	3.39451	0.000687525	0.0751046	NA	NA	Upregulated	TCDvsCTRL
ENSG00000211965	6.2583	3.04053	0.950763	3.19799	0.00138391	0.00548694	28423	IGHV3-49	Upregulated	UCDvsCTRL
ENSG00000265485	5.35807	3.03248	0.806135	3.76176	0.000168725	0.000851214	729950	LINC01915	Upregulated	UCDvsCTRL
ENSG00000120149	14.7371	3.00951	0.601268	5.00527	5.57837e-07	5.82504e-06	4488	MSX2	Upregulated	UCDvsTCD
ENSG00000159212	42.8332	3.00221	0.477217	6.29108	3.1527e-10	6.54753e-09	54102	CLIC6	Upregulated	UCDvsTCD
ENSG00000152969	128.706	2.97018	0.313107	9.48617	2.39681e-21	2.51948e-19	152789	JAKMIP1	Upregulated	UCDvsCTRL
ENSG00000169174	121.21	2.95959	0.38566	7.6741	1.6658e-14	8.18838e-13	255738	PCSK9	Upregulated	UCDvsTCD
ENSG00000211893	104.331	2.95259	0.559487	5.27732	1.31089e-07	1.55053e-06	3501	IGHG2	Upregulated	UCDvsTCD
ENSG00000169245	99.8379	2.94683	0.46567	6.32816	2.48097e-10	4.18214e-09	3627	CXCL10	Upregulated	UCDvsCTRL
ENSG00000224389	66.3647	2.94649	0.426915	6.90182	5.13423e-12	1.18641e-10	721	C4B	Upregulated	UCDvsCTRL
ENSG00000233441	8.81637	2.94611	0.687848	4.28308	1.84323e-05	0.000136993	647265	CYP2AB1P	Upregulated	UCDvsTCD
ENSG00000211938	29.1739	2.94574	0.490082	6.01071	1.8471e-09	3.2952e-08	28452	IGHV3-7	Upregulated	UCDvsTCD
ENSG00000120149	14.7371	2.94325	0.618877	4.75579	1.97676e-06	1.56446e-05	4488	MSX2	Upregulated	UCDvsCTRL
ENSG00000211943	29.6891	2.92831	0.610194	4.79898	1.59478e-06	1.28853e-05	28448	IGHV3-15	Upregulated	UCDvsCTRL
ENSG00000224050	3.62972	2.92749	1.10387	2.65202	0.00800116	0.0280307	NA	NA	Upregulated	UCDvsTCD
ENSG00000096088	288.18	2.92492	0.742629	3.93861	8.19566e-05	0.000449304	5225	PGC	Upregulated	UCDvsCTRL
ENSG00000255549	3.27226	2.91717	1.0297	2.83303	0.00461098	0.0176368	107133511	ENPP7P6	Upregulated	UCDvsTCD
ENSG00000259383	24.923	2.90634	2.46346	1.17978	0.238089	0.385411	NA	NA	Upregulated	UCDvsCTRL
ENSG00000265485	5.35807	2.90464	0.780739	3.72038	0.000198925	0.00114538	729950	LINC01915	Upregulated	UCDvsTCD
ENSG00000132911	6.14317	2.90401	0.97881	2.96688	0.0030084	0.0107208	56923	NMUR2	Upregulated	UCDvsCTRL
ENSG00000243466	68.6633	2.89091	0.572665	5.04817	4.46074e-07	4.06022e-06	28299	IGKV1-5	Upregulated	UCDvsCTRL
ENSG00000254750	56.9027	2.89021	0.436589	6.61997	3.59271e-11	9.10301e-10	NA	NA	Upregulated	UCDvsTCD
ENSG00000120949	8.68868	2.86508	0.567644	5.04732	4.48061e-07	4.77358e-06	943	TNFRSF8	Upregulated	UCDvsTCD
ENSG00000253891	4.94752	2.85363	0.865693	3.29636	0.000979478	0.0915281	NA	NA	Upregulated	TCDvsCTRL
ENSG00000211947	15.3845	2.85079	0.57006	5.00087	5.70733e-07	5.94153e-06	28444	IGHV3-21	Upregulated	UCDvsTCD
ENSG00000211659	3.93604	2.85027	0.947882	3.00699	0.00263851	0.00958598	28793	IGLV3-25	Upregulated	UCDvsCTRL
ENSG00000234106	3.7404	2.84241	0.852831	3.33291	0.000859423	NA	111644132	SRP14P2	Upregulated	TCDvsCTRL
ENSG00000159212	42.8332	2.83828	0.491153	5.7788	7.52357e-09	9.5079e-08	54102	CLIC6	Upregulated	UCDvsCTRL
ENSG00000224739	9.00549	2.83656	0.645625	4.39351	1.11533e-05	8.69278e-05	NA	NA	Upregulated	UCDvsTCD
ENSG00000122859	37.0557	2.83004	0.431251	6.5624	5.29488e-11	1.28443e-09	50674	NEUROG3	Upregulated	UCDvsTCD
ENSG00000164294	4.88111	2.82769	0.962719	2.93719	0.003312	0.0116568	493869	GPX8	Upregulated	UCDvsCTRL
ENSG00000224373	16.2995	2.82756	0.661129	4.27686	1.89545e-05	0.000140517	28392	IGHV4-59	Upregulated	UCDvsTCD
ENSG00000227115	45.4938	2.81707	0.33821	8.32937	8.12716e-17	4.07312e-15	100287225	LINC01630	Upregulated	UCDvsCTRL
ENSG00000211637	5.07119	2.81602	1.11559	2.52424	0.0115948	0.311632	28784	IGLV4-69	Upregulated	TCDvsCTRL
ENSG00000135472	7.3286	2.8158	0.788639	3.57046	0.00035636	0.0485877	23017	FAIM2	Upregulated	TCDvsCTRL
ENSG00000247844	9.81109	2.80595	0.665397	4.21696	2.4762e-05	0.000153113	NA	NA	Upregulated	UCDvsCTRL
ENSG00000211893	104.331	2.80317	0.575904	4.86743	1.1306e-06	9.43229e-06	3501	IGHG2	Upregulated	UCDvsCTRL
ENSG00000256039	243.832	2.78082	0.342001	8.13103	4.25667e-16	1.91345e-14	NA	NA	Upregulated	UCDvsCTRL
ENSG00000248898	43.3847	2.77902	0.444535	6.25153	4.06463e-10	6.51931e-09	NA	NA	Upregulated	UCDvsCTRL
ENSG00000211659	3.93604	2.77065	0.913345	3.03351	0.00241724	0.0100955	28793	IGLV3-25	Upregulated	UCDvsTCD
ENSG00000243290	14.0465	2.76961	0.795248	3.4827	0.000496392	0.0604696	28940	IGKV1-12	Upregulated	TCDvsCTRL
ENSG00000134548	3.78003	2.76717	0.898454	3.07993	0.00207052	0.00883645	80763	SPX	Upregulated	UCDvsTCD
ENSG00000129173	89.9512	2.76463	0.274598	10.0679	7.66028e-24	1.25616e-21	79733	E2F8	Upregulated	UCDvsCTRL
ENSG00000255240	3.69764	2.75735	0.929775	2.96561	0.00302088	0.0122496	283194	LOC283194	Upregulated	UCDvsTCD
ENSG00000182352	6.99166	2.74302	0.80193	3.42053	0.000624996	0.00272173	146723	CD300LD-AS1	Upregulated	UCDvsCTRL
ENSG00000096088	288.18	2.73788	0.720823	3.79827	0.000145712	0.000866996	5225	PGC	Upregulated	UCDvsTCD
ENSG00000240382	19.7675	2.73755	0.849487	3.22259	0.00127039	0.00508601	28937	IGKV1-17	Upregulated	UCDvsCTRL
ENSG00000115363	5.67377	2.73585	0.781042	3.50283	0.000460351	0.00237629	84141	EVA1A	Upregulated	UCDvsTCD
ENSG00000171848	703.492	2.72819	0.234933	11.6127	3.5536e-31	2.08119e-28	6241	RRM2	Upregulated	UCDvsCTRL
ENSG00000211650	10.2876	2.71939	0.798125	3.40722	0.000656274	0.0032384	28781	IGLV5-45	Upregulated	UCDvsTCD
ENSG00000211638	12.1379	2.71885	0.790381	3.43992	0.000581883	0.00292339	28774	IGLV8-61	Upregulated	UCDvsTCD
ENSG00000211670	5.8063	2.71786	1.50233	1.8091	0.070436	0.614584	28804	IGLV3-9	Upregulated	TCDvsCTRL
ENSG00000265500	5.76409	2.71498	0.640915	4.2361	2.27436e-05	0.00016456	NA	NA	Upregulated	UCDvsTCD
ENSG00000266456	4.00987	2.71221	0.844744	3.21069	0.00132416	0.00595232	NA	NA	Upregulated	UCDvsTCD
ENSG00000049249	79.2924	2.70428	0.449516	6.01598	1.788e-09	1.38226e-06	3604	TNFRSF9	Upregulated	TCDvsCTRL
ENSG00000263232	3.63019	2.69853	0.982338	2.74705	0.00601335	0.0219914	645443	ATP5F1AP3	Upregulated	UCDvsTCD
ENSG00000211970	4.55879	2.69268	1.12022	2.4037	0.0162302	0.0454365	28391	IGHV4-61	Upregulated	UCDvsCTRL
ENSG00000244575	10.3018	2.69099	0.753789	3.56995	0.000357043	0.00191583	28935	IGKV1-27	Upregulated	UCDvsTCD
ENSG00000262488	3.57241	2.67847	0.954027	2.80755	0.00499206	0.0188587	NA	NA	Upregulated	UCDvsTCD
ENSG00000211942	6.43171	2.67259	0.968084	2.76071	0.00576766	0.0188048	28449	IGHV3-13	Upregulated	UCDvsCTRL
ENSG00000152669	16.7206	2.67038	0.66954	3.98839	6.65241e-05	0.000372673	10309	CCNO	Upregulated	UCDvsCTRL
ENSG00000244437	35.0821	2.66959	0.562211	4.74838	2.0505e-06	1.61771e-05	28913	IGKV3-15	Upregulated	UCDvsCTRL
ENSG00000100448	6.68454	2.66837	0.723696	3.68714	0.000226785	0.00128168	1511	CTSG	Upregulated	UCDvsTCD
ENSG00000224373	16.2995	2.66185	0.679267	3.91871	8.90228e-05	0.000484158	28392	IGHV4-59	Upregulated	UCDvsCTRL
ENSG00000176244	6.69109	2.63836	0.626719	4.20979	2.55605e-05	0.000182812	414149	ACBD7	Upregulated	UCDvsTCD
ENSG00000184292	23.5553	2.62384	0.536636	4.88943	1.01128e-06	1.00238e-05	4070	TACSTD2	Upregulated	UCDvsTCD
ENSG00000169429	35.2265	2.62357	0.713943	3.67476	0.000238072	0.00133699	3576	CXCL8	Upregulated	UCDvsTCD
ENSG00000211949	63.9107	2.617	0.488085	5.36177	8.24109e-08	1.0207e-06	28442	IGHV3-23	Upregulated	UCDvsTCD
ENSG00000124557	8.91997	2.6125	0.571998	4.56732	4.94006e-06	3.58194e-05	696	BTN1A1	Upregulated	UCDvsCTRL
ENSG00000137142	4.56615	2.61029	0.781079	3.34191	0.000832053	0.00396545	347252	IGFBPL1	Upregulated	UCDvsTCD
ENSG00000125999	15.2036	2.60776	0.640334	4.0725	4.65105e-05	0.000312403	92747	BPIFB1	Upregulated	UCDvsTCD
ENSG00000239951	117.115	2.60665	0.417392	6.2451	4.23542e-10	6.78263e-09	28912	IGKV3-20	Upregulated	UCDvsCTRL
ENSG00000196503	11.9132	2.59799	0.568128	4.57289	4.81038e-06	3.50029e-05	132946	ARL9	Upregulated	UCDvsCTRL
ENSG00000184530	68.156	2.59657	0.688261	3.77265	0.000161523	0.00094814	352999	C6orf58	Upregulated	UCDvsTCD
ENSG00000173894	8.2944	2.58442	0.681098	3.79449	0.000147949	0.000757783	84733	CBX2	Upregulated	UCDvsCTRL
ENSG00000211669	5.78136	2.58402	1.04268	2.47826	0.0132026	0.0381541	28803	IGLV3-10	Upregulated	UCDvsCTRL
ENSG00000226004	21.2554	2.58177	0.547212	4.71804	2.38131e-06	1.85245e-05	105378020	LINC02528	Upregulated	UCDvsCTRL
ENSG00000074410	24.5803	2.58039	0.505941	5.10019	3.3932e-07	3.17436e-06	771	CA12	Upregulated	UCDvsCTRL
ENSG00000112742	173.415	2.57551	0.244555	10.5314	6.18897e-26	1.45818e-23	7272	TTK	Upregulated	UCDvsCTRL
ENSG00000169245	99.8379	2.57295	0.451177	5.70276	1.17885e-08	1.76767e-07	3627	CXCL10	Upregulated	UCDvsTCD
ENSG00000176912	4.62476	2.56417	0.812549	3.15571	0.00160107	0.0070321	494514	TYMSOS	Upregulated	UCDvsTCD
ENSG00000107159	167.595	2.56345	0.340514	7.52816	5.14599e-14	1.66903e-12	768	CA9	Upregulated	UCDvsCTRL
ENSG00000256590	25.2977	2.56305	0.553314	4.63218	3.61835e-06	0.00165293	28516	TRDV3	Upregulated	TCDvsCTRL
ENSG00000182912	6.36736	2.55908	0.733101	3.49076	0.000481643	0.00247499	NA	NA	Upregulated	UCDvsTCD
ENSG00000211955	18.5676	2.55016	0.619014	4.11971	3.79347e-05	0.000224736	28434	IGHV3-33	Upregulated	UCDvsCTRL
ENSG00000181215	12.5307	2.54927	0.488727	5.21614	1.82686e-07	1.80206e-06	389197	C4orf50	Upregulated	UCDvsCTRL
ENSG00000226004	21.2554	2.54459	0.55186	4.61094	4.00859e-06	0.00175158	105378020	LINC02528	Upregulated	TCDvsCTRL
ENSG00000241359	5.3168	2.54285	0.649502	3.91508	9.03731e-05	0.000567198	100874016	SYNPR-AS1	Upregulated	UCDvsTCD
ENSG00000234964	24.856	2.54053	0.379725	6.69045	2.2249e-11	4.59275e-10	NA	NA	Upregulated	UCDvsCTRL
ENSG00000270145	7.31601	2.53733	0.716252	3.54251	0.000396343	0.00208795	NA	NA	Upregulated	UCDvsTCD
ENSG00000171848	703.492	2.53686	0.227958	11.1286	9.10037e-29	1.16587e-25	6241	RRM2	Upregulated	UCDvsTCD
ENSG00000120327	5.82789	2.53599	0.806299	3.14522	0.00165962	0.00643931	56122	PCDHB14	Upregulated	UCDvsCTRL
ENSG00000242444	5.71181	2.5346	0.742548	3.41338	0.000641614	0.00278699	100129645	RPL18P9	Upregulated	UCDvsCTRL
ENSG00000196503	11.9132	2.53132	0.550105	4.60152	4.1941e-06	3.62889e-05	132946	ARL9	Upregulated	UCDvsTCD
ENSG00000197472	6.38808	2.52655	0.718078	3.51849	0.000434009	0.00226197	57116	ZNF695	Upregulated	UCDvsTCD
ENSG00000224418	4.4201	2.52186	0.715842	3.52293	0.000426804	0.00193425	NA	NA	Upregulated	UCDvsCTRL
ENSG00000129173	89.9512	2.52126	0.265629	9.49164	2.2743e-21	4.19987e-19	79733	E2F8	Upregulated	UCDvsTCD
ENSG00000082497	6.16078	2.51737	0.828898	3.03701	0.00238937	0.0088036	56256	SERTAD4	Upregulated	UCDvsCTRL
ENSG00000101825	26.7109	2.51629	0.648053	3.88284	0.000103243	0.000639168	25878	MXRA5	Upregulated	UCDvsTCD
ENSG00000240864	12.9047	2.50734	0.687331	3.64794	0.000264356	0.00146731	28938	IGKV1-16	Upregulated	UCDvsTCD
ENSG00000178860	14.4351	2.50023	0.587566	4.25524	2.08823e-05	0.000131459	9242	MSC	Upregulated	UCDvsCTRL
ENSG00000272620	15.2845	2.49682	0.60655	4.11642	3.84795e-05	0.000227766	84740	AFAP1-AS1	Upregulated	UCDvsCTRL
ENSG00000065328	68.5813	2.49449	0.272322	9.16005	5.18755e-20	4.21962e-18	55388	MCM10	Upregulated	UCDvsCTRL
ENSG00000174371	62.9878	2.48988	0.289133	8.61154	7.20877e-18	6.59667e-16	9156	EXO1	Upregulated	UCDvsTCD
ENSG00000100721	9.14261	2.48904	1.04206	2.38857	0.0169141	0.0517161	8115	TCL1A	Upregulated	UCDvsTCD
ENSG00000188037	11.2203	2.48901	0.539028	4.6176	3.8821e-06	2.88525e-05	1180	CLCN1	Upregulated	UCDvsCTRL
ENSG00000152669	16.7206	2.48825	0.646692	3.84765	0.000119256	0.000723657	10309	CCNO	Upregulated	UCDvsTCD
ENSG00000217792	3.72847	2.48542	1.0582	2.34872	0.0188379	NA	NA	NA	Upregulated	TCDvsCTRL
ENSG00000242019	9.21728	2.48005	0.851657	2.91202	0.00359097	0.0124992	115653	KIR3DL3	Upregulated	UCDvsCTRL
ENSG00000211959	16.6904	2.47476	0.813607	3.04172	0.00235234	0.00869423	28394	IGHV4-39	Upregulated	UCDvsCTRL
ENSG00000211897	37.183	2.47209	0.69569	3.55344	0.000380223	0.00174436	3502	IGHG3	Upregulated	UCDvsCTRL
ENSG00000172016	2157.45	2.47083	0.312027	7.91862	2.40157e-15	1.39061e-13	5068	REG3A	Upregulated	UCDvsTCD
ENSG00000211673	11.4422	2.46932	0.688015	3.58905	0.000331888	0.00179832	NA	NA	Upregulated	UCDvsTCD
ENSG00000163209	8.1474	2.46873	1.61245	1.53104	0.125759	0.249595	6707	SPRR3	Upregulated	UCDvsTCD
ENSG00000137571	11.8979	2.46807	0.525364	4.69783	2.6294e-06	2.02318e-05	81796	SLCO5A1	Upregulated	UCDvsCTRL
ENSG00000126787	339.739	2.46721	0.196324	12.567	3.20547e-36	3.45819e-33	9787	DLGAP5	Upregulated	UCDvsCTRL
ENSG00000165949	1554.06	2.46103	0.240654	10.2264	1.51033e-24	2.84025e-22	3429	IFI27	Upregulated	UCDvsCTRL
ENSG00000138798	18.1866	2.45779	0.552529	4.44825	8.65714e-06	6.93451e-05	1950	EGF	Upregulated	UCDvsTCD
ENSG00000211943	29.6891	2.45398	0.590839	4.15339	3.27586e-05	0.000228163	28448	IGHV3-15	Upregulated	UCDvsTCD
ENSG00000211598	70.3038	2.44674	0.403654	6.06148	1.34876e-09	2.48177e-08	28908	IGKV4-1	Upregulated	UCDvsTCD
ENSG00000224298	3.77955	2.44354	0.957432	2.55219	0.0107049	0.0319962	NA	NA	Upregulated	UCDvsCTRL
ENSG00000180537	10.8168	2.44054	0.661444	3.68972	0.000224505	0.00127105	221687	RNF182	Upregulated	UCDvsTCD
ENSG00000131203	40.8739	2.43326	0.518556	4.69239	2.70034e-06	2.4277e-05	3620	IDO1	Upregulated	UCDvsTCD
ENSG00000240563	16.1729	2.43295	0.678997	3.58316	0.000339468	0.00157573	54596	L1TD1	Upregulated	UCDvsCTRL
ENSG00000156509	8.20906	2.43037	0.642505	3.78265	0.000155168	0.000917405	286151	FBXO43	Upregulated	UCDvsTCD
ENSG00000174371	62.9878	2.42459	0.297663	8.1454	3.78026e-16	1.71055e-14	9156	EXO1	Upregulated	UCDvsCTRL
ENSG00000101057	209.057	2.42354	0.214096	11.3199	1.04639e-29	5.03655e-27	4605	MYBL2	Upregulated	UCDvsCTRL
ENSG00000189057	168.695	2.42267	0.284558	8.51381	1.68314e-17	9.47827e-16	374393	FAM111B	Upregulated	UCDvsCTRL
ENSG00000138798	18.1866	2.42222	0.569	4.25699	2.07202e-05	0.000130563	1950	EGF	Upregulated	UCDvsCTRL
ENSG00000178795	10.1629	2.42211	0.548288	4.41758	9.98105e-06	7.85682e-05	220032	GDPD4	Upregulated	UCDvsTCD
ENSG00000198535	39.3887	2.41785	0.43976	5.49812	3.83867e-08	4.35568e-07	145741	C2CD4A	Upregulated	UCDvsCTRL
ENSG00000249896	3.94265	2.41688	0.889575	2.71689	0.00658976	NA	NA	NA	Upregulated	TCDvsCTRL
ENSG00000148773	2859.95	2.41649	0.19378	12.4703	1.08449e-35	9.66515e-33	4288	MKI67	Upregulated	UCDvsCTRL
ENSG00000211953	8.81593	2.41575	0.628368	3.84448	0.000120808	0.000732639	NA	NA	Upregulated	UCDvsTCD
ENSG00000182580	165.181	2.4154	0.279786	8.63303	5.975e-18	5.64403e-16	2049	EPHB3	Upregulated	UCDvsTCD
ENSG00000181458	8.51575	2.40664	0.630131	3.81927	0.000133848	0.000693008	55076	TMEM45A	Upregulated	UCDvsCTRL
ENSG00000131620	16.2992	2.39954	0.533806	4.49516	6.95187e-06	4.89857e-05	55107	ANO1	Upregulated	UCDvsCTRL
ENSG00000137440	30.4964	2.39448	0.641574	3.7322	0.000189813	0.000942764	9982	FGFBP1	Upregulated	UCDvsCTRL
ENSG00000163734	9.14593	2.39309	0.68682	3.48431	0.000493416	0.00252284	2921	CXCL3	Upregulated	UCDvsTCD
ENSG00000148357	47.327	2.39207	0.406274	5.88782	3.91324e-09	6.43252e-08	256158	HMCN2	Upregulated	UCDvsTCD
ENSG00000106331	21.1191	2.38988	0.44872	5.326	1.00398e-07	1.05213e-06	5078	PAX4	Upregulated	UCDvsCTRL
ENSG00000211896	289.233	2.38748	0.469601	5.08405	3.69473e-07	4.02843e-06	3500	IGHG1	Upregulated	UCDvsTCD
ENSG00000125999	15.2036	2.38546	0.659707	3.61593	0.000299268	0.00140956	92747	BPIFB1	Upregulated	UCDvsCTRL
ENSG00000248898	43.3847	2.37751	0.448525	5.30072	1.15345e-07	6.81892e-05	NA	NA	Upregulated	TCDvsCTRL
ENSG00000239951	117.115	2.37325	0.404686	5.86443	4.50665e-09	7.34903e-08	28912	IGKV3-20	Upregulated	UCDvsTCD
ENSG00000211938	29.1739	2.37284	0.500933	4.73684	2.17077e-06	1.7055e-05	28452	IGHV3-7	Upregulated	UCDvsCTRL
ENSG00000243466	68.6633	2.37245	0.554582	4.27791	1.88658e-05	0.00013991	28299	IGKV1-5	Upregulated	UCDvsTCD
ENSG00000258913	3.49085	2.37032	0.839833	2.82237	0.00476706	0.0181223	145195	LINC02691	Upregulated	UCDvsTCD
ENSG00000231475	4.87944	2.35933	0.917359	2.57188	0.0101149	0.0305445	28398	IGHV4-30-2	Upregulated	UCDvsCTRL
ENSG00000211892	35.494	2.35688	0.837046	2.81571	0.00486697	0.0184235	3503	IGHG4	Upregulated	UCDvsTCD
ENSG00000138180	331.14	2.35684	0.207304	11.369	5.96643e-30	3.0575e-27	55165	CEP55	Upregulated	UCDvsCTRL
ENSG00000211671	4.36278	2.35643	0.963585	2.44548	0.0144658	0.0455483	NA	NA	Upregulated	UCDvsTCD
ENSG00000107159	167.595	2.35513	0.33018	7.13287	9.82991e-13	3.45023e-11	768	CA9	Upregulated	UCDvsTCD
ENSG00000259703	5.09507	2.35296	0.743309	3.16553	0.00154801	0.00606802	NA	NA	Upregulated	UCDvsCTRL
ENSG00000188910	5.14121	2.3459	0.823201	2.84973	0.00437559	0.0168434	2707	GJB3	Upregulated	UCDvsTCD
ENSG00000253891	4.94752	2.34493	0.862097	2.72003	0.00652754	0.0209326	NA	NA	Upregulated	UCDvsCTRL
ENSG00000131620	16.2992	2.34457	0.517851	4.52749	5.96891e-06	4.94346e-05	55107	ANO1	Upregulated	UCDvsTCD
ENSG00000186185	110.955	2.33987	0.250829	9.32857	1.07307e-20	1.00437e-18	146909	KIF18B	Upregulated	UCDvsCTRL
ENSG00000211804	86.1153	2.3384	0.443083	5.27758	1.30904e-07	1.33165e-06	28518	TRDV1	Upregulated	UCDvsCTRL
ENSG00000263427	9.64849	2.33717	0.878894	2.65922	0.00783218	0.0244508	NA	NA	Upregulated	UCDvsCTRL
ENSG00000101057	209.057	2.33254	0.207598	11.2358	2.71869e-29	3.71518e-26	4605	MYBL2	Upregulated	UCDvsTCD
ENSG00000140279	110.461	2.33141	0.614983	3.79101	0.000150036	0.000888858	50506	DUOX2	Upregulated	UCDvsTCD
ENSG00000203760	74.7311	2.33025	0.30038	7.7577	8.64825e-15	4.46528e-13	387103	CENPW	Upregulated	UCDvsTCD
ENSG00000170689	8.6707	2.32994	0.639097	3.64567	0.000266695	0.00127548	3219	HOXB9	Upregulated	UCDvsCTRL
ENSG00000259703	5.09507	2.32863	0.749887	3.10531	0.00190082	0.12821	NA	NA	Upregulated	TCDvsCTRL
ENSG00000160181	188.854	2.3284	0.501768	4.6404	3.47742e-06	3.05792e-05	7032	TFF2	Upregulated	UCDvsTCD
ENSG00000258708	6.36131	2.32733	0.637641	3.64991	0.000262334	0.00125638	100129794	SLC25A21-AS1	Upregulated	UCDvsCTRL
ENSG00000256590	25.2977	2.32729	0.54914	4.23805	2.25466e-05	0.000140731	28516	TRDV3	Upregulated	UCDvsCTRL
ENSG00000165480	75.7068	2.32718	0.278555	8.35446	6.57331e-17	5.00891e-15	221150	SKA3	Upregulated	UCDvsTCD
ENSG00000087916	57.7648	2.31249	0.47496	4.86882	1.12268e-06	9.37763e-06	NA	NA	Upregulated	UCDvsCTRL
ENSG00000183010	158.26	2.31158	0.281435	8.21355	2.14744e-16	1.00498e-14	5831	PYCR1	Upregulated	UCDvsCTRL
ENSG00000226972	14.3638	2.31128	0.322007	7.17775	7.08679e-13	7.91359e-10	NA	NA	Upregulated	TCDvsCTRL
ENSG00000211649	9.02267	2.31067	0.797828	2.8962	0.00377713	0.0148549	28775	IGLV7-46	Upregulated	UCDvsTCD
ENSG00000265714	5.43721	2.30704	0.657687	3.50781	0.000451817	0.00233991	NA	NA	Upregulated	UCDvsTCD
ENSG00000188958	5.84376	2.30677	0.747262	3.08696	0.00202214	0.00764194	257313	UTS2B	Upregulated	UCDvsCTRL
ENSG00000165304	172.395	2.30619	0.220174	10.4744	1.13251e-25	2.49615e-23	9833	MELK	Upregulated	UCDvsCTRL
ENSG00000258708	6.36131	2.30295	0.619761	3.71586	0.000202514	0.00116344	100129794	SLC25A21-AS1	Upregulated	UCDvsTCD
ENSG00000233393	3.79843	2.29947	0.849552	2.70669	0.00679586	0.0244732	105369306	LOC105369306	Upregulated	UCDvsTCD
ENSG00000241755	13.0766	2.29809	0.72697	3.16119	0.00157128	0.0061443	28941	IGKV1-9	Upregulated	UCDvsCTRL
ENSG00000168811	5.37921	2.29801	0.777672	2.95499	0.0031268	0.0126143	3592	IL12A	Upregulated	UCDvsTCD
ENSG00000163734	9.14593	2.29729	0.707614	3.24653	0.00116822	0.00474089	2921	CXCL3	Upregulated	UCDvsCTRL
ENSG00000203727	115.132	2.29435	0.285061	8.04861	8.37407e-16	3.60613e-14	389432	SAMD5	Upregulated	UCDvsCTRL
ENSG00000251408	4.64667	2.2916	0.794046	2.88598	0.003902	0.0134471	NA	NA	Upregulated	UCDvsCTRL
ENSG00000266554	5.0251	2.29107	0.824017	2.78037	0.00542978	0.0178996	400644	LINC01443	Upregulated	UCDvsCTRL
ENSG00000168078	170.191	2.29068	0.238014	9.62412	6.32433e-22	7.32407e-20	55872	PBK	Upregulated	UCDvsCTRL
ENSG00000089685	32.9533	2.28805	0.352959	6.48249	9.02222e-11	1.66311e-09	332	BIRC5	Upregulated	UCDvsCTRL
ENSG00000100206	10.8847	2.28486	0.51662	4.4227	9.74729e-06	7.70535e-05	11144	DMC1	Upregulated	UCDvsTCD
ENSG00000187905	8.33298	2.28371	0.571472	3.99619	6.43695e-05	0.000361491	400891	LRRC74B	Upregulated	UCDvsCTRL
ENSG00000272620	15.2845	2.28268	0.586708	3.89065	9.99744e-05	0.000620993	84740	AFAP1-AS1	Upregulated	UCDvsTCD
ENSG00000211965	6.2583	2.28181	0.914625	2.49481	0.0126025	0.0407905	28423	IGHV3-49	Upregulated	UCDvsTCD
ENSG00000178860	14.4351	2.28171	0.568262	4.01524	5.93858e-05	0.000390533	9242	MSC	Upregulated	UCDvsTCD
ENSG00000203760	74.7311	2.27493	0.309464	7.35118	1.96471e-13	5.7352e-12	387103	CENPW	Upregulated	UCDvsCTRL
ENSG00000263427	9.64849	2.27285	0.851539	2.66911	0.0076052	0.0268362	NA	NA	Upregulated	UCDvsTCD
ENSG00000165188	12.8697	2.27273	0.494825	4.593	4.36917e-06	3.75826e-05	138065	RNF183	Upregulated	UCDvsTCD
ENSG00000211821	13.9028	2.26944	0.75003	3.0258	0.0024798	0.146122	28517	TRDV2	Upregulated	TCDvsCTRL
ENSG00000259803	7.89818	2.26784	0.661603	3.4278	0.000608492	0.00265719	146429	SLC22A31	Upregulated	UCDvsCTRL
ENSG00000237541	11.5288	2.26645	0.630613	3.59404	0.000325594	0.00176927	3117	HLA-DQA1	Upregulated	UCDvsTCD
ENSG00000131203	40.8739	2.26596	0.533744	4.2454	2.18201e-05	0.000136571	3620	IDO1	Upregulated	UCDvsCTRL
ENSG00000207547	6.35692	2.26284	0.738666	3.06341	0.0021883	0.00927345	407014	MIR25	Upregulated	UCDvsTCD
ENSG00000154928	33.5567	2.26068	0.325425	6.94686	3.73517e-12	1.16181e-10	2047	EPHB1	Upregulated	UCDvsTCD
ENSG00000241351	73.451	2.26011	0.467098	4.83862	1.30744e-06	1.08021e-05	28914	IGKV3-11	Upregulated	UCDvsCTRL
ENSG00000123096	11.2049	2.25506	0.552205	4.08373	4.43179e-05	0.000258591	8082	SSPN	Upregulated	UCDvsCTRL
ENSG00000163599	17.4729	2.25483	0.492788	4.57566	4.74726e-06	4.03438e-05	1493	CTLA4	Upregulated	UCDvsTCD
ENSG00000085840	74.8492	2.25454	0.269241	8.37372	5.5828e-17	2.86091e-15	4998	ORC1	Upregulated	UCDvsCTRL
ENSG00000163808	222.3	2.25299	0.204974	10.9916	4.19473e-28	1.38683e-25	56992	KIF15	Upregulated	UCDvsCTRL
ENSG00000231475	4.87944	2.25196	0.889671	2.53123	0.0113663	0.0374155	28398	IGHV4-30-2	Upregulated	UCDvsTCD
ENSG00000182010	137.093	2.24559	0.21392	10.4973	8.88683e-26	2.00178e-23	219790	RTKN2	Upregulated	UCDvsCTRL
ENSG00000247844	9.81109	2.24296	0.640041	3.5044	0.000457639	0.00236528	NA	NA	Upregulated	UCDvsTCD
ENSG00000229950	4.62687	2.24108	0.94782	2.36446	0.0180563	0.0545014	NA	NA	Upregulated	UCDvsTCD
ENSG00000090889	284.835	2.23966	0.27952	8.01254	1.12367e-15	4.74907e-14	24137	KIF4A	Upregulated	UCDvsCTRL
ENSG00000131747	1602.06	2.2356	0.183354	12.1928	3.39444e-34	2.78317e-31	7153	TOP2A	Upregulated	UCDvsCTRL
ENSG00000178999	135.2	2.2327	0.262016	8.52123	1.57868e-17	8.93915e-16	9212	AURKB	Upregulated	UCDvsCTRL
ENSG00000152253	66.8192	2.23208	0.28335	7.87746	3.3411e-15	1.30201e-13	57405	SPC25	Upregulated	UCDvsCTRL
ENSG00000117399	463.404	2.22977	0.225941	9.86883	5.68261e-23	7.82512e-21	991	CDC20	Upregulated	UCDvsCTRL
ENSG00000090889	284.835	2.22947	0.271312	8.21738	2.0799e-16	1.44521e-14	24137	KIF4A	Upregulated	UCDvsTCD
ENSG00000211949	63.9107	2.22901	0.50181	4.44195	8.91469e-06	6.13405e-05	28442	IGHV3-23	Upregulated	UCDvsCTRL
ENSG00000182580	165.181	2.22798	0.288062	7.73437	1.03915e-14	3.77e-13	2049	EPHB3	Upregulated	UCDvsCTRL
ENSG00000170312	191.399	2.22794	0.237805	9.36876	7.33894e-21	7.12955e-19	983	CDK1	Upregulated	UCDvsCTRL
ENSG00000144596	12.0582	2.22773	0.615378	3.62011	0.000294481	0.00138861	80852	GRIP2	Upregulated	UCDvsCTRL
ENSG00000146670	129.136	2.22746	0.252344	8.82708	1.07443e-18	7.08159e-17	113130	CDCA5	Upregulated	UCDvsCTRL
ENSG00000224650	19.5494	2.22656	0.681489	3.2672	0.00108616	0.00499307	28408	IGHV3-74	Upregulated	UCDvsTCD
ENSG00000263232	3.63019	2.22265	1.00613	2.20911	0.0271668	0.0701607	645443	ATP5F1AP3	Upregulated	UCDvsCTRL
ENSG00000166803	77.3033	2.21989	0.237828	9.33404	1.01914e-20	9.58274e-19	9768	PCLAF	Upregulated	UCDvsCTRL
ENSG00000131746	40.1746	2.21961	0.417101	5.32152	1.02902e-07	1.23784e-06	84951	TNS4	Upregulated	UCDvsTCD
ENSG00000225492	29.9479	2.21921	0.489677	4.53198	5.84322e-06	4.8472e-05	400759	GBP1P1	Upregulated	UCDvsTCD
ENSG00000224739	9.00549	2.2171	0.656952	3.37484	0.000738595	0.00316246	NA	NA	Upregulated	UCDvsCTRL
ENSG00000111537	123.575	2.21581	0.394976	5.60997	2.0236e-08	2.86265e-07	3458	IFNG	Upregulated	UCDvsTCD
ENSG00000163739	8.09962	2.21455	0.783025	2.8282	0.0046811	0.0178584	2919	CXCL1	Upregulated	UCDvsTCD
ENSG00000171241	106.583	2.21142	0.253635	8.71894	2.80826e-18	2.86117e-16	79801	SHCBP1	Upregulated	UCDvsTCD
ENSG00000007171	1217.13	2.21134	0.328298	6.73578	1.63054e-11	3.43496e-10	4843	NOS2	Upregulated	UCDvsCTRL
ENSG00000140511	98.2318	2.21118	0.349147	6.33309	2.40297e-10	4.0674e-09	145864	HAPLN3	Upregulated	UCDvsCTRL
ENSG00000211637	5.07119	2.21069	1.01796	2.17168	0.0298802	0.0816143	28784	IGLV4-69	Upregulated	UCDvsTCD
ENSG00000006118	23.4177	2.21031	0.40278	5.48764	4.07345e-08	4.58274e-07	54972	TMEM132A	Upregulated	UCDvsCTRL
ENSG00000205020	5.78107	2.20931	0.905466	2.43997	0.0146883	0.345305	NA	NA	Upregulated	TCDvsCTRL
ENSG00000168078	170.191	2.20892	0.23085	9.56861	1.08348e-21	2.19893e-19	55872	PBK	Upregulated	UCDvsTCD
ENSG00000121152	185.012	2.20876	0.220287	10.0267	1.16318e-23	1.82006e-21	23397	NCAPH	Upregulated	UCDvsCTRL
ENSG00000178343	7.45403	2.2076	0.74838	2.94983	0.00317945	0.0127965	152573	SHISA3	Upregulated	UCDvsTCD
ENSG00000153820	7.88779	2.20697	0.836344	2.63883	0.00831931	0.0289474	80309	SPHKAP	Upregulated	UCDvsTCD
ENSG00000231106	12.6515	2.20618	0.926674	2.38075	0.0172773	0.0479359	NA	NA	Upregulated	UCDvsCTRL
ENSG00000138778	558.322	2.20575	0.170984	12.9003	4.48128e-38	6.12382e-35	1062	CENPE	Upregulated	UCDvsCTRL
ENSG00000132911	6.14317	2.20519	0.940362	2.34504	0.0190248	0.0567478	56923	NMUR2	Upregulated	UCDvsTCD
ENSG00000183856	447.543	2.20494	0.244342	9.024	1.81347e-19	1.35666e-17	128239	IQGAP3	Upregulated	UCDvsCTRL
ENSG00000136634	7.82622	2.20408	0.654668	3.36672	0.00076068	0.00367053	3586	IL10	Upregulated	UCDvsTCD
ENSG00000078900	43.1365	2.20245	0.331045	6.65302	2.87139e-11	2.74833e-08	7161	TP73	Upregulated	TCDvsCTRL
ENSG00000211666	5.08836	2.19809	0.919516	2.39048	0.0168261	0.0514856	28815	IGLV2-14	Upregulated	UCDvsTCD
ENSG00000189057	168.695	2.19724	0.275836	7.96576	1.64216e-15	9.78518e-14	374393	FAM111B	Upregulated	UCDvsTCD
ENSG00000167900	199.245	2.19692	0.208654	10.529	6.35012e-26	1.47914e-23	7083	TK1	Upregulated	UCDvsCTRL
ENSG00000186185	110.955	2.19257	0.243041	9.02138	1.85734e-19	2.35011e-17	146909	KIF18B	Upregulated	UCDvsTCD
ENSG00000100206	10.8847	2.19122	0.531728	4.12094	3.77332e-05	0.000223736	11144	DMC1	Upregulated	UCDvsCTRL
ENSG00000196096	2.64061	2.1887	1.12201	1.9507	0.0510929	NA	NA	NA	Upregulated	TCDvsCTRL
ENSG00000211649	9.02267	2.18727	0.820256	2.66656	0.00766308	0.0240327	28775	IGLV7-46	Upregulated	UCDvsCTRL
ENSG00000211955	18.5676	2.18716	0.5984	3.65501	0.000257171	0.00143286	28434	IGHV3-33	Upregulated	UCDvsTCD
ENSG00000165480	75.7068	2.18271	0.286649	7.61455	2.64607e-14	8.95034e-13	221150	SKA3	Upregulated	UCDvsCTRL
ENSG00000241351	73.451	2.17741	0.453163	4.80491	1.54823e-06	1.46856e-05	28914	IGKV3-11	Upregulated	UCDvsTCD
ENSG00000197992	4.30027	2.17583	0.973265	2.2356	0.0253779	0.0717522	283420	CLEC9A	Upregulated	UCDvsTCD
ENSG00000102271	35.8952	2.1733	0.389566	5.57877	2.42221e-08	2.83393e-07	56062	KLHL4	Upregulated	UCDvsCTRL
ENSG00000123485	116.781	2.17138	0.208049	10.4369	1.68251e-25	3.63033e-23	55355	HJURP	Upregulated	UCDvsCTRL
ENSG00000100453	280.19	2.17116	0.267579	8.11411	4.89366e-16	2.16653e-14	3002	GZMB	Upregulated	UCDvsCTRL
ENSG00000102384	63.0699	2.17113	0.351981	6.16833	6.90156e-10	1.05573e-08	2491	CENPI	Upregulated	UCDvsCTRL
ENSG00000115263	21.5383	2.16763	0.704821	3.07544	0.00210191	0.00895366	2641	GCG	Upregulated	UCDvsTCD
ENSG00000102837	14662.3	2.16626	0.258578	8.37757	5.40306e-17	4.14802e-15	10562	OLFM4	Upregulated	UCDvsTCD
ENSG00000139292	34.3171	2.16586	0.469097	4.61708	3.89174e-06	3.39027e-05	8549	LGR5	Upregulated	UCDvsTCD
ENSG00000165891	53.3169	2.16555	0.307503	7.04237	1.88995e-12	4.71291e-11	144455	E2F7	Upregulated	UCDvsCTRL
ENSG00000126787	339.739	2.16538	0.190225	11.3832	5.06888e-30	9.43871e-27	9787	DLGAP5	Upregulated	UCDvsTCD
ENSG00000129654	5.75607	2.16429	0.701744	3.08416	0.00204131	0.00770159	2302	FOXJ1	Upregulated	UCDvsCTRL
ENSG00000138160	423.398	2.15862	0.150505	14.3425	1.18637e-46	2.70201e-43	3832	KIF11	Upregulated	UCDvsCTRL
ENSG00000093009	67.0013	2.15768	0.312823	6.89744	5.29485e-12	1.21675e-10	8318	CDC45	Upregulated	UCDvsCTRL
ENSG00000051341	199.093	2.15751	0.196096	11.0024	3.72287e-28	1.31571e-25	10721	POLQ	Upregulated	UCDvsCTRL
ENSG00000112115	11.0113	2.15664	0.764009	2.8228	0.00476068	0.0159739	3605	IL17A	Upregulated	UCDvsCTRL
ENSG00000088325	655.43	2.15512	0.197016	10.9388	7.5198e-28	2.26678e-25	22974	TPX2	Upregulated	UCDvsCTRL
ENSG00000109674	29.5146	2.1535	0.321091	6.70682	1.98917e-11	5.27478e-10	55247	NEIL3	Upregulated	UCDvsTCD
ENSG00000137440	30.4964	2.14928	0.621841	3.45632	0.000547603	0.0027695	9982	FGFBP1	Upregulated	UCDvsTCD
ENSG00000103021	10.582	2.14812	0.540677	3.97302	7.09667e-05	0.00039497	29070	CCDC113	Upregulated	UCDvsCTRL
ENSG00000241359	5.3168	2.14666	0.659107	3.25693	0.00112626	0.00458785	100874016	SYNPR-AS1	Upregulated	UCDvsCTRL
ENSG00000065328	68.5813	2.14643	0.262938	8.16324	3.26165e-16	2.19338e-14	55388	MCM10	Upregulated	UCDvsTCD
ENSG00000134057	602.015	2.14351	0.207479	10.3312	5.09034e-25	1.03309e-22	891	CCNB1	Upregulated	UCDvsCTRL
ENSG00000024526	171.278	2.14233	0.286708	7.47219	7.88736e-14	2.46081e-12	55635	DEPDC1	Upregulated	UCDvsCTRL
ENSG00000138180	331.14	2.14009	0.200991	10.6477	1.78673e-26	1.30801e-23	55165	CEP55	Upregulated	UCDvsTCD
ENSG00000251322	10.7105	2.13823	0.524767	4.07463	4.60872e-05	0.00030994	85358	SHANK3	Upregulated	UCDvsTCD
ENSG00000119969	171.134	2.13787	0.185545	11.5221	1.0207e-30	2.32471e-27	3070	HELLS	Upregulated	UCDvsTCD
ENSG00000165304	172.395	2.13729	0.213353	10.0176	1.2757e-23	4.35822e-21	9833	MELK	Upregulated	UCDvsTCD
ENSG00000101447	98.8655	2.13511	0.284793	7.49706	6.52627e-14	2.08049e-12	81610	FAM83D	Upregulated	UCDvsCTRL
ENSG00000152253	66.8192	2.13491	0.27463	7.77376	7.6191e-15	4.00452e-13	57405	SPC25	Upregulated	UCDvsTCD
ENSG00000072571	251.909	2.13353	0.203169	10.5013	8.52294e-26	1.96296e-23	3161	HMMR	Upregulated	UCDvsCTRL
ENSG00000265500	5.76409	2.13254	0.648705	3.28738	0.00101124	0.00417633	NA	NA	Upregulated	UCDvsCTRL
ENSG00000183856	447.543	2.13149	0.237127	8.98879	2.4997e-19	3.04994e-17	128239	IQGAP3	Upregulated	UCDvsTCD
ENSG00000225698	6.27614	2.13133	0.892275	2.38865	0.0169106	0.0471226	28410	IGHV3-72	Upregulated	UCDvsCTRL
ENSG00000166105	9.60156	2.13018	0.59526	3.57856	0.000345492	0.00160079	112937	GLB1L3	Upregulated	UCDvsCTRL
ENSG00000117724	1536.1	2.12752	0.181962	11.6921	1.39836e-31	8.68596e-29	1063	CENPF	Upregulated	UCDvsCTRL
ENSG00000082497	6.16078	2.12654	0.798593	2.66286	0.00774808	0.0272699	56256	SERTAD4	Upregulated	UCDvsTCD
ENSG00000214546	3.74865	2.12628	0.755651	2.81383	0.00489546	0.0163548	NA	NA	Upregulated	UCDvsCTRL
ENSG00000144908	18.8843	2.12553	0.547298	3.88368	0.000102887	0.000548784	10840	ALDH1L1	Upregulated	UCDvsCTRL
ENSG00000257599	3.75562	2.12294	1.00591	2.11047	0.0348181	0.0924006	101055625	OVCH1-AS1	Upregulated	UCDvsTCD
ENSG00000154839	53.1804	2.12198	0.313873	6.76064	1.37385e-11	2.9304e-10	220134	SKA1	Upregulated	UCDvsCTRL
ENSG00000152969	128.706	2.12065	0.316101	6.70878	1.96262e-11	1.97244e-08	152789	JAKMIP1	Upregulated	TCDvsCTRL
ENSG00000214546	3.74865	2.12057	0.73021	2.90406	0.00368361	0.0145457	NA	NA	Upregulated	UCDvsTCD
ENSG00000024526	171.278	2.11841	0.27823	7.61387	2.66001e-14	1.25344e-12	55635	DEPDC1	Upregulated	UCDvsTCD
ENSG00000148773	2859.95	2.11736	0.188078	11.2579	2.11834e-29	3.10155e-26	4288	MKI67	Upregulated	UCDvsTCD
ENSG00000129195	35.0976	2.11722	0.387313	5.46644	4.59155e-08	5.98503e-07	54478	PIMREG	Upregulated	UCDvsTCD
ENSG00000214691	14.2269	2.11582	0.681047	3.10672	0.00189175	0.00815328	388942	LINC01913	Upregulated	UCDvsTCD
ENSG00000260265	7.8103	2.11553	0.620586	3.40893	0.000652192	0.00322291	NA	NA	Upregulated	UCDvsTCD
ENSG00000199753	5.96855	2.11521	0.6455	3.27685	0.00104972	0.00484433	692227	SNORD104	Upregulated	UCDvsTCD
ENSG00000169116	72.2687	2.113	0.280571	7.53107	5.03245e-14	2.25229e-12	25849	PARM1	Upregulated	UCDvsTCD
ENSG00000167513	91.7645	2.10691	0.284216	7.41306	1.23421e-13	3.7314e-12	81620	CDT1	Upregulated	UCDvsCTRL
ENSG00000211896	289.233	2.10674	0.483504	4.35723	1.3172e-05	8.70122e-05	3500	IGHG1	Upregulated	UCDvsCTRL
ENSG00000106331	21.1191	2.10606	0.432241	4.87241	1.10247e-06	1.08489e-05	5078	PAX4	Upregulated	UCDvsTCD
ENSG00000244575	10.3018	2.1041	0.770286	2.73158	0.0063032	0.0203023	28935	IGKV1-27	Upregulated	UCDvsCTRL
ENSG00000054598	10.0093	2.10371	0.751427	2.79962	0.00511626	0.0192251	2296	FOXC1	Upregulated	UCDvsTCD
ENSG00000253288	34.2893	2.10302	0.430782	4.88186	1.05088e-06	1.03912e-05	NA	NA	Upregulated	UCDvsTCD
ENSG00000136634	7.82622	2.10262	0.674171	3.11882	0.00181575	0.0069647	3586	IL10	Upregulated	UCDvsCTRL
ENSG00000249231	5.86001	2.10116	0.747319	2.8116	0.00492959	0.0186433	643714	CASC16	Upregulated	UCDvsTCD
ENSG00000163808	222.3	2.0991	0.198705	10.5639	4.38088e-26	2.89675e-23	56992	KIF15	Upregulated	UCDvsTCD
ENSG00000258630	3.73491	2.09846	0.9057	2.31695	0.0205062	0.0602979	101929080	LINC02292	Upregulated	UCDvsTCD
ENSG00000094804	191.339	2.09774	0.206547	10.1563	3.1071e-24	5.53821e-22	990	CDC6	Upregulated	UCDvsCTRL
ENSG00000248243	3.73071	2.09774	0.71215	2.94565	0.00322281	0.012938	NA	NA	Upregulated	UCDvsTCD
ENSG00000137571	11.8979	2.09681	0.504901	4.15291	3.28273e-05	0.000228565	81796	SLCO5A1	Upregulated	UCDvsTCD
ENSG00000112742	173.415	2.09004	0.236507	8.8371	9.82334e-19	1.11866e-16	7272	TTK	Upregulated	UCDvsTCD
ENSG00000154839	53.1804	2.08697	0.304339	6.85737	7.0138e-12	2.02729e-10	220134	SKA1	Upregulated	UCDvsTCD
ENSG00000131747	1602.06	2.08513	0.177958	11.717	1.04324e-31	3.05492e-28	7153	TOP2A	Upregulated	UCDvsTCD
ENSG00000237649	230.734	2.08473	0.21201	9.83318	8.10181e-23	1.09257e-20	3833	KIFC1	Upregulated	UCDvsCTRL
ENSG00000142945	205.604	2.08366	0.204249	10.2016	1.95081e-24	3.63524e-22	11004	KIF2C	Upregulated	UCDvsCTRL
ENSG00000112837	3.48924	2.08338	0.977113	2.13218	0.0329919	0.0884208	9096	TBX18	Upregulated	UCDvsTCD
ENSG00000115263	21.5383	2.08322	0.726256	2.86844	0.00412507	0.0140973	2641	GCG	Upregulated	UCDvsCTRL
ENSG00000138778	558.322	2.08102	0.165884	12.5451	4.22977e-36	2.89006e-32	1062	CENPE	Upregulated	UCDvsTCD
ENSG00000237649	230.734	2.08005	0.205731	10.1106	4.9597e-24	1.95508e-21	3833	KIFC1	Upregulated	UCDvsTCD
ENSG00000137807	211.88	2.07949	0.216363	9.61112	7.17675e-22	8.17272e-20	9493	KIF23	Upregulated	UCDvsCTRL
ENSG00000102837	14662.3	2.07854	0.266354	7.80366	6.01354e-15	2.26591e-13	10562	OLFM4	Upregulated	UCDvsCTRL
ENSG00000252183	4.29775	2.07747	0.92657	2.24211	0.0249543	0.43175	106481479	RNU6-948P	Upregulated	TCDvsCTRL
ENSG00000215784	20.9147	2.07733	0.402935	5.1555	2.52949e-07	2.42401e-06	728833	FAM72D	Upregulated	UCDvsCTRL
ENSG00000148346	145.075	2.07517	0.384209	5.40116	6.62114e-08	8.33662e-07	3934	LCN2	Upregulated	UCDvsTCD
ENSG00000229922	4.67046	2.07464	0.899991	2.30518	0.0211566	0.0568299	NA	NA	Upregulated	UCDvsCTRL
ENSG00000205663	14.8833	2.07312	0.836461	2.47844	0.0131959	0.329513	NA	NA	Upregulated	TCDvsCTRL
ENSG00000184557	76.9736	2.07088	0.304232	6.80693	9.97042e-12	2.82284e-10	9021	SOCS3	Upregulated	UCDvsTCD
ENSG00000161888	42.3224	2.06832	0.354849	5.82872	5.58537e-09	8.92495e-08	147841	SPC24	Upregulated	UCDvsTCD
ENSG00000169347	363.031	2.06804	0.279176	7.40765	1.28554e-13	3.87514e-12	2813	GP2	Upregulated	UCDvsCTRL
ENSG00000230539	5.03008	2.06173	0.802085	2.57046	0.0101564	0.0306473	100874264	AOAH-IT1	Upregulated	UCDvsCTRL
ENSG00000006118	23.4177	2.05981	0.389302	5.29103	1.21627e-07	1.44948e-06	54972	TMEM132A	Upregulated	UCDvsTCD
ENSG00000109674	29.5146	2.0592	0.330274	6.23483	4.52258e-10	7.2087e-09	55247	NEIL3	Upregulated	UCDvsCTRL
ENSG00000066279	781.014	2.05813	0.209951	9.80292	1.09379e-22	1.4101e-20	259266	ASPM	Upregulated	UCDvsCTRL
ENSG00000175063	116.895	2.05757	0.225811	9.11193	8.09328e-20	6.40525e-18	11065	UBE2C	Upregulated	UCDvsCTRL
ENSG00000109805	223.706	2.05715	0.204747	10.0472	9.4469e-24	1.53685e-21	64151	NCAPG	Upregulated	UCDvsCTRL
ENSG00000165891	53.3169	2.0554	0.297873	6.90024	5.19164e-12	1.5581e-10	144455	E2F7	Upregulated	UCDvsTCD
ENSG00000143228	131.605	2.0552	0.229628	8.9501	3.55165e-19	2.51909e-17	83540	NUF2	Upregulated	UCDvsCTRL
ENSG00000164611	271.352	2.05321	0.208194	9.86199	6.08294e-23	8.31253e-21	9232	PTTG1	Upregulated	UCDvsCTRL
ENSG00000265415	23.9155	2.05192	0.411624	4.98493	6.19829e-07	5.45056e-06	NA	NA	Upregulated	UCDvsCTRL
ENSG00000258044	4.98629	2.05158	0.763053	2.68865	0.00717419	0.24721	NA	NA	Upregulated	TCDvsCTRL
ENSG00000117399	463.404	2.05018	0.219196	9.35316	8.50658e-21	1.44106e-18	991	CDC20	Upregulated	UCDvsTCD
ENSG00000100526	130.446	2.04909	0.224102	9.14353	6.04463e-20	4.82112e-18	1033	CDKN3	Upregulated	UCDvsCTRL
ENSG00000156509	8.20906	2.04621	0.658001	3.10974	0.00187252	0.00715164	286151	FBXO43	Upregulated	UCDvsCTRL
ENSG00000145386	341.292	2.0462	0.202899	10.0849	6.44618e-24	1.09201e-21	890	CCNA2	Upregulated	UCDvsCTRL
ENSG00000184661	151.646	2.04553	0.217561	9.40207	5.35005e-21	5.27237e-19	157313	CDCA2	Upregulated	UCDvsCTRL
ENSG00000184661	151.646	2.0431	0.21111	9.67787	3.74424e-22	8.62352e-20	157313	CDCA2	Upregulated	UCDvsTCD
ENSG00000111247	115.714	2.04217	0.232134	8.79738	1.40045e-18	9.08429e-17	10635	RAD51AP1	Upregulated	UCDvsCTRL
ENSG00000211937	9.91135	2.0416	0.80185	2.54611	0.0108932	0.0324312	28457	IGHV2-5	Upregulated	UCDvsCTRL
ENSG00000117650	205.478	2.03855	0.197852	10.3034	6.80093e-25	1.35345e-22	4751	NEK2	Upregulated	UCDvsCTRL
ENSG00000136982	51.4159	2.03745	0.305509	6.66904	2.57487e-11	5.24649e-10	79075	DSCC1	Upregulated	UCDvsCTRL
ENSG00000118193	210.825	2.03719	0.23004	8.85581	8.30805e-19	5.60192e-17	9928	KIF14	Upregulated	UCDvsCTRL
ENSG00000157456	306.792	2.03591	0.201975	10.08	6.77149e-24	1.12387e-21	9133	CCNB2	Upregulated	UCDvsCTRL
ENSG00000211939	4.69561	2.03506	1.22538	1.66076	0.0967613	0.193422	NA	NA	Upregulated	UCDvsCTRL
ENSG00000140534	67.2771	2.03444	0.331882	6.13	8.78776e-10	1.31964e-08	90381	TICRR	Upregulated	UCDvsCTRL
ENSG00000109805	223.706	2.03397	0.198658	10.2385	1.33233e-24	5.59735e-22	64151	NCAPG	Upregulated	UCDvsTCD
ENSG00000030419	893.559	2.03329	0.245784	8.27266	1.30998e-16	1.88076e-13	22807	IKZF2	Upregulated	TCDvsCTRL
ENSG00000177294	3.50756	2.03141	0.782819	2.59499	0.00945946	0.0322093	162517	FBXO39	Upregulated	UCDvsTCD
ENSG00000243772	4.79355	2.0303	0.882603	2.30035	0.0214283	0.407726	3804	KIR2DL3	Upregulated	TCDvsCTRL
ENSG00000243264	3.38188	2.02943	1.36923	1.48217	0.138296	NA	28882	IGKV2D-29	Upregulated	TCDvsCTRL
ENSG00000211653	24.6734	2.02821	0.492098	4.12157	3.76305e-05	0.000223236	28825	IGLV1-40	Upregulated	UCDvsCTRL
ENSG00000178999	135.2	2.02816	0.253887	7.98846	1.36632e-15	8.26162e-14	9212	AURKB	Upregulated	UCDvsTCD
ENSG00000256663	27.2679	2.02534	0.306267	6.613	3.76608e-11	9.46043e-10	NA	NA	Upregulated	UCDvsTCD
ENSG00000101003	139.143	2.02422	0.285021	7.10199	1.22971e-12	4.22928e-11	9837	GINS1	Upregulated	UCDvsTCD
ENSG00000072571	251.909	2.02175	0.197041	10.2605	1.0611e-24	4.83342e-22	3161	HMMR	Upregulated	UCDvsTCD
ENSG00000214050	9.18282	2.02171	0.573517	3.52511	0.000423304	0.00191882	157574	FBXO16	Upregulated	UCDvsCTRL
ENSG00000197385	10.5569	2.02165	0.618279	3.26981	0.00107621	0.00495094	344787	ZNF860	Upregulated	UCDvsTCD
ENSG00000175063	116.895	2.01984	0.218987	9.22357	2.8736e-20	4.3311e-18	11065	UBE2C	Upregulated	UCDvsTCD
ENSG00000170312	191.399	2.01944	0.230521	8.76031	1.94711e-18	2.13194e-16	983	CDK1	Upregulated	UCDvsTCD
ENSG00000175643	80.4762	2.01687	0.284128	7.09845	1.26159e-12	4.31722e-11	116028	RMI2	Upregulated	UCDvsTCD
ENSG00000087237	24.9837	2.01582	0.383558	5.25559	1.47553e-07	1.48626e-06	1071	CETP	Upregulated	UCDvsCTRL
ENSG00000211897	37.183	2.01509	0.702472	2.86857	0.00412337	0.192296	3502	IGHG3	Upregulated	TCDvsCTRL
ENSG00000156970	206.029	2.01418	0.273527	7.36374	1.78826e-13	5.26665e-12	701	BUB1B	Upregulated	UCDvsCTRL
ENSG00000183813	19.1466	2.01215	0.511911	3.93067	8.47096e-05	0.000534599	1233	CCR4	Upregulated	UCDvsTCD
ENSG00000198502	679.533	2.01127	1.9077	1.05429	0.291749	0.456892	3127	HLA-DRB5	Upregulated	UCDvsTCD
ENSG00000211900	16.9809	2.00997	0.539394	3.72634	0.00019428	0.00112116	28475	IGHJ6	Upregulated	UCDvsTCD
ENSG00000134057	602.015	2.00954	0.201331	9.98127	1.84094e-23	5.80546e-21	891	CCNB1	Upregulated	UCDvsTCD
ENSG00000131153	118.114	2.00901	0.211363	9.50502	2.00006e-21	2.11326e-19	51659	GINS2	Upregulated	UCDvsCTRL
ENSG00000066279	781.014	2.00817	0.20379	9.85412	6.57917e-23	1.87305e-20	259266	ASPM	Upregulated	UCDvsTCD
ENSG00000054598	10.0093	2.00811	0.773551	2.59596	0.00943279	0.0287331	2296	FOXC1	Upregulated	UCDvsCTRL
ENSG00000106541	6376.53	2.00771	0.177499	11.3111	1.1568e-29	5.38912e-27	10551	AGR2	Upregulated	UCDvsCTRL
ENSG00000092853	172.449	2.00764	0.189454	10.5969	3.07866e-26	7.60318e-24	63967	CLSPN	Upregulated	UCDvsCTRL
ENSG00000109511	392.654	2.00732	0.523852	3.83184	0.000127186	0.00076746	11199	ANXA10	Upregulated	UCDvsTCD
ENSG00000173432	4.4302	2.00659	1.07553	1.86568	0.0620866	0.135909	6288	SAA1	Upregulated	UCDvsCTRL
ENSG00000068489	167.58	2.0057	0.167661	11.9628	5.5649e-33	4.38728e-30	55771	PRR11	Upregulated	UCDvsCTRL
ENSG00000241294	14.6045	2.0056	0.713703	2.81013	0.00495218	0.211165	28923	IGKV2-24	Upregulated	TCDvsCTRL
ENSG00000265415	23.9155	2.00523	0.398997	5.02569	5.01634e-07	5.28392e-06	NA	NA	Upregulated	UCDvsTCD
ENSG00000258630	3.73491	2.00359	0.931282	2.15143	0.0314424	0.0787712	101929080	LINC02292	Upregulated	UCDvsCTRL
ENSG00000168491	10.0731	2.00059	0.565833	3.53565	0.00040677	0.00185371	256309	CCDC110	Upregulated	UCDvsCTRL
ENSG00000145934	55.6613	1.99897	0.358275	5.57942	2.41319e-08	3.33101e-07	57451	TENM2	Upregulated	UCDvsTCD
ENSG00000101003	139.143	1.99812	0.293614	6.80524	1.00881e-11	2.20455e-10	9837	GINS1	Upregulated	UCDvsCTRL
ENSG00000171241	106.583	1.99811	0.260856	7.65983	1.86172e-14	6.46807e-13	79801	SHCBP1	Upregulated	UCDvsCTRL
ENSG00000056998	46.7977	1.99794	0.282451	7.0736	1.5097e-12	3.81577e-11	8908	GYG2	Upregulated	UCDvsCTRL
ENSG00000111536	12.495	1.99749	0.611956	3.2641	0.00109811	0.00504463	55801	IL26	Upregulated	UCDvsTCD
ENSG00000172016	2157.45	1.99733	0.321372	6.215	5.13233e-10	8.08627e-09	5068	REG3A	Upregulated	UCDvsCTRL
ENSG00000124107	5.64404	1.99716	0.835678	2.38987	0.0168543	0.0515524	6590	SLPI	Upregulated	UCDvsTCD
ENSG00000170689	8.6707	1.99611	0.646074	3.0896	0.00200428	0.133397	3219	HOXB9	Upregulated	TCDvsCTRL
ENSG00000254325	4.37624	1.99586	0.686248	2.90837	0.00363324	0.0143689	NA	NA	Upregulated	UCDvsTCD
ENSG00000100078	7.80207	1.99463	0.731883	2.72534	0.00642348	0.0232959	50487	PLA2G3	Upregulated	UCDvsTCD
ENSG00000144354	547.721	1.99425	0.219495	9.08561	1.03119e-19	1.3637e-17	83879	CDCA7	Upregulated	UCDvsTCD
ENSG00000144908	18.8843	1.99346	0.530009	3.76117	0.000169118	0.000987346	10840	ALDH1L1	Upregulated	UCDvsTCD
ENSG00000100162	59.7694	1.9932	0.305601	6.52224	6.92653e-11	1.64901e-09	79019	CENPM	Upregulated	UCDvsTCD
ENSG00000154920	18.2317	1.98908	0.410409	4.84659	1.25604e-06	1.0411e-05	146956	EME1	Upregulated	UCDvsCTRL
ENSG00000146670	129.136	1.98876	0.244427	8.1364	4.07189e-16	2.67518e-14	113130	CDCA5	Upregulated	UCDvsTCD
ENSG00000253477	4.02341	1.98828	0.899641	2.21008	0.0270998	0.0755051	NA	NA	Upregulated	UCDvsTCD
ENSG00000112984	178.264	1.98695	0.208405	9.53407	1.51236e-21	1.62305e-19	10112	KIF20A	Upregulated	UCDvsCTRL
ENSG00000104369	47.6913	1.98681	0.2753	7.21688	5.31926e-13	1.44416e-11	56704	JPH1	Upregulated	UCDvsCTRL
ENSG00000241106	35.9047	1.9844	0.369014	5.37759	7.54895e-08	8.06808e-07	3112	HLA-DOB	Upregulated	UCDvsCTRL
ENSG00000267414	6.63122	1.98018	0.666929	2.9691	0.00298672	0.010651	101927943	SETBP1-DT	Upregulated	UCDvsCTRL
ENSG00000135069	85.4793	1.97955	0.286959	6.89837	5.2602e-12	1.57407e-10	29968	PSAT1	Upregulated	UCDvsTCD
ENSG00000188158	80.4375	1.97938	0.297756	6.64767	2.97763e-11	6.00743e-10	4810	NHS	Upregulated	UCDvsCTRL
ENSG00000135451	147.295	1.97296	0.235294	8.38511	5.06764e-17	2.62979e-15	10024	TROAP	Upregulated	UCDvsCTRL
ENSG00000243238	21.3433	1.97267	0.580111	3.40051	0.000672594	0.00330778	28919	IGKV2-30	Upregulated	UCDvsTCD
ENSG00000234964	24.856	1.97201	0.363607	5.42347	5.84538e-08	7.43292e-07	NA	NA	Upregulated	UCDvsTCD
ENSG00000198959	672.956	1.97116	0.165675	11.8977	1.21619e-32	8.59637e-30	7052	TGM2	Upregulated	UCDvsCTRL
ENSG00000145386	341.292	1.96929	0.196868	10.0031	1.47681e-23	4.80501e-21	890	CCNA2	Upregulated	UCDvsTCD
ENSG00000169851	57.5768	1.96694	0.331667	5.93046	3.02093e-09	4.09815e-08	5099	PCDH7	Upregulated	UCDvsCTRL
ENSG00000006074	4.09955	1.96609	0.98381	1.99844	0.0456689	0.114342	NA	NA	Upregulated	UCDvsTCD
ENSG00000211959	16.6904	1.96589	0.787115	2.49759	0.0125039	0.0405354	28394	IGHV4-39	Upregulated	UCDvsTCD
ENSG00000164294	4.88111	1.96518	0.919845	2.13642	0.0326449	0.0876547	493869	GPX8	Upregulated	UCDvsTCD
ENSG00000263463	3.51717	1.96503	1.10969	1.7708	0.0765942	0.17155	NA	NA	Upregulated	UCDvsTCD
ENSG00000129195	35.0976	1.96418	0.398518	4.92871	8.27753e-07	7.08446e-06	54478	PIMREG	Upregulated	UCDvsCTRL
ENSG00000148357	47.327	1.96414	0.416997	4.71021	2.47465e-06	1.91851e-05	256158	HMCN2	Upregulated	UCDvsCTRL
ENSG00000203727	115.132	1.9596	0.275994	7.10015	1.24626e-12	4.27903e-11	389432	SAMD5	Upregulated	UCDvsTCD
ENSG00000212719	14.5346	1.95678	0.453001	4.31958	1.56324e-05	0.00011811	339263	LINC02693	Upregulated	UCDvsTCD
ENSG00000196611	252.225	1.95495	0.466489	4.19077	2.78007e-05	0.000169471	4312	MMP1	Upregulated	UCDvsCTRL
ENSG00000102384	63.0699	1.95471	0.341044	5.73153	9.95259e-09	1.51454e-07	2491	CENPI	Upregulated	UCDvsTCD
ENSG00000166278	68.7754	1.9523	0.250918	7.78063	7.21615e-15	2.67649e-13	717	C2	Upregulated	UCDvsCTRL
ENSG00000142945	205.604	1.95227	0.198016	9.85918	6.25589e-23	1.8061e-20	11004	KIF2C	Upregulated	UCDvsTCD
ENSG00000135069	85.4793	1.94963	0.295609	6.59532	4.24336e-11	8.24458e-10	29968	PSAT1	Upregulated	UCDvsCTRL
ENSG00000227115	45.4938	1.94691	0.323919	6.01046	1.84993e-09	3.29738e-08	100287225	LINC01630	Upregulated	UCDvsTCD
ENSG00000163810	4.26442	1.94624	0.738295	2.63613	0.00838581	0.265197	7047	TGM4	Upregulated	TCDvsCTRL
ENSG00000142089	321.844	1.94242	0.19811	9.80475	1.07407e-22	1.39344e-20	10410	IFITM3	Upregulated	UCDvsCTRL
ENSG00000211933	4.9566	1.9424	0.906529	2.14268	0.032139	0.0866253	28385	IGHV6-1	Upregulated	UCDvsTCD
ENSG00000137804	415.198	1.9418	0.174802	11.1086	1.13978e-28	4.40815e-26	51203	NUSAP1	Upregulated	UCDvsCTRL
ENSG00000111206	224.769	1.93713	0.180452	10.7349	6.9808e-27	1.86371e-24	2305	FOXM1	Upregulated	UCDvsCTRL
ENSG00000186193	109.266	1.93508	0.220872	8.76109	1.93366e-18	1.21583e-16	89958	SAPCD2	Upregulated	UCDvsCTRL
ENSG00000169347	363.031	1.93398	0.270905	7.13896	9.40412e-13	3.32355e-11	2813	GP2	Upregulated	UCDvsTCD
ENSG00000075218	198.542	1.93392	0.234212	8.2571	1.49249e-16	1.06969e-14	51512	GTSE1	Upregulated	UCDvsTCD
ENSG00000204060	4.15058	1.93114	0.762229	2.53355	0.0112915	0.0334132	100132074	FOXO6	Upregulated	UCDvsCTRL
ENSG00000211947	15.3845	1.9298	0.578072	3.33833	0.000842837	0.00355118	28444	IGHV3-21	Upregulated	UCDvsCTRL
ENSG00000268564	4.03981	1.92923	0.731616	2.63694	0.00836569	0.0290724	NA	NA	Upregulated	UCDvsTCD
ENSG00000167900	199.245	1.92899	0.202069	9.54619	1.34553e-21	2.62674e-19	7083	TK1	Upregulated	UCDvsTCD
ENSG00000261115	3.84828	1.92625	1.02168	1.88537	0.05938	0.131543	100507421	TMEM178B	Upregulated	UCDvsCTRL
ENSG00000242534	5.5764	1.92553	0.775215	2.48387	0.0129965	0.0417689	28883	IGKV2D-28	Upregulated	UCDvsTCD
ENSG00000266831	5.61935	1.92241	0.922405	2.08413	0.0371486	0.0903395	NA	NA	Upregulated	UCDvsCTRL
ENSG00000100162	59.7694	1.92126	0.314704	6.10496	1.02828e-09	1.52737e-08	79019	CENPM	Upregulated	UCDvsCTRL
ENSG00000196584	62.4248	1.92052	0.299017	6.42276	1.33823e-10	2.36884e-09	7516	XRCC2	Upregulated	UCDvsCTRL
ENSG00000163040	5.28395	1.92032	0.677714	2.83353	0.00460375	0.0176191	90557	CCDC74A	Upregulated	UCDvsTCD
ENSG00000259328	4.85917	1.92011	0.534414	3.59292	0.000326996	0.00177604	NA	NA	Upregulated	UCDvsTCD
ENSG00000124107	5.64404	1.91959	0.859974	2.23215	0.0256053	0.0667262	6590	SLPI	Upregulated	UCDvsCTRL
ENSG00000135451	147.295	1.91614	0.228222	8.39594	4.62176e-17	3.58852e-15	10024	TROAP	Upregulated	UCDvsTCD
ENSG00000185974	4.79119	1.91566	0.739372	2.59092	0.00957191	0.0324896	6011	GRK1	Upregulated	UCDvsTCD
ENSG00000118513	289.023	1.91501	0.212416	9.01538	1.96183e-19	1.44653e-17	4602	MYB	Upregulated	UCDvsCTRL
ENSG00000235721	15.1459	1.91411	0.523756	3.65458	0.000257603	0.00123807	NA	NA	Upregulated	UCDvsCTRL
ENSG00000117724	1536.1	1.91196	0.176592	10.827	2.56314e-27	2.38815e-24	1063	CENPF	Upregulated	UCDvsTCD
ENSG00000123485	116.781	1.91139	0.201199	9.49999	2.09915e-21	3.91168e-19	55355	HJURP	Upregulated	UCDvsTCD
ENSG00000122952	320.145	1.91055	0.197957	9.65133	4.85209e-22	5.74903e-20	11130	ZWINT	Upregulated	UCDvsCTRL
ENSG00000261520	3.42824	1.90997	1.1433	1.67057	0.0948065	0.190412	284215	DLGAP1-AS5	Upregulated	UCDvsCTRL
ENSG00000065923	70.1383	1.90895	0.251197	7.59942	2.97468e-14	9.94698e-13	84679	SLC9A7	Upregulated	UCDvsCTRL
ENSG00000175894	4.23182	1.90894	0.785602	2.42991	0.0151026	0.0427588	54084	TSPEAR	Upregulated	UCDvsCTRL
ENSG00000198901	342.233	1.9087	0.174176	10.9585	6.05053e-28	1.93787e-25	9055	PRC1	Upregulated	UCDvsCTRL
ENSG00000115163	65.2171	1.90603	0.333921	5.70803	1.1429e-08	1.39613e-07	1058	CENPA	Upregulated	UCDvsCTRL
ENSG00000184292	23.5553	1.90581	0.548862	3.47229	0.000516036	0.00229402	4070	TACSTD2	Upregulated	UCDvsCTRL
ENSG00000118513	289.023	1.90549	0.206154	9.24305	2.39558e-20	3.66452e-18	4602	MYB	Upregulated	UCDvsTCD
ENSG00000233399	16.0154	1.90467	0.450366	4.22917	2.34557e-05	0.000169056	101929406	LINC01648	Upregulated	UCDvsTCD
ENSG00000213247	4.17772	1.90148	0.786874	2.4165	0.0156705	0.0486575	NA	NA	Upregulated	UCDvsTCD
ENSG00000133067	20.2746	1.90138	0.444224	4.28022	1.86707e-05	0.000138563	59352	LGR6	Upregulated	UCDvsTCD
ENSG00000011426	316.54	1.89946	0.170093	11.1672	5.9009e-29	2.3717e-26	54443	ANLN	Upregulated	UCDvsCTRL
ENSG00000224650	19.5494	1.89825	0.699374	2.71422	0.00664325	0.0212538	28408	IGHV3-74	Upregulated	UCDvsCTRL
ENSG00000267414	6.63122	1.89764	0.673366	2.81813	0.00483036	0.208796	101927943	SETBP1-DT	Upregulated	TCDvsCTRL
ENSG00000143001	8.62406	1.89694	0.573965	3.30497	0.000949877	0.0044415	199964	TMEM61	Upregulated	UCDvsTCD
ENSG00000117228	2106.14	1.89618	0.13252	14.3086	1.93423e-46	3.96478e-43	2633	GBP1	Upregulated	UCDvsCTRL
ENSG00000144354	547.721	1.89602	0.226079	8.38654	5.00665e-17	2.60473e-15	83879	CDCA7	Upregulated	UCDvsCTRL
ENSG00000157456	306.792	1.89209	0.195891	9.65892	4.50587e-22	9.93133e-20	9133	CCNB2	Upregulated	UCDvsTCD
ENSG00000143476	116.687	1.89174	0.264117	7.16249	7.92251e-13	2.10085e-11	51514	DTL	Upregulated	UCDvsCTRL
ENSG00000111247	115.714	1.88892	0.224923	8.39806	4.53914e-17	3.53777e-15	10635	RAD51AP1	Upregulated	UCDvsTCD
ENSG00000263693	3.41773	1.88803	0.836168	2.25796	0.0239484	NA	100423000	MIR3161	Upregulated	TCDvsCTRL
ENSG00000211598	70.3038	1.88747	0.414298	4.55583	5.218e-06	3.76217e-05	28908	IGKV4-1	Upregulated	UCDvsCTRL
ENSG00000188158	80.4375	1.88738	0.288795	6.53537	6.34536e-11	1.52304e-09	4810	NHS	Upregulated	UCDvsTCD
ENSG00000164649	138.928	1.88651	0.247314	7.62799	2.38442e-14	1.13401e-12	55536	CDCA7L	Upregulated	UCDvsTCD
ENSG00000168268	102.865	1.88623	0.202011	9.33722	9.88944e-21	9.34165e-19	64943	NT5DC2	Upregulated	UCDvsCTRL
ENSG00000235522	4.48416	1.88073	0.874809	2.14987	0.0315653	0.0790172	NA	NA	Upregulated	UCDvsCTRL
ENSG00000137561	5.65089	1.88054	0.898523	2.09292	0.0363565	0.0887729	7274	TTPA	Upregulated	UCDvsCTRL
ENSG00000270659	5.40054	1.88011	0.736321	2.55338	0.0106683	0.0319015	NA	NA	Upregulated	UCDvsCTRL
ENSG00000100526	130.446	1.87804	0.21709	8.65094	5.10758e-18	4.87845e-16	1033	CDKN3	Upregulated	UCDvsTCD
ENSG00000211662	15.8188	1.87797	0.786699	2.38715	0.0169794	0.047263	28796	IGLV3-21	Upregulated	UCDvsCTRL
ENSG00000169607	73.1021	1.87599	0.289653	6.47666	9.37729e-11	1.72236e-09	150468	CKAP2L	Upregulated	UCDvsCTRL
ENSG00000011426	316.54	1.87539	0.165047	11.3628	6.40697e-30	1.01023e-26	54443	ANLN	Upregulated	UCDvsTCD
ENSG00000164946	188.099	1.87503	0.18075	10.3736	3.26982e-25	6.70248e-23	158326	FREM1	Upregulated	UCDvsCTRL
ENSG00000211945	7.74636	1.87258	0.827931	2.26176	0.0237121	0.0678652	28468	IGHV1-18	Upregulated	UCDvsTCD
ENSG00000135472	7.3286	1.87229	0.786297	2.38115	0.0172587	0.0479036	23017	FAIM2	Upregulated	UCDvsCTRL
ENSG00000211651	31.6307	1.87063	0.397744	4.70311	2.56232e-06	2.31274e-05	28823	IGLV1-44	Upregulated	UCDvsTCD
ENSG00000088325	655.43	1.86957	0.191107	9.78285	1.33403e-22	3.41811e-20	22974	TPX2	Upregulated	UCDvsTCD
ENSG00000213247	4.17772	1.86844	0.80599	2.31819	0.0204389	0.0552787	NA	NA	Upregulated	UCDvsCTRL
ENSG00000241294	14.6045	1.86722	0.654301	2.85376	0.00432048	0.01665	28923	IGKV2-24	Upregulated	UCDvsTCD
ENSG00000115163	65.2171	1.86693	0.323923	5.7635	8.23856e-09	1.27452e-07	1058	CENPA	Upregulated	UCDvsTCD
ENSG00000138160	423.398	1.8647	0.145793	12.7901	1.8632e-37	2.65853e-33	3832	KIF11	Upregulated	UCDvsTCD
ENSG00000156970	206.029	1.86403	0.265323	7.02553	2.13256e-12	6.98497e-11	701	BUB1B	Upregulated	UCDvsTCD
ENSG00000135480	10.9262	1.86386	0.544922	3.42042	0.000625237	0.0031107	3855	KRT7	Upregulated	UCDvsTCD
ENSG00000142731	173.916	1.8635	0.169523	10.9926	4.14942e-28	1.38683e-25	10733	PLK4	Upregulated	UCDvsCTRL
ENSG00000080986	155.907	1.86292	0.204796	9.09647	9.33178e-20	7.35703e-18	10403	NDC80	Upregulated	UCDvsCTRL
ENSG00000175894	4.23182	1.86279	0.763464	2.43992	0.0146907	0.0460865	54084	TSPEAR	Upregulated	UCDvsTCD
ENSG00000142089	321.844	1.8623	0.192204	9.68919	3.35167e-22	7.89684e-20	10410	IFITM3	Upregulated	UCDvsTCD
ENSG00000204347	3.55382	1.86153	0.737894	2.52276	0.0116437	0.0381511	388419	BTBD17	Upregulated	UCDvsTCD
ENSG00000124212	36.0437	1.86131	0.538589	3.4559	0.000548458	0.066012	5740	PTGIS	Upregulated	TCDvsCTRL
ENSG00000140534	67.2771	1.8606	0.32162	5.78507	7.24815e-09	1.13414e-07	90381	TICRR	Upregulated	UCDvsTCD
ENSG00000244731	27.8907	1.86001	0.429441	4.33124	1.4827e-05	9.68529e-05	720	C4A	Upregulated	UCDvsCTRL
ENSG00000258913	3.49085	1.86001	0.854259	2.17734	0.0294554	0.0747249	145195	LINC02691	Upregulated	UCDvsCTRL
ENSG00000106541	6376.53	1.85748	0.172307	10.78	4.27693e-27	3.65285e-24	10551	AGR2	Upregulated	UCDvsTCD
ENSG00000167633	7.66331	1.85739	0.795862	2.33381	0.0196055	0.396042	3811	KIR3DL1	Upregulated	TCDvsCTRL
ENSG00000251408	4.64667	1.85517	0.803622	2.30852	0.0209705	0.404905	NA	NA	Upregulated	TCDvsCTRL
ENSG00000119969	171.134	1.85432	0.190654	9.72612	2.33316e-22	2.86377e-20	3070	HELLS	Upregulated	UCDvsCTRL
ENSG00000240382	19.7675	1.85278	0.820409	2.25836	0.0239229	0.0683636	28937	IGKV1-17	Upregulated	UCDvsTCD
ENSG00000167513	91.7645	1.85277	0.275187	6.73277	1.66462e-11	4.50745e-10	81620	CDT1	Upregulated	UCDvsTCD
ENSG00000110347	27.6262	1.85268	0.480379	3.85671	0.000114925	0.000605432	NA	NA	Upregulated	UCDvsCTRL
ENSG00000183010	158.26	1.85264	0.272459	6.79968	1.0485e-11	2.95629e-10	5831	PYCR1	Upregulated	UCDvsTCD
ENSG00000137563	115.345	1.85259	0.275142	6.73323	1.65936e-11	3.48143e-10	8836	GGH	Upregulated	UCDvsCTRL
ENSG00000244437	35.0821	1.85217	0.542161	3.41627	0.000634861	0.00315094	28913	IGKV3-15	Upregulated	UCDvsTCD
ENSG00000180116	6.09305	1.85116	0.828365	2.23471	0.0254363	0.0663435	283461	C12orf40	Upregulated	UCDvsCTRL
ENSG00000185480	92.6874	1.85016	0.271284	6.82002	9.10278e-12	2.00418e-10	55010	PARPBP	Upregulated	UCDvsCTRL
ENSG00000161888	42.3224	1.84985	0.36466	5.07281	3.91984e-07	3.60794e-06	147841	SPC24	Upregulated	UCDvsCTRL
ENSG00000196584	62.4248	1.84778	0.290014	6.37134	1.87385e-10	4.09926e-09	7516	XRCC2	Upregulated	UCDvsTCD
ENSG00000185480	92.6874	1.84598	0.263225	7.01293	2.33384e-12	7.59352e-11	55010	PARPBP	Upregulated	UCDvsTCD
ENSG00000229807	3012.2	1.8456	0.422947	4.36367	1.27898e-05	8.47607e-05	7503	XIST	Upregulated	UCDvsCTRL
ENSG00000204060	4.15058	1.84537	0.768377	2.40164	0.0163217	0.361291	100132074	FOXO6	Upregulated	TCDvsCTRL
ENSG00000124882	4.50447	1.84508	0.705139	2.61662	0.00888045	0.0305371	2069	EREG	Upregulated	UCDvsTCD
ENSG00000160181	188.854	1.84425	0.516587	3.57006	0.000356895	0.00164767	7032	TFF2	Upregulated	UCDvsCTRL
ENSG00000122952	320.145	1.84412	0.19207	9.60133	7.89198e-22	1.6851e-19	11130	ZWINT	Upregulated	UCDvsTCD
ENSG00000169679	359.061	1.84189	0.16603	11.0937	1.34623e-28	5.01728e-26	699	BUB1	Upregulated	UCDvsCTRL
ENSG00000257624	7.82234	1.83914	0.695881	2.6429	0.00822001	0.262674	NA	NA	Upregulated	TCDvsCTRL
ENSG00000075218	198.542	1.83586	0.241221	7.61068	2.72652e-14	9.19215e-13	51512	GTSE1	Upregulated	UCDvsCTRL
ENSG00000176244	6.69109	1.83487	0.632629	2.90038	0.00372709	0.0129247	414149	ACBD7	Upregulated	UCDvsCTRL
ENSG00000211673	11.4422	1.83474	0.703152	2.6093	0.00907268	0.0277985	NA	NA	Upregulated	UCDvsCTRL
ENSG00000270933	20.6409	1.82956	0.456298	4.00956	6.08314e-05	0.000398632	NA	NA	Upregulated	UCDvsTCD
ENSG00000230618	5.11241	1.82951	0.581332	3.14709	0.00164902	0.0072133	NA	NA	Upregulated	UCDvsTCD
ENSG00000197385	10.5569	1.82906	0.635343	2.87886	0.00399119	0.0136969	344787	ZNF860	Upregulated	UCDvsCTRL
ENSG00000180815	6.56716	1.82843	0.638527	2.86351	0.0041898	0.0142923	389840	MAP3K15	Upregulated	UCDvsCTRL
ENSG00000166851	340.536	1.82797	0.162584	11.2433	2.50002e-29	1.06761e-26	5347	PLK1	Upregulated	UCDvsCTRL
ENSG00000130881	62.092	1.8261	0.275658	6.62452	3.48372e-11	6.89279e-10	4037	LRP3	Upregulated	UCDvsCTRL
ENSG00000169427	9.44261	1.82205	0.72055	2.5287	0.0114487	0.033797	51305	KCNK9	Upregulated	UCDvsCTRL
ENSG00000162614	258.974	1.81972	0.259708	7.0068	2.43829e-12	5.98564e-11	91624	NEXN	Upregulated	UCDvsCTRL
ENSG00000162543	34.7621	1.81929	0.438163	4.15208	3.29464e-05	0.000197582	127733	UBXN10	Upregulated	UCDvsCTRL
ENSG00000270145	7.31601	1.81885	0.727601	2.49979	0.0124269	0.0362186	NA	NA	Upregulated	UCDvsCTRL
ENSG00000137561	5.65089	1.8185	0.871993	2.08546	0.037028	0.0971078	7274	TTPA	Upregulated	UCDvsTCD
ENSG00000268592	5.10478	1.8184	0.547174	3.32326	0.000889708	0.00420116	100652739	RAET1E-AS1	Upregulated	UCDvsTCD
ENSG00000260265	7.8103	1.81827	0.63668	2.85586	0.00429202	0.0145779	NA	NA	Upregulated	UCDvsCTRL
ENSG00000143217	40.4753	1.81758	0.311542	5.83414	5.40682e-09	8.66528e-08	81607	NECTIN4	Upregulated	UCDvsTCD
ENSG00000133067	20.2746	1.81701	0.457709	3.96979	7.19372e-05	0.000399937	59352	LGR6	Upregulated	UCDvsCTRL
ENSG00000140451	154.012	1.81645	0.182812	9.93615	2.89818e-23	4.24334e-21	80119	PIF1	Upregulated	UCDvsCTRL
ENSG00000184497	6.36534	1.81628	0.626486	2.89915	0.0037418	0.0147471	348013	TMEM255B	Upregulated	UCDvsTCD
ENSG00000143476	116.687	1.81472	0.256181	7.08373	1.40321e-12	4.76208e-11	51514	DTL	Upregulated	UCDvsTCD
ENSG00000137807	211.88	1.81466	0.209649	8.65572	4.89827e-18	4.75852e-16	9493	KIF23	Upregulated	UCDvsTCD
ENSG00000121211	21.4775	1.81249	0.485002	3.73708	0.000186169	0.000927586	84057	MND1	Upregulated	UCDvsCTRL
ENSG00000225767	5.66579	1.81165	0.781528	2.31809	0.0204445	0.401586	NA	NA	Upregulated	TCDvsCTRL
ENSG00000257802	3.90052	1.80959	0.87459	2.06908	0.038539	NA	NA	NA	Upregulated	TCDvsCTRL
ENSG00000187783	9.17567	1.80936	0.593396	3.04916	0.00229482	0.00850156	643236	TMEM72	Upregulated	UCDvsCTRL
ENSG00000164109	241.197	1.80934	0.188933	9.57663	1.00264e-21	1.10495e-19	4085	MAD2L1	Upregulated	UCDvsCTRL
ENSG00000163535	267.601	1.80605	0.140104	12.8908	5.07424e-38	6.50073e-35	151246	SGO2	Upregulated	UCDvsCTRL
ENSG00000211687	5.59125	1.80436	0.657819	2.74294	0.00608926	0.230064	6969	TRGJ2	Upregulated	TCDvsCTRL
ENSG00000118193	210.825	1.80286	0.222984	8.08514	6.20913e-16	3.90413e-14	9928	KIF14	Upregulated	UCDvsTCD
ENSG00000259342	10.3367	1.80255	0.513683	3.50908	0.000449663	0.00233079	NA	NA	Upregulated	UCDvsTCD
ENSG00000232216	25.0666	1.80043	0.849282	2.11995	0.0340105	0.488643	28426	IGHV3-43	Upregulated	TCDvsCTRL
ENSG00000243238	21.3433	1.79921	0.59675	3.01501	0.00256972	0.00936435	28919	IGKV2-30	Upregulated	UCDvsCTRL
ENSG00000112984	178.264	1.79907	0.20196	8.90804	5.19438e-19	6.11922e-17	10112	KIF20A	Upregulated	UCDvsTCD
ENSG00000259925	4.4905	1.79889	0.86094	2.08945	0.036667	0.0894442	NA	NA	Upregulated	UCDvsCTRL
ENSG00000250033	4.05206	1.79493	0.888768	2.01958	0.0434274	0.10226	641364	SLC7A11-AS1	Upregulated	UCDvsCTRL
ENSG00000273010	3.63484	1.79393	0.871545	2.05834	0.0395579	0.102188	NA	NA	Upregulated	UCDvsTCD
ENSG00000211671	4.36278	1.79277	0.97701	1.83496	0.0665118	0.143814	NA	NA	Upregulated	UCDvsCTRL
ENSG00000175643	80.4762	1.79223	0.292275	6.13199	8.6785e-10	1.30419e-08	116028	RMI2	Upregulated	UCDvsCTRL
ENSG00000085999	67.8749	1.79192	0.256719	6.98007	2.95031e-12	7.11476e-11	8438	RAD54L	Upregulated	UCDvsCTRL
ENSG00000269235	6.34248	1.7916	0.732947	2.44438	0.0145103	0.0413352	101669766	ZNF350-AS1	Upregulated	UCDvsCTRL
ENSG00000211964	12.9991	1.79064	0.649135	2.75851	0.00580655	0.0213535	28424	IGHV3-48	Upregulated	UCDvsTCD
ENSG00000137203	23.1301	1.79058	0.682654	2.62297	0.00871662	0.0300847	7020	TFAP2A	Upregulated	UCDvsTCD
ENSG00000196411	271.049	1.78999	0.206256	8.6785	4.01036e-18	2.4393e-16	2050	EPHB4	Upregulated	UCDvsCTRL
ENSG00000112541	55.9949	1.78983	0.403156	4.43954	9.01501e-06	6.19891e-05	10846	PDE10A	Upregulated	UCDvsCTRL
ENSG00000104755	5.14043	1.78808	0.850668	2.10198	0.0355554	0.0871998	2515	ADAM2	Upregulated	UCDvsCTRL
ENSG00000093009	67.0013	1.78733	0.30252	5.90815	3.45972e-09	5.75628e-08	8318	CDC45	Upregulated	UCDvsTCD
ENSG00000092621	53.1203	1.78643	0.325099	5.49502	3.90659e-08	4.41928e-07	26227	PHGDH	Upregulated	UCDvsCTRL
ENSG00000051341	199.093	1.78561	0.189699	9.41283	4.82969e-21	8.38974e-19	10721	POLQ	Upregulated	UCDvsTCD
ENSG00000230107	6.26504	1.78555	0.681783	2.61895	0.00882017	0.0303705	NA	NA	Upregulated	UCDvsTCD
ENSG00000198826	523.602	1.78381	0.166192	10.7334	7.09187e-27	1.86371e-24	9824	ARHGAP11A	Upregulated	UCDvsCTRL
ENSG00000186152	6.59633	1.78361	0.663654	2.68755	0.00719773	0.24721	NA	NA	Upregulated	TCDvsCTRL
ENSG00000256394	52.6354	1.78224	0.33984	5.24434	1.5684e-07	1.83081e-06	51802	ASIC5	Upregulated	UCDvsTCD
ENSG00000068489	167.58	1.78219	0.162216	10.9865	4.43616e-28	5.0518e-25	55771	PRR11	Upregulated	UCDvsTCD
ENSG00000121152	185.012	1.78161	0.213175	8.3575	6.40637e-17	4.89992e-15	23397	NCAPH	Upregulated	UCDvsTCD
ENSG00000076382	316.115	1.77922	0.157745	11.2791	1.66388e-29	7.4144e-27	10615	SPAG5	Upregulated	UCDvsCTRL
ENSG00000170500	23.833	1.77896	0.525332	3.38636	0.000708262	0.00346078	164832	LONRF2	Upregulated	UCDvsTCD
ENSG00000224945	7.78578	1.7783	0.586899	3.02999	0.00244563	0.00898234	NA	NA	Upregulated	UCDvsCTRL
ENSG00000123975	241.255	1.77809	0.178761	9.94672	2.60636e-23	3.87139e-21	1164	CKS2	Upregulated	UCDvsCTRL
ENSG00000224389	66.3647	1.77789	0.410553	4.33048	1.48782e-05	0.000112828	721	C4B	Upregulated	UCDvsTCD
ENSG00000214128	8.29523	1.77721	0.64376	2.76066	0.00576839	0.0212327	155006	TMEM213	Upregulated	UCDvsTCD
ENSG00000259151	3.2841	1.77699	0.876031	2.02845	0.042514	0.108042	353163	CAP2P1	Upregulated	UCDvsTCD
ENSG00000101412	94.4796	1.77511	0.200959	8.83322	1.01708e-18	6.74693e-17	1869	E2F1	Upregulated	UCDvsCTRL
ENSG00000174611	7.76161	1.77288	0.572844	3.09487	0.00196896	0.00747264	339855	KY	Upregulated	UCDvsCTRL
ENSG00000137634	6.9545	1.77239	0.742527	2.38696	0.0169881	0.0472744	54827	NXPE4	Upregulated	UCDvsCTRL
ENSG00000125319	29.0058	1.77149	0.34414	5.14757	2.63889e-07	2.51942e-06	78995	HROB	Upregulated	UCDvsCTRL
ENSG00000089685	32.9533	1.76968	0.33943	5.21368	1.85134e-07	2.12598e-06	332	BIRC5	Upregulated	UCDvsTCD
ENSG00000214050	9.18282	1.76953	0.553886	3.19476	0.00139947	0.00624568	157574	FBXO16	Upregulated	UCDvsTCD
ENSG00000181577	15.0859	1.76857	0.538467	3.28445	0.00102182	0.00421688	221416	C6orf223	Upregulated	UCDvsCTRL
ENSG00000122711	2156.43	1.76818	0.228164	7.74962	9.21681e-15	3.37368e-13	27290	SPINK4	Upregulated	UCDvsCTRL
ENSG00000178878	62.2045	1.768	0.285254	6.19797	5.71944e-10	1.13105e-08	81575	APOLD1	Upregulated	UCDvsTCD
ENSG00000012048	233.969	1.7672	0.174654	10.1182	4.5855e-24	7.96555e-22	672	BRCA1	Upregulated	UCDvsCTRL
ENSG00000137699	9.57078	1.76622	0.611494	2.88837	0.00387248	0.0133588	23650	TRIM29	Upregulated	UCDvsCTRL
ENSG00000211940	16.6438	1.7662	0.808455	2.18467	0.0289133	0.0736872	NA	NA	Upregulated	UCDvsCTRL
ENSG00000104213	4.28583	1.76607	0.747935	2.36126	0.018213	0.382015	5157	PDGFRL	Upregulated	TCDvsCTRL
ENSG00000211869	5.39153	1.76441	0.711797	2.47881	0.013182	0.329513	28735	TRAJ20	Upregulated	TCDvsCTRL
ENSG00000230650	40.4875	1.76349	0.330311	5.33887	9.35276e-08	9.86828e-07	442041	LOC442041	Upregulated	UCDvsCTRL
ENSG00000201302	5.44034	1.76309	0.775679	2.27297	0.0230282	0.0662037	26783	SNORA65	Upregulated	UCDvsTCD
ENSG00000100918	480.445	1.76031	0.163298	10.7797	4.29216e-27	1.18893e-24	9985	REC8	Upregulated	UCDvsCTRL
ENSG00000163599	17.4729	1.75845	0.503632	3.49155	0.000480232	0.00215024	1493	CTLA4	Upregulated	UCDvsCTRL
ENSG00000187456	28.6759	1.75803	0.340676	5.16041	2.46414e-07	2.36913e-06	NA	NA	Upregulated	UCDvsCTRL
ENSG00000188610	28.0121	1.75727	0.324858	5.40936	6.32511e-08	7.99335e-07	653820	FAM72B	Upregulated	UCDvsTCD
ENSG00000133488	7.26139	1.75707	0.64669	2.71703	0.00658716	0.241478	284904	SEC14L4	Upregulated	TCDvsCTRL
ENSG00000163507	137.181	1.75537	0.25523	6.8776	6.08711e-12	1.39101e-10	57650	CIP2A	Upregulated	UCDvsCTRL
ENSG00000148082	10.117	1.75469	0.541365	3.24123	0.00119014	0.00481268	53358	SHC3	Upregulated	UCDvsCTRL
ENSG00000204632	110.627	1.75456	0.549829	3.1911	0.00141733	0.00560424	3135	HLA-G	Upregulated	UCDvsCTRL
ENSG00000134827	9.96348	1.7455	0.762402	2.28947	0.022052	0.063854	6947	TCN1	Upregulated	UCDvsTCD
ENSG00000131153	118.114	1.74449	0.204469	8.53181	1.44078e-17	1.25673e-15	51659	GINS2	Upregulated	UCDvsTCD
ENSG00000137804	415.198	1.7432	0.169508	10.2839	8.32926e-25	3.97054e-22	51203	NUSAP1	Upregulated	UCDvsTCD
ENSG00000139292	34.3171	1.74292	0.481563	3.6193	0.000295406	0.00139265	8549	LGR5	Upregulated	UCDvsCTRL
ENSG00000121621	117.384	1.74102	0.188139	9.25393	2.16377e-20	1.92004e-18	81930	KIF18A	Upregulated	UCDvsCTRL
ENSG00000182481	765.452	1.74067	0.151295	11.5051	1.24354e-30	6.88921e-28	3838	KPNA2	Upregulated	UCDvsCTRL
ENSG00000108641	22.349	1.74061	0.329469	5.28305	1.27047e-07	1.29757e-06	27077	B9D1	Upregulated	UCDvsCTRL
ENSG00000085999	67.8749	1.74018	0.248965	6.98965	2.75569e-12	8.81217e-11	8438	RAD54L	Upregulated	UCDvsTCD
ENSG00000182646	12.495	1.73903	0.497898	3.49274	0.000478098	0.00214209	NA	NA	Upregulated	UCDvsCTRL
ENSG00000172927	66.4934	1.73838	0.271576	6.4011	1.54263e-10	3.44455e-09	26579	MYEOV	Upregulated	UCDvsTCD
ENSG00000134222	85.8208	1.7378	0.282955	6.14162	8.16842e-10	1.56776e-08	84722	PSRC1	Upregulated	UCDvsTCD
ENSG00000124557	8.91997	1.73742	0.544369	3.19162	0.00141475	0.00630562	696	BTN1A1	Upregulated	UCDvsTCD
ENSG00000233441	8.81637	1.73659	0.693363	2.50458	0.0122595	0.0358125	647265	CYP2AB1P	Upregulated	UCDvsCTRL
ENSG00000121211	21.4775	1.73632	0.470319	3.6918	0.000222672	0.00126226	84057	MND1	Upregulated	UCDvsTCD
ENSG00000184194	6.30338	1.73574	0.747072	2.32339	0.0201583	0.0546711	54328	GPR173	Upregulated	UCDvsCTRL
ENSG00000087586	376.576	1.73572	0.149585	11.6036	3.95003e-31	2.24911e-28	6790	AURKA	Upregulated	UCDvsCTRL
ENSG00000164649	138.928	1.73058	0.254604	6.79714	1.06715e-11	2.31231e-10	55536	CDCA7L	Upregulated	UCDvsCTRL
ENSG00000105011	148.026	1.72905	0.205832	8.40031	4.45298e-17	2.33446e-15	55723	ASF1B	Upregulated	UCDvsCTRL
ENSG00000085840	74.8492	1.72566	0.259703	6.64475	3.03722e-11	7.82122e-10	4998	ORC1	Upregulated	UCDvsTCD
ENSG00000250033	4.05206	1.72502	0.861266	2.00289	0.0451892	0.11331	641364	SLC7A11-AS1	Upregulated	UCDvsTCD
ENSG00000168539	5.4281	1.71977	0.545712	3.15142	0.00162478	0.00712555	1128	CHRM1	Upregulated	UCDvsTCD
ENSG00000166803	77.3033	1.71963	0.229131	7.50502	6.14201e-14	2.70751e-12	9768	PCLAF	Upregulated	UCDvsTCD
ENSG00000151364	9.9092	1.71871	0.560972	3.06382	0.00218534	0.00926667	65987	KCTD14	Upregulated	UCDvsTCD
ENSG00000273309	4.31197	1.71725	0.718759	2.38919	0.0168857	0.051637	NA	NA	Upregulated	UCDvsTCD
ENSG00000144596	12.0582	1.71694	0.592425	2.89816	0.00375361	0.0147794	80852	GRIP2	Upregulated	UCDvsTCD
ENSG00000188610	28.0121	1.71686	0.33481	5.12786	2.93048e-07	2.77071e-06	653820	FAM72B	Upregulated	UCDvsCTRL
ENSG00000122966	298.642	1.71494	0.166919	10.2741	9.22367e-25	1.80064e-22	11113	CIT	Upregulated	UCDvsCTRL
ENSG00000115386	16724.5	1.71386	0.200989	8.52713	1.5002e-17	1.29207e-15	5967	REG1A	Upregulated	UCDvsTCD
ENSG00000232450	7.01587	1.71096	0.671612	2.54754	0.0108485	0.302014	100270827	RPS2P14	Upregulated	TCDvsCTRL
ENSG00000169429	35.2265	1.70987	0.732994	2.33271	0.0196631	0.0535266	3576	CXCL8	Upregulated	UCDvsCTRL
ENSG00000262209	6.66356	1.70915	0.78328	2.18205	0.029106	0.0799323	56102	PCDHGB3	Upregulated	UCDvsTCD
ENSG00000117650	205.478	1.70789	0.191554	8.91596	4.83623e-19	5.73023e-17	4751	NEK2	Upregulated	UCDvsTCD
ENSG00000198901	342.233	1.7069	0.168864	10.1081	5.08383e-24	1.9662e-21	9055	PRC1	Upregulated	UCDvsTCD
ENSG00000074410	24.5803	1.70471	0.486375	3.50492	0.000456746	0.00236185	771	CA12	Upregulated	UCDvsTCD
ENSG00000151012	62.7732	1.70444	0.378918	4.49817	6.85421e-06	4.83308e-05	23657	SLC7A11	Upregulated	UCDvsCTRL
ENSG00000168496	248.957	1.70292	0.158642	10.7344	7.01683e-27	1.86371e-24	2237	FEN1	Upregulated	UCDvsCTRL
ENSG00000211933	4.9566	1.70224	0.932042	1.82635	0.067797	0.146112	28385	IGHV6-1	Upregulated	UCDvsCTRL
ENSG00000127564	58.3463	1.70191	0.304274	5.59335	2.22729e-08	2.62687e-07	9088	PKMYT1	Upregulated	UCDvsCTRL
ENSG00000166503	37.7863	1.70077	0.388357	4.3794	1.19006e-05	7.95107e-05	50810	HDGFL3	Upregulated	UCDvsCTRL
ENSG00000178878	62.2045	1.69907	0.293782	5.78344	7.31879e-09	9.27142e-08	81575	APOLD1	Upregulated	UCDvsCTRL
ENSG00000250899	17.9433	1.6986	0.467131	3.63624	0.000276648	0.00152644	NA	NA	Upregulated	UCDvsTCD
ENSG00000266831	5.61935	1.69779	0.931252	1.82312	0.068285	0.609392	NA	NA	Upregulated	TCDvsCTRL
ENSG00000101447	98.8655	1.6976	0.275489	6.16213	7.1772e-10	1.39714e-08	81610	FAM83D	Upregulated	UCDvsTCD
ENSG00000187905	8.33298	1.69606	0.546931	3.10105	0.00192835	0.0082971	400891	LRRC74B	Upregulated	UCDvsTCD
ENSG00000169607	73.1021	1.69536	0.280632	6.04123	1.52942e-09	2.76944e-08	150468	CKAP2L	Upregulated	UCDvsTCD
ENSG00000105559	56.9482	1.69481	0.268444	6.31346	2.72867e-10	4.55104e-09	57664	PLEKHA4	Upregulated	UCDvsCTRL
ENSG00000176912	4.62476	1.69481	0.821137	2.06398	0.03902	0.0940646	494514	TYMSOS	Upregulated	UCDvsCTRL
ENSG00000253535	11.1195	1.69448	0.538093	3.14904	0.00163809	0.124247	NA	NA	Upregulated	TCDvsCTRL
ENSG00000235621	8.97587	1.69326	0.828559	2.04362	0.0409916	0.105021	284749	LINC00494	Upregulated	UCDvsTCD
ENSG00000198753	4.113	1.69178	0.716751	2.36035	0.0182578	0.0550121	5365	PLXNB3	Upregulated	UCDvsTCD
ENSG00000183813	19.1466	1.69123	0.525538	3.2181	0.00129044	0.00515623	1233	CCR4	Upregulated	UCDvsCTRL
ENSG00000229023	4.62037	1.68926	0.799615	2.11259	0.0346356	0.492426	NA	NA	Upregulated	TCDvsCTRL
ENSG00000030419	893.559	1.68923	0.243816	6.92831	4.25888e-12	1.00343e-10	22807	IKZF2	Upregulated	UCDvsCTRL
ENSG00000211648	23.9259	1.6887	0.554916	3.04316	0.00234105	0.00983537	28822	IGLV1-47	Upregulated	UCDvsTCD
ENSG00000211941	15.0079	1.68752	0.582636	2.89635	0.00377526	0.0148504	28450	IGHV3-11	Upregulated	UCDvsTCD
ENSG00000237846	14.0564	1.68637	0.596712	2.8261	0.00471191	0.0158388	NA	NA	Upregulated	UCDvsCTRL
ENSG00000105559	56.9482	1.68583	0.260149	6.48025	9.15695e-11	2.13537e-09	57664	PLEKHA4	Upregulated	UCDvsTCD
ENSG00000240032	3.63662	1.68478	0.855923	1.96838	0.0490239	NA	109729161	LNCSRLR	Upregulated	TCDvsCTRL
ENSG00000117114	8.07776	1.68455	0.724432	2.32534	0.0200538	0.0592104	23266	ADGRL2	Upregulated	UCDvsTCD
ENSG00000204957	6.3873	1.68283	0.57149	2.94464	0.00323333	0.0114132	NA	NA	Upregulated	UCDvsCTRL
ENSG00000049768	19.5831	1.68279	0.438616	3.83658	0.00012476	0.000754224	50943	FOXP3	Upregulated	UCDvsTCD
ENSG00000168268	102.865	1.68265	0.195361	8.61305	7.11397e-18	6.53911e-16	64943	NT5DC2	Upregulated	UCDvsTCD
ENSG00000211653	24.6734	1.68182	0.475599	3.53621	0.000405914	0.00213125	28825	IGLV1-40	Upregulated	UCDvsTCD
ENSG00000198910	21.5712	1.68134	0.482466	3.48488	0.000492359	0.060344	3897	L1CAM	Upregulated	TCDvsCTRL
ENSG00000165816	45.7376	1.68	0.358574	4.68523	2.79649e-06	2.14289e-05	340706	VWA2	Upregulated	UCDvsCTRL
ENSG00000214376	9.4934	1.67981	0.626918	2.67948	0.00737376	0.0261701	387804	VSTM5	Upregulated	UCDvsTCD
ENSG00000241755	13.0766	1.67967	0.701522	2.39433	0.0166509	0.0510563	28941	IGKV1-9	Upregulated	UCDvsTCD
ENSG00000154165	60.2451	1.67934	0.465759	3.6056	0.000311428	0.00145845	2838	GPR15	Upregulated	UCDvsCTRL
ENSG00000259641	19.2182	1.6779	0.473179	3.54602	0.000391093	0.00179022	NA	NA	Upregulated	UCDvsCTRL
ENSG00000266408	6.07175	1.67758	0.677268	2.47699	0.0132497	0.0424296	NA	NA	Upregulated	UCDvsTCD
ENSG00000159871	6.05646	1.67707	0.572084	2.9315	0.00337329	0.0134734	284348	LYPD5	Upregulated	UCDvsTCD
ENSG00000133119	158.256	1.67585	0.150055	11.1682	5.83422e-29	2.3717e-26	5983	RFC3	Upregulated	UCDvsCTRL
ENSG00000090382	3192.85	1.67542	0.242513	6.9086	4.89456e-12	1.47542e-10	4069	LYZ	Upregulated	UCDvsTCD
ENSG00000111012	18.5863	1.67469	0.419885	3.98845	6.65072e-05	0.000431276	1594	CYP27B1	Upregulated	UCDvsTCD
ENSG00000164109	241.197	1.67344	0.183208	9.1341	6.59526e-20	9.07313e-18	4085	MAD2L1	Upregulated	UCDvsTCD
ENSG00000198826	523.602	1.67187	0.161243	10.3686	3.44384e-25	1.7648e-22	9824	ARHGAP11A	Upregulated	UCDvsTCD
ENSG00000253930	5.91378	1.67137	0.70679	2.36473	0.018043	0.0544693	NA	NA	Upregulated	UCDvsTCD
ENSG00000169679	359.061	1.67124	0.160988	10.3811	3.02138e-25	1.62979e-22	699	BUB1	Upregulated	UCDvsTCD
ENSG00000115590	19.603	1.67123	0.527295	3.16944	0.00152733	0.00599872	7850	IL1R2	Upregulated	UCDvsCTRL
ENSG00000200087	5.43043	1.67028	0.743351	2.24696	0.0246428	0.0700789	26768	SNORA73B	Upregulated	UCDvsTCD
ENSG00000152049	4.43497	1.66857	0.791649	2.10771	0.0350557	0.0861906	23704	KCNE4	Upregulated	UCDvsCTRL
ENSG00000169851	57.5768	1.66746	0.321008	5.19444	2.05339e-07	2.34486e-06	5099	PCDH7	Upregulated	UCDvsTCD
ENSG00000029993	480.686	1.66626	0.155786	10.6958	1.06505e-26	2.76347e-24	3149	HMGB3	Upregulated	UCDvsCTRL
ENSG00000233966	3.39736	1.66617	0.863428	1.92971	0.0536424	0.13003	NA	NA	Upregulated	UCDvsTCD
ENSG00000161800	451.737	1.66498	0.160082	10.4008	2.45852e-25	5.09038e-23	29127	RACGAP1	Upregulated	UCDvsCTRL
ENSG00000186871	65.2769	1.66448	0.276222	6.02589	1.68178e-09	2.39396e-08	54821	ERCC6L	Upregulated	UCDvsCTRL
ENSG00000186193	109.266	1.66025	0.21369	7.76945	7.88274e-15	4.13249e-13	89958	SAPCD2	Upregulated	UCDvsTCD
ENSG00000117632	620.907	1.6602	0.162289	10.2299	1.4569e-24	2.76514e-22	3925	STMN1	Upregulated	UCDvsCTRL
ENSG00000133216	630.313	1.65855	0.229137	7.23823	4.54565e-13	1.25575e-11	2048	EPHB2	Upregulated	UCDvsCTRL
ENSG00000211953	8.81593	1.65839	0.636118	2.60705	0.00913267	0.027953	NA	NA	Upregulated	UCDvsCTRL
ENSG00000103021	10.582	1.65791	0.519766	3.18972	0.0014241	0.00634042	29070	CCDC113	Upregulated	UCDvsTCD
ENSG00000163009	12.1266	1.65783	0.440096	3.76698	0.000165233	0.000967144	NA	NA	Upregulated	UCDvsTCD
ENSG00000215784	20.9147	1.65729	0.387827	4.27328	1.92617e-05	0.000142537	728833	FAM72D	Upregulated	UCDvsTCD
ENSG00000154920	18.2317	1.65713	0.395656	4.18832	2.81031e-05	0.000198572	146956	EME1	Upregulated	UCDvsTCD
ENSG00000081041	7.1897	1.65483	0.773472	2.13949	0.032396	0.0870871	2920	CXCL2	Upregulated	UCDvsTCD
ENSG00000109511	392.654	1.65424	0.539503	3.06622	0.00216781	0.00810134	11199	ANXA10	Upregulated	UCDvsCTRL
ENSG00000176840	8.96676	1.65416	0.538277	3.07307	0.00211867	0.00902129	284424	MIR7-3HG	Upregulated	UCDvsTCD
ENSG00000213853	628.375	1.65307	0.167971	9.84142	7.46466e-23	1.01332e-20	2013	EMP2	Upregulated	UCDvsCTRL
ENSG00000131771	1070.72	1.65141	0.177112	9.32407	1.11966e-20	1.85087e-18	84152	PPP1R1B	Upregulated	UCDvsTCD
ENSG00000186638	56.7878	1.65105	0.262633	6.28654	3.24615e-10	5.33169e-09	347240	KIF24	Upregulated	UCDvsCTRL
ENSG00000166851	340.536	1.65076	0.157627	10.4726	1.15439e-25	6.95962e-23	5347	PLK1	Upregulated	UCDvsTCD
ENSG00000092853	172.449	1.65073	0.183247	9.00824	2.0939e-19	2.60126e-17	63967	CLSPN	Upregulated	UCDvsTCD
ENSG00000060982	14.5208	1.65025	0.56226	2.93503	0.00333514	0.0117237	586	BCAT1	Upregulated	UCDvsCTRL
ENSG00000158402	68.9569	1.6493	0.29456	5.5992	2.15343e-08	2.54415e-07	995	CDC25C	Upregulated	UCDvsCTRL
ENSG00000256663	27.2679	1.6491	0.31365	5.25778	1.45808e-07	1.47013e-06	NA	NA	Upregulated	UCDvsCTRL
ENSG00000188822	16.902	1.64803	0.553544	2.97723	0.00290864	0.0118484	1269	CNR2	Upregulated	UCDvsTCD
ENSG00000124939	4.23923	1.64767	0.756037	2.17935	0.0293059	0.0744193	4246	SCGB2A1	Upregulated	UCDvsCTRL
ENSG00000051180	67.9998	1.64736	0.259702	6.34326	2.24949e-10	3.82974e-09	5888	RAD51	Upregulated	UCDvsCTRL
ENSG00000197472	6.38808	1.64694	0.729117	2.25881	0.0238953	0.0629409	57116	ZNF695	Upregulated	UCDvsCTRL
ENSG00000255443	4.99773	1.64688	0.85484	1.92654	0.0540372	0.122029	NA	NA	Upregulated	UCDvsCTRL
ENSG00000234380	4.31793	1.64547	0.635949	2.58742	0.00966981	0.0293473	100506385	LINC01426	Upregulated	UCDvsCTRL
ENSG00000185386	174.686	1.64449	0.226392	7.26391	3.7605e-13	1.04732e-11	5600	MAPK11	Upregulated	UCDvsCTRL
ENSG00000211940	16.6438	1.64057	0.784256	2.09188	0.0364488	0.0959633	NA	NA	Upregulated	UCDvsTCD
ENSG00000076382	316.115	1.63954	0.152938	10.7203	8.17648e-27	6.44621e-24	10615	SPAG5	Upregulated	UCDvsTCD
ENSG00000060982	14.5208	1.6382	0.546869	2.9956	0.00273908	0.0112562	586	BCAT1	Upregulated	UCDvsTCD
ENSG00000092621	53.1203	1.63787	0.315205	5.19622	2.03379e-07	2.32508e-06	26227	PHGDH	Upregulated	UCDvsTCD
ENSG00000094804	191.339	1.63729	0.199814	8.19408	2.52513e-16	1.7196e-14	990	CDC6	Upregulated	UCDvsTCD
ENSG00000187800	17.1954	1.63727	0.470785	3.47774	0.000505664	0.00257902	375033	PEAR1	Upregulated	UCDvsTCD
ENSG00000102385	12.1238	1.6357	0.538688	3.03646	0.00239374	0.0100198	1821	DRP2	Upregulated	UCDvsTCD
ENSG00000179914	7530.86	1.63553	0.246689	6.6299	3.35905e-11	8.57458e-10	55600	ITLN1	Upregulated	UCDvsTCD
ENSG00000133216	630.313	1.63483	0.222416	7.35032	1.97728e-13	8.0258e-12	2048	EPHB2	Upregulated	UCDvsTCD
ENSG00000211964	12.9991	1.63373	0.700821	2.33116	0.0197448	0.397267	28424	IGHV3-48	Upregulated	TCDvsCTRL
ENSG00000211976	5.07889	1.63259	1.05242	1.55127	0.120838	0.719014	28409	IGHV3-73	Upregulated	TCDvsCTRL
ENSG00000163507	137.181	1.63146	0.247494	6.59192	4.34162e-11	1.07093e-09	57650	CIP2A	Upregulated	UCDvsTCD
ENSG00000152192	4.48055	1.63079	1.00166	1.62809	0.103506	0.204241	5457	POU4F1	Upregulated	UCDvsCTRL
ENSG00000134339	5.79029	1.6292	0.827343	1.9692	0.0489306	0.112682	6289	SAA2	Upregulated	UCDvsCTRL
ENSG00000224520	14.8117	1.62822	0.326172	4.99192	5.97827e-07	0.000324765	149501	KRT8P45	Upregulated	TCDvsCTRL
ENSG00000058335	6.06802	1.62781	0.701	2.32212	0.0202264	0.0596547	5923	RASGRF1	Upregulated	UCDvsTCD
ENSG00000077152	103.686	1.62711	0.223603	7.27677	3.41918e-13	9.54855e-12	29089	UBE2T	Upregulated	UCDvsCTRL
ENSG00000229023	4.62037	1.62531	0.793582	2.04806	0.0405539	0.0969756	NA	NA	Upregulated	UCDvsCTRL
ENSG00000161572	3.85842	1.62423	0.794615	2.04404	0.0409493	0.0977159	NA	NA	Upregulated	UCDvsCTRL
ENSG00000139734	145.374	1.62385	0.235006	6.9098	4.85321e-12	1.13047e-10	81624	DIAPH3	Upregulated	UCDvsCTRL
ENSG00000147257	15.9368	1.62345	0.386106	4.20468	2.61448e-05	0.000160586	2719	GPC3	Upregulated	UCDvsCTRL
ENSG00000143228	131.605	1.62331	0.222043	7.31082	2.65519e-13	1.05682e-11	83540	NUF2	Upregulated	UCDvsTCD
ENSG00000165490	49.9435	1.6216	0.280384	5.78349	7.31669e-09	9.27142e-08	220042	DDIAS	Upregulated	UCDvsCTRL
ENSG00000105219	7.86043	1.62015	0.585403	2.76758	0.00564735	0.0208672	79935	CCNP	Upregulated	UCDvsTCD
ENSG00000122966	298.642	1.61973	0.161902	10.0044	1.45816e-23	4.80501e-21	11113	CIT	Upregulated	UCDvsTCD
ENSG00000255874	5.22702	1.61947	0.773633	2.09333	0.0363198	0.0887134	283487	PRECSIT	Upregulated	UCDvsCTRL
ENSG00000233313	4.16432	1.61679	0.728613	2.219	0.0264871	0.0686386	NA	NA	Upregulated	UCDvsCTRL
ENSG00000102271	35.8952	1.6151	0.39377	4.10162	4.10269e-05	0.0112965	56062	KLHL4	Upregulated	TCDvsCTRL
ENSG00000243290	14.0465	1.61507	0.716509	2.25409	0.0241907	0.0689751	28940	IGKV1-12	Upregulated	UCDvsTCD
ENSG00000135324	71.871	1.61349	0.235299	6.85721	7.02204e-12	2.02729e-10	112609	MRAP2	Upregulated	UCDvsTCD
ENSG00000198336	20.3497	1.6133	0.393615	4.09866	4.15541e-05	0.000243992	4635	MYL4	Upregulated	UCDvsCTRL
ENSG00000265321	4.32647	1.61108	0.767852	2.09817	0.0358905	0.496814	100422965	MIR4263	Upregulated	TCDvsCTRL
ENSG00000213228	36.4122	1.61024	0.28723	5.60609	2.06945e-08	1.43435e-05	NA	NA	Upregulated	TCDvsCTRL
ENSG00000128578	29.5315	1.60384	0.321547	4.98787	6.10478e-07	5.37525e-06	57464	STRIP2	Upregulated	UCDvsCTRL
ENSG00000161572	3.85842	1.60332	0.80313	1.99634	0.0458972	NA	NA	NA	Upregulated	TCDvsCTRL
ENSG00000117477	9.15539	1.60226	0.536411	2.987	0.00281729	0.0115221	57821	CCDC181	Upregulated	UCDvsTCD
ENSG00000224666	3.44986	1.60109	0.918914	1.74237	0.0814431	0.179662	NA	NA	Upregulated	UCDvsTCD
ENSG00000134690	214.102	1.60085	0.145594	10.9953	4.02372e-28	1.38683e-25	55143	CDCA8	Upregulated	UCDvsCTRL
ENSG00000162062	18.928	1.60004	0.454782	3.51825	0.000434401	0.00226343	80178	TEDC2	Upregulated	UCDvsTCD
ENSG00000254290	28.8754	1.59817	0.411317	3.88551	0.000102116	0.00054524	NA	NA	Upregulated	UCDvsCTRL
ENSG00000120875	507.114	1.59714	0.181743	8.78787	1.52423e-18	9.76362e-17	1846	DUSP4	Upregulated	UCDvsCTRL
ENSG00000158402	68.9569	1.59621	0.285741	5.58619	2.32103e-08	3.22334e-07	995	CDC25C	Upregulated	UCDvsTCD
ENSG00000236816	4.15536	1.59609	1.04796	1.52304	0.127749	0.24119	NA	NA	Upregulated	UCDvsCTRL
ENSG00000109084	232.943	1.59574	0.189513	8.42021	3.75822e-17	2.98589e-15	27346	TMEM97	Upregulated	UCDvsTCD
ENSG00000224875	3.87049	1.59543	0.853515	1.86925	0.0615884	0.144867	NA	NA	Upregulated	UCDvsTCD
ENSG00000213253	33.5596	1.59456	0.29038	5.4913	3.98992e-08	2.60747e-05	NA	NA	Upregulated	TCDvsCTRL
ENSG00000175161	8.06216	1.59441	0.753169	2.11693	0.0342654	0.0911914	253559	CADM2	Upregulated	UCDvsTCD
ENSG00000227693	9.37232	1.59345	0.544081	2.92869	0.00340391	0.0135799	170523	GSTM3P1	Upregulated	UCDvsTCD
ENSG00000261762	16.7194	1.59296	0.460202	3.46144	0.000537292	0.00237716	NA	NA	Upregulated	UCDvsCTRL
ENSG00000261712	3.64495	1.59173	0.852996	1.86605	0.062035	0.145641	NA	NA	Upregulated	UCDvsTCD
ENSG00000136982	51.4159	1.59102	0.294891	5.39529	6.84138e-08	8.59281e-07	79075	DSCC1	Upregulated	UCDvsTCD
ENSG00000231307	3.83111	1.59073	0.808892	1.96655	0.049235	0.121505	140761	RPS3P2	Upregulated	UCDvsTCD
ENSG00000137474	346.259	1.5906	0.20638	7.70712	1.28694e-14	4.60377e-13	4647	MYO7A	Upregulated	UCDvsCTRL
ENSG00000196533	13.7557	1.59039	0.510969	3.1125	0.00185512	0.0080072	NA	NA	Upregulated	UCDvsTCD
ENSG00000138119	446.888	1.58986	0.173794	9.14795	5.80262e-20	4.66439e-18	26509	MYOF	Upregulated	UCDvsCTRL
ENSG00000017483	280.403	1.58957	0.155839	10.2001	1.97996e-24	3.65632e-22	92745	SLC38A5	Upregulated	UCDvsCTRL
ENSG00000012048	233.969	1.58932	0.169292	9.38809	6.10968e-21	1.04364e-18	672	BRCA1	Upregulated	UCDvsTCD
ENSG00000137962	28.3625	1.58851	0.510451	3.11196	0.00185847	0.00710727	9411	ARHGAP29	Upregulated	UCDvsCTRL
ENSG00000062038	9.20153	1.5883	0.637929	2.48978	0.0127821	0.0371208	1001	CDH3	Upregulated	UCDvsCTRL
ENSG00000254319	4.7183	1.58787	0.726664	2.18515	0.0288775	0.0794113	101927815	LOC101927815	Upregulated	UCDvsTCD
ENSG00000187783	9.17567	1.58782	0.599133	2.6502	0.00804442	0.259123	643236	TMEM72	Upregulated	TCDvsCTRL
ENSG00000253372	6.67919	1.58778	0.640953	2.47721	0.0132414	0.329668	NA	NA	Upregulated	TCDvsCTRL
ENSG00000205955	3.37969	1.58732	0.942206	1.68468	0.0920499	NA	NA	NA	Upregulated	TCDvsCTRL
ENSG00000235721	15.1459	1.58676	0.505646	3.13809	0.00170053	0.00741031	NA	NA	Upregulated	UCDvsTCD
ENSG00000134812	6.62878	1.58599	0.650456	2.43828	0.0147573	0.0462673	2694	CBLIF	Upregulated	UCDvsTCD
ENSG00000151364	9.9092	1.58564	0.577055	2.74782	0.00599932	0.0194764	65987	KCTD14	Upregulated	UCDvsCTRL
ENSG00000272796	56.73	1.58541	0.303133	5.23007	1.69444e-07	1.95898e-06	NA	NA	Upregulated	UCDvsTCD
ENSG00000115386	16724.5	1.58459	0.207033	7.65383	1.95074e-14	6.74304e-13	5967	REG1A	Upregulated	UCDvsCTRL
ENSG00000172568	7.64819	1.58404	0.604784	2.61919	0.00881391	0.270473	408263	FNDC9	Upregulated	TCDvsCTRL
ENSG00000173894	8.2944	1.58282	0.692549	2.2855	0.0222834	0.415875	84733	CBX2	Upregulated	TCDvsCTRL
ENSG00000149599	5.21623	1.58149	0.70932	2.22958	0.0257753	0.0671126	128853	DUSP15	Upregulated	UCDvsCTRL
ENSG00000125864	5.87476	1.58083	0.667055	2.36986	0.0177948	0.0538389	631	BFSP1	Upregulated	UCDvsTCD
ENSG00000073111	367.461	1.57967	0.169533	9.31778	1.18801e-20	1.0997e-18	4171	MCM2	Upregulated	UCDvsCTRL
ENSG00000237988	53.4724	1.57959	0.764601	2.0659	0.0388376	0.512647	NA	NA	Upregulated	TCDvsCTRL
ENSG00000122877	48.8622	1.57929	0.342871	4.60608	4.10333e-06	3.03756e-05	1959	EGR2	Upregulated	UCDvsCTRL
ENSG00000211640	9.1564	1.57847	0.792341	1.99216	0.0463538	0.115702	28778	IGLV6-57	Upregulated	UCDvsTCD
ENSG00000077152	103.686	1.5775	0.21685	7.27459	3.47469e-13	1.33629e-11	29089	UBE2T	Upregulated	UCDvsTCD
ENSG00000066735	9.41201	1.57657	0.8258	1.90915	0.0562433	0.12597	26153	KIF26A	Upregulated	UCDvsCTRL
ENSG00000164104	1687.5	1.57623	0.125588	12.5508	3.93435e-36	3.8403e-33	3148	HMGB2	Upregulated	UCDvsCTRL
ENSG00000261606	4.79673	1.5761	0.758621	2.07758	0.037748	0.0985553	NA	NA	Upregulated	UCDvsTCD
ENSG00000130881	62.092	1.57439	0.266655	5.90421	3.54344e-09	5.88125e-08	4037	LRP3	Upregulated	UCDvsTCD
ENSG00000113368	983.922	1.57344	0.145443	10.8183	2.81997e-27	8.0283e-25	4001	LMNB1	Upregulated	UCDvsCTRL
ENSG00000211651	31.6307	1.5733	0.408447	3.85191	0.000117198	0.000615981	28823	IGLV1-44	Upregulated	UCDvsCTRL
ENSG00000105011	148.026	1.57239	0.199492	7.88193	3.22353e-15	1.83036e-13	55723	ASF1B	Upregulated	UCDvsTCD
ENSG00000104783	86.0878	1.57238	0.303452	5.18166	2.19921e-07	2.49886e-06	3783	KCNN4	Upregulated	UCDvsTCD
ENSG00000024422	6.20271	1.5721	0.810965	1.93856	0.0525551	0.127927	30846	EHD2	Upregulated	UCDvsTCD
ENSG00000182054	2321.86	1.57209	0.119757	13.1273	2.29805e-39	3.62349e-36	3418	IDH2	Upregulated	UCDvsCTRL
ENSG00000124191	99.4922	1.57192	0.294559	5.33653	9.47399e-08	9.97934e-07	84969	TOX2	Upregulated	UCDvsCTRL
ENSG00000050628	12.2054	1.57165	0.601507	2.61285	0.00897911	0.0308401	5733	PTGER3	Upregulated	UCDvsTCD
ENSG00000181458	8.51575	1.57144	0.60176	2.6114	0.00901728	0.0309608	55076	TMEM45A	Upregulated	UCDvsTCD
ENSG00000090382	3192.85	1.56662	0.249803	6.27142	3.57764e-10	5.82481e-09	4069	LYZ	Upregulated	UCDvsCTRL
ENSG00000145832	16.5508	1.56612	0.429015	3.6505	0.000261733	0.00145433	153328	SLC25A48	Upregulated	UCDvsTCD
ENSG00000239149	4.81432	1.56584	0.702509	2.22893	0.0258186	0.0672039	677882	SNORA59B	Upregulated	UCDvsCTRL
ENSG00000137959	151.487	1.56517	0.329967	4.74343	2.10133e-06	1.93152e-05	10964	IFI44L	Upregulated	UCDvsTCD
ENSG00000146918	281.115	1.56484	0.169807	9.21541	3.10093e-20	2.61576e-18	54892	NCAPG2	Upregulated	UCDvsCTRL
ENSG00000211899	4783.06	1.56435	0.301651	5.18596	2.14908e-07	2.44597e-06	3507	IGHM	Upregulated	UCDvsTCD
ENSG00000258791	4.38937	1.562	0.813971	1.91898	0.0549866	0.132649	645687	LINC00520	Upregulated	UCDvsTCD
ENSG00000196550	28.2789	1.56157	0.361228	4.32295	1.53957e-05	0.000100217	729533	FAM72A	Upregulated	UCDvsCTRL
ENSG00000167191	57.0801	1.56155	0.289828	5.38787	7.1298e-08	8.92771e-07	51704	GPRC5B	Upregulated	UCDvsTCD
ENSG00000196132	14.9688	1.56133	0.534998	2.91838	0.00351852	0.0122845	4661	MYT1	Upregulated	UCDvsCTRL
ENSG00000137563	115.345	1.56065	0.266551	5.85499	4.77043e-09	7.74222e-08	8836	GGH	Upregulated	UCDvsTCD
ENSG00000083720	584.343	1.55989	0.125782	12.4015	2.56547e-35	2.19113e-32	5019	OXCT1	Upregulated	UCDvsCTRL
ENSG00000117632	620.907	1.55901	0.157479	9.89979	4.17154e-23	1.25747e-20	3925	STMN1	Upregulated	UCDvsTCD
ENSG00000214770	4.12345	1.5589	0.681963	2.2859	0.02226	0.0643289	NA	NA	Upregulated	UCDvsTCD
ENSG00000119508	49.5191	1.5589	0.314546	4.95601	7.19543e-07	6.25496e-06	8013	NR4A3	Upregulated	UCDvsCTRL
ENSG00000236992	6.51465	1.55873	0.521547	2.98867	0.00280194	0.011472	85824	RPL12P12	Upregulated	UCDvsTCD
ENSG00000124491	31.3311	1.55723	0.428108	3.63747	0.000275329	0.00131096	2162	F13A1	Upregulated	UCDvsCTRL
ENSG00000162062	18.928	1.55709	0.468784	3.32155	0.000895198	0.00374271	80178	TEDC2	Upregulated	UCDvsCTRL
ENSG00000184956	211.031	1.55708	0.568209	2.74033	0.00613772	0.0198597	4588	MUC6	Upregulated	UCDvsCTRL
ENSG00000114346	452.882	1.55632	0.154347	10.0833	6.55221e-24	1.10088e-21	1894	ECT2	Upregulated	UCDvsCTRL
ENSG00000164104	1687.5	1.55605	0.121906	12.7643	2.59394e-37	2.65853e-33	3148	HMGB2	Upregulated	UCDvsTCD
ENSG00000152049	4.43497	1.55603	0.79947	1.94633	0.0516156	0.554832	23704	KCNE4	Upregulated	TCDvsCTRL
ENSG00000174123	49.9272	1.55602	0.557966	2.78874	0.00529129	0.0197525	81793	TLR10	Upregulated	UCDvsTCD
ENSG00000162063	140.092	1.55536	0.201992	7.70012	1.35941e-14	4.83769e-13	899	CCNF	Upregulated	UCDvsCTRL
ENSG00000171236	169.483	1.55526	0.180186	8.63142	6.05953e-18	3.60024e-16	116844	LRG1	Upregulated	UCDvsCTRL
ENSG00000168062	235.3	1.55386	0.158329	9.8141	9.79045e-23	1.28644e-20	116071	BATF2	Upregulated	UCDvsCTRL
ENSG00000047617	7.23251	1.55252	0.697125	2.22703	0.0259453	0.073043	57101	ANO2	Upregulated	UCDvsTCD
ENSG00000155755	53.3221	1.55182	0.326804	4.74845	2.04981e-06	1.61771e-05	65062	TMEM237	Upregulated	UCDvsCTRL
ENSG00000138755	59.2417	1.55138	0.296726	5.22832	1.71057e-07	1.97428e-06	4283	CXCL9	Upregulated	UCDvsTCD
ENSG00000104738	730.824	1.55128	0.141097	10.9944	4.06477e-28	1.38683e-25	4173	MCM4	Upregulated	UCDvsCTRL
ENSG00000115590	19.603	1.55097	0.51104	3.03493	0.00240596	0.0100591	7850	IL1R2	Upregulated	UCDvsTCD
ENSG00000151725	135.575	1.55082	0.18918	8.19762	2.45188e-16	1.67529e-14	79682	CENPU	Upregulated	UCDvsTCD
ENSG00000134222	85.8208	1.54916	0.291203	5.31987	1.03843e-07	1.08435e-06	84722	PSRC1	Upregulated	UCDvsCTRL
ENSG00000234702	6.10938	1.54914	0.742251	2.08709	0.03688	0.502568	NA	NA	Upregulated	TCDvsCTRL
ENSG00000071539	85.9044	1.54913	0.252981	6.1235	9.15423e-10	1.36866e-08	9319	TRIP13	Upregulated	UCDvsCTRL
ENSG00000142731	173.916	1.54902	0.163969	9.44702	3.48601e-21	6.20691e-19	10733	PLK4	Upregulated	UCDvsTCD
ENSG00000182646	12.495	1.54853	0.481635	3.21515	0.00130375	0.00587603	NA	NA	Upregulated	UCDvsTCD
ENSG00000259674	10.1908	1.54501	0.524592	2.94517	0.00322779	0.0129529	NA	NA	Upregulated	UCDvsTCD
ENSG00000224666	3.44986	1.5449	0.947132	1.63113	0.102862	0.203173	NA	NA	Upregulated	UCDvsCTRL
ENSG00000100167	8.08325	1.54476	0.602116	2.56555	0.0103014	0.0345085	55964	SEPTIN3	Upregulated	UCDvsTCD
ENSG00000080986	155.907	1.54417	0.198186	7.79152	6.6206e-15	3.52537e-13	10403	NDC80	Upregulated	UCDvsTCD
ENSG00000087586	376.576	1.54333	0.145009	10.643	1.87981e-26	1.3287e-23	6790	AURKA	Upregulated	UCDvsTCD
ENSG00000164045	90.7976	1.54328	0.289068	5.3388	9.35616e-08	1.14292e-06	993	CDC25A	Upregulated	UCDvsTCD
ENSG00000234899	18.1873	1.542	0.380847	4.04886	5.14667e-05	0.000342966	400618	SOX9-AS1	Upregulated	UCDvsTCD
ENSG00000162654	1280.69	1.54139	0.152033	10.1385	3.72597e-24	6.58404e-22	115361	GBP4	Upregulated	UCDvsCTRL
ENSG00000168062	235.3	1.54098	0.15364	10.0299	1.12672e-23	3.91451e-21	116071	BATF2	Upregulated	UCDvsTCD
ENSG00000227698	6.70722	1.54092	0.691042	2.22986	0.0257571	0.0725799	NA	NA	Upregulated	UCDvsTCD
ENSG00000166451	115.082	1.54051	0.215299	7.15523	8.35322e-13	2.2122e-11	55839	CENPN	Upregulated	UCDvsCTRL
ENSG00000176890	77.2352	1.53908	0.222173	6.92739	4.2867e-12	1.00883e-10	7298	TYMS	Upregulated	UCDvsCTRL
ENSG00000183032	6.69605	1.53806	0.566161	2.71665	0.00659463	0.0211181	89874	SLC25A21	Upregulated	UCDvsCTRL
ENSG00000115457	769.747	1.53792	0.190641	8.06708	7.20002e-16	3.12021e-14	3485	IGFBP2	Upregulated	UCDvsCTRL
ENSG00000109255	2.81061	1.53753	1.09129	1.40891	0.158861	0.296569	10874	NMU	Upregulated	UCDvsTCD
ENSG00000179914	7530.86	1.53564	0.254107	6.04329	1.51007e-09	2.1661e-08	55600	ITLN1	Upregulated	UCDvsCTRL
ENSG00000169083	4.12417	1.53355	0.786449	1.94996	0.0511805	0.116878	367	AR	Upregulated	UCDvsCTRL
ENSG00000048540	5.45722	1.53283	0.684531	2.23925	0.0251398	0.0712255	55885	LMO3	Upregulated	UCDvsTCD
ENSG00000134690	214.102	1.53256	0.141162	10.8568	1.85188e-27	1.80762e-24	55143	CDCA8	Upregulated	UCDvsTCD
ENSG00000230650	40.4875	1.53253	0.31955	4.79589	1.61952e-06	1.53193e-05	442041	LOC442041	Upregulated	UCDvsTCD
ENSG00000139289	106.198	1.53239	0.220404	6.95262	3.58566e-12	8.5663e-11	22822	PHLDA1	Upregulated	UCDvsCTRL
ENSG00000134323	21.7579	1.53184	0.374382	4.09165	4.28315e-05	0.000250559	4613	MYCN	Upregulated	UCDvsCTRL
ENSG00000127564	58.3463	1.53129	0.294638	5.19719	2.02329e-07	2.31436e-06	9088	PKMYT1	Upregulated	UCDvsTCD
ENSG00000127423	22.244	1.53124	0.397233	3.85475	0.000115846	0.000609971	79000	AUNIP	Upregulated	UCDvsCTRL
ENSG00000104369	47.6913	1.53055	0.265245	5.77034	7.91098e-09	1.22755e-07	56704	JPH1	Upregulated	UCDvsTCD
ENSG00000113249	7.46971	1.53049	0.669781	2.28505	0.0223096	0.0595136	26762	HAVCR1	Upregulated	UCDvsCTRL
ENSG00000139910	7.81972	1.53039	0.624559	2.45036	0.0142714	0.0450886	4857	NOVA1	Upregulated	UCDvsTCD
ENSG00000131771	1070.72	1.52824	0.182425	8.37737	5.41241e-17	2.79237e-15	84152	PPP1R1B	Upregulated	UCDvsCTRL
ENSG00000254990	3.90656	1.52685	0.806871	1.89231	0.0584501	0.129905	NA	NA	Upregulated	UCDvsCTRL
ENSG00000121957	408.345	1.52613	0.149244	10.2258	1.52042e-24	6.2331e-22	29899	GPSM2	Upregulated	UCDvsTCD
ENSG00000101850	10.2362	1.52605	0.576287	2.64806	0.00809541	0.0282739	4935	GPR143	Upregulated	UCDvsTCD
ENSG00000215018	15.0941	1.52512	0.443424	3.43941	0.000582986	0.0029275	340267	COL28A1	Upregulated	UCDvsTCD
ENSG00000100116	59.7219	1.52461	0.284482	5.35923	8.35797e-08	1.03393e-06	23464	GCAT	Upregulated	UCDvsTCD
ENSG00000129654	5.75607	1.52414	0.669004	2.27822	0.0227132	0.0654266	2302	FOXJ1	Upregulated	UCDvsTCD
ENSG00000224420	6.31965	1.52187	0.525767	2.89458	0.00379666	0.0149202	199800	ADM5	Upregulated	UCDvsTCD
ENSG00000151490	35.3507	1.52142	0.426347	3.5685	0.000359029	0.00192365	5800	PTPRO	Upregulated	UCDvsTCD
ENSG00000174945	146.705	1.52096	0.294493	5.16466	2.40875e-07	2.32024e-06	155185	AMZ1	Upregulated	UCDvsCTRL
ENSG00000128438	27.6458	1.51933	0.741642	2.0486	0.0405008	0.0968599	NA	NA	Upregulated	UCDvsCTRL
ENSG00000184557	76.9736	1.51916	0.312053	4.86829	1.12567e-06	9.39491e-06	9021	SOCS3	Upregulated	UCDvsCTRL
ENSG00000260655	11.8624	1.51883	0.694734	2.1862	0.0288006	0.0792636	NA	NA	Upregulated	UCDvsTCD
ENSG00000266408	6.07175	1.51614	0.695836	2.17887	0.029341	0.0744716	NA	NA	Upregulated	UCDvsCTRL
ENSG00000218052	11.3487	1.51524	0.564688	2.68332	0.0072896	0.0229916	642935	ADAMTS7P4	Upregulated	UCDvsCTRL
ENSG00000265517	4.02951	1.51407	0.880529	1.7195	0.0855236	0.186476	NA	NA	Upregulated	UCDvsTCD
ENSG00000196411	271.049	1.51323	0.199923	7.56908	3.75882e-14	1.716e-12	2050	EPHB4	Upregulated	UCDvsTCD
ENSG00000213886	3.41297	1.51287	1.10747	1.36606	0.171921	NA	10537	UBD	Upregulated	TCDvsCTRL
ENSG00000211669	5.78136	1.51224	0.995671	1.51882	0.128808	0.253827	28803	IGLV3-10	Upregulated	UCDvsTCD
ENSG00000217241	5.18354	1.51204	0.703851	2.14824	0.0316949	0.0792487	NA	NA	Upregulated	UCDvsCTRL
ENSG00000207523	6.49163	1.50981	0.621932	2.42761	0.0151985	0.0474401	26782	SNORA66	Upregulated	UCDvsTCD
ENSG00000102524	365.536	1.50975	0.142383	10.6034	2.87292e-26	1.96297e-23	10673	TNFSF13B	Upregulated	UCDvsTCD
ENSG00000007171	1217.13	1.50799	0.318607	4.73306	2.21158e-06	2.02469e-05	4843	NOS2	Upregulated	UCDvsTCD
ENSG00000211594	4.20247	1.50786	0.855681	1.76217	0.0780406	0.173934	28947	IGKJ4	Upregulated	UCDvsTCD
ENSG00000230102	4.37774	1.50657	0.746177	2.01905	0.0434819	0.102365	285389	LINC02028	Upregulated	UCDvsCTRL
ENSG00000262118	5.85456	1.50621	0.710676	2.1194	0.0340563	0.0906722	107075169	MTCO1P28	Upregulated	UCDvsTCD
ENSG00000205955	3.37969	1.50568	0.934913	1.61051	0.107288	0.210146	NA	NA	Upregulated	UCDvsCTRL
ENSG00000137474	346.259	1.50563	0.200301	7.51683	5.61212e-14	2.47925e-12	4647	MYO7A	Upregulated	UCDvsTCD
ENSG00000113368	983.922	1.50534	0.141159	10.6642	1.49724e-26	1.13668e-23	4001	LMNB1	Upregulated	UCDvsTCD
ENSG00000029153	110.692	1.50381	0.211203	7.12024	1.07741e-12	2.80264e-11	56938	ARNTL2	Upregulated	UCDvsCTRL
ENSG00000239557	4.99038	1.50341	0.670071	2.24366	0.0248543	0.0705917	140921	PPP2R5CP	Upregulated	UCDvsTCD
ENSG00000241186	5.72671	1.50223	0.806817	1.86192	0.0626138	0.146782	6997	TDGF1	Upregulated	UCDvsTCD
ENSG00000203602	4.70417	1.49934	0.772731	1.94032	0.052341	0.558509	NA	NA	Upregulated	TCDvsCTRL
ENSG00000183690	11.3521	1.4989	0.482918	3.10385	0.00191023	0.00822429	80258	EFHC2	Upregulated	UCDvsTCD
ENSG00000196132	14.9688	1.49868	0.51888	2.88829	0.00387342	0.015184	4661	MYT1	Upregulated	UCDvsTCD
ENSG00000273489	4.48723	1.49845	0.80068	1.87147	0.0612804	0.588503	NA	NA	Upregulated	TCDvsCTRL
ENSG00000164049	6.30167	1.49807	0.600759	2.49362	0.0126446	0.0409075	285231	FBXW12	Upregulated	UCDvsTCD
ENSG00000125820	15.578	1.49752	0.435725	3.43685	0.000588529	0.00258102	4821	NKX2-2	Upregulated	UCDvsCTRL
ENSG00000181036	425.234	1.49565	0.253268	5.90541	3.51769e-09	2.5252e-06	343413	FCRL6	Upregulated	TCDvsCTRL
ENSG00000153064	191.623	1.49546	0.268385	5.57205	2.51758e-08	3.45649e-07	55024	BANK1	Upregulated	UCDvsTCD
ENSG00000125319	29.0058	1.4942	0.332397	4.49524	6.94915e-06	5.66827e-05	78995	HROB	Upregulated	UCDvsTCD
ENSG00000188037	11.2203	1.49372	0.547085	2.73032	0.00632728	0.23508	1180	CLCN1	Upregulated	TCDvsCTRL
ENSG00000149554	172.966	1.49231	0.192045	7.7706	7.81134e-15	2.8902e-13	1111	CHEK1	Upregulated	UCDvsCTRL
ENSG00000235084	4.10273	1.49224	0.610362	2.44485	0.0144911	0.045604	NA	NA	Upregulated	UCDvsTCD
ENSG00000148082	10.117	1.49211	0.521959	2.85867	0.0042542	0.016444	53358	SHC3	Upregulated	UCDvsTCD
ENSG00000111206	224.769	1.49167	0.174545	8.54607	1.27353e-17	1.11559e-15	2305	FOXM1	Upregulated	UCDvsTCD
ENSG00000049768	19.5831	1.491	0.450989	3.30607	0.000946141	0.00393627	50943	FOXP3	Upregulated	UCDvsCTRL
ENSG00000211650	10.2876	1.49083	0.867691	1.71815	0.0857686	0.651756	28781	IGLV5-45	Upregulated	TCDvsCTRL
ENSG00000259583	15.9515	1.48979	0.421422	3.53515	0.000407537	0.0021354	101927751	ALDH1A3-AS1	Upregulated	UCDvsTCD
ENSG00000139734	145.374	1.48974	0.22788	6.53737	6.26083e-11	1.50804e-09	81624	DIAPH3	Upregulated	UCDvsTCD
ENSG00000178795	10.1629	1.48872	0.550256	2.70551	0.00681988	0.0217557	220032	GDPD4	Upregulated	UCDvsCTRL
ENSG00000168539	5.4281	1.48764	0.55807	2.66569	0.0076831	0.0240699	1128	CHRM1	Upregulated	UCDvsCTRL
ENSG00000101825	26.7109	1.48484	0.659734	2.25066	0.0244072	0.0640833	25878	MXRA5	Upregulated	UCDvsCTRL
ENSG00000163884	3.93159	1.48374	0.633805	2.34101	0.0192317	0.0571901	28999	KLF15	Upregulated	UCDvsTCD
ENSG00000164611	271.352	1.48269	0.201525	7.35732	1.87638e-13	7.66176e-12	9232	PTTG1	Upregulated	UCDvsTCD
ENSG00000146477	58.0776	1.48244	0.335295	4.4213	9.81083e-06	7.74847e-05	6581	SLC22A3	Upregulated	UCDvsTCD
ENSG00000173621	41.5965	1.48214	0.30764	4.81777	1.45168e-06	1.18411e-05	78999	LRFN4	Upregulated	UCDvsCTRL
ENSG00000123975	241.255	1.48154	0.173139	8.55698	1.15866e-17	1.02815e-15	1164	CKS2	Upregulated	UCDvsTCD
ENSG00000213853	628.375	1.48154	0.162966	9.09112	9.80275e-20	1.31331e-17	2013	EMP2	Upregulated	UCDvsTCD
ENSG00000104783	86.0878	1.48149	0.312511	4.7406	2.13089e-06	1.67545e-05	3783	KCNN4	Upregulated	UCDvsCTRL
ENSG00000164045	90.7976	1.48129	0.297751	4.97492	6.52744e-07	5.72527e-06	993	CDC25A	Upregulated	UCDvsCTRL
ENSG00000072840	69.5988	1.48114	0.3124	4.74117	2.12485e-06	1.67263e-05	2121	EVC	Upregulated	UCDvsCTRL
ENSG00000168032	7.62695	1.48089	0.645532	2.29407	0.0217866	0.0582929	956	ENTPD3	Upregulated	UCDvsCTRL
ENSG00000163515	64.8202	1.48002	0.322386	4.59082	4.41499e-06	3.79289e-05	84666	RETNLB	Upregulated	UCDvsTCD
ENSG00000256084	4.29813	1.47977	0.77873	1.90023	0.0574024	0.137297	NA	NA	Upregulated	UCDvsTCD
ENSG00000271819	4.09161	1.47917	0.841982	1.75678	0.0789558	0.635618	106481206	RNU6-94P	Upregulated	TCDvsCTRL
ENSG00000189149	5.04335	1.47869	0.785507	1.88247	0.0597728	0.141759	NA	NA	Upregulated	UCDvsTCD
ENSG00000184956	211.031	1.47848	0.551576	2.68046	0.00735215	0.0261186	4588	MUC6	Upregulated	UCDvsTCD
ENSG00000256039	243.832	1.47815	0.330727	4.46942	7.84335e-06	6.33769e-05	NA	NA	Upregulated	UCDvsTCD
ENSG00000143297	63.5123	1.47803	0.402265	3.67427	0.000238531	0.00133884	83416	FCRL5	Upregulated	UCDvsTCD
ENSG00000138587	79.6558	1.47798	0.221112	6.68428	2.3206e-11	4.77108e-10	55329	MNS1	Upregulated	UCDvsCTRL
ENSG00000211856	7.54121	1.47746	0.698967	2.11378	0.0345338	0.491592	28722	TRAJ33	Upregulated	TCDvsCTRL
ENSG00000128438	27.6458	1.47701	0.718775	2.0549	0.0398886	0.102809	NA	NA	Upregulated	UCDvsTCD
ENSG00000162782	27.8154	1.47665	0.400316	3.68871	0.000225396	0.00110004	163589	TDRD5	Upregulated	UCDvsCTRL
ENSG00000134321	449.503	1.47652	0.191347	7.71645	1.19617e-14	4.29408e-13	91543	RSAD2	Upregulated	UCDvsCTRL
ENSG00000188257	243.03	1.47619	0.532271	2.77339	0.00554764	0.0182295	5320	PLA2G2A	Upregulated	UCDvsCTRL
ENSG00000169116	72.2687	1.47576	0.287498	5.13311	2.84992e-07	2.69953e-06	25849	PARM1	Upregulated	UCDvsCTRL
ENSG00000163535	267.601	1.47529	0.135503	10.8875	1.32221e-27	1.35513e-24	151246	SGO2	Upregulated	UCDvsTCD
ENSG00000211640	9.1564	1.47476	0.815271	1.80892	0.0704638	0.150596	28778	IGLV6-57	Upregulated	UCDvsCTRL
ENSG00000067177	39.8691	1.47473	0.396568	3.71872	0.000200231	0.000989713	5255	PHKA1	Upregulated	UCDvsCTRL
ENSG00000175183	9.32402	1.47328	0.648852	2.27059	0.023172	0.0665237	1466	CSRP2	Upregulated	UCDvsTCD
ENSG00000234380	4.31793	1.4728	0.612603	2.40417	0.0162092	0.0499785	100506385	LINC01426	Upregulated	UCDvsTCD
ENSG00000008056	4.03392	1.47223	0.878112	1.67659	0.093623	0.199593	6853	SYN1	Upregulated	UCDvsTCD
ENSG00000124191	99.4922	1.472	0.285778	5.15086	2.59294e-07	2.89963e-06	84969	TOX2	Upregulated	UCDvsTCD
ENSG00000231616	7.0752	1.47151	0.682483	2.15611	0.0310751	0.0780515	NA	NA	Upregulated	UCDvsCTRL
ENSG00000102048	8.96266	1.47145	0.567959	2.59077	0.00957609	0.0324931	140462	ASB9	Upregulated	UCDvsTCD
ENSG00000003989	44.5394	1.47114	0.322368	4.56355	5.02966e-06	4.24446e-05	6542	SLC7A2	Upregulated	UCDvsTCD
ENSG00000259342	10.3367	1.46916	0.52641	2.79091	0.00525599	0.0173798	NA	NA	Upregulated	UCDvsCTRL
ENSG00000109084	232.943	1.46913	0.195141	7.52854	5.13095e-14	1.66679e-12	27346	TMEM97	Upregulated	UCDvsCTRL
ENSG00000088836	16.4298	1.46822	0.374127	3.92438	8.69544e-05	0.000474545	83959	SLC4A11	Upregulated	UCDvsCTRL
ENSG00000211899	4783.06	1.46802	0.31072	4.72456	2.30611e-06	1.80216e-05	3507	IGHM	Upregulated	UCDvsCTRL
ENSG00000184524	10.1518	1.46597	0.487318	3.00824	0.00262769	0.00955008	51286	CEND1	Upregulated	UCDvsCTRL
ENSG00000091622	61.8348	1.46549	0.257018	5.70191	1.18475e-08	1.44554e-07	83394	PITPNM3	Upregulated	UCDvsCTRL
ENSG00000079150	19.8835	1.46527	0.46324	3.16308	0.00156108	0.00611018	51661	FKBP7	Upregulated	UCDvsCTRL
ENSG00000232445	8.68622	1.46402	0.630569	2.32174	0.0202469	0.0597068	NA	NA	Upregulated	UCDvsTCD
ENSG00000224420	6.31965	1.46335	0.539737	2.71122	0.00670353	0.0214333	199800	ADM5	Upregulated	UCDvsCTRL
ENSG00000126259	6.4756	1.46305	0.627596	2.3312	0.0197428	0.0537007	84063	KIRREL2	Upregulated	UCDvsCTRL
ENSG00000163071	68.9807	1.46272	0.228107	6.41244	1.43205e-10	2.52401e-09	132671	SPATA18	Upregulated	UCDvsCTRL
ENSG00000140511	98.2318	1.46239	0.352524	4.14835	3.34884e-05	0.00961596	145864	HAPLN3	Upregulated	TCDvsCTRL
ENSG00000183734	30.792	1.46182	0.355877	4.10765	3.99703e-05	0.000272106	430	ASCL2	Upregulated	UCDvsTCD
ENSG00000147536	40.6787	1.46179	0.269724	5.4196	5.9732e-08	6.50394e-07	84296	GINS4	Upregulated	UCDvsCTRL
ENSG00000138119	446.888	1.46155	0.168619	8.6678	4.40534e-18	4.40491e-16	26509	MYOF	Upregulated	UCDvsTCD
ENSG00000236003	3.64842	1.46133	0.792421	1.84414	0.0651634	0.151511	NA	NA	Upregulated	UCDvsTCD
ENSG00000234702	6.10938	1.46059	0.736984	1.98185	0.0474965	0.109935	NA	NA	Upregulated	UCDvsCTRL
ENSG00000161940	5.39012	1.4605	0.664098	2.19922	0.0278623	0.0771785	255877	BCL6B	Upregulated	UCDvsTCD
ENSG00000122711	2156.43	1.4598	0.221467	6.59152	4.35333e-11	1.07253e-09	27290	SPINK4	Upregulated	UCDvsTCD
ENSG00000261061	25.7485	1.45925	0.347207	4.20283	2.63602e-05	0.000161583	NA	NA	Upregulated	UCDvsCTRL
ENSG00000182912	6.36736	1.45883	0.73362	1.98853	0.0467526	0.108544	NA	NA	Upregulated	UCDvsCTRL
ENSG00000124939	4.23923	1.45843	0.728706	2.0014	0.0453491	0.113681	4246	SCGB2A1	Upregulated	UCDvsTCD
ENSG00000138755	59.2417	1.4579	0.305563	4.77119	1.83145e-06	1.46131e-05	4283	CXCL9	Upregulated	UCDvsCTRL
ENSG00000250899	17.9433	1.4573	0.480071	3.03558	0.0024007	0.00883457	NA	NA	Upregulated	UCDvsCTRL
ENSG00000112541	55.9949	1.45625	0.390566	3.72857	0.000192569	0.00111222	10846	PDE10A	Upregulated	UCDvsTCD
ENSG00000132185	28.3052	1.45605	0.833213	1.74751	0.0805489	0.178246	84824	FCRLA	Upregulated	UCDvsTCD
ENSG00000211956	9.25587	1.45597	0.663289	2.19507	0.0281585	0.0778307	28395	IGHV4-34	Upregulated	UCDvsTCD
ENSG00000188958	5.84376	1.45558	0.711683	2.04527	0.0408284	0.104743	257313	UTS2B	Upregulated	UCDvsTCD
ENSG00000170128	28.8119	1.45436	0.37799	3.84762	0.00011927	0.000625107	2848	GPR25	Upregulated	UCDvsCTRL
ENSG00000259732	4.89821	1.45236	0.824495	1.76151	0.0781513	0.163497	NA	NA	Upregulated	UCDvsCTRL
ENSG00000100453	280.19	1.45197	0.2592	5.60176	2.12181e-08	2.97692e-07	3002	GZMB	Upregulated	UCDvsTCD
ENSG00000269028	39.9522	1.45196	0.322113	4.50761	6.5563e-06	0.00258395	100462981	MTRNR2L2	Upregulated	TCDvsCTRL
ENSG00000236132	4.06417	1.45067	0.744499	1.94851	0.0513536	0.125659	NA	NA	Upregulated	UCDvsTCD
ENSG00000115415	5411.51	1.45007	0.112965	12.8365	1.02438e-37	1.16654e-34	6772	STAT1	Upregulated	UCDvsCTRL
ENSG00000267199	6.35564	1.4489	0.760363	1.90554	0.0567098	0.126807	NA	NA	Upregulated	UCDvsCTRL
ENSG00000165810	32.0727	1.4477	0.434136	3.33467	0.000854	0.00405591	153579	BTNL9	Upregulated	UCDvsTCD
ENSG00000188856	195.36	1.44769	0.442293	3.27314	0.0010636	0.0954393	389672	RPSAP47	Upregulated	TCDvsCTRL
ENSG00000253853	4.30431	1.44768	0.725459	1.99554	0.0459843	0.114964	NA	NA	Upregulated	UCDvsTCD
ENSG00000243007	6.5402	1.44645	0.661596	2.18631	0.0287931	0.0734355	NA	NA	Upregulated	UCDvsCTRL
ENSG00000259925	4.4905	1.44575	0.831261	1.73922	0.081996	0.180687	NA	NA	Upregulated	UCDvsTCD
ENSG00000254911	6.40705	1.44567	0.637505	2.26769	0.0233479	0.0669818	619383	SCARNA9	Upregulated	UCDvsTCD
ENSG00000166455	7.04057	1.44531	0.575755	2.51029	0.0120632	0.0353174	123775	C16orf46	Upregulated	UCDvsCTRL
ENSG00000139618	172.775	1.44409	0.18519	7.79786	6.29635e-15	2.36812e-13	675	BRCA2	Upregulated	UCDvsCTRL
ENSG00000196550	28.2789	1.44373	0.34995	4.12555	3.69857e-05	0.000253811	729533	FAM72A	Upregulated	UCDvsTCD
ENSG00000266555	9.97012	1.4437	0.640911	2.25257	0.0242864	0.0692093	100423001	MIR3145	Upregulated	UCDvsTCD
ENSG00000109576	11.847	1.44337	0.591223	2.44133	0.0146332	0.0459485	51166	AADAT	Upregulated	UCDvsTCD
ENSG00000130957	8.5843	1.44318	0.533656	2.70432	0.0068444	0.0218055	8789	FBP2	Upregulated	UCDvsCTRL
ENSG00000149554	172.966	1.44246	0.186307	7.74238	9.75708e-15	4.9628e-13	1111	CHEK1	Upregulated	UCDvsTCD
ENSG00000230539	5.03008	1.44174	0.8133	1.7727	0.0762782	0.629663	100874264	AOAH-IT1	Upregulated	TCDvsCTRL
ENSG00000123473	212.374	1.44172	0.144836	9.9541	2.41998e-23	3.64293e-21	6491	STIL	Upregulated	UCDvsCTRL
ENSG00000175318	47.9043	1.44132	0.289518	4.97834	6.41335e-07	6.61272e-06	196996	GRAMD2A	Upregulated	UCDvsTCD
ENSG00000241106	35.9047	1.44077	0.355791	4.0495	5.13274e-05	0.000342249	3112	HLA-DOB	Upregulated	UCDvsTCD
ENSG00000186827	14.3454	1.4405	0.438455	3.28539	0.0010184	0.00471436	7293	TNFRSF4	Upregulated	UCDvsTCD
ENSG00000160957	126.673	1.44018	0.172309	8.35812	6.37272e-17	3.24139e-15	9401	RECQL4	Upregulated	UCDvsCTRL
ENSG00000226122	4.0664	1.44011	0.864803	1.66525	0.0958626	0.670877	100129427	DDC-AS1	Upregulated	TCDvsCTRL
ENSG00000128408	8.17854	1.43959	0.602998	2.38738	0.0169687	0.0518291	26150	RIBC2	Upregulated	UCDvsTCD
ENSG00000170500	23.833	1.43914	0.539876	2.66569	0.00768315	0.0240699	164832	LONRF2	Upregulated	UCDvsCTRL
ENSG00000185090	28.5385	1.43855	0.338209	4.25343	2.10519e-05	0.000132287	149175	MANEAL	Upregulated	UCDvsCTRL
ENSG00000132718	279.577	1.43842	0.21707	6.62651	3.43715e-11	6.8204e-10	23208	SYT11	Upregulated	UCDvsCTRL
ENSG00000100116	59.7219	1.43641	0.292977	4.90279	9.44861e-07	7.9933e-06	23464	GCAT	Upregulated	UCDvsCTRL
ENSG00000163879	23.4254	1.43573	0.367287	3.90902	9.26718e-05	0.000580026	7802	DNALI1	Upregulated	UCDvsTCD
ENSG00000182481	765.452	1.43506	0.146728	9.78041	1.36656e-22	3.45824e-20	3838	KPNA2	Upregulated	UCDvsTCD
ENSG00000151725	135.575	1.43273	0.194765	7.35619	1.89231e-13	5.54916e-12	79682	CENPU	Upregulated	UCDvsCTRL
ENSG00000158315	16.4393	1.43256	0.410123	3.49301	0.000477613	0.00245674	54933	RHBDL2	Upregulated	UCDvsTCD
ENSG00000113739	5.58194	1.43226	0.734199	1.95078	0.051083	0.116746	8614	STC2	Upregulated	UCDvsCTRL
ENSG00000171786	6.62288	1.43095	0.550009	2.60169	0.00927654	0.278296	4807	NHLH1	Upregulated	TCDvsCTRL
ENSG00000145934	55.6613	1.43	0.367744	3.88858	0.000100834	0.000539261	57451	TENM2	Upregulated	UCDvsCTRL
ENSG00000176153	600.341	1.42839	0.195293	7.3141	2.59107e-13	7.35621e-12	2877	GPX2	Upregulated	UCDvsCTRL
ENSG00000118432	22.7809	1.42783	0.802676	1.77884	0.0752662	0.15866	1268	CNR1	Upregulated	UCDvsCTRL
ENSG00000214128	8.29523	1.42769	0.660204	2.16249	0.0305802	0.0770168	155006	TMEM213	Upregulated	UCDvsCTRL
ENSG00000138738	31.3462	1.42715	0.353097	4.0418	5.30414e-05	0.000352772	11107	PRDM5	Upregulated	UCDvsTCD
ENSG00000222365	3.75028	1.42662	0.82431	1.73068	0.0835088	0.183178	100113393	SNORD12B	Upregulated	UCDvsTCD
ENSG00000267439	4.11143	1.4265	0.797143	1.78951	0.0735324	0.166402	NA	NA	Upregulated	UCDvsTCD
ENSG00000196611	252.225	1.42571	0.452577	3.15021	0.00163155	0.00714911	4312	MMP1	Upregulated	UCDvsTCD
ENSG00000170835	38.9215	1.42546	0.330323	4.31536	1.59346e-05	0.000120105	1056	CEL	Upregulated	UCDvsTCD
ENSG00000147536	40.6787	1.42329	0.261603	5.44066	5.30839e-08	6.81775e-07	84296	GINS4	Upregulated	UCDvsTCD
ENSG00000165949	1554.06	1.42324	0.23344	6.09679	1.08218e-09	2.04259e-08	3429	IFI27	Upregulated	UCDvsTCD
ENSG00000065923	70.1383	1.42316	0.242388	5.8714	4.32122e-09	7.07479e-08	84679	SLC9A7	Upregulated	UCDvsTCD
ENSG00000174611	7.76161	1.42301	0.552583	2.5752	0.0100183	0.0337367	339855	KY	Upregulated	UCDvsTCD
ENSG00000138795	28.3273	1.42177	0.435654	3.26354	0.0011003	0.00505242	51176	LEF1	Upregulated	UCDvsTCD
ENSG00000187951	245.044	1.42138	0.19145	7.42427	1.13406e-13	3.44894e-12	100288637	LOC100288637	Upregulated	UCDvsCTRL
ENSG00000137124	295.259	1.42076	0.177696	7.99545	1.29101e-15	5.38962e-14	219	ALDH1B1	Upregulated	UCDvsCTRL
ENSG00000258793	5.11439	1.42071	0.669719	2.12135	0.0338926	0.090295	NA	NA	Upregulated	UCDvsTCD
ENSG00000123179	120.718	1.4205	0.184853	7.68449	1.53613e-14	7.58736e-13	84650	EBPL	Upregulated	UCDvsTCD
ENSG00000184194	6.30338	1.41904	0.721481	1.96684	0.0492022	0.121438	54328	GPR173	Upregulated	UCDvsTCD
ENSG00000260277	4.60138	1.41862	0.804936	1.76241	0.0780007	0.633498	NA	NA	Upregulated	TCDvsCTRL
ENSG00000181215	12.5307	1.4184	0.496757	2.85532	0.00429933	0.198203	389197	C4orf50	Upregulated	TCDvsCTRL
ENSG00000211970	4.55879	1.41744	1.13618	1.24755	0.212196	0.807945	28391	IGHV4-61	Upregulated	TCDvsCTRL
ENSG00000014257	48.637	1.41666	0.282284	5.01855	5.20638e-07	5.46164e-06	55	ACP3	Upregulated	UCDvsTCD
ENSG00000135324	71.871	1.41665	0.242028	5.85325	4.82051e-09	6.3006e-08	112609	MRAP2	Upregulated	UCDvsCTRL
ENSG00000110347	27.6262	1.41627	0.464551	3.04869	0.00229839	0.00968992	NA	NA	Upregulated	UCDvsTCD
ENSG00000101443	18.9932	1.4151	0.447188	3.16444	0.00155381	0.00684503	10406	WFDC2	Upregulated	UCDvsTCD
ENSG00000063438	138.209	1.4142	0.272593	5.18795	2.12619e-07	2.06945e-06	57491	AHRR	Upregulated	UCDvsCTRL
ENSG00000261123	10.1803	1.41408	0.568258	2.48844	0.0128303	0.0413711	NA	NA	Upregulated	UCDvsTCD
ENSG00000154165	60.2451	1.41362	0.469832	3.00878	0.00262297	0.148272	2838	GPR15	Upregulated	TCDvsCTRL
ENSG00000254872	13.0552	1.41336	0.50001	2.82666	0.00470367	0.0179311	101927503	LINC02688	Upregulated	UCDvsTCD
ENSG00000196169	76.9303	1.41188	0.281134	5.0221	5.11094e-07	5.37251e-06	124602	KIF19	Upregulated	UCDvsTCD
ENSG00000241484	20.6916	1.41169	0.406259	3.47484	0.000511153	0.00260314	23779	ARHGAP8	Upregulated	UCDvsTCD
ENSG00000162543	34.7621	1.41153	0.423862	3.33017	0.000867942	0.00411259	127733	UBXN10	Upregulated	UCDvsTCD
ENSG00000242689	10.5863	1.41136	0.574155	2.45815	0.0139656	0.0443369	1270	CNTF	Upregulated	UCDvsTCD
ENSG00000239672	27.3377	1.40939	0.316782	4.44909	8.62356e-06	5.95973e-05	4830	NME1	Upregulated	UCDvsCTRL
ENSG00000211666	5.08836	1.40916	0.93604	1.50545	0.132208	0.247398	28815	IGLV2-14	Upregulated	UCDvsCTRL
ENSG00000120254	109.444	1.40792	0.215613	6.52983	6.58424e-11	1.23934e-09	25902	MTHFD1L	Upregulated	UCDvsCTRL
ENSG00000184530	68.156	1.40781	0.707162	1.99079	0.0465043	0.108136	352999	C6orf58	Upregulated	UCDvsCTRL
ENSG00000182600	115.628	1.40768	0.204391	6.8872	5.6902e-12	1.6904e-10	389084	SNORC	Upregulated	UCDvsTCD
ENSG00000232648	4.72414	1.40734	0.615478	2.28658	0.0222205	0.064251	NA	NA	Upregulated	UCDvsTCD
ENSG00000198959	672.956	1.40622	0.160555	8.75851	1.9784e-18	2.13439e-16	7052	TGM2	Upregulated	UCDvsTCD
ENSG00000121621	117.384	1.40515	0.181831	7.72782	1.09406e-14	5.48315e-13	81930	KIF18A	Upregulated	UCDvsTCD
ENSG00000112319	5.09545	1.40383	0.761497	1.84351	0.0652552	0.599537	2070	EYA4	Upregulated	TCDvsCTRL
ENSG00000102048	8.96266	1.40335	0.584582	2.40061	0.0163678	0.0457906	140462	ASB9	Upregulated	UCDvsCTRL
ENSG00000115457	769.747	1.40168	0.185005	7.57645	3.5515e-14	1.62861e-12	3485	IGFBP2	Upregulated	UCDvsTCD
ENSG00000261124	5.06708	1.40128	0.602434	2.32604	0.0200167	0.0543446	NA	NA	Upregulated	UCDvsCTRL
ENSG00000049249	79.2924	1.40108	0.423025	3.31206	0.00092613	0.0043491	3604	TNFRSF9	Upregulated	UCDvsTCD
ENSG00000270264	7.29921	1.4	0.571989	2.4476	0.0143811	0.344119	729565	NDUFB8P2	Upregulated	TCDvsCTRL
ENSG00000136026	609.068	1.3996	0.162205	8.62862	6.20967e-18	5.82891e-16	10970	CKAP4	Upregulated	UCDvsTCD
ENSG00000077274	15.6957	1.39876	0.843791	1.65771	0.097376	0.673755	827	CAPN6	Upregulated	TCDvsCTRL
ENSG00000126878	9.73269	1.39818	0.57815	2.41838	0.01559	0.0484774	83543	AIF1L	Upregulated	UCDvsTCD
ENSG00000260838	6.14268	1.3964	0.736868	1.89505	0.0580854	0.579988	NA	NA	Upregulated	TCDvsCTRL
ENSG00000161800	451.737	1.39627	0.155203	8.99638	2.3328e-19	2.86333e-17	29127	RACGAP1	Upregulated	UCDvsTCD
ENSG00000171532	4.73197	1.39617	0.720262	1.93842	0.0525715	0.11939	4761	NEUROD2	Upregulated	UCDvsCTRL
ENSG00000273366	4.90949	1.39612	0.680766	2.0508	0.0402864	0.0964596	NA	NA	Upregulated	UCDvsCTRL
ENSG00000231486	10.1398	1.39513	0.647372	2.15507	0.0311567	0.0844218	NA	NA	Upregulated	UCDvsTCD
ENSG00000120875	507.114	1.39495	0.183295	7.61038	2.73286e-14	3.43315e-11	1846	DUSP4	Upregulated	TCDvsCTRL
ENSG00000178343	7.45403	1.39446	0.762331	1.82921	0.0673689	0.14533	152573	SHISA3	Upregulated	UCDvsCTRL
ENSG00000234690	9.54995	1.39355	0.502704	2.7721	0.00556953	0.0206483	101927043	EPCAM-DT	Upregulated	UCDvsTCD
ENSG00000128050	957.036	1.39319	0.143615	9.70085	2.98986e-22	3.56315e-20	10606	PAICS	Upregulated	UCDvsCTRL
ENSG00000178538	91.9732	1.39227	0.239546	5.81213	6.16846e-09	7.8927e-08	767	CA8	Upregulated	UCDvsCTRL
ENSG00000123096	11.2049	1.39099	0.527506	2.63693	0.00836612	0.0290724	8082	SSPN	Upregulated	UCDvsTCD
ENSG00000058804	520.735	1.39014	0.131425	10.5774	3.79151e-26	9.25218e-24	55706	NDC1	Upregulated	UCDvsCTRL
ENSG00000104371	43.9935	1.38981	0.352762	3.93979	8.1553e-05	0.00044733	27121	DKK4	Upregulated	UCDvsCTRL
ENSG00000258044	4.98629	1.38865	0.760411	1.82618	0.0678229	0.14614	NA	NA	Upregulated	UCDvsCTRL
ENSG00000165490	49.9435	1.38805	0.271286	5.11655	3.11177e-07	3.433e-06	220042	DDIAS	Upregulated	UCDvsTCD
ENSG00000131746	40.1746	1.38759	0.446002	3.11118	0.00186341	0.127396	84951	TNS4	Upregulated	TCDvsCTRL
ENSG00000135480	10.9262	1.3874	0.558181	2.48558	0.0129341	0.0374997	3855	KRT7	Upregulated	UCDvsCTRL
ENSG00000246763	28.7763	1.38733	0.366	3.79051	0.00015034	0.000768306	503569	RGMB-AS1	Upregulated	UCDvsCTRL
ENSG00000261520	3.42824	1.38703	1.10243	1.25815	0.208337	0.361075	284215	DLGAP1-AS5	Upregulated	UCDvsTCD
ENSG00000206013	7.045	1.38691	0.819935	1.69148	0.0907443	0.665228	387733	IFITM5	Upregulated	TCDvsCTRL
ENSG00000029993	480.686	1.38661	0.15103	9.18105	4.26927e-20	6.20648e-18	3149	HMGB3	Upregulated	UCDvsTCD
ENSG00000176890	77.2352	1.38607	0.215158	6.4421	1.17832e-10	2.68902e-09	7298	TYMS	Upregulated	UCDvsTCD
ENSG00000225698	6.27614	1.386	0.856598	1.61803	0.105656	0.219283	28410	IGHV3-72	Upregulated	UCDvsTCD
ENSG00000260828	24.9855	1.38584	0.462401	2.99705	0.00272602	0.00985327	NA	NA	Upregulated	UCDvsCTRL
ENSG00000188467	5.78458	1.38576	0.720165	1.92422	0.0543265	0.131303	283652	SLC24A5	Upregulated	UCDvsTCD
ENSG00000091972	19.5943	1.38563	0.502322	2.75845	0.00580769	0.0213535	4345	CD200	Upregulated	UCDvsTCD
ENSG00000105707	3.138	1.38503	0.864056	1.60294	0.108947	NA	3249	HPN	Upregulated	TCDvsCTRL
ENSG00000138738	31.3462	1.38326	0.363709	3.8032	0.000142837	0.000734209	11107	PRDM5	Upregulated	UCDvsCTRL
ENSG00000188910	5.14121	1.38304	0.90139	1.53434	0.124947	0.722576	2707	GJB3	Upregulated	TCDvsCTRL
[truncated: 60,259 more rows]
