# Supplementary material for: Transcriptomics and eQTLs reveal inflammatory heterogeneity in the duodenal lining in coeliac disease
Source: Genes Immun. 2025 Sep 9;26(5):519–30. doi: 10.1038/s41435-025-00356-0 (PMC12527925; doi:10.1038/s41435-025-00356-0)
Supplement: Supplementary file 8 — Supplementary Table 4 [file 41435_2025_356_MOESM8_ESM.xlsx]

## Sheet: Description
Supplementary Table 4. List of DEGs: comparison between inflammation groups
Significative_DEGs: DE effects calculated by comparing UCD severely inflamed (group 3) vs mildly inflamed (group 2), TCD mildly inflamed (group 2) vs non-inflamed (group 1), UCD mildly inflamed vs TCD mildly inflamed (both group 2), and CTRLs mildly inflamed (group 2) vs non-inflamed (group 1). DE effects were filtered on having an absolute L2FC ≥ 1 and an adjusted p-value < 0.01.
All_tested_genes: DE effects calculated by comparing UCD severely inflamed (group 3) vs mildly inflamed (group 2), TCD mildly inflamed (group 2) vs non-inflamed (group 1), and UCD mildly inflamed vs TCD mildly inflamed (both group 2), and CTRLs mildly inflamed (group 2) vs non-inflamed (group 1). All tested genes.

## Sheet: Significative_DEGs
ENSEMBL	baseMean	log2FoldChange	lfcSE	stat	pvalue	padj	ENTREZID	SYMBOL	Direction	Comparison
ENSG00000228168	2.9945	23.0808	1.68572	13.6919	1.13430401894368e-42	1.16254818901538e-38	344697	HNRNPA1P21	Upregulated	G2_UCDvsTCD
ENSG00000211951	4.23456	18.6222	3.32148	5.60658	2.06367507962505e-08	4.23012117821543e-05	28455	IGHV2-26	Upregulated	G2_UCDvsTCD
ENSG00000168631	298.744	6.44303	1.06232	6.06507	1.31893985441008e-09	5.2954602833897e-07	135656	MUCL3	Upregulated	UCD_3vs2
ENSG00000215182	254.961	5.07496	1.31877	3.84825	0.000118963	0.00240081	4586	MUC5AC	Upregulated	UCD_3vs2
ENSG00000183607	36.1279	4.67969	1.12619	4.15533	3.24824673923231e-05	0.000945601	200504	GKN2	Upregulated	UCD_3vs2
ENSG00000066405	137.152	4.62802	0.951109	4.86592	1.13928027646547e-06	7.66396921114202e-05	51208	CLDN18	Upregulated	UCD_3vs2
ENSG00000229807	3012.2	3.85185	0.743212	5.18271	2.18690096480711e-07	8.90068692676492e-05	7503	XIST	Upregulated	CTRL_2vs1
ENSG00000175445	233.427	3.3636	0.952035	3.53306	0.000410781	0.00590434	4023	LPL	Upregulated	UCD_3vs2
ENSG00000074410	24.5803	2.70973	0.769451	3.52164	0.000428885	0.00608838	771	CA12	Upregulated	UCD_3vs2
ENSG00000185499	261.871	2.68441	0.561789	4.77832	1.76761602804723e-06	0.000108187	4582	MUC1	Upregulated	UCD_3vs2
ENSG00000139292	34.3171	2.66546	0.654108	4.07496	4.60226148695552e-05	0.000882922	8549	LGR5	Upregulated	TCD_2vs1
ENSG00000256394	52.6354	2.6555	0.516439	5.14195	2.71904197994136e-07	2.74366033300299e-05	51802	ASIC5	Upregulated	UCD_3vs2
ENSG00000166106	43.9818	2.53852	0.753497	3.36899	0.00075445	0.00917504	170689	ADAMTS15	Upregulated	UCD_3vs2
ENSG00000159212	42.8332	2.53293	0.663704	3.81635	0.000135438	0.00262679	54102	CLIC6	Upregulated	UCD_3vs2
ENSG00000169174	121.21	2.52762	0.543355	4.65188	3.28922004886843e-06	0.000167079	255738	PCSK9	Upregulated	UCD_3vs2
ENSG00000183734	30.792	2.46315	0.557536	4.41793	9.96527872140326e-06	0.000380618	430	ASCL2	Upregulated	UCD_3vs2
ENSG00000151490	35.3507	2.42238	0.674815	3.5897	0.000331057	0.00505523	5800	PTPRO	Upregulated	UCD_3vs2
ENSG00000100344	34.9994	2.41032	0.52346	4.60459	4.13273632219931e-06	0.000196555	80339	PNPLA3	Upregulated	UCD_3vs2
ENSG00000234964	24.856	2.39775	0.554439	4.32464	1.52778252418912e-05	0.000526926	NA	NA	Upregulated	UCD_3vs2
ENSG00000165810	32.0727	2.36014	0.690598	3.41753	0.000631932	0.00810762	153579	BTNL9	Upregulated	UCD_3vs2
ENSG00000158764	78.1099	2.34965	0.611253	3.84399	0.00012105	0.00183247	142683	ITLN2	Upregulated	TCD_2vs1
ENSG00000112562	127.895	2.34153	0.668609	3.5021	0.000461611	0.00644173	64094	SMOC2	Upregulated	UCD_3vs2
ENSG00000106331	21.1191	2.33752	0.670088	3.48838	0.000485956	0.00670161	5078	PAX4	Upregulated	UCD_3vs2
ENSG00000122859	37.0557	2.2399	0.650035	3.44581	0.000569344	0.00754304	50674	NEUROG3	Upregulated	UCD_3vs2
ENSG00000188856	195.36	2.21359	0.625374	3.53963	0.000400693	0.00463237	389672	RPSAP47	Upregulated	TCD_2vs1
ENSG00000089685	32.9533	2.08914	0.454664	4.59492	4.3291245227237e-06	0.000137859	332	BIRC5	Upregulated	TCD_2vs1
ENSG00000107159	167.595	2.02429	0.466552	4.33882	1.43247994003389e-05	0.000502175	768	CA9	Upregulated	UCD_3vs2
ENSG00000159409	44.3743	2.002	0.453321	4.41631	1.00400891778591e-05	0.000381523	11189	CELF3	Upregulated	UCD_3vs2
ENSG00000213866	36.2327	1.97792	0.359417	5.50312	3.73128367972463e-08	3.19737090591676e-06	NA	NA	Upregulated	TCD_2vs1
ENSG00000102384	63.0699	1.94628	0.471602	4.12695	3.67607143700313e-05	0.000742514	2491	CENPI	Upregulated	TCD_2vs1
ENSG00000171241	106.583	1.94128	0.335727	5.78232	7.36764379041236e-09	8.01316273481849e-07	79801	SHCBP1	Upregulated	TCD_2vs1
ENSG00000174939	44.5763	1.89137	0.477721	3.95916	7.52133941441657e-05	0.00171749	253982	ASPHD1	Upregulated	UCD_3vs2
ENSG00000227896	26.0989	1.87671	0.54938	3.41605	0.000635372	0.00813777	NA	NA	Upregulated	UCD_3vs2
ENSG00000203727	115.132	1.85387	0.407846	4.54552	5.48001200106798e-06	0.000242126	389432	SAMD5	Upregulated	UCD_3vs2
ENSG00000143217	40.4753	1.84281	0.483318	3.81282	0.00013739	0.00264968	81607	NECTIN4	Upregulated	UCD_3vs2
ENSG00000185002	54.9075	1.81661	0.444155	4.09003	4.31315305828031e-05	0.00116268	222546	RFX6	Upregulated	UCD_3vs2
ENSG00000093009	67.0013	1.78594	0.384395	4.6461	3.3826567648619e-06	0.000115805	8318	CDC45	Upregulated	TCD_2vs1
ENSG00000165891	53.3169	1.76648	0.404246	4.36981	1.24354018560953e-05	0.000321434	144455	E2F7	Upregulated	TCD_2vs1
ENSG00000127564	58.3463	1.76627	0.440191	4.01251	6.00755817646849e-05	0.00144938	9088	PKMYT1	Upregulated	UCD_3vs2
ENSG00000156049	33.7612	1.73517	0.439697	3.94629	7.93718288050877e-05	0.00177979	9630	GNA14	Upregulated	UCD_3vs2
ENSG00000169507	80.0437	1.72305	0.43794	3.93445	8.33870693654673e-05	0.00184216	151258	SLC38A11	Upregulated	UCD_3vs2
ENSG00000182580	165.181	1.71729	0.349417	4.91475	8.88976460919208e-07	6.30151555261192e-05	2049	EPHB3	Upregulated	UCD_3vs2
ENSG00000152253	66.8192	1.67879	0.416471	4.031	5.55396521454847e-05	0.00138701	57405	SPC25	Upregulated	UCD_3vs2
ENSG00000175832	84.793	1.65915	0.386655	4.29103	1.77845637179809e-05	0.000588433	2118	ETV4	Upregulated	UCD_3vs2
ENSG00000175643	80.4762	1.65512	0.373286	4.43392	9.25337043138169e-06	0.000255534	116028	RMI2	Upregulated	TCD_2vs1
ENSG00000213253	33.5596	1.65306	0.392813	4.20826	2.57343470515905e-05	0.000564121	NA	NA	Upregulated	TCD_2vs1
ENSG00000173898	46.7485	1.64574	0.441226	3.72992	0.000191544	0.00335708	6712	SPTBN2	Upregulated	UCD_3vs2
ENSG00000160182	748.081	1.64372	0.417514	3.93692	8.2532818692559e-05	0.0018287	7031	TFF1	Upregulated	UCD_3vs2
ENSG00000102837	14662.3	1.60285	0.351246	4.56333	5.03483609935696e-06	0.000231751	10562	OLFM4	Upregulated	UCD_3vs2
ENSG00000112742	173.415	1.59971	0.340947	4.69196	2.70605854327679e-06	0.000147052	7272	TTK	Upregulated	UCD_3vs2
ENSG00000189057	168.695	1.59228	0.383132	4.15595	3.23935530431037e-05	0.000945136	374393	FAM111B	Upregulated	UCD_3vs2
ENSG00000051341	199.093	1.59084	0.223341	7.12294	1.05651166600255e-12	7.11334211695715e-10	10721	POLQ	Upregulated	TCD_2vs1
ENSG00000100162	59.7694	1.58547	0.412846	3.84034	0.000122864	0.00185398	79019	CENPM	Upregulated	TCD_2vs1
ENSG00000186185	110.955	1.57634	0.29202	5.39806	6.7365888920785e-08	5.09644872292311e-06	146909	KIF18B	Upregulated	TCD_2vs1
ENSG00000146670	129.136	1.57146	0.28667	5.48179	4.21033044173582e-08	3.46667526473325e-06	113130	CDCA5	Upregulated	TCD_2vs1
ENSG00000105559	56.9482	1.57023	0.395488	3.97036	7.17654820580843e-05	0.0016642	57664	PLEKHA4	Upregulated	UCD_3vs2
ENSG00000154839	53.1804	1.56237	0.424069	3.68424	0.00022939	0.00304539	220134	SKA1	Upregulated	TCD_2vs1
ENSG00000165480	75.7068	1.55868	0.375335	4.15277	3.28480233547746e-05	0.000680994	221150	SKA3	Upregulated	TCD_2vs1
ENSG00000196584	62.4248	1.55619	0.381213	4.08221	4.46098426598185e-05	0.000864846	7516	XRCC2	Upregulated	TCD_2vs1
ENSG00000170312	191.399	1.55205	0.285694	5.43255	5.55553150973515e-08	4.36809285851787e-06	983	CDK1	Upregulated	TCD_2vs1
ENSG00000132465	2013.28	1.54133	0.349747	4.40698	1.04821155383425e-05	0.000280694	3512	JCHAIN	Upregulated	TCD_2vs1
ENSG00000090889	284.835	1.53992	0.341592	4.50808	6.5417627520636e-06	0.000190447	24137	KIF4A	Upregulated	TCD_2vs1
ENSG00000159224	1384.31	1.53964	0.346636	4.44167	8.92617058872272e-06	0.000345346	2695	GIP	Upregulated	UCD_3vs2
ENSG00000008311	86.0608	1.53496	0.359599	4.26854	1.96754548978488e-05	0.000629829	10157	AASS	Upregulated	UCD_3vs2
ENSG00000102837	14662.3	1.5337	0.317456	4.83122	1.35698204125897e-06	5.54519337611576e-05	10562	OLFM4	Upregulated	TCD_2vs1
ENSG00000196584	62.4248	1.52995	0.416745	3.6712	0.000241411	0.00398386	7516	XRCC2	Upregulated	UCD_3vs2
ENSG00000178878	62.2045	1.52512	0.413114	3.69176	0.000222704	0.00377082	81575	APOLD1	Upregulated	UCD_3vs2
ENSG00000273045	31.6905	1.51483	0.445938	3.39695	0.000681417	0.0085086	150590	C2orf15	Upregulated	UCD_3vs2
ENSG00000093009	67.0013	1.51151	0.420371	3.59567	0.00032356	0.00496103	8318	CDC45	Upregulated	UCD_3vs2
ENSG00000168078	170.191	1.51093	0.282553	5.34742	8.92154245387634e-08	6.4031314089014e-06	55872	PBK	Upregulated	TCD_2vs1
ENSG00000066279	781.014	1.51049	0.247472	6.10367	1.03662286428431e-09	1.98065009163727e-07	259266	ASPM	Upregulated	TCD_2vs1
ENSG00000188158	80.4375	1.50786	0.391823	3.84831	0.000118934	0.00181208	4810	NHS	Upregulated	TCD_2vs1
ENSG00000109805	223.706	1.50739	0.243933	6.17954	6.42883716306681e-10	1.33672542130297e-07	64151	NCAPG	Upregulated	TCD_2vs1
ENSG00000196169	76.9303	1.49476	0.411073	3.63624	0.000276649	0.00437193	124602	KIF19	Upregulated	UCD_3vs2
ENSG00000143476	116.687	1.49392	0.338571	4.41244	1.02213120749545e-05	0.000275869	51514	DTL	Upregulated	TCD_2vs1
ENSG00000181982	128.675	1.4854	0.245175	6.05852	1.37376529161613e-09	5.2954602833897e-07	91050	CCDC149	Upregulated	UCD_3vs2
ENSG00000129173	89.9512	1.48022	0.38613	3.83347	0.000126349	0.00250585	79733	E2F8	Upregulated	UCD_3vs2
ENSG00000137563	115.345	1.47711	0.350836	4.21024	2.55097488434502e-05	0.000560937	8836	GGH	Upregulated	TCD_2vs1
ENSG00000085999	67.8749	1.46847	0.356521	4.1189	3.80682908241288e-05	0.00106264	8438	RAD54L	Upregulated	UCD_3vs2
ENSG00000146670	129.136	1.46374	0.31291	4.67782	2.89936379447637e-06	0.000151927	113130	CDCA5	Upregulated	UCD_3vs2
ENSG00000173404	65.8505	1.45987	0.437039	3.34038	0.00083664	0.00989789	3642	INSM1	Upregulated	UCD_3vs2
ENSG00000121152	185.012	1.44587	0.255702	5.65451	1.56292837453674e-08	1.52401684741897e-06	23397	NCAPH	Upregulated	TCD_2vs1
ENSG00000178999	135.2	1.44168	0.356994	4.0384	5.38180363737661e-05	0.00135763	9212	AURKB	Upregulated	UCD_3vs2
ENSG00000172016	2157.45	1.43985	0.42732	3.36948	0.000753098	0.00740477	5068	REG3A	Upregulated	TCD_2vs1
ENSG00000091622	61.8348	1.43974	0.376478	3.82424	0.000131178	0.00257426	83394	PITPNM3	Upregulated	UCD_3vs2
ENSG00000148225	36.162	1.43803	0.41569	3.45937	0.000541432	0.00727135	114987	WDR31	Upregulated	UCD_3vs2
ENSG00000157456	306.792	1.43738	0.25984	5.53179	3.16981416162364e-08	5.25977829885416e-06	9133	CCNB2	Upregulated	UCD_3vs2
ENSG00000090382	3192.85	1.43666	0.341384	4.20835	2.57245732787816e-05	0.000781131	4069	LYZ	Upregulated	UCD_3vs2
ENSG00000085840	74.8492	1.4335	0.382678	3.74597	0.000179697	0.00321773	4998	ORC1	Upregulated	UCD_3vs2
ENSG00000176720	82.6226	1.42828	0.403353	3.54102	0.000398588	0.00576794	666	BOK	Upregulated	UCD_3vs2
ENSG00000203499	69.7534	1.42803	0.366217	3.89941	9.64273715254505e-05	0.00204843	642574	IQANK1	Upregulated	UCD_3vs2
ENSG00000112655	90.1305	1.42389	0.331581	4.29425	1.75282912000736e-05	0.000583001	5754	PTK7	Upregulated	UCD_3vs2
ENSG00000144354	547.721	1.42158	0.246758	5.76103	8.36021323991745e-09	8.88759812024007e-07	83879	CDCA7	Upregulated	TCD_2vs1
ENSG00000171848	703.492	1.41973	0.293172	4.84264	1.28123328366249e-06	8.39207800798929e-05	6241	RRM2	Upregulated	UCD_3vs2
ENSG00000171848	703.492	1.41669	0.266285	5.32021	1.03647739737771e-07	7.22658111286852e-06	6241	RRM2	Upregulated	TCD_2vs1
ENSG00000168078	170.191	1.41452	0.308361	4.58721	4.49201330274912e-06	0.000209769	55872	PBK	Upregulated	UCD_3vs2
ENSG00000118513	289.023	1.41188	0.276233	5.11118	3.20160549503685e-07	3.06492156813335e-05	4602	MYB	Upregulated	UCD_3vs2
ENSG00000196781	82.0988	1.40815	0.331819	4.24375	2.1981783418391e-05	0.000685336	7088	TLE1	Upregulated	UCD_3vs2
ENSG00000169607	73.1021	1.40444	0.418979	3.35205	0.000802146	0.00962962	150468	CKAP2L	Upregulated	UCD_3vs2
ENSG00000056998	46.7977	1.39628	0.417486	3.34449	0.000824332	0.00981704	8908	GYG2	Upregulated	UCD_3vs2
ENSG00000107159	167.595	1.39472	0.423849	3.29059	0.000999765	0.00918497	768	CA9	Upregulated	TCD_2vs1
ENSG00000078081	37.3385	1.3919	0.374351	3.71818	0.000200666	0.00272548	27074	LAMP3	Upregulated	TCD_2vs1
ENSG00000117650	205.478	1.38771	0.230724	6.01459	1.80337939894555e-09	2.77151970887947e-07	4751	NEK2	Upregulated	TCD_2vs1
ENSG00000137807	211.88	1.38624	0.255182	5.43237	5.56090752198329e-08	4.36809285851787e-06	9493	KIF23	Upregulated	TCD_2vs1
ENSG00000065923	70.1383	1.38353	0.371916	3.71999	0.000199227	0.00347171	84679	SLC9A7	Upregulated	UCD_3vs2
ENSG00000101057	209.057	1.37707	0.262382	5.24835	1.53466873779769e-07	1.88751136140002e-05	4605	MYBL2	Upregulated	UCD_3vs2
ENSG00000172215	707.749	1.37334	0.367836	3.73357	0.000188788	0.00826943	10663	CXCR6	Upregulated	CTRL_2vs1
ENSG00000140104	49.3242	1.36937	0.36246	3.778	0.000158095	0.00292565	122616	CLBA1	Upregulated	UCD_3vs2
ENSG00000143476	116.687	1.36933	0.371277	3.68816	0.000225882	0.00379878	51514	DTL	Upregulated	UCD_3vs2
ENSG00000269416	102.761	1.36799	0.304889	4.48686	7.22816677888457e-06	0.000292535	104472717	LINC01224	Upregulated	UCD_3vs2
ENSG00000236699	135.455	1.36701	0.268293	5.09522	3.48343725551937e-07	3.25135324837039e-05	54848	ARHGEF38	Upregulated	UCD_3vs2
ENSG00000135245	45.0257	1.36569	0.336867	4.05409	5.03289227814181e-05	0.00128921	29923	HILPDA	Upregulated	UCD_3vs2
ENSG00000189057	168.695	1.36562	0.34901	3.91285	9.12134431008118e-05	0.00148751	374393	FAM111B	Upregulated	TCD_2vs1
ENSG00000182600	115.628	1.36444	0.300015	4.54789	5.41874775263452e-06	0.000240242	389084	SNORC	Upregulated	UCD_3vs2
ENSG00000213228	36.4122	1.36345	0.3706	3.67902	0.000234128	0.00309557	NA	NA	Upregulated	TCD_2vs1
ENSG00000183856	447.543	1.35874	0.315968	4.30024	1.7061505405194e-05	0.000571293	128239	IQGAP3	Upregulated	UCD_3vs2
ENSG00000148773	2859.95	1.35661	0.212794	6.37522	1.82700051059509e-10	4.96768465755846e-08	4288	MKI67	Upregulated	TCD_2vs1
ENSG00000176890	77.2352	1.3558	0.299705	4.52379	6.07417005013181e-06	0.000260666	7298	TYMS	Upregulated	UCD_3vs2
ENSG00000051180	67.9998	1.35164	0.38759	3.48731	0.000487914	0.00672186	5888	RAD51	Upregulated	UCD_3vs2
ENSG00000158402	68.9569	1.35095	0.392954	3.43793	0.000586171	0.00609402	995	CDC25C	Upregulated	TCD_2vs1
ENSG00000087303	43.3063	1.35086	0.39778	3.39601	0.000683771	0.00852374	22795	NID2	Upregulated	UCD_3vs2
ENSG00000167513	91.7645	1.34809	0.35344	3.81419	0.000136628	0.00264147	81620	CDT1	Upregulated	UCD_3vs2
ENSG00000024526	171.278	1.3417	0.381155	3.5201	0.000431382	0.00610705	55635	DEPDC1	Upregulated	UCD_3vs2
ENSG00000175063	116.895	1.33729	0.275902	4.84695	1.25374280499751e-06	5.16812522444891e-05	11065	UBE2C	Upregulated	TCD_2vs1
ENSG00000111247	115.714	1.33343	0.276689	4.81924	1.44109602277267e-06	5.77828165580619e-05	10635	RAD51AP1	Upregulated	TCD_2vs1
ENSG00000156970	206.029	1.33313	0.34729	3.83868	0.000123698	0.00246965	701	BUB1B	Upregulated	UCD_3vs2
ENSG00000065328	68.5813	1.33162	0.382105	3.48494	0.000492239	0.00675032	55388	MCM10	Upregulated	UCD_3vs2
ENSG00000186185	110.955	1.32673	0.316337	4.19405	2.74021851028707e-05	0.000821735	146909	KIF18B	Upregulated	UCD_3vs2
ENSG00000126787	339.739	1.32486	0.227396	5.82624	5.66883948828039e-09	6.62410921692533e-07	9787	DLGAP5	Upregulated	TCD_2vs1
ENSG00000167513	91.7645	1.32089	0.324466	4.07097	4.68179567973587e-05	0.00088973	81620	CDT1	Upregulated	TCD_2vs1
ENSG00000137563	115.345	1.31986	0.386156	3.41794	0.000630977	0.00810233	8836	GGH	Upregulated	UCD_3vs2
ENSG00000065328	68.5813	1.31237	0.35248	3.72324	0.00019668	0.00267906	55388	MCM10	Upregulated	TCD_2vs1
ENSG00000183010	158.26	1.30612	0.329149	3.96815	7.24314451401246e-05	0.00124587	5831	PYCR1	Upregulated	TCD_2vs1
ENSG00000213853	628.375	1.30129	0.20612	6.31325	2.73234762410699e-10	1.70020330910057e-07	2013	EMP2	Upregulated	UCD_3vs2
ENSG00000044459	38.973	1.29924	0.394981	3.28938	0.00100409	0.00921275	54875	CNTLN	Upregulated	TCD_2vs1
ENSG00000106541	6376.53	1.2981	0.243123	5.33926	9.33266191607065e-08	1.2786603032532e-05	10551	AGR2	Upregulated	UCD_3vs2
ENSG00000080986	155.907	1.29354	0.262607	4.92578	8.40240416804546e-07	3.83230943651596e-05	10403	NDC80	Upregulated	TCD_2vs1
ENSG00000137135	81.5323	1.2933	0.274522	4.7111	2.46384993294618e-06	0.000138328	84904	ARHGEF39	Upregulated	UCD_3vs2
ENSG00000024526	171.278	1.29255	0.347331	3.72138	0.000198138	0.00269372	55635	DEPDC1	Upregulated	TCD_2vs1
ENSG00000101057	209.057	1.29146	0.241366	5.35064	8.76451541969693e-08	6.32252466934158e-06	4605	MYBL2	Upregulated	TCD_2vs1
ENSG00000144354	547.721	1.28841	0.2718	4.74028	2.13425204247091e-06	0.000124992	83879	CDCA7	Upregulated	UCD_3vs2
ENSG00000119969	171.134	1.2844	0.253123	5.07419	3.89156612679958e-07	2.02768006851207e-05	3070	HELLS	Upregulated	TCD_2vs1
ENSG00000128567	251.077	1.27938	0.246157	5.19743	2.02061083870173e-07	2.20261330402713e-05	5420	PODXL	Upregulated	UCD_3vs2
ENSG00000156970	206.029	1.27208	0.31572	4.02912	5.59850588390475e-05	0.00102802	701	BUB1B	Upregulated	TCD_2vs1
ENSG00000075218	198.542	1.27135	0.323518	3.92976	8.502920767412e-05	0.0018729	51512	GTSE1	Upregulated	UCD_3vs2
ENSG00000235823	94.8338	1.26968	0.362085	3.50658	0.000453909	0.00634708	90271	OLMALINC	Upregulated	UCD_3vs2
ENSG00000085999	67.8749	1.26653	0.326412	3.88016	0.000104387	0.00165463	8438	RAD54L	Upregulated	TCD_2vs1
ENSG00000163618	125.115	1.25878	0.355856	3.53733	0.000404194	0.00583775	8618	CADPS	Upregulated	UCD_3vs2
ENSG00000143228	131.605	1.25756	0.291434	4.31508	1.5954695076498e-05	0.000388937	83540	NUF2	Upregulated	TCD_2vs1
ENSG00000196411	271.049	1.25567	0.266996	4.70295	2.56430390052951e-06	0.000141834	2050	EPHB4	Upregulated	UCD_3vs2
ENSG00000141837	110.832	1.25038	0.284968	4.3878	1.1450310649559e-05	0.000426431	773	CACNA1A	Upregulated	UCD_3vs2
ENSG00000178878	62.2045	1.24921	0.37737	3.31029	0.000931999	0.0087153	81575	APOLD1	Upregulated	TCD_2vs1
ENSG00000211895	5922.07	1.24839	0.373056	3.34639	0.000818698	0.00786384	3493	IGHA1	Upregulated	TCD_2vs1
ENSG00000072571	251.909	1.24409	0.253302	4.9115	9.03830259918296e-07	3.98107664952797e-05	3161	HMMR	Upregulated	TCD_2vs1
ENSG00000064651	2633.14	1.24225	0.189596	6.55211	5.67313872564015e-11	4.70681409603944e-08	6558	SLC12A2	Upregulated	UCD_3vs2
ENSG00000182580	165.181	1.24044	0.319818	3.87857	0.000105074	0.00166289	2049	EPHB3	Upregulated	TCD_2vs1
ENSG00000138778	558.322	1.24028	0.196862	6.30025	2.97170462295488e-10	7.24429856275157e-08	1062	CENPE	Upregulated	TCD_2vs1
ENSG00000131747	1602.06	1.23914	0.207146	5.98197	2.20458533359375e-09	7.46239393443362e-07	7153	TOP2A	Upregulated	UCD_3vs2
ENSG00000165304	172.395	1.23795	0.285471	4.33652	1.44755014377964e-05	0.000359139	9833	MELK	Upregulated	TCD_2vs1
ENSG00000138180	331.14	1.22316	0.268596	4.55388	5.26656803623952e-06	0.0002369	55165	CEP55	Upregulated	UCD_3vs2
ENSG00000122952	320.145	1.22289	0.253245	4.8289	1.37290593570027e-06	8.83749019127061e-05	11130	ZWINT	Upregulated	UCD_3vs2
ENSG00000088325	655.43	1.22037	0.22245	5.48605	4.11009932557026e-08	3.43882983634234e-06	22974	TPX2	Upregulated	TCD_2vs1
ENSG00000131747	1602.06	1.22036	0.187759	6.49962	8.0523109387691e-11	2.42237498645226e-08	7153	TOP2A	Upregulated	TCD_2vs1
ENSG00000101003	139.143	1.21826	0.37348	3.26192	0.00110662	0.00997356	9837	GINS1	Upregulated	TCD_2vs1
ENSG00000167695	173.654	1.21647	0.233655	5.20626	1.92680496754594e-07	2.11580186656847e-05	79850	TLCD3A	Upregulated	UCD_3vs2
ENSG00000137265	219.125	1.21404	0.303459	4.00067	6.31631270611613e-05	0.00111633	3662	IRF4	Upregulated	TCD_2vs1
ENSG00000117472	881.72	1.21399	0.245328	4.94843	7.48137677350331e-07	5.67141526576134e-05	10103	TSPAN1	Upregulated	UCD_3vs2
ENSG00000122035	217.346	1.21398	0.217044	5.59325	2.22864269860661e-08	4.26699359756296e-06	387496	RASL11A	Upregulated	UCD_3vs2
ENSG00000118513	289.023	1.21087	0.251299	4.81846	1.44671596729287e-06	5.77828165580619e-05	4602	MYB	Upregulated	TCD_2vs1
ENSG00000183765	154.74	1.20634	0.23661	5.09846	3.42431897795513e-07	1.82016714395893e-05	11200	CHEK2	Upregulated	TCD_2vs1
ENSG00000183856	447.543	1.20612	0.286835	4.20491	2.61187810383995e-05	0.000571662	128239	IQGAP3	Upregulated	TCD_2vs1
ENSG00000117724	1536.1	1.20271	0.207804	5.78774	7.13381173376983e-09	1.80570075308676e-06	1063	CENPF	Upregulated	UCD_3vs2
ENSG00000105011	148.026	1.19894	0.236303	5.07374	3.90076369358004e-07	2.02768006851207e-05	55723	ASF1B	Upregulated	TCD_2vs1
ENSG00000163738	88.4139	1.19663	0.327352	3.65548	0.000256699	0.00415336	441024	MTHFD2L	Upregulated	UCD_3vs2
ENSG00000117399	463.404	1.19469	0.250219	4.77459	1.80073627086015e-06	6.94226372118147e-05	991	CDC20	Upregulated	TCD_2vs1
ENSG00000174442	179.488	1.19366	0.244444	4.88317	1.04395817946488e-06	7.11893673613173e-05	55055	ZWILCH	Upregulated	UCD_3vs2
ENSG00000139618	172.775	1.19315	0.235252	5.0718	3.94067809871908e-07	2.02886712767063e-05	675	BRCA2	Upregulated	TCD_2vs1
ENSG00000203697	577.957	1.19197	0.266174	4.47818	7.52828906039971e-06	0.000300608	388743	CAPN8	Upregulated	UCD_3vs2
ENSG00000099194	1454.38	1.19121	0.322699	3.69139	0.000223032	0.00377209	6319	SCD	Upregulated	UCD_3vs2
ENSG00000138587	79.6558	1.19018	0.331893	3.58602	0.000335765	0.00509067	55329	MNS1	Upregulated	UCD_3vs2
ENSG00000112984	178.264	1.18854	0.279527	4.25195	2.11915378322757e-05	0.000669079	10112	KIF20A	Upregulated	UCD_3vs2
ENSG00000137804	415.198	1.18834	0.200192	5.93601	2.92044668747963e-09	3.93259006802614e-07	51203	NUSAP1	Upregulated	TCD_2vs1
ENSG00000134057	602.015	1.18706	0.256001	4.63691	3.53659544229794e-06	0.000176052	891	CCNB1	Upregulated	UCD_3vs2
ENSG00000117632	620.907	1.18674	0.17313	6.85463	7.14953535734797e-12	3.4857682902601e-09	3925	STMN1	Upregulated	TCD_2vs1
ENSG00000237649	230.734	1.18278	0.245463	4.81856	1.44601129700199e-06	5.77828165580619e-05	3833	KIFC1	Upregulated	TCD_2vs1
ENSG00000145386	341.292	1.18115	0.24347	4.8513	1.22654411378696e-06	5.10061977200994e-05	890	CCNA2	Upregulated	TCD_2vs1
ENSG00000133216	630.313	1.17965	0.263515	4.47659	7.58436090049416e-06	0.0002162	2048	EPHB2	Upregulated	TCD_2vs1
ENSG00000159399	431.657	1.17405	0.33085	3.54858	0.000387317	0.00564862	3099	HK2	Upregulated	UCD_3vs2
ENSG00000170312	191.399	1.17185	0.312705	3.74748	0.000178623	0.00320405	983	CDK1	Upregulated	UCD_3vs2
ENSG00000164649	138.928	1.1699	0.338506	3.45606	0.000548133	0.00581399	55536	CDCA7L	Upregulated	TCD_2vs1
ENSG00000117724	1536.1	1.16691	0.188273	6.19797	5.71975325406051e-10	1.20703867550987e-07	1063	CENPF	Upregulated	TCD_2vs1
ENSG00000007372	80.3377	1.1668	0.297282	3.9249	8.67656256007648e-05	0.00190273	5080	PAX6	Upregulated	UCD_3vs2
ENSG00000142945	205.604	1.16669	0.247735	4.70941	2.48438320466785e-06	9.1238166573503e-05	11004	KIF2C	Upregulated	TCD_2vs1
ENSG00000167900	199.245	1.16617	0.273465	4.26442	2.00421055614176e-05	0.000639549	7083	TK1	Upregulated	UCD_3vs2
ENSG00000092853	172.449	1.1608	0.241174	4.8131	1.48603895203344e-06	5.88546351338958e-05	63967	CLSPN	Upregulated	TCD_2vs1
ENSG00000164611	271.352	1.16019	0.266665	4.35074	1.35676969550743e-05	0.000343173	9232	PTTG1	Upregulated	TCD_2vs1
ENSG00000175832	84.793	1.1596	0.349603	3.31689	0.000910252	0.00855722	2118	ETV4	Upregulated	TCD_2vs1
ENSG00000102109	138.677	1.15916	0.302978	3.82589	0.000130299	0.00256375	27344	PCSK1N	Upregulated	UCD_3vs2
ENSG00000019505	678.179	1.15411	0.200346	5.76059	8.38222388894189e-09	2.016310856672e-06	57586	SYT13	Upregulated	UCD_3vs2
ENSG00000138119	446.888	1.15302	0.254776	4.52563	6.02152748199397e-06	0.000259151	26509	MYOF	Upregulated	UCD_3vs2
ENSG00000166851	340.536	1.1503	0.186256	6.17593	6.57752186667087e-10	3.05492347305535e-07	5347	PLK1	Upregulated	UCD_3vs2
ENSG00000183765	154.74	1.14953	0.26027	4.41668	1.00227347158868e-05	0.000381523	11200	CHEK2	Upregulated	UCD_3vs2
ENSG00000126787	339.739	1.14556	0.24887	4.60302	4.16407567699993e-06	0.000197417	9787	DLGAP5	Upregulated	UCD_3vs2
ENSG00000142945	205.604	1.13974	0.270944	4.20657	2.59271790216344e-05	0.000783724	11004	KIF2C	Upregulated	UCD_3vs2
ENSG00000123219	154.052	1.13548	0.260447	4.35975	1.30213838314656e-05	0.000468582	64105	CENPK	Upregulated	UCD_3vs2
ENSG00000123473	212.374	1.1349	0.197095	5.75811	8.50593169749134e-09	2.016310856672e-06	6491	STIL	Upregulated	UCD_3vs2
ENSG00000163006	71.303	1.13026	0.313975	3.59983	0.000318424	0.00386123	165055	CCDC138	Upregulated	TCD_2vs1
ENSG00000114346	452.882	1.12847	0.19775	5.70655	1.15291167863564e-08	2.56978850876785e-06	1894	ECT2	Upregulated	UCD_3vs2
ENSG00000164109	241.197	1.12513	0.252608	4.45405	8.4266341593085e-06	0.000329433	4085	MAD2L1	Upregulated	UCD_3vs2
ENSG00000136026	609.068	1.12485	0.23522	4.78213	1.73448778702349e-06	0.000106975	10970	CKAP4	Upregulated	UCD_3vs2
ENSG00000204472	141.202	1.12317	0.299268	3.75306	0.000174692	0.0024528	199	AIF1	Upregulated	TCD_2vs1
ENSG00000144485	264.672	1.12174	0.242242	4.63066	3.64506378666081e-06	0.000180135	55502	HES6	Upregulated	UCD_3vs2
ENSG00000117632	620.907	1.11986	0.190626	5.87464	4.23768326542604e-09	1.1632005369886e-06	3925	STMN1	Upregulated	UCD_3vs2
ENSG00000106178	165.913	1.11869	0.334083	3.34853	0.000812422	0.00781792	6369	CCL24	Upregulated	TCD_2vs1
ENSG00000142089	321.844	1.11802	0.271014	4.12532	3.70218983992967e-05	0.00104318	10410	IFITM3	Upregulated	UCD_3vs2
ENSG00000110987	129.125	1.11799	0.288497	3.87521	0.000106532	0.00221581	605	BCL7A	Upregulated	UCD_3vs2
ENSG00000133216	630.313	1.11752	0.290885	3.84178	0.000122144	0.00244845	2048	EPHB2	Upregulated	UCD_3vs2
ENSG00000138180	331.14	1.11708	0.244913	4.56113	5.08781180302824e-06	0.000158102	55165	CEP55	Upregulated	TCD_2vs1
ENSG00000114446	220.138	1.11589	0.226261	4.93187	8.14449816226629e-07	6.05124057488979e-05	55081	IFT57	Upregulated	UCD_3vs2
ENSG00000198826	523.602	1.11421	0.185047	6.02123	1.73092115242297e-09	2.76141243435988e-07	9824	ARHGAP11A	Upregulated	TCD_2vs1
ENSG00000123179	120.718	1.11368	0.275922	4.0362	5.43230866603825e-05	0.00136176	84650	EBPL	Upregulated	UCD_3vs2
ENSG00000174136	308.985	1.11242	0.244551	4.54884	5.39417320245437e-06	0.000240242	285704	RGMB	Upregulated	UCD_3vs2
ENSG00000145386	341.292	1.11035	0.267333	4.15344	3.27511816525577e-05	0.000951568	890	CCNA2	Upregulated	UCD_3vs2
ENSG00000051341	199.093	1.10844	0.243712	4.54813	5.41254504632928e-06	0.000240242	10721	POLQ	Upregulated	UCD_3vs2
ENSG00000272720	103.235	1.10777	0.259002	4.27707	1.89369660960676e-05	0.000610809	NA	NA	Upregulated	UCD_3vs2
ENSG00000012048	233.969	1.10589	0.226183	4.88936	1.01162222915572e-06	6.93007631661082e-05	672	BRCA1	Upregulated	UCD_3vs2
ENSG00000011426	316.54	1.10556	0.214713	5.14902	2.61849574193328e-07	2.67839831575559e-05	54443	ANLN	Upregulated	UCD_3vs2
ENSG00000185483	94.6578	1.10321	0.257396	4.28604	1.81888018497343e-05	0.000593252	4919	ROR1	Upregulated	UCD_3vs2
ENSG00000148773	2859.95	1.10246	0.235144	4.68844	2.75292726077438e-06	0.000147886	4288	MKI67	Upregulated	UCD_3vs2
ENSG00000118193	210.825	1.10132	0.303053	3.63409	0.000278962	0.00352479	9928	KIF14	Upregulated	TCD_2vs1
ENSG00000111206	224.769	1.10103	0.182922	6.01912	1.75373028482696e-09	2.76141243435988e-07	2305	FOXM1	Upregulated	TCD_2vs1
ENSG00000147799	87.5607	1.10063	0.288784	3.81126	0.000138258	0.00265492	80728	ARHGAP39	Upregulated	UCD_3vs2
ENSG00000138160	423.398	1.10051	0.161203	6.82685	8.67970959695145e-12	3.95878754810634e-09	3832	KIF11	Upregulated	TCD_2vs1
ENSG00000090382	3192.85	1.1005	0.308592	3.5662	0.00036219	0.00426395	4069	LYZ	Upregulated	TCD_2vs1
ENSG00000134057	602.015	1.09941	0.232462	4.72941	2.25175181792895e-06	8.37829446149932e-05	891	CCNB1	Upregulated	TCD_2vs1
ENSG00000115386	16724.5	1.0977	0.269254	4.07682	4.5655974131831e-05	0.000878272	5967	REG1A	Upregulated	TCD_2vs1
ENSG00000104738	730.824	1.09527	0.16297	6.72069	1.8086171750355e-11	2.45544444472547e-08	4173	MCM4	Upregulated	UCD_3vs2
ENSG00000035499	195.809	1.09419	0.202448	5.40481	6.48784086832202e-08	4.9900387288098e-06	55789	DEPDC1B	Upregulated	TCD_2vs1
ENSG00000011426	316.54	1.09415	0.196335	5.57287	2.50574406168285e-08	2.27107149282909e-06	54443	ANLN	Upregulated	TCD_2vs1
ENSG00000170854	164.919	1.09341	0.202322	5.40428	6.50691344673776e-08	1.01223172305814e-05	84864	RIOX2	Upregulated	UCD_3vs2
ENSG00000112379	601.116	1.09303	0.181078	6.03624	1.57748233659966e-09	5.60907647970936e-07	57221	ARFGEF3	Upregulated	UCD_3vs2
ENSG00000072571	251.909	1.092	0.277186	3.93957	8.16267499130825e-05	0.00181942	3161	HMMR	Upregulated	UCD_3vs2
ENSG00000123975	241.255	1.09091	0.217752	5.00986	5.44701557779485e-07	2.61956983858644e-05	1164	CKS2	Upregulated	TCD_2vs1
ENSG00000166922	122.988	1.08826	0.325473	3.34363	0.000826903	0.00983198	6447	SCG5	Upregulated	UCD_3vs2
ENSG00000143228	131.605	1.08605	0.319596	3.3982	0.000678299	0.0084875	83540	NUF2	Upregulated	UCD_3vs2
ENSG00000162878	372.363	1.08552	0.277118	3.91718	8.95924083121691e-05	0.00193368	91461	PKDCC	Upregulated	UCD_3vs2
ENSG00000128050	957.036	1.08232	0.178675	6.05746	1.38290445327573e-09	5.2954602833897e-07	10606	PAICS	Upregulated	UCD_3vs2
ENSG00000131153	118.114	1.07975	0.264676	4.07951	4.51314364682048e-05	0.00087174	51659	GINS2	Upregulated	TCD_2vs1
ENSG00000134193	8206.69	1.07917	0.26119	4.13174	3.60032550765871e-05	0.00102414	83998	REG4	Upregulated	UCD_3vs2
ENSG00000124766	553.424	1.07858	0.209998	5.13618	2.80386396235768e-07	2.79152696092331e-05	6659	SOX4	Upregulated	UCD_3vs2
ENSG00000136854	100.649	1.07636	0.292616	3.6784	0.000234701	0.00392062	6812	STXBP1	Upregulated	UCD_3vs2
ENSG00000137807	211.88	1.07577	0.279581	3.8478	0.000119181	0.00240196	9493	KIF23	Upregulated	UCD_3vs2
ENSG00000111206	224.769	1.07203	0.200263	5.35311	8.64532854140914e-08	1.19545681886485e-05	2305	FOXM1	Upregulated	UCD_3vs2
ENSG00000123219	154.052	1.06789	0.236814	4.50938	6.50167981094402e-06	0.000190008	64105	CENPK	Upregulated	TCD_2vs1
ENSG00000170545	130.492	1.06599	0.198216	5.37792	7.53516113050911e-08	1.09058535192997e-05	57228	SMAGP	Upregulated	UCD_3vs2
ENSG00000058804	520.735	1.06427	0.157195	6.77036	1.28460833354317e-11	1.91843408531337e-08	55706	NDC1	Upregulated	UCD_3vs2
ENSG00000166123	146.118	1.06356	0.2897	3.67125	0.000241369	0.00398386	84706	GPT2	Upregulated	UCD_3vs2
ENSG00000160957	126.673	1.06331	0.23488	4.52702	5.9821306884513e-06	0.0002582	9401	RECQL4	Upregulated	UCD_3vs2
ENSG00000085276	798.344	1.0624	0.225232	4.71692	2.39439117044753e-06	0.000135961	2122	MECOM	Upregulated	UCD_3vs2
ENSG00000138778	558.322	1.06227	0.215935	4.91938	8.68173228060502e-07	6.20349233868686e-05	1062	CENPE	Upregulated	UCD_3vs2
ENSG00000159055	145.817	1.06045	0.229386	4.623	3.78227364671786e-06	0.00018459	54069	MIS18A	Upregulated	UCD_3vs2
ENSG00000164070	169.865	1.06009	0.316145	3.35317	0.000798922	0.00959863	22824	HSPA4L	Upregulated	UCD_3vs2
ENSG00000176890	77.2352	1.05878	0.273307	3.87396	0.00010708	0.00168037	7298	TYMS	Upregulated	TCD_2vs1
ENSG00000196154	295.219	1.05686	0.288672	3.66111	0.000251128	0.00965755	6275	S100A4	Upregulated	CTRL_2vs1
ENSG00000198554	165.852	1.05607	0.266468	3.96322	7.39458363129348e-05	0.00170018	11169	WDHD1	Upregulated	UCD_3vs2
ENSG00000157456	306.792	1.05523	0.236389	4.46395	8.04631657482391e-06	0.000226627	9133	CCNB2	Upregulated	TCD_2vs1
ENSG00000169679	359.061	1.05485	0.213707	4.93595	7.97600747181563e-07	5.97358331093454e-05	699	BUB1	Upregulated	UCD_3vs2
ENSG00000088325	655.43	1.05229	0.245077	4.2937	1.75719666707382e-05	0.000583155	22974	TPX2	Upregulated	UCD_3vs2
ENSG00000092208	87.9973	1.05222	0.289679	3.63236	0.000280846	0.00441267	8487	GEMIN2	Upregulated	UCD_3vs2
ENSG00000176153	600.341	1.05034	0.256763	4.09071	4.30061189642372e-05	0.00116268	2877	GPX2	Upregulated	UCD_3vs2
ENSG00000137124	295.259	1.04904	0.20979	5.00044	5.7199291361385e-07	2.72303293117381e-05	219	ALDH1B1	Upregulated	TCD_2vs1
ENSG00000198826	523.602	1.04898	0.203503	5.15459	2.54181779217355e-07	2.64016352226341e-05	9824	ARHGAP11A	Upregulated	UCD_3vs2
ENSG00000122952	320.145	1.04875	0.230559	4.54874	5.39686298124702e-06	0.000165523	11130	ZWINT	Upregulated	TCD_2vs1
ENSG00000110092	913.875	1.04681	0.183099	5.71716	1.08319853623848e-08	2.45098286972507e-06	595	CCND1	Upregulated	UCD_3vs2
ENSG00000124374	116.036	1.04668	0.264443	3.95804	7.55660106377342e-05	0.00172291	400961	PAIP2B	Upregulated	UCD_3vs2
ENSG00000166451	115.082	1.04537	0.310484	3.3669	0.000760192	0.00921486	55839	CENPN	Upregulated	UCD_3vs2
ENSG00000151413	128.638	1.04411	0.26263	3.9756	7.02026439584433e-05	0.00163558	80224	NUBPL	Upregulated	UCD_3vs2
ENSG00000184828	90.9176	1.04373	0.294178	3.54795	0.000388242	0.0056566	201501	ZBTB7C	Upregulated	UCD_3vs2
ENSG00000109881	253.484	1.04153	0.186394	5.58776	2.30021017865333e-08	4.34827073519098e-06	91057	CCDC34	Upregulated	UCD_3vs2
ENSG00000112984	178.264	1.03832	0.255168	4.06915	4.7184873404849e-05	0.000894299	10112	KIF20A	Upregulated	TCD_2vs1
ENSG00000163808	222.3	1.03518	0.261647	3.95639	7.60918403995784e-05	0.00129	56992	KIF15	Upregulated	TCD_2vs1
ENSG00000117399	463.404	1.03455	0.275188	3.75945	0.000170289	0.00309728	991	CDC20	Upregulated	UCD_3vs2
ENSG00000186854	145.319	1.02605	0.292071	3.51303	0.000443033	0.00502329	129293	TRABD2A	Upregulated	TCD_2vs1
ENSG00000121152	185.012	1.02565	0.279685	3.66715	0.00024527	0.0040207	23397	NCAPH	Upregulated	UCD_3vs2
ENSG00000108106	190.326	1.02137	0.258159	3.95637	7.60972047691552e-05	0.00173176	27338	UBE2S	Upregulated	UCD_3vs2
ENSG00000121957	408.345	1.02136	0.208285	4.90367	9.40605463087623e-07	6.53348929569793e-05	29899	GPSM2	Upregulated	UCD_3vs2
ENSG00000178718	187.735	1.02027	0.221572	4.60469	4.13082403165084e-06	0.000196555	54913	RPP25	Upregulated	UCD_3vs2
ENSG00000175538	676.676	1.01766	0.235403	4.32304	1.53892718353661e-05	0.000529547	10008	KCNE3	Upregulated	UCD_3vs2
ENSG00000109805	223.706	1.01468	0.266166	3.81221	0.000137728	0.00265055	64151	NCAPG	Upregulated	UCD_3vs2
ENSG00000100749	188.532	1.01292	0.240415	4.21322	2.5175977061985e-05	0.00264429	7443	VRK1	Upregulated	CTRL_2vs1
ENSG00000151725	135.575	1.0107	0.276545	3.65474	0.000257448	0.00416095	79682	CENPU	Upregulated	UCD_3vs2
ENSG00000131771	1070.72	1.0097	0.224452	4.49852	6.84267008637553e-06	0.000282288	84152	PPP1R1B	Upregulated	UCD_3vs2
ENSG00000198901	342.233	1.0074	0.224894	4.47942	7.48457847998015e-06	0.000299664	9055	PRC1	Upregulated	UCD_3vs2
ENSG00000186193	109.266	1.00725	0.272121	3.70147	0.000214355	0.00286753	89958	SAPCD2	Upregulated	TCD_2vs1
ENSG00000101194	124.017	1.006	0.288065	3.49229	0.000478905	0.0066222	63910	SLC17A9	Upregulated	UCD_3vs2
ENSG00000198554	165.852	1.00323	0.241865	4.1479	3.35544294122347e-05	0.000692593	11169	WDHD1	Upregulated	TCD_2vs1
ENSG00000075218	198.542	1.00102	0.294814	3.39543	0.000685208	0.00692011	51512	GTSE1	Upregulated	TCD_2vs1
ENSG00000182481	765.452	1.00026	0.16684	5.99534	2.03066273587715e-09	2.99078546068407e-07	3838	KPNA2	Upregulated	TCD_2vs1
ENSG00000107821	337.117	-1.00084	0.214772	-4.65999	3.16219366731338e-06	0.000109853	81621	KAZALD1	Downregulated	TCD_2vs1
ENSG00000162069	548.532	-1.00259	0.166627	-6.01696	1.77727230728304e-09	2.76141243435988e-07	146439	BICDL2	Downregulated	TCD_2vs1
ENSG00000184163	227.236	-1.00306	0.289587	-3.46376	0.000532676	0.00716665	388581	C1QTNF12	Downregulated	UCD_3vs2
ENSG00000100889	10927.5	-1.00375	0.192257	-5.22087	1.78085840386866e-07	8.47140779214349e-05	5106	PCK2	Downregulated	CTRL_2vs1
ENSG00000074276	14158.7	-1.00598	0.189911	-5.29711	1.17647475449055e-07	1.5548207065099e-05	54825	CDHR2	Downregulated	UCD_3vs2
ENSG00000172037	1159.79	-1.00714	0.265242	-3.79705	0.000146429	0.0027751	3913	LAMB2	Downregulated	UCD_3vs2
ENSG00000266714	13953	-1.00901	0.15541	-6.49259	8.43738807230823e-11	2.48533812404929e-08	80022	MYO15B	Downregulated	TCD_2vs1
ENSG00000110171	1071.34	-1.01029	0.141654	-7.13205	9.88842378545499e-13	7.00136427348361e-10	10612	TRIM3	Downregulated	TCD_2vs1
ENSG00000196549	23049.9	-1.0112	0.187387	-5.39628	6.80355777683557e-08	1.0268025710462e-05	4311	MME	Downregulated	UCD_3vs2
ENSG00000205436	880.118	-1.01125	0.24172	-4.18358	2.86960260775178e-05	0.00283134	91828	EXOC3L4	Downregulated	CTRL_2vs1
ENSG00000122121	4327.5	-1.01302	0.270706	-3.74212	0.000182475	0.00821391	7512	XPNPEP2	Downregulated	CTRL_2vs1
ENSG00000125735	467.329	-1.01443	0.272149	-3.72748	0.0001934	0.00338201	8740	TNFSF14	Downregulated	UCD_3vs2
ENSG00000124074	68.2654	-1.01453	0.260153	-3.89973	9.62982002174217e-05	0.00154883	84080	ENKD1	Downregulated	TCD_2vs1
ENSG00000233377	750.598	-1.01667	0.239803	-4.23958	2.23938015603089e-05	0.00250761	NA	NA	Downregulated	CTRL_2vs1
ENSG00000133328	737.003	-1.01837	0.250449	-4.06619	4.77886917410024e-05	0.00125155	54979	PLAAT2	Downregulated	UCD_3vs2
ENSG00000074276	14158.7	-1.0207	0.17158	-5.94881	2.70096230297148e-09	3.67201019247247e-07	54825	CDHR2	Downregulated	TCD_2vs1
ENSG00000160323	148.408	-1.02146	0.254093	-4.02002	5.8194053177933e-05	0.00105084	11093	ADAMTS13	Downregulated	TCD_2vs1
ENSG00000184903	86.1078	-1.02237	0.296508	-3.44802	0.000564713	0.00749638	83943	IMMP2L	Downregulated	UCD_3vs2
ENSG00000085563	2759.94	-1.02423	0.213454	-4.79836	1.59968885541646e-06	9.91276073310761e-05	5243	ABCB1	Downregulated	UCD_3vs2
ENSG00000143819	1699.15	-1.02566	0.212672	-4.82273	1.41607674551621e-06	9.03747440920471e-05	2052	EPHX1	Downregulated	UCD_3vs2
ENSG00000266010	312.786	-1.02631	0.204768	-5.01208	5.38449646968612e-07	2.59834114624205e-05	100128893	GATA6-AS1	Downregulated	TCD_2vs1
ENSG00000214193	671.036	-1.02682	0.22283	-4.60808	4.06405259878313e-06	0.000131519	79729	SH3D21	Downregulated	TCD_2vs1
ENSG00000117834	1708.7	-1.02735	0.236192	-4.34965	1.36356937651928e-05	0.000343663	200010	SLC5A9	Downregulated	TCD_2vs1
ENSG00000073060	1012.39	-1.02794	0.187575	-5.48018	4.24902535481778e-08	6.89727659226616e-06	949	SCARB1	Downregulated	UCD_3vs2
ENSG00000134245	86.6057	-1.028	0.302469	-3.39871	0.000677039	0.00686212	7482	WNT2B	Downregulated	TCD_2vs1
ENSG00000130294	90.3527	-1.02802	0.30313	-3.39136	0.000695468	0.00699145	547	KIF1A	Downregulated	TCD_2vs1
ENSG00000099834	16199.7	-1.02829	0.152505	-6.74263	1.55548282441472e-11	6.23048071599529e-09	53841	CDHR5	Downregulated	TCD_2vs1
ENSG00000143595	2595.45	-1.02941	0.29455	-3.49487	0.000474287	0.00525674	89872	AQP10	Downregulated	TCD_2vs1
ENSG00000167230	3528.27	-1.02967	0.265258	-3.88176	0.000103704	0.00217088	NA	NA	Downregulated	UCD_3vs2
ENSG00000076258	258.493	-1.03092	0.288468	-3.57378	0.000351866	0.00528117	2329	FMO4	Downregulated	UCD_3vs2
ENSG00000168955	5795.23	-1.03148	0.252022	-4.09282	4.26165817946977e-05	0.00115926	79853	TM4SF20	Downregulated	UCD_3vs2
ENSG00000130540	364.943	-1.03313	0.266713	-3.87357	0.000107252	0.00595251	25830	SULT4A1	Downregulated	CTRL_2vs1
ENSG00000090402	60169.6	-1.03518	0.230466	-4.49168	7.06641658308053e-06	0.000287547	6476	SI	Downregulated	UCD_3vs2
ENSG00000132386	130.278	-1.03702	0.287093	-3.61215	0.00030367	0.00470925	5176	SERPINF1	Downregulated	UCD_3vs2
ENSG00000143434	783.077	-1.0375	0.229636	-4.51803	6.24176999891983e-06	0.00018658	10500	SEMA6C	Downregulated	TCD_2vs1
ENSG00000165269	401.415	-1.03932	0.265047	-3.92125	8.80906107807604e-05	0.00144996	364	AQP7	Downregulated	TCD_2vs1
ENSG00000130234	11022	-1.04198	0.237898	-4.37994	1.18709565828825e-05	0.00180847	59272	ACE2	Downregulated	CTRL_2vs1
ENSG00000164877	1954.36	-1.04273	0.154713	-6.73977	1.5863731931242e-11	6.23048071599529e-09	79778	MICALL2	Downregulated	TCD_2vs1
ENSG00000178922	201.658	-1.04283	0.243263	-4.28684	1.81233964641946e-05	0.000432119	81888	HYI	Downregulated	TCD_2vs1
ENSG00000130762	1759.52	-1.04364	0.123318	-8.46301	2.60565165026074e-17	5.26304409757666e-14	27237	ARHGEF16	Downregulated	TCD_2vs1
ENSG00000164855	1722.54	-1.0439	0.150792	-6.92277	4.42900024946523e-12	2.31931979730329e-09	202915	TMEM184A	Downregulated	TCD_2vs1
ENSG00000171234	1719.3	-1.04412	0.221875	-4.70588	2.52773706544144e-06	0.000140855	7364	UGT2B7	Downregulated	UCD_3vs2
ENSG00000184792	256.991	-1.04566	0.24123	-4.33471	1.45952172841178e-05	0.000510457	23762	OSBP2	Downregulated	UCD_3vs2
ENSG00000084674	75579.2	-1.04844	0.316195	-3.31581	0.000913793	0.0085848	338	APOB	Downregulated	TCD_2vs1
ENSG00000154646	37822.9	-1.05058	0.269572	-3.89721	9.73086239741451e-05	0.00577074	5651	TMPRSS15	Downregulated	CTRL_2vs1
ENSG00000066230	928.594	-1.05098	0.196622	-5.34518	9.03256571284633e-08	6.41766063386604e-06	6550	SLC9A3	Downregulated	TCD_2vs1
ENSG00000186529	818.167	-1.05136	0.270054	-3.89316	9.89453698491931e-05	0.00579622	4051	CYP4F3	Downregulated	CTRL_2vs1
ENSG00000272933	82.7589	-1.05239	0.252083	-4.17477	2.98286503358492e-05	0.000632305	NA	NA	Downregulated	TCD_2vs1
ENSG00000157005	910.212	-1.05391	0.295158	-3.57064	0.000356104	0.00420982	6750	SST	Downregulated	TCD_2vs1
ENSG00000112715	1982.17	-1.0581	0.140069	-7.55412	4.21711660725279e-14	4.9688176424956e-11	7422	VEGFA	Downregulated	TCD_2vs1
ENSG00000088926	450.216	-1.05948	0.225883	-4.69041	2.72661659596685e-06	0.000147052	2160	F11	Downregulated	UCD_3vs2
ENSG00000243955	9168.73	-1.06001	0.252625	-4.19597	2.71708546909739e-05	0.000816438	2938	GSTA1	Downregulated	UCD_3vs2
ENSG00000138109	3431.55	-1.06074	0.226759	-4.67783	2.8992790198402e-06	0.000658608	1559	CYP2C9	Downregulated	CTRL_2vs1
ENSG00000107798	6215.41	-1.06218	0.25045	-4.24109	2.22434095539455e-05	0.000690609	3988	LIPA	Downregulated	UCD_3vs2
ENSG00000158516	456.034	-1.06226	0.279353	-3.80259	0.000143192	0.00272411	1358	CPA2	Downregulated	UCD_3vs2
ENSG00000147804	3043.98	-1.06621	0.178454	-5.9747	2.30519662220711e-09	3.25931750413864e-07	55630	SLC39A4	Downregulated	TCD_2vs1
ENSG00000165125	1166.25	-1.06635	0.272733	-3.90986	9.23513005122227e-05	0.00150259	55503	TRPV6	Downregulated	TCD_2vs1
ENSG00000176463	107.526	-1.06799	0.305724	-3.49331	0.000477073	0.00660297	28232	SLCO3A1	Downregulated	UCD_3vs2
ENSG00000248790	91.0325	-1.06841	0.307822	-3.47086	0.000518796	0.00560833	NA	NA	Downregulated	TCD_2vs1
ENSG00000100033	1115.92	-1.06865	0.242982	-4.39808	1.09212833877071e-05	0.000288628	5625	PRODH	Downregulated	TCD_2vs1
ENSG00000158292	488.855	-1.06923	0.224095	-4.77133	1.83009923195898e-06	7.03146006539891e-05	387509	GPR153	Downregulated	TCD_2vs1
ENSG00000204099	259.806	-1.06939	0.291239	-3.67188	0.000240777	0.00315802	129807	NEU4	Downregulated	TCD_2vs1
ENSG00000104267	5398.14	-1.06973	0.246362	-4.34212	1.41115115336485e-05	0.000498206	760	CA2	Downregulated	UCD_3vs2
ENSG00000188833	813.038	-1.07048	0.170945	-6.26215	3.79696203157117e-10	8.79302090822556e-08	377841	ENTPD8	Downregulated	TCD_2vs1
ENSG00000128242	291.394	-1.07158	0.234284	-4.57382	4.78901453598674e-06	0.000222109	9514	GAL3ST1	Downregulated	UCD_3vs2
ENSG00000178038	717.194	-1.07245	0.257966	-4.15734	3.2196990697341e-05	0.00297698	259173	ALS2CL	Downregulated	CTRL_2vs1
ENSG00000134042	207.554	-1.07498	0.318878	-3.37115	0.000748544	0.00914043	83876	MRO	Downregulated	UCD_3vs2
ENSG00000153233	177.109	-1.07951	0.264828	-4.07627	4.57639029687525e-05	0.00121825	5801	PTPRR	Downregulated	UCD_3vs2
ENSG00000128242	291.394	-1.08178	0.209707	-5.15852	2.48913896563909e-07	1.4712958387893e-05	9514	GAL3ST1	Downregulated	TCD_2vs1
ENSG00000164078	1502.25	-1.08185	0.202212	-5.35006	8.79228381129427e-08	6.13450201919446e-05	4486	MST1R	Downregulated	CTRL_2vs1
ENSG00000168461	197.585	-1.08401	0.270414	-4.00868	6.10578189398664e-05	0.00146759	11031	RAB31	Downregulated	UCD_3vs2
ENSG00000107736	160.243	-1.08569	0.26571	-4.08598	4.38917346551035e-05	0.00085598	64072	CDH23	Downregulated	TCD_2vs1
ENSG00000135919	541.289	-1.08578	0.262843	-4.13093	3.6129749995517e-05	0.00102578	5270	SERPINE2	Downregulated	UCD_3vs2
ENSG00000196188	7556.53	-1.0877	0.286684	-3.79408	0.000148194	0.00720179	1510	CTSE	Downregulated	CTRL_2vs1
ENSG00000116285	981.214	-1.08937	0.278263	-3.91488	9.04508799852935e-05	0.00559193	54206	ERRFI1	Downregulated	CTRL_2vs1
ENSG00000181634	513.865	-1.08939	0.324976	-3.35223	0.000801631	0.00775164	9966	TNFSF15	Downregulated	TCD_2vs1
ENSG00000216588	153.415	-1.08947	0.300636	-3.62388	0.000290217	0.00363774	147710	IGSF23	Downregulated	TCD_2vs1
ENSG00000133328	737.003	-1.08995	0.287937	-3.78537	0.00015348	0.0073852	54979	PLAAT2	Downregulated	CTRL_2vs1
ENSG00000125851	177.583	-1.09411	0.302178	-3.62073	0.000293776	0.00367392	5126	PCSK2	Downregulated	TCD_2vs1
ENSG00000136425	299.807	-1.09435	0.238023	-4.59765	4.2729180332065e-06	0.000201936	10518	CIB2	Downregulated	UCD_3vs2
ENSG00000178026	316.852	-1.09564	0.213888	-5.1225	3.01504326014814e-07	1.6717528100092e-05	388886	LRRC75B	Downregulated	TCD_2vs1
ENSG00000112299	6534.18	-1.09682	0.174745	-6.27667	3.45905902037617e-10	1.84491383608206e-07	8876	VNN1	Downregulated	UCD_3vs2
ENSG00000213859	155.987	-1.09758	0.241583	-4.54326	5.53909757991208e-06	0.000243297	147040	KCTD11	Downregulated	UCD_3vs2
ENSG00000204531	98.7721	-1.098	0.262257	-4.18672	2.83010255976954e-05	0.000605213	5460	POU5F1	Downregulated	TCD_2vs1
ENSG00000172782	190.093	-1.09823	0.333276	-3.29525	0.000983332	0.009105	283985	FADS6	Downregulated	TCD_2vs1
ENSG00000142583	5662.54	-1.09831	0.272986	-4.02334	5.73776980921799e-05	0.001402	6518	SLC2A5	Downregulated	UCD_3vs2
ENSG00000198488	410.185	-1.09834	0.257161	-4.27103	1.94574954871525e-05	0.000458516	192134	B3GNT6	Downregulated	TCD_2vs1
ENSG00000104881	190.959	-1.10115	0.216751	-5.08027	3.76896918392302e-07	1.98102064280623e-05	10848	PPP1R13L	Downregulated	TCD_2vs1
ENSG00000181409	1610.89	-1.10184	0.167211	-6.58956	4.41134699013132e-11	1.48504845460635e-08	9625	AATK	Downregulated	TCD_2vs1
ENSG00000131910	468.466	-1.10203	0.203902	-5.40472	6.49107588594451e-08	4.9900387288098e-06	8431	NR0B2	Downregulated	TCD_2vs1
ENSG00000123989	667.306	-1.10235	0.188252	-5.85572	4.74935652398862e-09	5.73941469168163e-07	79586	CHPF	Downregulated	TCD_2vs1
ENSG00000118094	2327.57	-1.10371	0.294376	-3.74931	0.000177323	0.00801894	11181	TREH	Downregulated	CTRL_2vs1
ENSG00000213822	370.053	-1.10495	0.26042	-4.24295	2.20599701296858e-05	0.000686341	729767	CEACAM18	Downregulated	UCD_3vs2
ENSG00000162572	176.483	-1.10709	0.205213	-5.39484	6.85854181152375e-08	5.15813418474119e-06	6339	SCNN1D	Downregulated	TCD_2vs1
ENSG00000214796	125.359	-1.10954	0.261651	-4.24054	2.22985426923299e-05	0.000505255	NA	NA	Downregulated	TCD_2vs1
ENSG00000256340	344.606	-1.11088	0.275467	-4.03274	5.51310564288258e-05	0.00420719	653190	ABCC6P1	Downregulated	CTRL_2vs1
ENSG00000102032	112.246	-1.11251	0.317137	-3.50799	0.000451508	0.00633225	5973	RENBP	Downregulated	UCD_3vs2
ENSG00000172037	1159.79	-1.11378	0.303133	-3.67421	0.000238582	0.00951211	3913	LAMB2	Downregulated	CTRL_2vs1
ENSG00000204872	431.361	-1.11573	0.290584	-3.8396	0.000123233	0.00246698	51471	NAT8B	Downregulated	UCD_3vs2
ENSG00000004799	3333.15	-1.11959	0.262722	-4.26152	2.03038981209636e-05	0.000645146	5166	PDK4	Downregulated	UCD_3vs2
ENSG00000120057	787.246	-1.12051	0.223338	-5.01711	5.24532258692977e-07	4.40076671422524e-05	6425	SFRP5	Downregulated	UCD_3vs2
ENSG00000123384	6217.18	-1.12115	0.144655	-7.75051	9.15248437814633e-15	1.17642706020555e-11	4035	LRP1	Downregulated	TCD_2vs1
ENSG00000117834	1708.7	-1.12448	0.261615	-4.29823	1.72168692763154e-05	0.000573921	200010	SLC5A9	Downregulated	UCD_3vs2
ENSG00000067191	131.356	-1.12825	0.316129	-3.56895	0.000358417	0.00535795	782	CACNB1	Downregulated	UCD_3vs2
ENSG00000187045	129.887	-1.12873	0.280724	-4.02078	5.80068393097613e-05	0.0010488	164656	TMPRSS6	Downregulated	TCD_2vs1
ENSG00000153707	756.139	-1.1296	0.334358	-3.37843	0.00072901	0.00894579	5789	PTPRD	Downregulated	UCD_3vs2
ENSG00000068137	68.1058	-1.13278	0.271017	-4.17974	2.91846582679963e-05	0.000621449	79990	PLEKHH3	Downregulated	TCD_2vs1
ENSG00000224281	43.9362	-1.13326	0.335496	-3.37787	0.000730506	0.00721855	100303728	SLC25A5-AS1	Downregulated	TCD_2vs1
ENSG00000174358	9665.44	-1.13328	0.226307	-5.0077	5.50838563688789e-07	4.54487464647977e-05	340024	SLC6A19	Downregulated	UCD_3vs2
ENSG00000183196	88.1799	-1.13363	0.337393	-3.35996	0.00077955	0.00760666	4166	CHST6	Downregulated	TCD_2vs1
ENSG00000156345	267.817	-1.13488	0.287671	-3.94506	7.97809501475745e-05	0.00133969	23552	CDK20	Downregulated	TCD_2vs1
ENSG00000169258	383.144	-1.13815	0.261345	-4.355	1.33069209532319e-05	0.000337786	114787	GPRIN1	Downregulated	TCD_2vs1
ENSG00000167723	370.478	-1.14068	0.338669	-3.36813	0.000756806	0.00918873	162514	TRPV3	Downregulated	UCD_3vs2
ENSG00000086548	1285.65	-1.14095	0.264831	-4.30822	1.64571896826155e-05	0.000398439	4680	CEACAM6	Downregulated	TCD_2vs1
ENSG00000228903	237.322	-1.147	0.196217	-5.84557	5.04844703117459e-09	5.99831870367878e-07	NA	NA	Downregulated	TCD_2vs1
ENSG00000198848	364.682	-1.1501	0.3431	-3.35208	0.000802082	0.00775164	1066	CES1	Downregulated	TCD_2vs1
ENSG00000199488	129.189	-1.15046	0.310884	-3.70061	0.000215082	0.00366671	107105264	RNU1-70P	Downregulated	UCD_3vs2
ENSG00000198821	1790.56	-1.1506	0.314377	-3.65993	0.000252289	0.00409976	919	CD247	Downregulated	UCD_3vs2
ENSG00000177943	431.155	-1.15359	0.189857	-6.07613	1.23121093226974e-09	2.26979871686304e-07	158056	MAMDC4	Downregulated	TCD_2vs1
ENSG00000182938	2075.9	-1.15529	0.219944	-5.25264	1.49933354288425e-07	1.88160059911205e-05	347741	OTOP3	Downregulated	UCD_3vs2
ENSG00000122574	140.256	-1.15636	0.285409	-4.0516	5.08676778404074e-05	0.00130078	644150	WIPF3	Downregulated	UCD_3vs2
ENSG00000088386	7453.1	-1.15827	0.309913	-3.7374	0.000185935	0.00822037	6564	SLC15A1	Downregulated	CTRL_2vs1
ENSG00000100031	1310.32	-1.15998	0.263888	-4.39575	1.10392308012772e-05	0.000291201	2678	GGT1	Downregulated	TCD_2vs1
ENSG00000187720	898.175	-1.16201	0.263964	-4.40217	1.07175170541393e-05	0.00040418	79875	THSD4	Downregulated	UCD_3vs2
ENSG00000256612	956.094	-1.16897	0.335521	-3.48405	0.00049388	0.0054006	1556	CYP2B7P	Downregulated	TCD_2vs1
ENSG00000229036	59.1184	-1.17109	0.35815	-3.26983	0.0010761	0.00978458	NA	NA	Downregulated	TCD_2vs1
ENSG00000214900	107.023	-1.17125	0.322174	-3.63547	0.00027747	0.00437573	283551	LINC01588	Downregulated	UCD_3vs2
ENSG00000250889	48.6019	-1.17377	0.359508	-3.26495	0.00109485	0.00990409	NA	NA	Downregulated	TCD_2vs1
ENSG00000087085	532.568	-1.17455	0.335064	-3.50546	0.000455817	0.00513529	43	ACHE	Downregulated	TCD_2vs1
ENSG00000173531	1448.15	-1.17727	0.249838	-4.71213	2.45139485020199e-06	9.0338471534849e-05	4485	MST1	Downregulated	TCD_2vs1
ENSG00000172367	1237.27	-1.17858	0.180074	-6.545	5.9493823102418e-11	1.82865905401106e-08	79849	PDZD3	Downregulated	TCD_2vs1
ENSG00000164403	268.148	-1.18073	0.183686	-6.42798	1.29309669360732e-10	3.65661883018277e-08	134549	SHROOM1	Downregulated	TCD_2vs1
ENSG00000156381	1129.07	-1.18212	0.222228	-5.31941	1.04103496035395e-07	6.3616852392289e-05	122416	ANKRD9	Downregulated	CTRL_2vs1
ENSG00000185339	413.721	-1.18336	0.2016	-5.86985	4.3618072901675e-09	1.1632005369886e-06	6948	TCN2	Downregulated	UCD_3vs2
ENSG00000129932	525.712	-1.18421	0.233571	-5.07001	3.97789826932415e-07	2.03780810253529e-05	83475	DOHH	Downregulated	TCD_2vs1
ENSG00000143434	783.077	-1.18424	0.291188	-4.06693	4.76360984977732e-05	0.00382824	10500	SEMA6C	Downregulated	CTRL_2vs1
ENSG00000118094	2327.57	-1.18724	0.232169	-5.11367	3.15957442144607e-07	1.72872615112573e-05	11181	TREH	Downregulated	TCD_2vs1
ENSG00000102287	580.386	-1.1877	0.221003	-5.37414	7.69483889407511e-08	5.69619513734702e-06	2564	GABRE	Downregulated	TCD_2vs1
ENSG00000112902	447.142	-1.18824	0.244597	-4.85797	1.18593039315828e-06	5.02032030804338e-05	9037	SEMA5A	Downregulated	TCD_2vs1
ENSG00000117834	1708.7	-1.19165	0.299436	-3.97967	6.90120885662145e-05	0.00472691	200010	SLC5A9	Downregulated	CTRL_2vs1
ENSG00000138109	3431.55	-1.19243	0.198039	-6.02119	1.73138060466584e-09	6.01312510466968e-07	1559	CYP2C9	Downregulated	UCD_3vs2
ENSG00000105388	1758.51	-1.19253	0.25803	-4.62166	3.80677183835479e-06	0.000125464	1048	CEACAM5	Downregulated	TCD_2vs1
ENSG00000204653	92.8543	-1.19929	0.314314	-3.81559	0.000135858	0.00201352	554235	ASPDH	Downregulated	TCD_2vs1
ENSG00000138449	9697.52	-1.20182	0.24021	-5.00323	5.63787671867973e-07	2.69303847720989e-05	30061	SLC40A1	Downregulated	TCD_2vs1
ENSG00000187045	129.887	-1.20883	0.313156	-3.86014	0.00011332	0.00232143	164656	TMPRSS6	Downregulated	UCD_3vs2
ENSG00000140859	872.209	-1.20921	0.192133	-6.29362	3.10156459841051e-10	1.71550984120972e-07	3801	KIFC3	Downregulated	UCD_3vs2
ENSG00000143627	256.822	-1.21268	0.314206	-3.85952	0.000113612	0.00232421	5313	PKLR	Downregulated	UCD_3vs2
ENSG00000040199	1782.92	-1.2147	0.213574	-5.68751	1.28902531702759e-08	2.788736130178e-06	23035	PHLPP2	Downregulated	UCD_3vs2
ENSG00000154269	1198	-1.21773	0.293869	-4.14378	3.41633008059528e-05	0.000702086	5169	ENPP3	Downregulated	TCD_2vs1
ENSG00000177076	165.929	-1.21856	0.298045	-4.0885	4.34165791013856e-05	0.000849055	340485	ACER2	Downregulated	TCD_2vs1
ENSG00000130055	444.756	-1.22267	0.268006	-4.56209	5.06476869219588e-06	0.000232016	54857	GDPD2	Downregulated	UCD_3vs2
ENSG00000154035	238.2	-1.22269	0.187679	-6.5148	7.27854619844532e-11	5.72093731197802e-08	NA	NA	Downregulated	UCD_3vs2
ENSG00000148926	88.0012	-1.22364	0.35265	-3.46984	0.000520767	0.00561642	133	ADM	Downregulated	TCD_2vs1
ENSG00000197768	109.752	-1.22709	0.280155	-4.38004	1.186552042763e-05	0.000308962	441476	STPG3	Downregulated	TCD_2vs1
ENSG00000086730	449.939	-1.2271	0.334193	-3.67182	0.000240827	0.00398386	7462	LAT2	Downregulated	UCD_3vs2
ENSG00000074660	187.056	-1.22908	0.259919	-4.72869	2.2597242214507e-06	8.38588996511585e-05	8578	SCARF1	Downregulated	TCD_2vs1
ENSG00000085552	576.704	-1.23032	0.295796	-4.15935	3.19148014486452e-05	0.00297698	57549	IGSF9	Downregulated	CTRL_2vs1
ENSG00000184613	903.472	-1.2355	0.241213	-5.12206	3.02220482739659e-07	2.98898058889673e-05	4753	NELL2	Downregulated	UCD_3vs2
ENSG00000035862	366.315	-1.2398	0.26119	-4.74675	2.06711777366758e-06	0.000122403	7077	TIMP2	Downregulated	UCD_3vs2
ENSG00000073060	1012.39	-1.24025	0.168905	-7.34287	2.0905413858233e-13	1.84738529088473e-10	949	SCARB1	Downregulated	TCD_2vs1
ENSG00000156222	1057.09	-1.24188	0.274133	-4.53022	5.89236132414006e-06	0.000255804	9154	SLC28A1	Downregulated	UCD_3vs2
ENSG00000167800	210.854	-1.24232	0.319984	-3.88244	0.000103412	0.00164101	347853	TBX10	Downregulated	TCD_2vs1
ENSG00000105655	200.577	-1.24271	0.339176	-3.66392	0.000248383	0.00405394	51477	ISYNA1	Downregulated	UCD_3vs2
ENSG00000171951	1490.81	-1.24354	0.305833	-4.06606	4.78138410432737e-05	0.00382824	7857	SCG2	Downregulated	CTRL_2vs1
ENSG00000187720	898.175	-1.24842	0.301185	-4.14503	3.39772439036589e-05	0.00301636	79875	THSD4	Downregulated	CTRL_2vs1
ENSG00000159640	3279.58	-1.25624	0.348918	-3.60038	0.000317753	0.00386123	1636	ACE	Downregulated	TCD_2vs1
ENSG00000172367	1237.27	-1.25636	0.228451	-5.49949	3.80895125978844e-08	3.72058359056135e-05	79849	PDZD3	Downregulated	CTRL_2vs1
ENSG00000162383	185.399	-1.25883	0.338666	-3.71703	0.00020158	0.00273263	6512	SLC1A7	Downregulated	TCD_2vs1
ENSG00000142959	936.865	-1.26901	0.348907	-3.6371	0.000275723	0.00437193	266675	BEST4	Downregulated	UCD_3vs2
ENSG00000062282	540.02	-1.27062	0.304661	-4.17061	3.03785866974684e-05	0.000640123	84649	DGAT2	Downregulated	TCD_2vs1
ENSG00000258056	58.0424	-1.27265	0.355337	-3.58155	0.000341566	0.0051629	105369779	CD63-AS1	Downregulated	UCD_3vs2
ENSG00000172782	190.093	-1.27368	0.370979	-3.43329	0.000596298	0.0077849	283985	FADS6	Downregulated	UCD_3vs2
ENSG00000159189	618.956	-1.27804	0.346048	-3.69324	0.000221417	0.00375754	714	C1QC	Downregulated	UCD_3vs2
ENSG00000122121	4327.5	-1.27923	0.236353	-5.41238	6.21916016047135e-08	9.77651977226097e-06	7512	XPNPEP2	Downregulated	UCD_3vs2
ENSG00000130988	428.548	-1.28818	0.228608	-5.6349	1.75157917466488e-08	3.47683613136886e-06	9104	RGN	Downregulated	UCD_3vs2
ENSG00000104808	341.195	-1.2894	0.349346	-3.69091	0.000223455	0.00377497	27294	DHDH	Downregulated	UCD_3vs2
ENSG00000085552	576.704	-1.2899	0.233579	-5.52232	3.34553147022024e-08	2.9380415812077e-06	57549	IGSF9	Downregulated	TCD_2vs1
ENSG00000187094	1040.84	-1.29099	0.246047	-5.24691	1.54675352265601e-07	9.94070366219697e-06	885	CCK	Downregulated	TCD_2vs1
ENSG00000136872	73751.5	-1.29406	0.178277	-7.25872	3.90758417611651e-13	1.4588965521531e-09	229	ALDOB	Downregulated	UCD_3vs2
ENSG00000176395	426.845	-1.29421	0.331466	-3.90449	9.44225377145828e-05	0.00201732	NA	NA	Downregulated	UCD_3vs2
ENSG00000159640	3279.58	-1.29431	0.386269	-3.35079	0.00080582	0.00965464	1636	ACE	Downregulated	UCD_3vs2
ENSG00000104081	889.165	-1.29466	0.22906	-5.65204	1.58551135805148e-08	3.26165099158858e-06	90427	BMF	Downregulated	UCD_3vs2
ENSG00000242515	643.605	-1.29548	0.217225	-5.96378	2.4646821064019e-09	7.66824220354292e-07	54575	UGT1A10	Downregulated	UCD_3vs2
ENSG00000184060	72.4014	-1.29643	0.363054	-3.57091	0.000355746	0.00533405	55803	ADAP2	Downregulated	UCD_3vs2
ENSG00000103269	52.1042	-1.29999	0.3084	-4.21527	2.49478561309916e-05	0.000550293	9028	RHBDL1	Downregulated	TCD_2vs1
ENSG00000160200	95.3623	-1.30594	0.37295	-3.50164	0.000462404	0.00644173	875	CBS	Downregulated	UCD_3vs2
ENSG00000088386	7453.1	-1.30811	0.270559	-4.83483	1.33256263394748e-06	8.69017046959459e-05	6564	SLC15A1	Downregulated	UCD_3vs2
ENSG00000188738	66.237	-1.31083	0.380432	-3.44564	0.000569711	0.00597119	401024	FSIP2	Downregulated	TCD_2vs1
ENSG00000196878	2613.6	-1.31208	0.194498	-6.746	1.51980593938135e-11	6.23048071599529e-09	3914	LAMB3	Downregulated	TCD_2vs1
ENSG00000204323	471.754	-1.31611	0.292895	-4.49345	7.00792099278781e-06	0.000201449	643008	SMIM5	Downregulated	TCD_2vs1
ENSG00000138792	4055.85	-1.32198	0.272492	-4.85143	1.22573529328189e-06	8.06393430390824e-05	2028	ENPEP	Downregulated	UCD_3vs2
ENSG00000257704	43.3474	-1.32248	0.348722	-3.79237	0.000149216	0.00217055	255783	INAFM1	Downregulated	TCD_2vs1
ENSG00000264098	467.427	-1.32333	0.355787	-3.71944	0.000199663	0.00347176	NA	NA	Downregulated	UCD_3vs2
ENSG00000110077	192.156	-1.32751	0.357854	-3.70963	0.00020756	0.00356698	64231	MS4A6A	Downregulated	UCD_3vs2
ENSG00000255987	129.455	-1.32898	0.386256	-3.44067	0.000580269	0.00762829	NA	NA	Downregulated	UCD_3vs2
ENSG00000105398	1931.8	-1.33033	0.379695	-3.50369	0.000458867	0.0064104	6822	SULT2A1	Downregulated	UCD_3vs2
ENSG00000184163	227.236	-1.33477	0.259893	-5.13583	2.80905099780789e-07	1.58235745251019e-05	388581	C1QTNF12	Downregulated	TCD_2vs1
ENSG00000175899	337.194	-1.33641	0.389354	-3.43237	0.000598335	0.00779963	2	A2M	Downregulated	UCD_3vs2
ENSG00000078295	49.557	-1.33671	0.371283	-3.60025	0.000317909	0.00386123	108	ADCY2	Downregulated	TCD_2vs1
ENSG00000102287	580.386	-1.34329	0.280617	-4.7869	1.69373466904725e-06	0.000435379	2564	GABRE	Downregulated	CTRL_2vs1
ENSG00000147576	125.322	-1.34398	0.314375	-4.27509	1.91058464719045e-05	0.000613606	137872	ADHFE1	Downregulated	UCD_3vs2
ENSG00000143434	783.077	-1.34517	0.25531	-5.26878	1.37334562566555e-07	1.74970958401157e-05	10500	SEMA6C	Downregulated	UCD_3vs2
ENSG00000178038	717.194	-1.34526	0.203694	-6.60434	3.99298804325157e-11	1.41142144858835e-08	259173	ALS2CL	Downregulated	TCD_2vs1
ENSG00000023839	3633.48	-1.35639	0.319369	-4.24709	2.16566480438299e-05	0.000679455	1244	ABCC2	Downregulated	UCD_3vs2
ENSG00000166126	2869.08	-1.37877	0.184735	-7.46353	8.42353957086974e-14	8.50717328518052e-11	81693	AMN	Downregulated	TCD_2vs1
ENSG00000257335	12770.6	-1.37898	0.275883	-4.99842	5.78023141865308e-07	4.71574062104809e-05	8972	MGAM	Downregulated	UCD_3vs2
ENSG00000255367	77.3144	-1.38192	0.305517	-4.52323	6.09043259970163e-06	0.000182829	101927708	LOC101927708	Downregulated	TCD_2vs1
ENSG00000062282	540.02	-1.38346	0.339643	-4.07327	4.63574544826949e-05	0.00122531	84649	DGAT2	Downregulated	UCD_3vs2
ENSG00000126218	179.955	-1.38664	0.283417	-4.89256	9.95304783868147e-07	6.84971504252853e-05	2159	F10	Downregulated	UCD_3vs2
ENSG00000269825	62.8373	-1.38866	0.368063	-3.7729	0.00016136	0.00296038	NA	NA	Downregulated	UCD_3vs2
ENSG00000141434	8433.48	-1.38977	0.233656	-5.94794	2.71531145367176e-09	8.27560433655798e-07	4225	MEP1B	Downregulated	UCD_3vs2
ENSG00000188549	209.938	-1.39341	0.365757	-3.80967	0.000139153	0.00693491	388115	CCDC9B	Downregulated	CTRL_2vs1
ENSG00000011600	198.255	-1.39461	0.32594	-4.27872	1.87974567816172e-05	0.000608368	7305	TYROBP	Downregulated	UCD_3vs2
ENSG00000107736	160.243	-1.39592	0.296106	-4.71426	2.42585595318103e-06	0.000137226	64072	CDH23	Downregulated	UCD_3vs2
ENSG00000160200	95.3623	-1.39664	0.332396	-4.20173	2.6488438108069e-05	0.000576185	875	CBS	Downregulated	TCD_2vs1
ENSG00000243989	225.815	-1.39741	0.294062	-4.75208	2.01333093469761e-06	0.000504262	95	ACY1	Downregulated	CTRL_2vs1
ENSG00000010379	92.8401	-1.39903	0.404065	-3.4624	0.000535374	0.00572158	6540	SLC6A13	Downregulated	TCD_2vs1
ENSG00000076351	1383.25	-1.40157	0.282168	-4.96717	6.79379010794379e-07	5.34293820899132e-05	113235	SLC46A1	Downregulated	UCD_3vs2
ENSG00000182871	197.636	-1.4109	0.346559	-4.07118	4.67753893749616e-05	0.001232	80781	COL18A1	Downregulated	UCD_3vs2
ENSG00000167601	153.166	-1.4156	0.39459	-3.58752	0.000333841	0.00508214	558	AXL	Downregulated	UCD_3vs2
ENSG00000153303	114.062	-1.4166	0.39261	-3.60817	0.000308369	0.00380125	79981	FRMD1	Downregulated	TCD_2vs1
ENSG00000058085	412.581	-1.4166	0.370119	-3.82742	0.000129493	0.00193317	3918	LAMC2	Downregulated	TCD_2vs1
ENSG00000167800	210.854	-1.42033	0.352569	-4.02852	5.61284692843716e-05	0.00139333	347853	TBX10	Downregulated	UCD_3vs2
ENSG00000262468	51.2326	-1.42687	0.418842	-3.4067	0.000657528	0.00830053	NA	NA	Downregulated	UCD_3vs2
ENSG00000074966	312.087	-1.43091	0.398815	-3.5879	0.000333355	0.00507992	7294	TXK	Downregulated	UCD_3vs2
ENSG00000165125	1166.25	-1.43793	0.345942	-4.15657	3.23054634929345e-05	0.00297698	55503	TRPV6	Downregulated	CTRL_2vs1
ENSG00000236155	64.2769	-1.43924	0.407946	-3.52802	0.000418687	0.00598915	101928303	ZPLD2P	Downregulated	UCD_3vs2
ENSG00000167772	207.865	-1.44213	0.393681	-3.66319	0.00024909	0.00324298	51129	ANGPTL4	Downregulated	TCD_2vs1
ENSG00000229719	214.166	-1.44775	0.28773	-5.03163	4.86336282035049e-07	0.000175946	NA	NA	Downregulated	CTRL_2vs1
ENSG00000140263	1321.51	-1.44875	0.291153	-4.97591	6.49429050856967e-07	0.00110933	6652	SORD	Downregulated	G2_UCDvsTCD
ENSG00000165269	401.415	-1.44887	0.294095	-4.92653	8.37032127408279e-07	6.06845937553207e-05	364	AQP7	Downregulated	UCD_3vs2
ENSG00000227036	173.329	-1.45053	0.331824	-4.37138	1.234614075031e-05	0.00180847	400619	LINC00511	Downregulated	CTRL_2vs1
ENSG00000264098	467.427	-1.45424	0.320711	-4.53443	5.77604806722836e-06	0.000175252	NA	NA	Downregulated	TCD_2vs1
ENSG00000104808	341.195	-1.45938	0.400776	-3.64138	0.000271177	0.00992083	27294	DHDH	Downregulated	CTRL_2vs1
ENSG00000153707	756.139	-1.45945	0.383357	-3.80702	0.000140649	0.0069739	5789	PTPRD	Downregulated	CTRL_2vs1
ENSG00000188660	61.9573	-1.46138	0.432506	-3.37888	0.00072783	0.00893866	284836	LINC00319	Downregulated	UCD_3vs2
ENSG00000223703	53.5193	-1.47138	0.416841	-3.52983	0.000415827	0.00477609	100289350	LOC100289350	Downregulated	TCD_2vs1
ENSG00000100884	204.045	-1.47254	0.294693	-4.99686	5.8271420286334e-07	4.71574062104809e-05	9362	CPNE6	Downregulated	UCD_3vs2
ENSG00000135318	2249.77	-1.4736	0.371871	-3.96266	7.41203427708362e-05	0.00488713	4907	NT5E	Downregulated	CTRL_2vs1
ENSG00000108576	811.026	-1.47534	0.273985	-5.38476	7.25409085039528e-08	1.07259992831488e-05	6532	SLC6A4	Downregulated	UCD_3vs2
ENSG00000049323	172.878	-1.47601	0.427027	-3.45648	0.000547279	0.00732353	4052	LTBP1	Downregulated	UCD_3vs2
ENSG00000197558	95.4199	-1.47783	0.36587	-4.03921	5.36304176032019e-05	0.000995119	23145	SSPOP	Downregulated	TCD_2vs1
ENSG00000162383	185.399	-1.47961	0.37702	-3.92448	8.69161931433463e-05	0.00190324	6512	SLC1A7	Downregulated	UCD_3vs2
ENSG00000090659	249.848	-1.48469	0.388045	-3.82608	0.000130198	0.00256375	30835	CD209	Downregulated	UCD_3vs2
ENSG00000169903	8496.33	-1.48689	0.289119	-5.14284	2.70609591561679e-07	2.74366033300299e-05	7104	TM4SF4	Downregulated	UCD_3vs2
ENSG00000119121	844.932	-1.48771	0.242817	-6.12688	8.96202411414979e-10	3.8239676605918e-07	140803	TRPM6	Downregulated	UCD_3vs2
ENSG00000250722	1531.15	-1.48858	0.210474	-7.07253	1.52137036366017e-12	3.61055540343555e-09	6414	SELENOP	Downregulated	UCD_3vs2
ENSG00000099994	657.848	-1.49117	0.330508	-4.51177	6.42894571444819e-06	0.000268995	56241	SUSD2	Downregulated	UCD_3vs2
ENSG00000156381	1129.07	-1.49213	0.175392	-8.5074	1.77884357571385e-17	4.19184488616968e-14	122416	ANKRD9	Downregulated	TCD_2vs1
ENSG00000225614	52.8762	-1.5017	0.448236	-3.35026	0.00080737	0.00965464	84627	ZNF469	Downregulated	UCD_3vs2
ENSG00000185697	632.327	-1.50513	0.324571	-4.6373	3.52988210485047e-06	0.000176052	4603	MYBL1	Downregulated	UCD_3vs2
ENSG00000261744	33.3381	-1.50605	0.404427	-3.7239	0.000196167	0.00267892	100128882	ZFPM1-AS1	Downregulated	TCD_2vs1
ENSG00000138669	478.333	-1.5211	0.263046	-5.78264	7.35351463122698e-09	1.8302897917124e-06	5593	PRKG2	Downregulated	UCD_3vs2
ENSG00000149634	44.8556	-1.52838	0.385958	-3.95996	7.49628847543319e-05	0.00127545	128497	SPATA25	Downregulated	TCD_2vs1
ENSG00000125255	1493.83	-1.53116	0.301232	-5.083	3.71522342975862e-07	3.42488559876637e-05	6555	SLC10A2	Downregulated	UCD_3vs2
ENSG00000260459	38.4297	-1.53691	0.422958	-3.63372	0.000279367	0.00352676	NA	NA	Downregulated	TCD_2vs1
ENSG00000118094	2327.57	-1.53754	0.257168	-5.97875	2.24861207345328e-09	7.46239393443362e-07	11181	TREH	Downregulated	UCD_3vs2
ENSG00000250298	149.393	-1.54213	0.407821	-3.78138	0.000155959	0.00290411	100507096	GIMD1	Downregulated	UCD_3vs2
ENSG00000178803	119.284	-1.54524	0.443768	-3.48209	0.00049752	0.0054362	646023	ADORA2A-AS1	Downregulated	TCD_2vs1
ENSG00000257893	356.14	-1.54629	0.443031	-3.49025	0.000482569	0.00666669	105369900	LINC02404	Downregulated	UCD_3vs2
ENSG00000171119	34.7837	-1.5501	0.408663	-3.79311	0.000148771	0.00216722	4902	NRTN	Downregulated	TCD_2vs1
ENSG00000158406	76.4297	-1.5511	0.358307	-4.32899	1.49797593110535e-05	0.000368346	8365	H4C8	Downregulated	TCD_2vs1
ENSG00000109684	208.518	-1.55564	0.44768	-3.4749	0.000511051	0.00694453	116449	CLNK	Downregulated	UCD_3vs2
ENSG00000244503	182.661	-1.57566	0.37902	-4.1572	3.2217047654522e-05	0.000670864	100421817	LOC100421817	Downregulated	TCD_2vs1
ENSG00000260996	46.5214	-1.5771	0.386355	-4.08199	4.46522311548599e-05	0.000864846	NA	NA	Downregulated	TCD_2vs1
ENSG00000225434	66.5636	-1.57792	0.450682	-3.50119	0.000463193	0.00518038	100507540	LINC01504	Downregulated	TCD_2vs1
ENSG00000135218	5098.6	-1.58161	0.230771	-6.85357	7.20282189717051e-12	1.21810567144226e-08	948	CD36	Downregulated	UCD_3vs2
ENSG00000168060	580.256	-1.59088	0.232217	-6.85086	7.34093413886455e-12	1.21810567144226e-08	10004	NAALADL1	Downregulated	UCD_3vs2
ENSG00000176919	421.926	-1.59545	0.270048	-5.90803	3.46219724050598e-09	1.01381281548463e-06	733	C8G	Downregulated	UCD_3vs2
ENSG00000236969	89.56	-1.59759	0.371636	-4.29879	1.71732749644692e-05	0.000412246	NA	NA	Downregulated	TCD_2vs1
ENSG00000187474	102.544	-1.60451	0.398723	-4.02413	5.71852374336175e-05	0.001402	2359	FPR3	Downregulated	UCD_3vs2
ENSG00000172037	1159.79	-1.61241	0.239168	-6.74172	1.56517841721536e-11	6.23048071599529e-09	3913	LAMB2	Downregulated	TCD_2vs1
ENSG00000134240	6007.66	-1.61253	0.400089	-4.03043	5.56748464977806e-05	0.00138806	3158	HMGCS2	Downregulated	UCD_3vs2
ENSG00000121207	444.351	-1.62797	0.312492	-5.20966	1.89188617686145e-07	2.09284653075917e-05	9227	LRAT	Downregulated	UCD_3vs2
ENSG00000197241	111.742	-1.63249	0.416792	-3.9168	8.97310228627013e-05	0.00193368	155184	SLC2A7	Downregulated	UCD_3vs2
ENSG00000146411	505.848	-1.63382	0.396793	-4.11757	3.82892331263075e-05	0.00106483	154091	SLC2A12	Downregulated	UCD_3vs2
ENSG00000188611	2044.78	-1.65567	0.375753	-4.40628	1.05158672185614e-05	0.00039758	56624	ASAH2	Downregulated	UCD_3vs2
ENSG00000084674	75579.2	-1.65597	0.349899	-4.7327	2.21552638920521e-06	0.00012839	338	APOB	Downregulated	UCD_3vs2
ENSG00000149043	38.8624	-1.65639	0.442593	-3.74246	0.000182227	0.00251606	90019	SYT8	Downregulated	TCD_2vs1
ENSG00000204616	654.536	-1.66795	0.433122	-3.85099	0.000117642	0.00624525	11074	TRIM31	Downregulated	CTRL_2vs1
ENSG00000167780	288.253	-1.67703	0.403533	-4.15588	3.24032040834192e-05	0.000945136	8435	SOAT2	Downregulated	UCD_3vs2
ENSG00000132702	105.558	-1.71752	0.404073	-4.25052	2.13270044490349e-05	0.000671936	60484	HAPLN2	Downregulated	UCD_3vs2
ENSG00000264098	467.427	-1.72132	0.406856	-4.2308	2.32865815115287e-05	0.00252737	NA	NA	Downregulated	CTRL_2vs1
ENSG00000143595	2595.45	-1.72271	0.326332	-5.27901	1.29881840268782e-07	1.67211672635689e-05	89872	AQP10	Downregulated	UCD_3vs2
ENSG00000116661	312.63	-1.72382	0.257693	-6.68943	2.24041816289816e-11	2.57372344959393e-08	26232	FBXO2	Downregulated	UCD_3vs2
ENSG00000142694	97.4647	-1.74246	0.379109	-4.5962	4.30267134760926e-06	0.000137531	55194	EVA1B	Downregulated	TCD_2vs1
ENSG00000165023	84.2218	-1.74412	0.502748	-3.46918	0.000522043	0.00705537	54769	DIRAS2	Downregulated	UCD_3vs2
ENSG00000106976	75.5359	-1.75822	0.484519	-3.62879	0.000284752	0.00445754	1759	DNM1	Downregulated	UCD_3vs2
ENSG00000132702	105.558	-1.76092	0.360057	-4.89065	1.00501989994914e-06	4.37230042011719e-05	60484	HAPLN2	Downregulated	TCD_2vs1
ENSG00000168490	48.3754	-1.76352	0.510528	-3.45431	0.000551703	0.00584309	9796	PHYHIP	Downregulated	TCD_2vs1
ENSG00000173175	43.627	-1.76686	0.472143	-3.74222	0.000182401	0.00251606	111	ADCY5	Downregulated	TCD_2vs1
ENSG00000250602	26.6034	-1.77519	0.507079	-3.50081	0.000463849	0.00518038	NA	NA	Downregulated	TCD_2vs1
ENSG00000068615	41.4478	-1.77841	0.491912	-3.6153	0.000299999	0.00372285	65055	REEP1	Downregulated	TCD_2vs1
ENSG00000105928	348.014	-1.77867	0.3529	-5.04015	4.65172371552346e-07	4.03888616090857e-05	1687	GSDME	Downregulated	UCD_3vs2
ENSG00000111879	168.232	-1.78494	0.374359	-4.76799	1.86070118087361e-06	0.000112958	79632	FAM184A	Downregulated	UCD_3vs2
ENSG00000124253	7356.83	-1.78663	0.230791	-7.74133	9.83833289560116e-15	1.46925663462908e-10	5105	PCK1	Downregulated	UCD_3vs2
ENSG00000272789	41.3196	-1.78874	0.411093	-4.35118	1.35406737554469e-05	0.000343103	NA	NA	Downregulated	TCD_2vs1
ENSG00000160282	52.1854	-1.80954	0.492171	-3.67666	0.000236311	0.0031168	10841	FTCD	Downregulated	TCD_2vs1
ENSG00000170482	716.428	-1.83302	0.293911	-6.23665	4.47052124187646e-10	2.30216428366149e-07	9963	SLC23A1	Downregulated	UCD_3vs2
ENSG00000168748	255.851	-1.84277	0.313937	-5.86986	4.36160400729278e-09	1.1632005369886e-06	766	CA7	Downregulated	UCD_3vs2
ENSG00000110245	7540.13	-1.84725	0.35848	-5.15301	2.56343719518009e-07	2.64016352226341e-05	345	APOC3	Downregulated	UCD_3vs2
ENSG00000131482	880.411	-1.84979	0.474908	-3.89506	9.81757094438239e-05	0.00208261	2538	G6PC1	Downregulated	UCD_3vs2
ENSG00000179403	33.665	-1.85531	0.466073	-3.98074	6.87013078420016e-05	0.00119479	64856	VWA1	Downregulated	TCD_2vs1
ENSG00000172689	2306.61	-1.86465	0.317333	-5.87602	4.20245319977159e-09	1.1632005369886e-06	341116	MS4A10	Downregulated	UCD_3vs2
ENSG00000198574	240.702	-1.87658	0.484403	-3.874	0.000107062	0.00222374	117157	SH2D1B	Downregulated	UCD_3vs2
ENSG00000125046	172.52	-1.8986	0.42221	-4.49683	6.89741659999629e-06	0.000199841	51066	SSUH2	Downregulated	TCD_2vs1
ENSG00000241886	30.5185	-1.91657	0.506603	-3.78318	0.000154836	0.00224077	NA	NA	Downregulated	TCD_2vs1
ENSG00000102109	138.677	-1.91833	0.272023	-7.0521	1.76243659162898e-12	1.08343873778444e-09	27344	PCSK1N	Downregulated	TCD_2vs1
ENSG00000184304	108.754	-1.93079	0.400799	-4.81734	1.45485694025944e-06	9.20628540077729e-05	5587	PRKD1	Downregulated	UCD_3vs2
ENSG00000256612	956.094	-1.94022	0.372359	-5.21063	1.88203513907679e-07	2.09284653075917e-05	1556	CYP2B7P	Downregulated	UCD_3vs2
ENSG00000110911	2680.66	-1.94465	0.443	-4.38974	1.13485517998249e-05	0.000297093	4891	SLC11A2	Downregulated	TCD_2vs1
ENSG00000261012	91.8318	-1.94832	0.472752	-4.12122	3.76869204101662e-05	0.00105396	NA	NA	Downregulated	UCD_3vs2
ENSG00000072444	679.333	-1.94912	0.488509	-3.98995	6.60884944446623e-05	0.0015716	NA	NA	Downregulated	UCD_3vs2
ENSG00000197273	172.735	-1.97894	0.444478	-4.45227	8.49661166311585e-06	0.000331301	2980	GUCA2A	Downregulated	UCD_3vs2
ENSG00000105499	159.182	-1.99547	0.444257	-4.4917	7.06574933102944e-06	0.000287547	8605	PLA2G4C	Downregulated	UCD_3vs2
ENSG00000166257	233.751	-1.99969	0.459977	-4.34736	1.3778644193027e-05	0.000489929	55800	SCN3B	Downregulated	UCD_3vs2
ENSG00000226067	31.5115	-2.01347	0.550019	-3.66072	0.000251507	0.00409298	NA	NA	Downregulated	UCD_3vs2
ENSG00000248318	29.1794	-2.01367	0.600369	-3.35405	0.000796372	0.00957923	101927543	LOC101927543	Downregulated	UCD_3vs2
ENSG00000162490	73.588	-2.01872	0.470602	-4.28965	1.78952863161719e-05	0.000588715	374946	DRAXIN	Downregulated	UCD_3vs2
ENSG00000267940	37.2345	-2.02435	0.411497	-4.91948	8.67723286708644e-07	3.9072418951508e-05	NA	NA	Downregulated	TCD_2vs1
ENSG00000109906	106.115	-2.02916	0.547613	-3.70547	0.000210998	0.00360944	7704	ZBTB16	Downregulated	UCD_3vs2
ENSG00000183034	34.6319	-2.07695	0.611237	-3.39795	0.00067892	0.0084875	92736	OTOP2	Downregulated	UCD_3vs2
ENSG00000154975	99.355	-2.10517	0.473796	-4.4432	8.86313558676804e-06	0.000344666	56934	CA10	Downregulated	UCD_3vs2
ENSG00000154269	1198	-2.11786	0.325664	-6.5032	7.86268821633392e-11	5.87106929113654e-08	5169	ENPP3	Downregulated	UCD_3vs2
ENSG00000267183	57.8198	-2.13675	0.322414	-6.62736	3.41740951741039e-11	1.23894238888886e-08	NA	NA	Downregulated	TCD_2vs1
ENSG00000188766	26.2494	-2.15253	0.567045	-3.79605	0.000147018	0.00214962	399473	SPRED3	Downregulated	TCD_2vs1
ENSG00000160868	16950.5	-2.21895	0.334384	-6.63593	3.22464738028024e-11	3.210458931807e-08	1576	CYP3A4	Downregulated	UCD_3vs2
ENSG00000196664	36.1405	-2.22351	0.604772	-3.67662	0.000236348	0.00393931	51284	TLR7	Downregulated	UCD_3vs2
ENSG00000049323	172.878	-2.26566	0.384555	-5.89166	3.82341312797991e-09	4.87020164112685e-07	4052	LTBP1	Downregulated	TCD_2vs1
ENSG00000160282	52.1854	-2.27291	0.557827	-4.07459	4.60964308914724e-05	0.00122274	10841	FTCD	Downregulated	UCD_3vs2
ENSG00000182156	2133.17	-2.33216	0.420724	-5.54321	2.96978553822999e-08	5.09779048596858e-06	339221	ENPP7	Downregulated	UCD_3vs2
ENSG00000178803	119.284	-2.33592	0.507127	-4.60619	4.10110426032898e-06	0.000196301	646023	ADORA2A-AS1	Downregulated	UCD_3vs2
ENSG00000244474	50.4292	-2.36392	0.582171	-4.06052	4.89632281415488e-05	0.00126727	54657	UGT1A4	Downregulated	UCD_3vs2
ENSG00000269353	30.44	-2.364	0.661507	-3.57366	0.000352025	0.00416508	NA	NA	Downregulated	TCD_2vs1
ENSG00000229807	3012.2	-2.37102	0.601857	-3.93951	8.16468436377084e-05	0.00136616	7503	XIST	Downregulated	TCD_2vs1
ENSG00000144476	75.0789	-2.39798	0.393275	-6.09746	1.07769876302313e-09	4.47065370194097e-07	57007	ACKR3	Downregulated	UCD_3vs2
ENSG00000128040	24.1377	-2.39871	0.680399	-3.52544	0.000422779	0.00601312	6691	SPINK2	Downregulated	UCD_3vs2
ENSG00000129214	79.7414	-2.41376	0.420505	-5.74014	9.45965857922892e-09	2.20735220659695e-06	6462	SHBG	Downregulated	UCD_3vs2
ENSG00000050767	52.9995	-2.49073	0.722759	-3.44614	0.000568665	0.00754213	91522	COL23A1	Downregulated	UCD_3vs2
ENSG00000235097	37.584	-2.49366	0.613619	-4.06386	4.82676503831702e-05	0.00125591	144817	LINC00330	Downregulated	UCD_3vs2
ENSG00000260071	25.4029	-2.51315	0.664611	-3.78138	0.000155959	0.00290411	101927026	LOC101927026	Downregulated	UCD_3vs2
ENSG00000115850	33283.5	-2.52735	0.607502	-4.16023	3.17929968211277e-05	0.000931135	3938	LCT	Downregulated	UCD_3vs2
ENSG00000269353	30.44	-2.63071	0.730229	-3.60259	0.000315067	0.00484075	NA	NA	Downregulated	UCD_3vs2
ENSG00000232079	32.715	-2.71342	0.738546	-3.674	0.000238779	0.00396655	284825	LINC01697	Downregulated	UCD_3vs2
ENSG00000118137	22599.4	-2.84701	0.392038	-7.26208	3.81178928807328e-13	1.4588965521531e-09	335	APOA1	Downregulated	UCD_3vs2
ENSG00000057593	29.2191	-2.88919	0.633711	-4.55916	5.13586301621218e-06	0.000233128	2155	F7	Downregulated	UCD_3vs2
ENSG00000214888	33.743	-3.08804	0.595047	-5.18958	2.10774064584347e-07	2.27391019217559e-05	NA	NA	Downregulated	UCD_3vs2
ENSG00000044012	539.49	-3.09815	0.549985	-5.63316	1.76938225514955e-08	3.47683613136886e-06	2981	GUCA2B	Downregulated	UCD_3vs2
ENSG00000148942	578.374	-3.15317	0.742171	-4.24858	2.15130679546173e-05	0.000676371	159963	SLC5A12	Downregulated	UCD_3vs2
ENSG00000188517	346.14	-3.26638	0.533009	-6.12818	8.88894244794741e-10	3.8239676605918e-07	84570	COL25A1	Downregulated	UCD_3vs2
ENSG00000096264	46.8961	-3.29947	0.773015	-4.26832	1.96953389205038e-05	0.000629829	9436	NCR2	Downregulated	UCD_3vs2
ENSG00000205426	47.0882	-3.36742	0.843431	-3.99253	6.53718001652526e-05	0.00155905	3887	KRT81	Downregulated	UCD_3vs2
ENSG00000170442	51.1551	-3.37981	0.729965	-4.6301	3.65481311418653e-06	0.000180135	3892	KRT86	Downregulated	UCD_3vs2
ENSG00000118702	22.645	-3.52135	0.80512	-4.3737	1.22159749339236e-05	0.000447141	2691	GHRH	Downregulated	UCD_3vs2
ENSG00000158955	30.8949	-3.9425	0.734417	-5.3682	7.9524519531216e-08	1.12146645922937e-05	7484	WNT9B	Downregulated	UCD_3vs2
ENSG00000256797	34.4785	-4.51739	0.965092	-4.68079	2.85768544809142e-06	0.000151262	100431172	KLRF2	Downregulated	UCD_3vs2
ENSG00000174403	39.9696	-4.60675	0.881055	-5.22868	1.70725318800996e-07	1.97644334184037e-05	NA	NA	Downregulated	UCD_3vs2
ENSG00000132911	6.14317	-14.1979	1.83413	-7.74095	9.86744004802694e-15	3.37104643507427e-11	56923	NMUR2	Downregulated	G2_UCDvsTCD
ENSG00000246777	3.21715	-17.951	1.82109	-9.85726	6.37651450378589e-23	3.26764485746508e-19	106699570	DYNC1LI2-DT	Downregulated	G2_UCDvsTCD
ENSG00000109255	2.81061	-18.051	2.12856	-8.4804	2.24417438604863e-17	9.20021731304495e-14	10874	NMU	Downregulated	G2_UCDvsTCD
ENSG00000254972	4.08295	-18.3127	1.78233	-10.2746	9.17011816410993e-25	6.26563607093084e-21	NA	NA	Downregulated	G2_UCDvsTCD
ENSG00000250358	4.76874	-24.6267	1.6431	-14.988	8.80039212895386e-51	1.80390437859296e-46	NA	NA	Downregulated	G2_UCDvsTCD

## Sheet: All_tested_genes
ENSEMBL	baseMean	log2FoldChange	lfcSE	stat	pvalue	padj	ENTREZID	SYMBOL	Direction	Comparison
ENSG00000109255	2.81061	23.2899	1.83848	12.668	8.89430648378295e-37	NA	10874	NMU	Upregulated	UCD.3vs2
ENSG00000228168	2.9945	23.0808	1.68572	13.6919	1.13430401894368e-42	1.16254818901538e-38	344697	HNRNPA1P21	Upregulated	G2.UCDvsTCD
ENSG00000250358	4.76874	22.4365	1.50712	14.887	4.00385539272966e-50	NA	NA	NA	Upregulated	UCD.3vs2
ENSG00000246777	3.21715	18.7852	1.62728	11.5439	7.92500057756968e-31	NA	106699570	DYNC1LI2-DT	Upregulated	UCD.3vs2
ENSG00000211951	4.23456	18.6222	3.32148	5.60658	2.06367507962505e-08	4.23012117821543e-05	28455	IGHV2-26	Upregulated	G2.UCDvsTCD
ENSG00000132911	6.14317	17.2004	1.6247	10.5868	3.42992831118602e-26	NA	56923	NMUR2	Upregulated	UCD.3vs2
ENSG00000254972	4.08295	16.888	1.61831	10.4356	1.70582116728263e-25	NA	NA	NA	Upregulated	UCD.3vs2
ENSG00000211951	4.23456	9.10606	3.29179	2.76629	0.00566982	NA	28455	IGHV2-26	Upregulated	CTRL.2vs1
ENSG00000259383	24.923	8.73537	4.72948	1.84701	0.0647464	0.694959	NA	NA	Upregulated	G2.UCDvsTCD
ENSG00000259383	24.923	8.4178	4.81157	1.74949	0.0802059	NA	NA	NA	Upregulated	CTRL.2vs1
ENSG00000140274	11.9872	6.8334	1.91391	3.57039	0.000356448	0.126577	405753	DUOXA2	Upregulated	G2.UCDvsTCD
ENSG00000198502	679.533	6.68106	2.67898	2.49388	0.0126356	0.0615459	3127	HLA-DRB5	Upregulated	TCD.2vs1
ENSG00000168631	298.744	6.44303	1.06232	6.06507	1.31893985441008e-09	5.2954602833897e-07	135656	MUCL3	Upregulated	UCD.3vs2
ENSG00000211685	5.90974	6.34492	2.34398	2.7069	0.00679146	0.379404	28834	IGLC7	Upregulated	G2.UCDvsTCD
ENSG00000198502	679.533	6.34338	3.31698	1.9124	0.0558252	0.673297	3127	HLA-DRB5	Upregulated	G2.UCDvsTCD
ENSG00000180785	3.94635	6.01058	1.56481	3.84109	0.000122489	NA	143503	OR51E1	Upregulated	UCD.3vs2
ENSG00000235621	8.97587	5.98863	1.60493	3.7314	0.000190415	0.0929318	284749	LINC00494	Upregulated	G2.UCDvsTCD
ENSG00000255240	3.69764	5.70876	1.76773	3.22943	0.00124038	0.204919	283194	LOC283194	Upregulated	G2.UCDvsTCD
ENSG00000232756	7.87237	5.67557	1.12596	5.04064	4.63988963397471e-07	NA	NA	NA	Upregulated	UCD.3vs2
ENSG00000169605	99.1733	5.57193	1.91312	2.91249	0.00358563	0.0280796	56287	GKN1	Upregulated	UCD.3vs2
ENSG00000163209	8.1474	5.32007	2.6259	2.026	0.0427652	NA	6707	SPRR3	Upregulated	TCD.2vs1
ENSG00000237080	4.03721	5.28142	1.62536	3.24938	0.00115655	0.20437	NA	NA	Upregulated	G2.UCDvsTCD
ENSG00000232216	25.0666	5.25299	1.47793	3.5543	0.000378984	0.129474	28426	IGHV3-43	Upregulated	G2.UCDvsTCD
ENSG00000258428	4.26333	5.22552	1.57579	3.31613	0.000912745	0.190913	NA	NA	Upregulated	G2.UCDvsTCD
ENSG00000211662	15.8188	5.17203	1.45092	3.56466	0.000364329	0.126577	28796	IGLV3-21	Upregulated	G2.UCDvsTCD
ENSG00000258366	5.67358	5.13727	1.2794	4.01538	5.93510750385296e-05	0.0450585	51750	RTEL1	Upregulated	G2.UCDvsTCD
ENSG00000228019	5.05001	5.13236	1.44541	3.5508	0.000384059	NA	NA	NA	Upregulated	UCD.3vs2
ENSG00000163735	9.31014	5.12425	1.66014	3.08663	0.00202438	0.240936	6374	CXCL5	Upregulated	G2.UCDvsTCD
ENSG00000186583	6.01453	5.07979	1.29799	3.91357	9.09426172174992e-05	0.0532993	375686	SPATC1	Upregulated	G2.UCDvsTCD
ENSG00000215182	254.961	5.07496	1.31877	3.84825	0.000118963	0.00240081	4586	MUC5AC	Upregulated	UCD.3vs2
ENSG00000109610	6.48246	4.91009	1.39356	3.52341	0.000426033	NA	6649	SOD3	Upregulated	UCD.3vs2
ENSG00000211970	4.55879	4.85581	1.47462	3.29293	0.000991486	NA	28391	IGHV4-61	Upregulated	TCD.2vs1
ENSG00000224245	6.99631	4.81252	1.27103	3.78632	0.000152894	NA	100421692	LOC100421692	Upregulated	UCD.3vs2
ENSG00000188672	5.21097	4.79835	1.21768	3.94057	8.12872991514022e-05	NA	6006	RHCE	Upregulated	UCD.3vs2
ENSG00000253477	4.02341	4.78688	1.5427	3.10294	0.00191611	NA	NA	NA	Upregulated	UCD.3vs2
ENSG00000224666	3.44986	4.77024	1.77571	2.68639	0.00722292	0.38758	NA	NA	Upregulated	G2.UCDvsTCD
ENSG00000196972	3.4133	4.75705	1.51765	3.13449	0.00172155	0.230061	644596	SMIM10L2B	Upregulated	G2.UCDvsTCD
ENSG00000211625	2.99157	4.74823	1.88143	2.52374	0.0116113	NA	28874	IGKV3D-20	Upregulated	TCD.2vs1
ENSG00000183607	36.1279	4.67969	1.12619	4.15533	3.24824673923231e-05	0.000945601	200504	GKN2	Upregulated	UCD.3vs2
ENSG00000156234	12.3386	4.6706	1.32207	3.53279	0.000411205	NA	10563	CXCL13	Upregulated	TCD.2vs1
ENSG00000259402	3.46546	4.64262	1.38065	3.36264	0.000772003	0.181891	NA	NA	Upregulated	G2.UCDvsTCD
ENSG00000214376	9.4934	4.64161	1.127	4.11855	3.81257260281799e-05	NA	387804	VSTM5	Upregulated	UCD.3vs2
ENSG00000170153	7.17326	4.64044	1.34615	3.44719	0.000566459	NA	57484	RNF150	Upregulated	UCD.3vs2
ENSG00000263427	9.64849	4.63286	1.26706	3.65638	0.0002558	NA	NA	NA	Upregulated	TCD.2vs1
ENSG00000066405	137.152	4.62802	0.951109	4.86592	1.13928027646547e-06	7.66396921114202e-05	51208	CLDN18	Upregulated	UCD.3vs2
ENSG00000271384	4.57102	4.62116	1.48147	3.11931	0.00181275	NA	NA	NA	Upregulated	UCD.3vs2
ENSG00000239207	3.47942	4.61779	1.49383	3.09124	0.00199323	NA	NA	NA	Upregulated	UCD.3vs2
ENSG00000211662	15.8188	4.57168	1.39864	3.26867	0.00108055	NA	28796	IGLV3-21	Upregulated	CTRL.2vs1
ENSG00000266104	4.40343	4.5656	1.30533	3.49766	0.000469362	NA	100422945	MIR4326	Upregulated	UCD.3vs2
ENSG00000211637	5.07119	4.52601	1.97674	2.28964	0.0220423	NA	28784	IGLV4-69	Upregulated	CTRL.2vs1
ENSG00000223685	6.79044	4.4982	1.2025	3.74072	0.000183493	NA	100874188	LINC00571	Upregulated	UCD.3vs2
ENSG00000226321	5.25829	4.47539	1.25666	3.56134	0.00036897	NA	728763	CROCC2	Upregulated	UCD.3vs2
ENSG00000263232	3.63019	4.40017	1.47888	2.97534	0.00292663	NA	645443	ATP5F1AP3	Upregulated	TCD.2vs1
ENSG00000269302	3.89269	4.36904	1.33306	3.27745	0.00104751	0.196989	NA	NA	Upregulated	G2.UCDvsTCD
ENSG00000175161	8.06216	4.36847	1.40917	3.10004	0.00193492	0.237401	253559	CADM2	Upregulated	G2.UCDvsTCD
ENSG00000162032	3.475	4.34936	1.36692	3.18187	0.00146327	0.219966	90864	SPSB3	Upregulated	G2.UCDvsTCD
ENSG00000211659	3.93604	4.34822	1.72122	2.52624	0.0115291	NA	28793	IGLV3-25	Upregulated	CTRL.2vs1
ENSG00000198049	9.42717	4.34793	1.19321	3.64388	0.00026856	0.108192	553	AVPR1B	Upregulated	G2.UCDvsTCD
ENSG00000235618	9.25446	4.34288	1.04636	4.15045	3.31827080092954e-05	NA	100421577	FAM21EP	Upregulated	UCD.3vs2
ENSG00000211625	2.99157	4.33657	2.37012	1.82969	0.067297	NA	28874	IGKV3D-20	Upregulated	CTRL.2vs1
ENSG00000233268	3.3917	4.33173	1.57293	2.75393	0.0058885	0.360306	NA	NA	Upregulated	G2.UCDvsTCD
ENSG00000225330	4.64924	4.32774	1.49914	2.88681	0.00389168	NA	NA	NA	Upregulated	UCD.3vs2
ENSG00000211898	12.7736	4.3169	1.81771	2.37491	0.0175533	0.503959	3495	IGHD	Upregulated	G2.UCDvsTCD
ENSG00000037280	9.19809	4.31539	1.2198	3.5378	0.000403476	NA	2324	FLT4	Upregulated	CTRL.2vs1
ENSG00000196581	6.42413	4.30466	1.36467	3.15436	0.00160852	NA	55966	AJAP1	Upregulated	CTRL.2vs1
ENSG00000258521	5.36529	4.30066	1.4984	2.87017	0.00410253	0.313153	NA	NA	Upregulated	G2.UCDvsTCD
ENSG00000152192	4.48055	4.2991	1.76772	2.432	0.0150156	NA	5457	POU4F1	Upregulated	CTRL.2vs1
ENSG00000229298	4.44503	4.2884	1.57337	2.72561	0.0064182	0.374809	100418937	TUBB8P1	Upregulated	G2.UCDvsTCD
ENSG00000231106	12.6515	4.28331	1.32796	3.22549	0.00125758	NA	NA	NA	Upregulated	TCD.2vs1
ENSG00000226493	5.75753	4.28274	1.44882	2.95602	0.00311635	0.284903	100271471	RPL26P27	Upregulated	G2.UCDvsTCD
ENSG00000118402	4.66344	4.27824	1.53976	2.77851	0.00546091	NA	6785	ELOVL4	Upregulated	UCD.3vs2
ENSG00000211939	4.69561	4.27358	2.51264	1.70083	0.0889743	NA	NA	NA	Upregulated	CTRL.2vs1
ENSG00000236816	4.15536	4.26327	1.73149	2.4622	0.0138087	NA	NA	NA	Upregulated	UCD.3vs2
ENSG00000105427	2.8607	4.23378	1.80151	2.35013	0.0187669	NA	84518	CNFN	Upregulated	UCD.3vs2
ENSG00000270265	3.25437	4.20339	1.66622	2.52271	0.0116455	NA	NA	NA	Upregulated	UCD.3vs2
ENSG00000269924	3.7847	4.19681	1.58049	2.6554	0.00792156	NA	NA	NA	Upregulated	UCD.3vs2
ENSG00000230107	6.26504	4.15905	1.21455	3.42436	0.00061626	NA	NA	NA	Upregulated	UCD.3vs2
ENSG00000273008	3.95866	4.15823	1.49681	2.77805	0.00546863	0.348124	NA	NA	Upregulated	G2.UCDvsTCD
ENSG00000258659	4.23855	4.1565	1.38717	2.99639	0.002732	0.27723	53840	TRIM34	Upregulated	G2.UCDvsTCD
ENSG00000016602	3.62329	4.15356	1.63211	2.54491	0.0109306	NA	22802	CLCA4	Upregulated	UCD.3vs2
ENSG00000180999	8.52021	4.14518	1.27435	3.25277	0.00114285	NA	92346	C1orf105	Upregulated	UCD.3vs2
ENSG00000224875	3.87049	4.14165	1.60564	2.57943	0.00989625	0.413674	NA	NA	Upregulated	G2.UCDvsTCD
ENSG00000272800	3.83526	4.14001	1.42471	2.90586	0.0036624	0.306415	NA	NA	Upregulated	G2.UCDvsTCD
ENSG00000254319	4.7183	4.12766	1.38122	2.98842	0.00280422	0.278248	101927815	LOC101927815	Upregulated	G2.UCDvsTCD
ENSG00000261115	3.84828	4.11946	1.70967	2.40951	0.0159739	NA	100507421	TMEM178B	Upregulated	UCD.3vs2
ENSG00000075290	5.27138	4.11495	1.25265	3.28501	0.00101979	NA	7479	WNT8B	Upregulated	UCD.3vs2
ENSG00000260167	8.66495	4.09726	1.14807	3.56883	0.000358585	0.126577	NA	NA	Upregulated	G2.UCDvsTCD
ENSG00000211640	9.1564	4.08871	1.39788	2.92493	0.00344534	NA	28778	IGLV6-57	Upregulated	CTRL.2vs1
ENSG00000217612	2.38856	4.08096	2.1779	1.8738	0.0609577	0.687332	NA	NA	Upregulated	G2.UCDvsTCD
ENSG00000134760	5.97392	4.07855	1.34131	3.04072	0.0023601	NA	1828	DSG1	Upregulated	UCD.3vs2
ENSG00000137727	3.30735	4.05979	1.36209	2.98055	0.00287729	NA	57569	ARHGAP20	Upregulated	UCD.3vs2
ENSG00000266783	6.78435	4.0477	1.31445	3.0794	0.00207419	0.242952	NA	NA	Upregulated	G2.UCDvsTCD
ENSG00000173728	4.17326	4.0377	1.22709	3.29046	0.00100024	NA	200159	C1orf100	Upregulated	TCD.2vs1
ENSG00000224479	4.8915	4.0333	1.34919	2.98942	0.00279507	0.278248	NA	NA	Upregulated	G2.UCDvsTCD
ENSG00000248874	10.7873	4.03283	1.46345	2.7557	0.00585674	0.360161	439936	LINC02899	Upregulated	G2.UCDvsTCD
ENSG00000224050	3.62972	4.02498	2.10525	1.91188	0.0558913	0.673297	NA	NA	Upregulated	G2.UCDvsTCD
ENSG00000211934	16.0073	4.0223	1.43521	2.80259	0.00506941	NA	28474	IGHV1-2	Upregulated	TCD.2vs1
ENSG00000243264	3.38188	4.02207	2.51099	1.60179	0.109203	NA	28882	IGKV2D-29	Upregulated	CTRL.2vs1
ENSG00000136634	7.82622	4.01874	0.946237	4.24708	2.16578350925476e-05	NA	3586	IL10	Upregulated	TCD.2vs1
ENSG00000211942	6.43171	4.01202	1.57712	2.54389	0.0109626	NA	28449	IGHV3-13	Upregulated	UCD.3vs2
ENSG00000250421	5.18593	4.00774	1.52753	2.62367	0.00869888	0.403144	NA	NA	Upregulated	G2.UCDvsTCD
ENSG00000146233	3.95452	3.99519	1.52597	2.61813	0.00884122	NA	51302	CYP39A1	Upregulated	UCD.3vs2
ENSG00000187672	4.17407	3.97162	1.52696	2.601	0.00929523	0.410633	26059	ERC2	Upregulated	G2.UCDvsTCD
ENSG00000164418	4.49457	3.94202	1.54904	2.54482	0.0109334	0.424457	2898	GRIK2	Upregulated	G2.UCDvsTCD
ENSG00000114656	4.02951	3.93736	1.37268	2.86837	0.00412587	NA	57501	CFAP92	Upregulated	UCD.3vs2
ENSG00000182912	6.36736	3.91297	1.25265	3.12376	0.00178558	NA	NA	NA	Upregulated	UCD.3vs2
ENSG00000237892	3.90433	3.90041	1.39527	2.79546	0.00518255	NA	NA	NA	Upregulated	UCD.3vs2
ENSG00000229807	3012.2	3.85185	0.743212	5.18271	2.18690096480711e-07	8.90068692676492e-05	7503	XIST	Upregulated	CTRL.2vs1
ENSG00000272345	8.03694	3.85081	1.23963	3.10641	0.00189372	NA	NA	NA	Upregulated	UCD.3vs2
ENSG00000258274	5.04223	3.84722	1.2907	2.98073	0.00287567	NA	101928731	LOC101928731	Upregulated	UCD.3vs2
ENSG00000266555	9.97012	3.84302	1.22996	3.12452	0.00178097	0.230061	100423001	MIR3145	Upregulated	G2.UCDvsTCD
ENSG00000263427	9.64849	3.83112	1.54738	2.47588	0.0132909	NA	NA	NA	Upregulated	CTRL.2vs1
ENSG00000182230	4.10176	3.82511	1.4506	2.63692	0.00836615	NA	202134	FAM153B	Upregulated	UCD.3vs2
ENSG00000124882	4.50447	3.82446	1.33613	2.86234	0.00420531	0.316914	2069	EREG	Upregulated	G2.UCDvsTCD
ENSG00000262488	3.57241	3.82385	1.79821	2.12647	0.0334639	0.582748	NA	NA	Upregulated	G2.UCDvsTCD
ENSG00000243264	3.38188	3.814	2.15924	1.76636	0.0773356	NA	28882	IGKV2D-29	Upregulated	UCD.3vs2
ENSG00000272065	4.67503	3.79922	1.41375	2.68734	0.00720239	NA	NA	NA	Upregulated	UCD.3vs2
ENSG00000236514	3.09899	3.79675	1.63429	2.32319	0.020169	NA	NA	NA	Upregulated	UCD.3vs2
ENSG00000082497	6.16078	3.79106	1.4726	2.57441	0.0100411	0.413674	56256	SERTAD4	Upregulated	G2.UCDvsTCD
ENSG00000211640	9.1564	3.77981	1.14133	3.31176	0.000927122	NA	28778	IGLV6-57	Upregulated	TCD.2vs1
ENSG00000177640	6.19864	3.77338	1.153	3.27265	0.00106544	NA	255082	CASC2	Upregulated	UCD.3vs2
ENSG00000211745	8.4462	3.77278	1.31617	2.86648	0.00415071	NA	28616	TRBV4-2	Upregulated	CTRL.2vs1
ENSG00000258630	3.73491	3.75154	1.75582	2.13663	0.0326281	0.582748	101929080	LINC02292	Upregulated	G2.UCDvsTCD
ENSG00000100448	6.68454	3.75132	1.31772	2.84682	0.0044158	0.322915	1511	CTSG	Upregulated	G2.UCDvsTCD
ENSG00000112115	11.0113	3.72695	1.44826	2.57339	0.0100708	0.413674	3605	IL17A	Upregulated	G2.UCDvsTCD
ENSG00000272361	4.79383	3.72398	1.47537	2.5241	0.0115995	NA	NA	NA	Upregulated	UCD.3vs2
ENSG00000127863	2.91973	3.7045	1.58268	2.34065	0.0192502	0.512739	55504	TNFRSF19	Upregulated	G2.UCDvsTCD
ENSG00000137634	6.9545	3.69509	1.31035	2.81994	0.0048033	0.329345	54827	NXPE4	Upregulated	G2.UCDvsTCD
ENSG00000233859	4.65605	3.6763	1.38383	2.65661	0.00789307	0.396549	NA	NA	Upregulated	G2.UCDvsTCD
ENSG00000182646	12.495	3.67122	0.908882	4.03927	5.36180074714591e-05	0.0450585	NA	NA	Upregulated	G2.UCDvsTCD
ENSG00000140279	110.461	3.66492	1.15553	3.17162	0.0015159	0.219966	50506	DUOX2	Upregulated	G2.UCDvsTCD
ENSG00000096088	288.18	3.65926	1.11073	3.29447	0.000986075	0.0110806	5225	PGC	Upregulated	UCD.3vs2
ENSG00000137142	4.56615	3.65438	1.24716	2.93016	0.00338784	NA	347252	IGFBPL1	Upregulated	UCD.3vs2
ENSG00000211951	4.23456	3.63733	2.90372	1.25264	0.210335	NA	28455	IGHV2-26	Upregulated	UCD.3vs2
ENSG00000184672	3.26897	3.63548	1.84364	1.9719	0.0486212	0.646137	138046	RALYL	Upregulated	G2.UCDvsTCD
ENSG00000213025	4.27552	3.62289	1.22441	2.95889	0.00308747	NA	NA	NA	Upregulated	TCD.2vs1
ENSG00000253291	4.55551	3.62215	1.67691	2.16001	0.0307718	NA	28591	TRBV7-7	Upregulated	TCD.2vs1
ENSG00000211970	4.55879	3.61805	1.84131	1.96494	0.0494217	NA	28391	IGHV4-61	Upregulated	CTRL.2vs1
ENSG00000234203	2.91178	3.60899	2.22766	1.62008	0.105216	0.76088	NA	NA	Upregulated	G2.UCDvsTCD
ENSG00000258053	7.09083	3.60736	1.26473	2.85227	0.00434083	0.32119	NA	NA	Upregulated	G2.UCDvsTCD
ENSG00000227375	3.71409	3.60099	1.38311	2.60355	0.00922636	0.410633	100507086	DLG1-AS1	Upregulated	G2.UCDvsTCD
ENSG00000100181	8.85009	3.5971	1.10188	3.2645	0.00109658	NA	387590	TPTEP1	Upregulated	UCD.3vs2
ENSG00000268592	5.10478	3.58369	1.08885	3.29125	0.000997436	0.194855	100652739	RAET1E-AS1	Upregulated	G2.UCDvsTCD
ENSG00000259207	3.9098	3.57831	1.44817	2.47091	0.013477	NA	3690	ITGB3	Upregulated	TCD.2vs1
ENSG00000271781	4.01711	3.56685	1.26784	2.81333	0.00490312	NA	NA	NA	Upregulated	UCD.3vs2
ENSG00000272459	4.25404	3.55366	1.46881	2.41942	0.0155453	NA	NA	NA	Upregulated	UCD.3vs2
ENSG00000179776	4.12404	3.53875	1.33972	2.64141	0.00825628	NA	1003	CDH5	Upregulated	UCD.3vs2
ENSG00000168079	3.38733	3.53751	1.86576	1.89602	0.0579578	NA	286133	SCARA5	Upregulated	CTRL.2vs1
ENSG00000241269	3.56826	3.53448	1.31581	2.68616	0.00722781	NA	NA	NA	Upregulated	CTRL.2vs1
ENSG00000211817	11.5681	3.52915	1.12308	3.1424	0.00167571	NA	28643	TRAV38-2DV8	Upregulated	CTRL.2vs1
ENSG00000231010	6.1394	3.52337	1.06119	3.32021	0.000899486	0.190079	NA	NA	Upregulated	G2.UCDvsTCD
ENSG00000175445	233.427	3.51372	1.08902	3.22649	0.00125318	0.204919	4023	LPL	Upregulated	G2.UCDvsTCD
ENSG00000115263	21.5383	3.51331	1.13931	3.0837	0.0020444	0.0189315	2641	GCG	Upregulated	UCD.3vs2
ENSG00000114200	5.68356	3.50904	1.49535	2.34663	0.0189438	NA	590	BCHE	Upregulated	UCD.3vs2
ENSG00000259925	4.4905	3.50729	1.44892	2.42063	0.0154938	NA	NA	NA	Upregulated	UCD.3vs2
ENSG00000233670	3.66545	3.50633	1.58485	2.2124	0.0269391	0.560428	644139	PIRT	Upregulated	G2.UCDvsTCD
ENSG00000171451	8.54006	3.50458	1.07232	3.26821	0.00108228	NA	92126	DSEL	Upregulated	UCD.3vs2
ENSG00000233516	8.00034	3.4938	1.15644	3.02117	0.00251796	NA	NA	NA	Upregulated	UCD.3vs2
ENSG00000211625	2.99157	3.48304	2.08196	1.67296	0.0943354	NA	28874	IGKV3D-20	Upregulated	UCD.3vs2
ENSG00000163666	4.75998	3.48022	1.33968	2.59779	0.00938261	NA	8820	HESX1	Upregulated	UCD.3vs2
ENSG00000109339	4.18079	3.4681	1.4416	2.40573	0.01614	NA	5602	MAPK10	Upregulated	UCD.3vs2
ENSG00000253837	3.62785	3.45783	1.48399	2.33009	0.0198012	NA	100507156	LOC100507156	Upregulated	TCD.2vs1
ENSG00000231475	4.87944	3.45621	1.31661	2.62509	0.00866269	NA	28398	IGHV4-30-2	Upregulated	TCD.2vs1
ENSG00000165091	4.98547	3.455	1.42428	2.42578	0.0152755	0.476302	117531	TMC1	Upregulated	G2.UCDvsTCD
ENSG00000233776	4.97336	3.42725	1.52979	2.24035	0.0250685	0.552175	101929688	LINC01251	Upregulated	G2.UCDvsTCD
ENSG00000227659	4.65633	3.42429	1.37994	2.48149	0.0130836	NA	100874063	CLYBL-AS2	Upregulated	UCD.3vs2
ENSG00000169605	99.1733	3.42424	1.74367	1.96381	0.0495521	0.157903	56287	GKN1	Upregulated	TCD.2vs1
ENSG00000211670	5.8063	3.41826	2.91861	1.17119	0.241521	NA	28804	IGLV3-9	Upregulated	CTRL.2vs1
ENSG00000183287	3.73732	3.4157	1.30631	2.61477	0.00892863	NA	147372	CCBE1	Upregulated	UCD.3vs2
ENSG00000263463	3.51717	3.4118	2.15592	1.58252	0.11353	0.773492	NA	NA	Upregulated	G2.UCDvsTCD
ENSG00000273216	6.61287	3.40334	1.24044	2.74364	0.00607616	NA	NA	NA	Upregulated	UCD.3vs2
ENSG00000213977	6.88365	3.3997	1.14031	2.98138	0.00286954	0.278248	30851	TAX1BP3	Upregulated	G2.UCDvsTCD
ENSG00000188910	5.14121	3.3905	1.21266	2.79592	0.00517525	NA	2707	GJB3	Upregulated	TCD.2vs1
ENSG00000152377	3.62229	3.38488	1.30417	2.59542	0.00944746	NA	6695	SPOCK1	Upregulated	TCD.2vs1
ENSG00000120949	8.68868	3.38232	1.09688	3.08359	0.00204522	0.240936	943	TNFRSF8	Upregulated	G2.UCDvsTCD
ENSG00000256361	4.47308	3.37586	1.56967	2.15068	0.0315011	NA	NA	NA	Upregulated	UCD.3vs2
ENSG00000240877	4.81829	3.3697	1.26151	2.67116	0.00755896	NA	106479413	RN7SL521P	Upregulated	UCD.3vs2
ENSG00000173261	7.42134	3.367	1.22794	2.742	0.00610657	0.368154	153770	PLAC8L1	Upregulated	G2.UCDvsTCD
ENSG00000175445	233.427	3.3636	0.952035	3.53306	0.000410781	0.00590434	4023	LPL	Upregulated	UCD.3vs2
ENSG00000164093	5.16712	3.36167	1.53204	2.19424	0.028218	NA	5308	PITX2	Upregulated	UCD.3vs2
ENSG00000235527	7.06648	3.35484	1.20153	2.79215	0.00523589	NA	101928846	HIPK1-AS1	Upregulated	UCD.3vs2
ENSG00000214012	8.25547	3.35238	1.08954	3.07687	0.00209186	0.243631	441133	KRT18P38	Upregulated	G2.UCDvsTCD
ENSG00000228623	8.24296	3.34806	1.25311	2.67181	0.00754437	NA	169834	ZNF883	Upregulated	UCD.3vs2
ENSG00000257599	3.75562	3.34745	1.74108	1.92263	0.0545271	NA	101055625	OVCH1-AS1	Upregulated	UCD.3vs2
ENSG00000135333	3.63238	3.34514	1.43616	2.32922	0.0198472	NA	2045	EPHA7	Upregulated	UCD.3vs2
ENSG00000272892	3.82583	3.32294	1.39779	2.37728	0.0174408	NA	NA	NA	Upregulated	UCD.3vs2
ENSG00000240449	6.05764	3.32218	1.25318	2.65099	0.00802557	NA	NA	NA	Upregulated	UCD.3vs2
ENSG00000006837	7.96909	3.31776	1.04274	3.18176	0.00146385	0.219966	51265	CDKL3	Upregulated	G2.UCDvsTCD
ENSG00000259207	3.9098	3.3146	1.72412	1.92249	0.0545436	NA	3690	ITGB3	Upregulated	UCD.3vs2
ENSG00000240695	4.79364	3.30362	1.17372	2.81466	0.00488289	0.329345	NA	NA	Upregulated	G2.UCDvsTCD
ENSG00000177788	9.03656	3.30327	0.957425	3.45016	0.000560255	NA	105373159	LOC105373159	Upregulated	UCD.3vs2
ENSG00000189134	4.51036	3.29635	1.47228	2.23894	0.0251601	0.552175	222698	NKAPL	Upregulated	G2.UCDvsTCD
ENSG00000250132	9.48103	3.28327	0.861154	3.81264	0.000137488	NA	NA	NA	Upregulated	UCD.3vs2
ENSG00000157856	4.09068	3.27287	1.31391	2.49094	0.0127407	NA	92749	DRC1	Upregulated	UCD.3vs2
ENSG00000211593	8.79572	3.2663	1.2712	2.56945	0.0101859	NA	28946	IGKJ5	Upregulated	UCD.3vs2
ENSG00000182103	6.17626	3.26317	1.28943	2.53071	0.0113833	0.431302	220382	FAM181B	Upregulated	G2.UCDvsTCD
ENSG00000241644	4.99265	3.25915	1.34421	2.42458	0.015326	NA	11185	INMT	Upregulated	UCD.3vs2
ENSG00000259151	3.2841	3.25872	1.69826	1.91887	0.0550013	0.672282	353163	CAP2P1	Upregulated	G2.UCDvsTCD
ENSG00000270264	7.29921	3.25624	1.10762	2.93986	0.00328362	NA	729565	NDUFB8P2	Upregulated	UCD.3vs2
ENSG00000224739	9.00549	3.25381	0.975803	3.33449	0.000854557	NA	NA	NA	Upregulated	TCD.2vs1
ENSG00000254567	4.81022	3.24544	1.39483	2.32676	0.0199779	0.521876	100128427	UBTFL9	Upregulated	G2.UCDvsTCD
ENSG00000268583	3.35543	3.23658	1.67137	1.93648	0.0528087	0.6631	NA	NA	Upregulated	G2.UCDvsTCD
ENSG00000203542	5.11493	3.21714	1.26847	2.53624	0.0112049	0.429251	NA	NA	Upregulated	G2.UCDvsTCD
ENSG00000211967	6.20786	3.21286	1.78904	1.79585	0.072518	0.706027	28420	IGHV3-53	Upregulated	G2.UCDvsTCD
ENSG00000168079	3.38733	3.20849	1.49754	2.14251	0.0321525	NA	286133	SCARA5	Upregulated	TCD.2vs1
ENSG00000230988	5.51501	3.20764	1.11299	2.882	0.00395163	0.311814	326294	RPL23AP11	Upregulated	G2.UCDvsTCD
ENSG00000130598	4.55698	3.20522	1.20546	2.65891	0.00783944	0.396549	7136	TNNI2	Upregulated	G2.UCDvsTCD
ENSG00000267711	3.85546	3.20319	1.4293	2.24109	0.0250201	0.552175	NA	NA	Upregulated	G2.UCDvsTCD
ENSG00000013297	7.3644	3.19341	1.13419	2.8156	0.00486859	0.329345	5010	CLDN11	Upregulated	G2.UCDvsTCD
ENSG00000227505	3.06882	3.19058	1.54397	2.06648	0.0387834	NA	NA	NA	Upregulated	TCD.2vs1
ENSG00000170054	7.84763	3.17755	2.68492	1.18348	0.236619	0.861389	327657	SERPINA9	Upregulated	G2.UCDvsTCD
ENSG00000202314	3.86859	3.16585	1.38313	2.2889	0.0220852	NA	692075	SNORD6	Upregulated	TCD.2vs1
ENSG00000135472	7.3286	3.16255	1.39469	2.26756	0.0233559	NA	23017	FAIM2	Upregulated	CTRL.2vs1
ENSG00000229390	3.27346	3.14337	1.29937	2.41915	0.0155568	NA	NA	NA	Upregulated	UCD.3vs2
ENSG00000241294	14.6045	3.14027	1.25284	2.50652	0.0121926	NA	28923	IGKV2-24	Upregulated	CTRL.2vs1
ENSG00000177822	18.4054	3.12508	0.91502	3.41531	0.000637086	NA	NA	NA	Upregulated	UCD.3vs2
ENSG00000127412	6.38904	3.11985	1.28668	2.42473	0.0153197	NA	56302	TRPV5	Upregulated	UCD.3vs2
ENSG00000227678	3.80139	3.11626	1.1123	2.80163	0.00508457	NA	NA	NA	Upregulated	TCD.2vs1
ENSG00000189252	5.64163	3.11472	1.71604	1.81506	0.0695142	0.703561	139067	SPANXN3	Upregulated	G2.UCDvsTCD
ENSG00000184530	68.156	3.10834	1.21437	2.55963	0.0104782	NA	352999	C6orf58	Upregulated	CTRL.2vs1
ENSG00000104755	5.14043	3.10779	1.42339	2.18338	0.0290081	NA	2515	ADAM2	Upregulated	UCD.3vs2
ENSG00000251537	4.34069	3.10309	1.40015	2.21626	0.0266737	NA	NA	NA	Upregulated	UCD.3vs2
ENSG00000114124	3.66176	3.10104	1.53383	2.02177	0.0432005	NA	131890	GRK7	Upregulated	UCD.3vs2
ENSG00000166507	4.16228	3.0959	1.47764	2.09516	0.0361566	NA	8509	NDST2	Upregulated	UCD.3vs2
ENSG00000262652	6.29381	3.09077	1.2011	2.57328	0.0100739	NA	NA	NA	Upregulated	UCD.3vs2
ENSG00000169429	35.2265	3.07851	1.3259	2.32182	0.0202424	0.523916	3576	CXCL8	Upregulated	G2.UCDvsTCD
ENSG00000140945	7.74283	3.07728	0.997647	3.08454	0.00203868	NA	1012	CDH13	Upregulated	TCD.2vs1
ENSG00000237828	3.9117	3.07598	1.0682	2.87961	0.00398169	NA	NA	NA	Upregulated	TCD.2vs1
ENSG00000234753	4.70687	3.06909	1.16409	2.63647	0.00837727	NA	101060264	FOXP4-AS1	Upregulated	UCD.3vs2
ENSG00000180537	10.8168	3.06835	1.08712	2.82247	0.00476551	NA	221687	RNF182	Upregulated	UCD.3vs2
ENSG00000154316	3.39884	3.06525	1.52028	2.01624	0.0437747	0.624447	157739	TDH	Upregulated	G2.UCDvsTCD
ENSG00000259768	3.83161	3.06331	1.34377	2.27964	0.0226292	NA	NA	NA	Upregulated	UCD.3vs2
ENSG00000243238	21.3433	3.06155	1.02658	2.98227	0.00286119	NA	28919	IGKV2-30	Upregulated	CTRL.2vs1
ENSG00000241322	8.72186	3.0548	1.05758	2.88847	0.00387119	NA	374286	CDRT1	Upregulated	UCD.3vs2
ENSG00000233966	3.39736	3.05078	1.4559	2.09547	0.0361294	NA	NA	NA	Upregulated	UCD.3vs2
ENSG00000236878	3.23234	3.04755	2.0121	1.51461	0.129871	NA	107075301	MTATP6P26	Upregulated	CTRL.2vs1
ENSG00000251221	3.4701	3.04316	1.60016	1.90178	0.0571998	NA	103689917	LINC01337	Upregulated	UCD.3vs2
ENSG00000211750	5.02688	3.03884	1.53185	1.98377	0.047281	NA	28563	TRBV24-1	Upregulated	CTRL.2vs1
ENSG00000201302	5.44034	3.03884	1.4577	2.08468	0.0370986	0.598306	26783	SNORA65	Upregulated	G2.UCDvsTCD
ENSG00000271888	3.43303	3.01967	1.53292	1.96988	0.0488519	0.647295	NA	NA	Upregulated	G2.UCDvsTCD
ENSG00000230148	6.7874	3.01685	1.1907	2.53368	0.0112873	0.429251	100874362	HOXB-AS1	Upregulated	G2.UCDvsTCD
ENSG00000211973	30.9278	3.01639	1.33505	2.25938	0.02386	0.549314	28461	IGHV1-69	Upregulated	G2.UCDvsTCD
ENSG00000240877	4.81829	3.0155	1.15611	2.60833	0.00909858	NA	106479413	RN7SL521P	Upregulated	CTRL.2vs1
ENSG00000260265	7.8103	3.0151	1.17539	2.56519	0.0103119	0.41406	NA	NA	Upregulated	G2.UCDvsTCD
ENSG00000180672	4.0955	3.01314	1.46728	2.05355	0.0400192	NA	NA	NA	Upregulated	UCD.3vs2
ENSG00000259583	15.9515	3.01246	0.68335	4.40837	1.041514454248e-05	NA	101927751	ALDH1A3-AS1	Upregulated	UCD.3vs2
ENSG00000214207	14.2681	3.00991	1.0186	2.95494	0.00312729	0.284903	360019	KRT18P10	Upregulated	G2.UCDvsTCD
ENSG00000261662	10.9692	3.00939	1.01049	2.97816	0.00289986	NA	NA	NA	Upregulated	UCD.3vs2
ENSG00000178343	7.45403	3.00848	1.11488	2.69848	0.00696559	NA	152573	SHISA3	Upregulated	TCD.2vs1
ENSG00000211976	5.07889	3.00546	1.52568	1.96992	0.048848	NA	28409	IGHV3-73	Upregulated	UCD.3vs2
ENSG00000167618	3.52371	3.00185	1.47514	2.03495	0.0418557	0.615252	3904	LAIR2	Upregulated	G2.UCDvsTCD
ENSG00000255354	9.63885	3.00081	1.27532	2.35299	0.0186232	0.505706	NA	NA	Upregulated	G2.UCDvsTCD
ENSG00000166450	3.66761	2.986	1.39113	2.14645	0.0318367	NA	283659	PRTG	Upregulated	UCD.3vs2
ENSG00000247363	5.36633	2.98514	1.16896	2.55368	0.0106591	NA	100507250	LOC100507250	Upregulated	CTRL.2vs1
ENSG00000269900	8.27334	2.97859	1.53833	1.93625	0.0528377	NA	6023	RMRP	Upregulated	UCD.3vs2
ENSG00000269071	9.30363	2.97166	1.23397	2.40822	0.0160306	0.486087	NA	NA	Upregulated	G2.UCDvsTCD
ENSG00000096088	288.18	2.96922	1.00432	2.95646	0.00311191	0.0220217	5225	PGC	Upregulated	TCD.2vs1
ENSG00000213424	4.56451	2.9685	1.71373	1.73219	0.0832399	0.72467	125113	KRT222	Upregulated	G2.UCDvsTCD
ENSG00000250764	6.48206	2.96576	1.03298	2.87108	0.0040907	0.313153	NA	NA	Upregulated	G2.UCDvsTCD
ENSG00000168491	10.0731	2.96413	0.785386	3.7741	0.000160584	NA	256309	CCDC110	Upregulated	TCD.2vs1
ENSG00000211659	3.93604	2.96068	1.72508	1.71626	0.086115	0.732172	28793	IGLV3-25	Upregulated	G2.UCDvsTCD
ENSG00000182809	9.55432	2.95984	0.895568	3.30498	0.000949819	NA	1397	CRIP2	Upregulated	UCD.3vs2
ENSG00000184956	211.031	2.95895	0.96508	3.06602	0.00216932	0.0339344	4588	MUC6	Upregulated	CTRL.2vs1
ENSG00000266643	6.12789	2.95815	1.04503	2.8307	0.00464469	NA	100500812	MIR3677	Upregulated	UCD.3vs2
ENSG00000268564	4.03981	2.95788	1.38944	2.12883	0.0332686	0.582748	NA	NA	Upregulated	G2.UCDvsTCD
ENSG00000235522	4.48416	2.95664	1.61429	1.83154	0.0670205	0.701913	NA	NA	Upregulated	G2.UCDvsTCD
ENSG00000250548	4.43798	2.9497	1.06097	2.78018	0.00543293	NA	101927780	LINC01303	Upregulated	TCD.2vs1
ENSG00000103021	10.582	2.94897	0.838319	3.51772	0.000435266	NA	29070	CCDC113	Upregulated	UCD.3vs2
ENSG00000183098	8.0465	2.94367	1.0938	2.69122	0.0071191	NA	10082	GPC6	Upregulated	UCD.3vs2
ENSG00000261113	4.32549	2.94236	1.30393	2.25654	0.0240368	NA	NA	NA	Upregulated	UCD.3vs2
ENSG00000116983	37.5104	2.94114	1.09158	2.69439	0.00705179	0.044379	51440	HPCAL4	Upregulated	UCD.3vs2
ENSG00000184254	5.89376	2.93935	1.09115	2.69382	0.0070639	NA	220	ALDH1A3	Upregulated	UCD.3vs2
ENSG00000249825	4.92855	2.93864	0.985	2.98339	0.0028507	NA	101929215	THBS4-AS1	Upregulated	TCD.2vs1
ENSG00000180251	6.36192	2.93262	1.6018	1.83083	0.0671256	0.701913	389015	SLC9A4	Upregulated	G2.UCDvsTCD
ENSG00000259732	4.89821	2.93168	1.37484	2.13238	0.0329756	NA	NA	NA	Upregulated	UCD.3vs2
ENSG00000237807	5.89928	2.91912	1.45483	2.00651	0.0448019	0.626292	100507516	LOC100507516	Upregulated	G2.UCDvsTCD
ENSG00000184348	5.07162	2.90966	1.26736	2.29584	0.021685	0.537004	NA	NA	Upregulated	G2.UCDvsTCD
ENSG00000047617	7.23251	2.9088	1.33619	2.17694	0.0294852	0.570718	57101	ANO2	Upregulated	G2.UCDvsTCD
ENSG00000260302	6.11363	2.90776	1.24262	2.34001	0.019283	0.512739	NA	NA	Upregulated	G2.UCDvsTCD
ENSG00000230918	3.00027	2.89668	2.02913	1.42755	0.153422	NA	100131604	DPP4-DT	Upregulated	UCD.3vs2
ENSG00000272906	4.53065	2.89385	1.5619	1.85278	0.063914	0.694281	NA	NA	Upregulated	G2.UCDvsTCD
ENSG00000236992	6.51465	2.88765	0.98035	2.94553	0.00322398	0.287309	85824	RPL12P12	Upregulated	G2.UCDvsTCD
ENSG00000211663	6.70717	2.88309	1.4539	1.983	0.0473678	0.639201	28797	IGLV3-19	Upregulated	G2.UCDvsTCD
ENSG00000131002	788.21	2.88228	0.231104	12.4718	1.06416896195473e-35	1.42608820514565e-31	246126	TXLNGY	Upregulated	TCD.2vs1
ENSG00000273274	3.64255	2.87024	1.24388	2.3075	0.0210271	NA	728116	ZBTB8B	Upregulated	TCD.2vs1
ENSG00000211973	30.9278	2.86373	1.39123	2.05841	0.0395507	NA	28461	IGHV1-69	Upregulated	CTRL.2vs1
ENSG00000241187	3.33517	2.85921	1.68232	1.69956	0.0892136	0.737631	100271172	RPL21P57	Upregulated	G2.UCDvsTCD
ENSG00000218690	4.24227	2.85375	1.23981	2.30177	0.0213483	NA	NA	NA	Upregulated	UCD.3vs2
ENSG00000152254	4.5837	2.85051	1.44919	1.96697	0.0491868	NA	57818	G6PC2	Upregulated	UCD.3vs2
ENSG00000241782	3.73742	2.84503	1.63219	1.74307	0.0813212	0.721598	100271427	RPL21P95	Upregulated	G2.UCDvsTCD
ENSG00000213409	4.90186	2.84353	1.66067	1.71227	0.0868461	NA	NA	NA	Upregulated	CTRL.2vs1
ENSG00000148204	8.29725	2.84342	1.02521	2.7735	0.00554576	NA	286204	CRB2	Upregulated	UCD.3vs2
ENSG00000235090	6.21104	2.83223	1.27578	2.22	0.026419	0.5604	NA	NA	Upregulated	G2.UCDvsTCD
ENSG00000233966	3.39736	2.82263	1.50032	1.88135	0.059924	NA	NA	NA	Upregulated	CTRL.2vs1
ENSG00000211934	16.0073	2.82156	1.77595	1.58876	0.112114	NA	28474	IGHV1-2	Upregulated	CTRL.2vs1
ENSG00000233250	4.25309	2.81601	1.58657	1.7749	0.0759138	0.71183	NA	NA	Upregulated	G2.UCDvsTCD
ENSG00000107014	3.99851	2.81276	1.50407	1.8701	0.0614694	NA	6019	RLN2	Upregulated	UCD.3vs2
ENSG00000114251	6.83575	2.80867	1.54255	1.8208	0.0686373	NA	7474	WNT5A	Upregulated	CTRL.2vs1
ENSG00000235374	5.26912	2.80673	1.19948	2.33996	0.0192859	0.512739	728039	SSR4P1	Upregulated	G2.UCDvsTCD
ENSG00000183114	3.48182	2.80543	1.30567	2.14866	0.0316616	NA	163933	FAM43B	Upregulated	CTRL.2vs1
ENSG00000265714	5.43721	2.79904	1.17744	2.37723	0.0174431	0.503591	NA	NA	Upregulated	G2.UCDvsTCD
ENSG00000243155	5.42827	2.79866	1.1097	2.52199	0.0116693	NA	NA	NA	Upregulated	UCD.3vs2
ENSG00000211897	37.183	2.79322	0.957847	2.91615	0.00354385	0.0241932	3502	IGHG3	Upregulated	TCD.2vs1
ENSG00000255198	8.50563	2.78656	1.00443	2.77427	0.00553255	0.351103	735301	SNHG9	Upregulated	G2.UCDvsTCD
ENSG00000257954	3.57674	2.78564	1.6441	1.69433	0.0902022	NA	NA	NA	Upregulated	UCD.3vs2
ENSG00000267756	4.12691	2.78123	1.55064	1.7936	0.0728769	NA	NA	NA	Upregulated	CTRL.2vs1
ENSG00000257243	5.92923	2.77893	1.27358	2.18198	0.0291107	NA	100422296	PARK7P1	Upregulated	CTRL.2vs1
ENSG00000258708	6.36131	2.77857	1.17588	2.36298	0.0181289	0.505703	100129794	SLC25A21-AS1	Upregulated	G2.UCDvsTCD
ENSG00000214691	14.2269	2.7781	0.982918	2.82638	0.0047077	NA	388942	LINC01913	Upregulated	TCD.2vs1
ENSG00000249231	5.86001	2.77463	1.25088	2.21815	0.0265443	NA	643714	CASC16	Upregulated	UCD.3vs2
ENSG00000256069	6.03138	2.77144	1.41788	1.95464	0.0506254	NA	3	A2MP1	Upregulated	UCD.3vs2
ENSG00000260838	6.14268	2.76393	1.22005	2.26543	0.0234863	NA	NA	NA	Upregulated	UCD.3vs2
ENSG00000211933	4.9566	2.7594	1.35348	2.03875	0.0414751	NA	28385	IGHV6-1	Upregulated	TCD.2vs1
ENSG00000153446	5.41766	2.75435	1.17376	2.3466	0.0189456	NA	146556	C16orf89	Upregulated	CTRL.2vs1
ENSG00000270145	7.31601	2.75168	1.17708	2.33773	0.0194013	NA	NA	NA	Upregulated	UCD.3vs2
ENSG00000163749	8.17956	2.74878	1.07784	2.55026	0.0107643	NA	339965	CCDC158	Upregulated	UCD.3vs2
ENSG00000152669	16.7206	2.74508	1.04061	2.63795	0.00834095	NA	10309	CCNO	Upregulated	UCD.3vs2
ENSG00000234690	9.54995	2.7445	0.952783	2.88051	0.00397032	0.311814	101927043	EPCAM-DT	Upregulated	G2.UCDvsTCD
ENSG00000152192	4.48055	2.7442	1.39362	1.96911	0.0489406	NA	5457	POU4F1	Upregulated	TCD.2vs1
ENSG00000255970	8.1527	2.74137	1.17731	2.3285	0.0198854	0.521506	101927901	LINC02421	Upregulated	G2.UCDvsTCD
ENSG00000200087	5.43043	2.73916	1.10883	2.47031	0.0134994	NA	26768	SNORA73B	Upregulated	TCD.2vs1
ENSG00000067048	751.892	2.73618	0.248126	11.0274	2.81967049846299e-28	1.32891070592561e-24	8653	DDX3Y	Upregulated	TCD.2vs1
ENSG00000258752	5.31164	2.72717	1.29822	2.1007	0.0356675	NA	NA	NA	Upregulated	UCD.3vs2
ENSG00000099725	189.518	2.72679	0.432021	6.31171	2.7596719444729e-10	6.84543888121095e-08	5616	PRKY	Upregulated	TCD.2vs1
ENSG00000064655	4.15032	2.71891	1.27828	2.127	0.0334204	NA	2139	EYA2	Upregulated	UCD.3vs2
ENSG00000066735	9.41201	2.71778	1.35476	2.0061	0.0448454	NA	26153	KIF26A	Upregulated	UCD.3vs2
ENSG00000122870	5.17726	2.71227	1.34624	2.0147	0.0439366	NA	80114	BICC1	Upregulated	UCD.3vs2
ENSG00000264937	5.45107	2.71202	1.30175	2.08336	0.0372182	NA	NA	NA	Upregulated	CTRL.2vs1
ENSG00000074410	24.5803	2.70973	0.769451	3.52164	0.000428885	0.00608838	771	CA12	Upregulated	UCD.3vs2
ENSG00000211670	5.8063	2.70864	2.79088	0.970532	0.331782	0.906902	28804	IGLV3-9	Upregulated	G2.UCDvsTCD
ENSG00000260896	4.24584	2.70756	1.5072	1.79642	0.0724278	NA	100996425	ARLNC1	Upregulated	UCD.3vs2
ENSG00000149201	5.81269	2.70628	1.13922	2.37556	0.0175225	NA	60494	CCDC81	Upregulated	UCD.3vs2
ENSG00000037280	9.19809	2.70604	1.2629	2.14273	0.0321348	0.580863	2324	FLT4	Upregulated	G2.UCDvsTCD
ENSG00000235244	5.34654	2.7058	1.25961	2.14812	0.0317042	NA	642776	DANT2	Upregulated	UCD.3vs2
ENSG00000244575	10.3018	2.70482	1.399	1.9334	0.0531875	0.663607	28935	IGKV1-27	Upregulated	G2.UCDvsTCD
ENSG00000227560	5.77148	2.70449	1.22265	2.21198	0.0269678	0.560428	100271607	RPS15AP30	Upregulated	G2.UCDvsTCD
ENSG00000111664	15.4077	2.70312	0.711116	3.80124	0.000143974	NA	2784	GNB3	Upregulated	UCD.3vs2
ENSG00000258819	3.85038	2.70139	1.80746	1.49457	0.135026	NA	102724190	LINC02289	Upregulated	CTRL.2vs1
ENSG00000220920	4.41974	2.70093	1.43926	1.87661	0.0605719	0.687332	100131761	RPS12P12	Upregulated	G2.UCDvsTCD
ENSG00000242593	3.71136	2.70022	1.20227	2.24593	0.0247085	NA	NA	NA	Upregulated	TCD.2vs1
ENSG00000238287	10.9905	2.69819	0.922326	2.92542	0.00343995	NA	NA	NA	Upregulated	UCD.3vs2
ENSG00000238133	30.0158	2.69676	0.875317	3.0809	0.00206375	0.0161838	339751	MAP3K20-AS1	Upregulated	TCD.2vs1
ENSG00000159374	5.21271	2.696	1.21283	2.22289	0.0262231	NA	130951	M1AP	Upregulated	CTRL.2vs1
ENSG00000240864	12.9047	2.69486	1.26376	2.13241	0.0329728	0.582748	28938	IGKV1-16	Upregulated	G2.UCDvsTCD
ENSG00000268015	8.74844	2.68857	0.991522	2.71156	0.00669683	NA	NA	NA	Upregulated	UCD.3vs2
ENSG00000120327	5.82789	2.68492	1.49653	1.7941	0.0727973	0.706027	56122	PCDHB14	Upregulated	G2.UCDvsTCD
ENSG00000185499	261.871	2.68441	0.561789	4.77832	1.76761602804723e-06	0.000108187	4582	MUC1	Upregulated	UCD.3vs2
ENSG00000225177	6.15836	2.68319	1.05442	2.54469	0.0109374	NA	NA	NA	Upregulated	UCD.3vs2
ENSG00000124103	5.30364	2.68066	1.17504	2.28134	0.0225281	NA	200232	FAM209A	Upregulated	UCD.3vs2
ENSG00000126251	3.76949	2.67995	1.76571	1.51777	0.129071	0.786006	2866	GPR42	Upregulated	G2.UCDvsTCD
ENSG00000238133	30.0158	2.67967	0.928481	2.88608	0.0039007	0.0297969	339751	MAP3K20-AS1	Upregulated	UCD.3vs2
ENSG00000270048	6.89294	2.67814	0.88044	3.04182	0.00235153	NA	NA	NA	Upregulated	TCD.2vs1
ENSG00000114124	3.66176	2.67761	1.55516	1.72176	0.0851134	NA	131890	GRK7	Upregulated	CTRL.2vs1
ENSG00000117477	9.15539	2.67627	1.03771	2.57902	0.00990812	0.413674	57821	CCDC181	Upregulated	G2.UCDvsTCD
ENSG00000229728	5.62153	2.66756	0.998072	2.67272	0.00752398	NA	NA	NA	Upregulated	TCD.2vs1
ENSG00000171847	4.29773	2.66679	1.57356	1.69475	0.090122	NA	55138	FAM90A1	Upregulated	CTRL.2vs1
ENSG00000139292	34.3171	2.66546	0.654108	4.07496	4.60226148695552e-05	0.000882922	8549	LGR5	Upregulated	TCD.2vs1
ENSG00000211877	14.2208	2.66304	0.760047	3.50378	0.000458705	NA	28743	TRAJ12	Upregulated	TCD.2vs1
ENSG00000248774	4.80223	2.66068	1.03462	2.57165	0.0101215	NA	NA	NA	Upregulated	TCD.2vs1
ENSG00000229531	3.99394	2.65976	1.41421	1.88074	0.0600075	NA	101928696	RABGAP1L-AS1	Upregulated	CTRL.2vs1
ENSG00000132613	8.54364	2.65752	0.89599	2.96601	0.0030169	NA	92154	MTSS2	Upregulated	UCD.3vs2
ENSG00000256394	52.6354	2.6555	0.516439	5.14195	2.71904197994136e-07	2.74366033300299e-05	51802	ASIC5	Upregulated	UCD.3vs2
ENSG00000197992	4.30027	2.65448	1.51138	1.75633	0.0790315	NA	283420	CLEC9A	Upregulated	TCD.2vs1
ENSG00000148848	20.1834	2.65251	0.847767	3.12881	0.00175514	NA	8038	ADAM12	Upregulated	CTRL.2vs1
ENSG00000185155	3.40017	2.65223	1.29079	2.05474	0.0399044	NA	83881	MIXL1	Upregulated	TCD.2vs1
ENSG00000260604	13.0667	2.65064	1.1397	2.32574	0.0200325	0.521876	NA	NA	Upregulated	G2.UCDvsTCD
ENSG00000182132	3.47724	2.64938	1.4253	1.85882	0.063053	NA	30820	KCNIP1	Upregulated	UCD.3vs2
ENSG00000270761	8.56004	2.6481	1.01624	2.60579	0.00916614	NA	NA	NA	Upregulated	UCD.3vs2
ENSG00000128408	8.17854	2.64803	0.992523	2.66798	0.00763096	NA	26150	RIBC2	Upregulated	UCD.3vs2
ENSG00000253333	3.83577	2.6446	1.13386	2.33239	0.0196801	NA	NA	NA	Upregulated	TCD.2vs1
ENSG00000253910	5.54421	2.64451	0.952178	2.77733	0.00548079	NA	56103	PCDHGB2	Upregulated	TCD.2vs1
ENSG00000229950	4.62687	2.64347	1.46626	1.80287	0.071409	NA	NA	NA	Upregulated	TCD.2vs1
ENSG00000262209	6.66356	2.64346	1.42829	1.85078	0.0642013	0.694513	56102	PCDHGB3	Upregulated	G2.UCDvsTCD
ENSG00000100721	9.14261	2.64312	2.01199	1.31368	0.188952	0.841677	8115	TCL1A	Upregulated	G2.UCDvsTCD
ENSG00000158477	5.5622	2.6428	1.55963	1.6945	0.0901708	0.738396	909	CD1A	Upregulated	G2.UCDvsTCD
ENSG00000259775	4.64586	2.64209	1.25523	2.10487	0.0353029	NA	NA	NA	Upregulated	CTRL.2vs1
ENSG00000211941	15.0079	2.64171	1.08392	2.43718	0.0148022	NA	28450	IGHV3-11	Upregulated	CTRL.2vs1
ENSG00000184292	23.5553	2.64114	0.861075	3.06727	0.00216027	0.0196691	4070	TACSTD2	Upregulated	UCD.3vs2
ENSG00000004846	3.82038	2.64015	1.52927	1.72641	0.0842735	NA	340273	ABCB5	Upregulated	UCD.3vs2
ENSG00000227262	4.27416	2.63857	1.44842	1.82168	0.0685036	0.70223	NA	NA	Upregulated	G2.UCDvsTCD
ENSG00000242689	10.5863	2.63771	1.07478	2.45418	0.0141204	0.466304	1270	CNTF	Upregulated	G2.UCDvsTCD
ENSG00000265828	4.53821	2.63155	1.61184	1.63264	0.102545	0.756102	100500857	MIR3939	Upregulated	G2.UCDvsTCD
ENSG00000169427	9.44261	2.63112	0.995241	2.6437	0.00820056	NA	51305	KCNK9	Upregulated	TCD.2vs1
ENSG00000211814	4.39485	2.62942	1.42103	1.85036	0.0642611	NA	28647	TRAV35	Upregulated	TCD.2vs1
ENSG00000249855	6.2179	2.62672	0.849533	3.09195	0.00198844	NA	100421796	EEF1A1P19	Upregulated	TCD.2vs1
ENSG00000176244	6.69109	2.62249	1.1752	2.23152	0.0256469	0.556974	414149	ACBD7	Upregulated	G2.UCDvsTCD
ENSG00000184956	211.031	2.62235	0.844291	3.10598	0.00189649	0.0180511	4588	MUC6	Upregulated	UCD.3vs2
ENSG00000184530	68.156	2.61966	1.06335	2.46359	0.0137553	0.071154	352999	C6orf58	Upregulated	UCD.3vs2
ENSG00000261064	9.24305	2.61745	1.09372	2.39316	0.0167038	NA	NA	NA	Upregulated	UCD.3vs2
ENSG00000229020	5.39891	2.61691	1.11574	2.34544	0.0190047	NA	NA	NA	Upregulated	UCD.3vs2
ENSG00000235330	4.43408	2.61689	1.33959	1.9535	0.05076	NA	100270926	RPL12P25	Upregulated	UCD.3vs2
ENSG00000144290	37.6536	2.61606	0.827166	3.16268	0.00156327	NA	57282	SLC4A10	Upregulated	CTRL.2vs1
ENSG00000204347	3.55382	2.61478	1.24713	2.09663	0.036026	NA	388419	BTBD17	Upregulated	UCD.3vs2
ENSG00000256629	3.14523	2.61344	1.31907	1.98128	0.0475599	NA	NA	NA	Upregulated	TCD.2vs1
ENSG00000262539	11.3849	2.61054	2.35958	1.10636	0.268572	NA	NA	NA	Upregulated	CTRL.2vs1
ENSG00000227693	9.37232	2.60676	1.01892	2.55836	0.0105167	0.417774	170523	GSTM3P1	Upregulated	G2.UCDvsTCD
ENSG00000183160	3.78854	2.60536	1.57289	1.65642	0.0976364	NA	338773	TMEM119	Upregulated	UCD.3vs2
ENSG00000203327	4.0795	2.60485	1.47837	1.76198	0.078073	0.715572	NA	NA	Upregulated	G2.UCDvsTCD
ENSG00000272361	4.79383	2.60056	1.48297	1.75362	0.0794953	NA	NA	NA	Upregulated	CTRL.2vs1
ENSG00000257084	5.75608	2.59908	1.23424	2.10582	0.0352203	NA	105369635	MIR200CHG	Upregulated	UCD.3vs2
ENSG00000241157	3.79956	2.59533	1.63846	1.58401	0.113191	NA	100271488	RPL32P32	Upregulated	UCD.3vs2
ENSG00000188573	7.25642	2.59383	1.24357	2.08579	0.0369972	NA	345630	FBLL1	Upregulated	UCD.3vs2
ENSG00000198125	15.9416	2.59303	0.71585	3.6223	0.000291991	NA	4151	MB	Upregulated	TCD.2vs1
ENSG00000110427	7.08385	2.59181	1.2499	2.07362	0.0381145	NA	25758	KIAA1549L	Upregulated	UCD.3vs2
ENSG00000250950	3.75505	2.59136	1.23243	2.10265	0.0354967	NA	NA	NA	Upregulated	UCD.3vs2
ENSG00000112837	3.48924	2.59048	1.77691	1.45786	0.14488	0.799197	9096	TBX18	Upregulated	G2.UCDvsTCD
ENSG00000202474	6.36463	2.58774	0.962714	2.68796	0.00718898	NA	100873536	RNA5SP283	Upregulated	TCD.2vs1
ENSG00000170500	23.833	2.58599	0.841264	3.07394	0.00211254	0.0193669	164832	LONRF2	Upregulated	UCD.3vs2
ENSG00000100095	5.73527	2.58496	1.45405	1.77777	0.0754422	NA	23544	SEZ6L	Upregulated	CTRL.2vs1
ENSG00000173432	4.4302	2.58483	1.63496	1.58098	0.113883	NA	6288	SAA1	Upregulated	TCD.2vs1
ENSG00000266151	10.9761	2.58269	1.06468	2.4258	0.0152747	NA	100500813	MIR3646	Upregulated	UCD.3vs2
ENSG00000268543	5.92333	2.5807	1.26775	2.03565	0.0417851	NA	NA	NA	Upregulated	CTRL.2vs1
ENSG00000270720	4.72039	2.57998	1.4056	1.83551	0.0664308	NA	NA	NA	Upregulated	UCD.3vs2
ENSG00000163017	4.40503	2.5797	1.14624	2.25057	0.0244126	NA	72	ACTG2	Upregulated	TCD.2vs1
ENSG00000234248	3.47356	2.57454	1.64637	1.56376	0.117873	NA	NA	NA	Upregulated	CTRL.2vs1
ENSG00000144596	12.0582	2.57385	0.833125	3.08939	0.00200566	NA	80852	GRIP2	Upregulated	TCD.2vs1
ENSG00000242534	5.5764	2.57	1.28596	1.99852	0.0456608	NA	28883	IGKV2D-28	Upregulated	UCD.3vs2
ENSG00000132554	4.83239	2.5694	1.366	1.88097	0.0599754	NA	26166	RGS22	Upregulated	UCD.3vs2
ENSG00000051128	5.15486	2.5677	0.921689	2.78587	0.00533842	NA	9454	HOMER3	Upregulated	TCD.2vs1
ENSG00000254799	4.49038	2.56423	1.40161	1.8295	0.067325	NA	NA	NA	Upregulated	UCD.3vs2
ENSG00000269605	4.51191	2.56413	1.2647	2.02747	0.0426142	0.619508	NA	NA	Upregulated	G2.UCDvsTCD
ENSG00000258725	6.18005	2.56373	1.04019	2.46468	0.0137137	NA	100507118	PRC1-AS1	Upregulated	TCD.2vs1
ENSG00000254676	7.43862	2.56292	0.968262	2.64693	0.00812255	NA	NA	NA	Upregulated	UCD.3vs2
ENSG00000263884	4.96323	2.5625	1.25852	2.03613	0.041737	NA	NA	NA	Upregulated	UCD.3vs2
ENSG00000269952	4.05194	2.56067	1.36041	1.88229	0.0597973	NA	NA	NA	Upregulated	UCD.3vs2
ENSG00000211892	35.494	2.56036	1.52261	1.68156	0.0926543	0.742089	3503	IGHG4	Upregulated	G2.UCDvsTCD
ENSG00000225806	6.02469	2.55849	1.02853	2.48751	0.012864	NA	NA	NA	Upregulated	TCD.2vs1
ENSG00000264109	7.49108	2.55579	1.17893	2.16788	0.0301678	NA	NA	NA	Upregulated	TCD.2vs1
ENSG00000270110	4.19843	2.55556	1.71419	1.49083	0.136007	NA	NA	NA	Upregulated	CTRL.2vs1
ENSG00000249741	4.51718	2.55458	1.47893	1.72731	0.0841112	NA	NA	NA	Upregulated	CTRL.2vs1
ENSG00000260614	6.15333	2.5515	1.14754	2.22344	0.0261861	0.5604	NA	NA	Upregulated	G2.UCDvsTCD
ENSG00000099985	9.97795	2.55038	1.45281	1.75548	0.0791773	NA	5008	OSM	Upregulated	CTRL.2vs1
ENSG00000266680	18.0837	2.54862	0.791134	3.22148	0.00127531	0.205144	NA	NA	Upregulated	G2.UCDvsTCD
ENSG00000211978	4.25414	2.5485	1.30679	1.95021	0.0511516	NA	28387	IGHV5-78	Upregulated	UCD.3vs2
ENSG00000229950	4.62687	2.54298	1.86508	1.36347	0.172733	NA	NA	NA	Upregulated	CTRL.2vs1
ENSG00000108018	7.68478	2.54238	1.21911	2.08544	0.0370292	NA	114815	SORCS1	Upregulated	CTRL.2vs1
ENSG00000266965	3.7402	2.54007	1.6731	1.51818	0.128968	0.786006	NA	NA	Upregulated	G2.UCDvsTCD
ENSG00000230618	5.11241	2.53984	0.946769	2.68264	0.00730426	NA	NA	NA	Upregulated	UCD.3vs2
ENSG00000111732	5.5275	2.53951	1.49933	1.69376	0.0903111	NA	57379	AICDA	Upregulated	UCD.3vs2
ENSG00000166106	43.9818	2.53852	0.753497	3.36899	0.00075445	0.00917504	170689	ADAMTS15	Upregulated	UCD.3vs2
ENSG00000163017	4.40503	2.5383	1.45881	1.73999	0.0818616	NA	72	ACTG2	Upregulated	UCD.3vs2
ENSG00000183801	4.84789	2.53789	1.31371	1.93185	0.0533782	NA	283298	OLFML1	Upregulated	UCD.3vs2
ENSG00000235522	4.48416	2.53737	1.62384	1.56257	0.118154	NA	NA	NA	Upregulated	CTRL.2vs1
ENSG00000211945	7.74636	2.53442	1.24342	2.03827	0.0415231	NA	28468	IGHV1-18	Upregulated	TCD.2vs1
ENSG00000240216	7.11714	2.53362	0.849973	2.98082	0.00287478	NA	NA	NA	Upregulated	TCD.2vs1
ENSG00000159212	42.8332	2.53293	0.663704	3.81635	0.000135438	0.00262679	54102	CLIC6	Upregulated	UCD.3vs2
ENSG00000211849	4.8523	2.53275	1.50384	1.68419	0.0921452	NA	28715	TRAJ40	Upregulated	CTRL.2vs1
ENSG00000233597	5.35617	2.53248	1.07939	2.3462	0.0189659	NA	100270946	RPL19P6	Upregulated	UCD.3vs2
ENSG00000175175	4.21312	2.53154	1.33948	1.88994	0.0587656	NA	22843	PPM1E	Upregulated	UCD.3vs2
ENSG00000169174	121.21	2.52762	0.543355	4.65188	3.28922004886843e-06	0.000167079	255738	PCSK9	Upregulated	UCD.3vs2
ENSG00000206195	5.07898	2.52709	1.30353	1.93866	0.052543	NA	503637	DUXAP8	Upregulated	CTRL.2vs1
ENSG00000196951	8.33676	2.52505	1.26875	1.99019	0.0465702	0.634771	100129858	SCOC-AS1	Upregulated	G2.UCDvsTCD
ENSG00000270720	4.72039	2.52446	1.45929	1.72992	0.0836445	NA	NA	NA	Upregulated	CTRL.2vs1
ENSG00000206113	3.94131	2.52436	1.40699	1.79416	0.0727882	NA	402160	CFAP99	Upregulated	UCD.3vs2
ENSG00000251191	5.86205	2.52328	1.15625	2.1823	0.0290877	NA	619351	LINC00589	Upregulated	UCD.3vs2
ENSG00000101278	5.48474	2.52287	1.14	2.21305	0.0268941	0.560428	93144	RPS10P5	Upregulated	G2.UCDvsTCD
ENSG00000160181	188.854	2.51853	0.793938	3.1722	0.0015129	0.0153074	7032	TFF2	Upregulated	UCD.3vs2
ENSG00000261452	6.9419	2.51662	1.16982	2.15129	0.0314536	NA	NA	NA	Upregulated	UCD.3vs2
ENSG00000241186	5.72671	2.51551	1.36936	1.83699	0.0662106	NA	6997	TDGF1	Upregulated	UCD.3vs2
ENSG00000165917	4.35842	2.51518	0.894058	2.81322	0.00490475	NA	5913	RAPSN	Upregulated	TCD.2vs1
ENSG00000243433	5.187	2.51405	1.22143	2.05828	0.0395633	0.605201	NA	NA	Upregulated	G2.UCDvsTCD
ENSG00000260361	4.22219	2.51284	1.13117	2.22145	0.0263204	NA	NA	NA	Upregulated	UCD.3vs2
ENSG00000120149	14.7371	2.51039	1.13288	2.21595	0.0266952	0.560428	4488	MSX2	Upregulated	G2.UCDvsTCD
ENSG00000110536	8.81694	2.50875	1.17416	2.13663	0.0326278	0.582748	114971	PTPMT1	Upregulated	G2.UCDvsTCD
ENSG00000246339	7.78453	2.50694	0.949727	2.63964	0.00829941	NA	101929402	EXTL3-AS1	Upregulated	CTRL.2vs1
ENSG00000158816	4.09354	2.50188	1.32828	1.88355	0.0596255	0.687332	127731	VWA5B1	Upregulated	G2.UCDvsTCD
ENSG00000198400	6.57091	2.50117	0.818961	3.05408	0.00225749	NA	4914	NTRK1	Upregulated	TCD.2vs1
ENSG00000182352	6.99166	2.4988	1.2464	2.00481	0.0449837	NA	146723	CD300LD-AS1	Upregulated	UCD.3vs2
ENSG00000233328	7.45989	2.49663	0.914165	2.73105	0.00631337	NA	NA	NA	Upregulated	UCD.3vs2
ENSG00000261550	3.90965	2.49633	1.23906	2.0147	0.0439359	0.624981	NA	NA	Upregulated	G2.UCDvsTCD
ENSG00000260635	9.79417	2.49461	1.02055	2.44437	0.0145104	0.470623	NA	NA	Upregulated	G2.UCDvsTCD
ENSG00000211673	11.4422	2.49361	1.26737	1.96755	0.0491197	0.648304	NA	NA	Upregulated	G2.UCDvsTCD
ENSG00000239557	4.99038	2.49291	1.22586	2.03361	0.0419913	0.615252	140921	PPP2R5CP	Upregulated	G2.UCDvsTCD
ENSG00000241187	3.33517	2.49002	1.66084	1.49925	0.133809	NA	100271172	RPL21P57	Upregulated	CTRL.2vs1
ENSG00000165188	12.8697	2.48424	0.917769	2.70683	0.00679293	0.379404	138065	RNF183	Upregulated	G2.UCDvsTCD
ENSG00000224072	4.65619	2.48334	1.37897	1.80087	0.0717236	NA	100113397	VEZTP1	Upregulated	CTRL.2vs1
ENSG00000230615	4.93711	2.48062	1.38497	1.79109	0.0732782	0.706438	NA	NA	Upregulated	G2.UCDvsTCD
ENSG00000077522	3.73652	2.4786	1.63636	1.5147	0.129848	0.786006	88	ACTN2	Upregulated	G2.UCDvsTCD
ENSG00000254094	4.66389	2.47562	1.39508	1.77453	0.0759752	0.71183	NA	NA	Upregulated	G2.UCDvsTCD
ENSG00000118004	3.65538	2.47357	1.61937	1.52749	0.126639	NA	78989	COLEC11	Upregulated	UCD.3vs2
ENSG00000211874	6.40209	2.46687	1.08923	2.26479	0.0235258	NA	NA	NA	Upregulated	TCD.2vs1
ENSG00000237502	4.59042	2.46674	1.19851	2.05817	0.0395742	NA	NA	NA	Upregulated	UCD.3vs2
ENSG00000267657	8.25999	2.46597	0.891353	2.76654	0.00566541	NA	NA	NA	Upregulated	TCD.2vs1
ENSG00000175206	4.61101	2.46583	1.10527	2.23099	0.0256819	NA	4878	NPPA	Upregulated	TCD.2vs1
ENSG00000261390	7.37261	2.46551	1.12326	2.19495	0.0281674	NA	102467146	MAFTRR	Upregulated	UCD.3vs2
ENSG00000253686	3.38989	2.46333	1.28274	1.92037	0.0548113	NA	101928136	LINC01484	Upregulated	TCD.2vs1
ENSG00000183734	30.792	2.46315	0.557536	4.41793	9.96527872140326e-06	0.000380618	430	ASCL2	Upregulated	UCD.3vs2
ENSG00000220201	6.45648	2.46194	1.25041	1.9689	0.0489643	0.648057	100125288	ZGLP1	Upregulated	G2.UCDvsTCD
ENSG00000228601	6.74814	2.46029	1.13983	2.15847	0.0308915	0.571557	NA	NA	Upregulated	G2.UCDvsTCD
ENSG00000159337	7.88177	2.45995	1.06665	2.30624	0.0210971	NA	283748	PLA2G4D	Upregulated	UCD.3vs2
ENSG00000236132	4.06417	2.45907	1.09505	2.24563	0.0247275	NA	NA	NA	Upregulated	TCD.2vs1
ENSG00000230797	9.39607	2.45856	0.94794	2.59358	0.00949827	0.411929	404281	YY2	Upregulated	G2.UCDvsTCD
ENSG00000137843	8.11737	2.45771	0.736277	3.33803	0.000843748	NA	56924	PAK6	Upregulated	TCD.2vs1
ENSG00000225057	6.45556	2.45617	1.10125	2.23035	0.0257244	0.556974	NA	NA	Upregulated	G2.UCDvsTCD
ENSG00000203392	4.87493	2.45374	1.26846	1.93443	0.0530605	NA	NA	NA	Upregulated	CTRL.2vs1
ENSG00000188869	5.24139	2.45061	1.20735	2.02975	0.0423817	NA	342125	TMC3	Upregulated	UCD.3vs2
ENSG00000255549	3.27226	2.44797	1.96975	1.24278	0.213948	0.848012	107133511	ENPP7P6	Upregulated	G2.UCDvsTCD
ENSG00000231419	5.58905	2.44734	1.69628	1.44277	0.149086	0.7998	154822	LINC00689	Upregulated	G2.UCDvsTCD
ENSG00000196503	11.9132	2.4469	0.855189	2.86124	0.00421987	NA	132946	ARL9	Upregulated	UCD.3vs2
ENSG00000211939	4.69561	2.4461	2.04902	1.19379	0.232559	NA	NA	NA	Upregulated	TCD.2vs1
ENSG00000206754	4.57634	2.44566	1.39091	1.75832	0.0786936	NA	594837	SNORD101	Upregulated	TCD.2vs1
ENSG00000240864	12.9047	2.443	1.25372	1.94859	0.0513441	NA	28938	IGKV1-16	Upregulated	CTRL.2vs1
ENSG00000267033	3.76071	2.4426	1.34428	1.81704	0.0692116	0.703022	NA	NA	Upregulated	G2.UCDvsTCD
ENSG00000225698	6.27614	2.44074	1.25981	1.93739	0.0526976	NA	28410	IGHV3-72	Upregulated	TCD.2vs1
ENSG00000255443	4.99773	2.44001	1.24766	1.95567	0.0505043	NA	NA	NA	Upregulated	TCD.2vs1
ENSG00000249908	3.8895	2.43893	1.4013	1.74048	0.0817756	NA	109729114	BRD9P2	Upregulated	TCD.2vs1
ENSG00000230799	4.92419	2.43867	1.17374	2.07769	0.0377382	0.601679	100270860	RPS2P16	Upregulated	G2.UCDvsTCD
ENSG00000225393	4.66715	2.43844	1.43835	1.69531	0.0900173	NA	NA	NA	Upregulated	TCD.2vs1
ENSG00000213886	3.41297	2.43478	1.57631	1.54461	0.122441	NA	10537	UBD	Upregulated	TCD.2vs1
ENSG00000050628	12.2054	2.43153	1.00769	2.41298	0.0158228	NA	5733	PTGER3	Upregulated	UCD.3vs2
ENSG00000137203	23.1301	2.43146	1.23653	1.96636	0.0492576	NA	7020	TFAP2A	Upregulated	CTRL.2vs1
ENSG00000256155	4.65414	2.43071	1.41829	1.71383	0.0865597	0.732536	NA	NA	Upregulated	G2.UCDvsTCD
ENSG00000137672	9.58947	2.42981	0.841098	2.88886	0.00386645	NA	7225	TRPC6	Upregulated	TCD.2vs1
ENSG00000186523	5.61797	2.42412	1.06241	2.28172	0.0225058	NA	85002	FAM86B1	Upregulated	UCD.3vs2
ENSG00000159374	5.21271	2.42303	0.969235	2.49994	0.0124214	NA	130951	M1AP	Upregulated	TCD.2vs1
ENSG00000235912	6.32294	2.42257	0.971975	2.49242	0.0126875	NA	NA	NA	Upregulated	UCD.3vs2
ENSG00000151490	35.3507	2.42238	0.674815	3.5897	0.000331057	0.00505523	5800	PTPRO	Upregulated	UCD.3vs2
ENSG00000236998	3.8151	2.42195	1.62002	1.49501	0.134912	NA	NA	NA	Upregulated	UCD.3vs2
ENSG00000186007	5.96495	2.41985	1.13487	2.13227	0.032985	NA	93273	LEMD1	Upregulated	UCD.3vs2
ENSG00000197061	9.78232	2.41682	1.06367	2.27215	0.0230774	NA	8364	H4C3	Upregulated	UCD.3vs2
ENSG00000262884	5.22773	2.41653	1.64493	1.46908	0.14181	0.79624	101927911	LOC101927911	Upregulated	G2.UCDvsTCD
ENSG00000236272	4.57258	2.41636	1.33563	1.80915	0.070427	NA	105373051	SCUBE1-AS2	Upregulated	TCD.2vs1
ENSG00000240382	19.7675	2.41431	1.53872	1.56904	0.11664	NA	28937	IGKV1-17	Upregulated	CTRL.2vs1
ENSG00000204464	7.19428	2.4119	1.27275	1.89503	0.0580887	0.685108	727684	TMEM51-AS2	Upregulated	G2.UCDvsTCD
ENSG00000248810	7.17956	2.4112	1.5928	1.51382	0.130073	NA	100507639	LINC02432	Upregulated	CTRL.2vs1
ENSG00000130649	8.66051	2.41058	0.873445	2.75985	0.00578276	NA	1571	CYP2E1	Upregulated	UCD.3vs2
ENSG00000270720	4.72039	2.41046	1.16215	2.07414	0.038066	NA	NA	NA	Upregulated	TCD.2vs1
ENSG00000100344	34.9994	2.41032	0.52346	4.60459	4.13273632219931e-06	0.000196555	80339	PNPLA3	Upregulated	UCD.3vs2
ENSG00000223549	5.43782	2.41004	1.31072	1.83871	0.0659575	NA	100505755	MTND5P28	Upregulated	UCD.3vs2
ENSG00000006210	30.7141	2.40635	0.87022	2.76522	0.00568845	0.0342542	6376	CX3CL1	Upregulated	TCD.2vs1
ENSG00000232973	6.13225	2.40538	1.35412	1.77634	0.0756769	0.71183	285154	CYP1B1-AS1	Upregulated	G2.UCDvsTCD
ENSG00000262209	6.66356	2.40404	1.35356	1.77609	0.0757184	NA	56102	PCDHGB3	Upregulated	CTRL.2vs1
ENSG00000223653	4.92924	2.40266	1.24986	1.92234	0.0545627	NA	NA	NA	Upregulated	UCD.3vs2
ENSG00000261280	3.66949	2.40209	1.45141	1.65501	0.0979231	0.74904	NA	NA	Upregulated	G2.UCDvsTCD
ENSG00000267980	7.50195	2.40123	1.0652	2.25425	0.0241801	NA	NA	NA	Upregulated	UCD.3vs2
ENSG00000261529	4.06389	2.4006	1.603	1.49757	0.134245	NA	NA	NA	Upregulated	UCD.3vs2
ENSG00000226904	4.13031	2.39886	1.19317	2.01049	0.0443798	NA	NA	NA	Upregulated	TCD.2vs1
ENSG00000234964	24.856	2.39775	0.554439	4.32464	1.52778252418912e-05	0.000526926	NA	NA	Upregulated	UCD.3vs2
ENSG00000211943	29.6891	2.39765	1.10752	2.16489	0.030396	0.571557	28448	IGHV3-15	Upregulated	G2.UCDvsTCD
ENSG00000235374	5.26912	2.39498	1.18864	2.0149	0.0439155	NA	728039	SSR4P1	Upregulated	CTRL.2vs1
ENSG00000137821	18.5981	2.39355	0.783439	3.05518	0.00224928	NA	54839	LRRC49	Upregulated	UCD.3vs2
ENSG00000008056	4.03392	2.39314	1.74404	1.37218	0.170008	0.819635	6853	SYN1	Upregulated	G2.UCDvsTCD
ENSG00000228775	15.9462	2.39172	0.736912	3.2456	0.00117203	NA	285962	WEE2-AS1	Upregulated	UCD.3vs2
ENSG00000229361	4.00437	2.3915	1.51558	1.57794	0.114579	NA	646759	UBTFL7	Upregulated	CTRL.2vs1
ENSG00000151962	3.87585	2.39046	1.77506	1.34669	0.178079	0.827029	166863	RBM46	Upregulated	G2.UCDvsTCD
ENSG00000243544	8.25137	2.39021	1.08176	2.20956	0.0271358	NA	106480967	RN7SL172P	Upregulated	CTRL.2vs1
ENSG00000211638	12.1379	2.38952	1.56501	1.52685	0.126799	NA	28774	IGLV8-61	Upregulated	CTRL.2vs1
ENSG00000189149	5.04335	2.38477	1.53133	1.55732	0.119394	0.777257	NA	NA	Upregulated	G2.UCDvsTCD
ENSG00000236272	4.57258	2.38348	1.68079	1.41808	0.156168	NA	105373051	SCUBE1-AS2	Upregulated	CTRL.2vs1
ENSG00000233393	3.79843	2.38059	1.43379	1.66034	0.0968454	NA	105369306	LOC105369306	Upregulated	UCD.3vs2
ENSG00000197472	6.38808	2.37862	1.16558	2.04071	0.0412794	NA	57116	ZNF695	Upregulated	UCD.3vs2
ENSG00000125631	3.57207	2.37773	1.36056	1.74761	0.080531	0.719868	NA	NA	Upregulated	G2.UCDvsTCD
ENSG00000168004	7.11302	2.37105	0.99678	2.37871	0.0173733	NA	117245	PLAAT5	Upregulated	TCD.2vs1
ENSG00000235530	9.44085	2.36985	0.892687	2.65474	0.00793707	NA	107984969	TMEM11-DT	Upregulated	UCD.3vs2
ENSG00000268543	5.92333	2.36982	1.25476	1.88866	0.0589377	NA	NA	NA	Upregulated	UCD.3vs2
ENSG00000184497	6.36534	2.36842	1.01796	2.32662	0.0199852	NA	348013	TMEM255B	Upregulated	UCD.3vs2
ENSG00000182013	4.83245	2.36468	1.47659	1.60144	0.109279	NA	55228	PNMA8A	Upregulated	TCD.2vs1
ENSG00000273309	4.31197	2.36427	1.19797	1.97356	0.0484318	NA	NA	NA	Upregulated	UCD.3vs2
ENSG00000231459	9.44425	2.36343	1.09016	2.16796	0.0301615	0.570718	NA	NA	Upregulated	G2.UCDvsTCD
ENSG00000197083	6.49681	2.3628	1.20615	1.95896	0.050117	NA	NA	NA	Upregulated	TCD.2vs1
ENSG00000211955	18.5676	2.36266	1.12118	2.10731	0.0350909	0.589102	28434	IGHV3-33	Upregulated	G2.UCDvsTCD
ENSG00000234367	7.7317	2.36245	1.12784	2.09468	0.0361996	0.596691	NA	NA	Upregulated	G2.UCDvsTCD
ENSG00000263219	6.75827	2.36093	1.39686	1.69017	0.0909963	NA	NA	NA	Upregulated	UCD.3vs2
ENSG00000165810	32.0727	2.36014	0.690598	3.41753	0.000631932	0.00810762	153579	BTNL9	Upregulated	UCD.3vs2
ENSG00000230578	3.69727	2.35802	1.41608	1.66518	0.0958773	0.748865	NA	NA	Upregulated	G2.UCDvsTCD
ENSG00000234788	5.69574	2.35475	1.36219	1.72864	0.0838729	NA	100420143	HSPA8P3	Upregulated	CTRL.2vs1
ENSG00000159708	5.41608	2.35398	1.10712	2.12623	0.0334844	NA	55282	LRRC36	Upregulated	UCD.3vs2
ENSG00000175262	14.864	2.35343	0.671727	3.50355	0.000459094	NA	148345	C1orf127	Upregulated	TCD.2vs1
ENSG00000229200	19.8259	2.35281	1.09917	2.14054	0.0323112	NA	NA	NA	Upregulated	CTRL.2vs1
ENSG00000211780	8.39844	2.35077	1.44881	1.62255	0.104686	NA	6956	TRAV6	Upregulated	CTRL.2vs1
ENSG00000158764	78.1099	2.34965	0.611253	3.84399	0.00012105	0.00183247	142683	ITLN2	Upregulated	TCD.2vs1
ENSG00000138722	4.66255	2.34891	1.17586	1.99761	0.0457589	0.633003	22915	MMRN1	Upregulated	G2.UCDvsTCD
ENSG00000258256	5.13233	2.34865	1.3584	1.72898	0.083812	NA	NA	NA	Upregulated	UCD.3vs2
ENSG00000229867	6.3462	2.34693	1.14702	2.04611	0.0407457	0.611872	100874111	STEAP3-AS1	Upregulated	G2.UCDvsTCD
ENSG00000271763	5.32823	2.34525	1.21183	1.93529	0.0529542	NA	NA	NA	Upregulated	CTRL.2vs1
ENSG00000230918	3.00027	2.34355	1.72362	1.35966	0.173937	NA	100131604	DPP4-DT	Upregulated	TCD.2vs1
ENSG00000207547	6.35692	2.34229	1.20742	1.93992	0.0523898	NA	407014	MIR25	Upregulated	UCD.3vs2
ENSG00000112562	127.895	2.34153	0.668609	3.5021	0.000461611	0.00644173	64094	SMOC2	Upregulated	UCD.3vs2
ENSG00000248243	3.73071	2.34024	1.29481	1.8074	0.0706992	0.703993	NA	NA	Upregulated	G2.UCDvsTCD
ENSG00000106331	21.1191	2.33752	0.670088	3.48838	0.000485956	0.00670161	5078	PAX4	Upregulated	UCD.3vs2
ENSG00000215475	3.27565	2.33752	1.58834	1.47168	0.141108	NA	283514	SIAH3	Upregulated	CTRL.2vs1
ENSG00000203685	13.3132	2.3375	0.70284	3.32579	0.000881671	NA	375057	STUM	Upregulated	UCD.3vs2
ENSG00000229769	4.27779	2.33729	1.80063	1.29804	0.194273	NA	28584	TRBV10-2	Upregulated	UCD.3vs2
ENSG00000125869	4.06535	2.33711	1.46446	1.59588	0.110515	NA	24141	LAMP5	Upregulated	UCD.3vs2
ENSG00000036565	20.8968	2.33677	0.708263	3.2993	0.000969264	0.0109576	6570	SLC18A1	Upregulated	UCD.3vs2
ENSG00000211749	12.0706	2.33645	1.07469	2.17408	0.0296994	NA	28564	TRBV23-1	Upregulated	TCD.2vs1
ENSG00000024422	6.20271	2.33621	1.51122	1.54591	0.122126	NA	30846	EHD2	Upregulated	CTRL.2vs1
ENSG00000252061	3.67598	2.3355	1.37387	1.69995	0.0891404	0.737631	106481309	RNU6-415P	Upregulated	G2.UCDvsTCD
ENSG00000215608	5.66393	2.32922	0.954391	2.44053	0.0146659	NA	NA	NA	Upregulated	UCD.3vs2
ENSG00000211857	6.17481	2.32891	1.08877	2.13903	0.0324334	NA	28723	TRAJ32	Upregulated	TCD.2vs1
ENSG00000259342	10.3367	2.32643	0.95537	2.43511	0.0148872	0.474502	NA	NA	Upregulated	G2.UCDvsTCD
ENSG00000205020	5.78107	2.32592	1.58238	1.46989	0.141591	NA	NA	NA	Upregulated	CTRL.2vs1
ENSG00000261104	5.25079	2.32529	1.1639	1.99784	0.0457341	NA	NA	NA	Upregulated	UCD.3vs2
ENSG00000134830	10.0459	2.32459	1.08027	2.15187	0.0314078	0.575847	27202	C5AR2	Upregulated	G2.UCDvsTCD
ENSG00000258658	3.84578	2.32429	1.40229	1.6575	0.0974182	0.74904	NA	NA	Upregulated	G2.UCDvsTCD
ENSG00000186086	4.33102	2.32373	1.50346	1.54558	0.122205	NA	653149	NBPF6	Upregulated	CTRL.2vs1
ENSG00000261008	5.13385	2.32344	1.23578	1.88015	0.0600881	NA	101927957	LINC01572	Upregulated	UCD.3vs2
ENSG00000179038	4.41676	2.32064	1.4088	1.64725	0.0995074	0.750968	NA	NA	Upregulated	G2.UCDvsTCD
ENSG00000124116	3.90461	2.31995	1.06505	2.17825	0.0293872	NA	140686	WFDC3	Upregulated	TCD.2vs1
ENSG00000172940	4.68757	2.31806	1.16466	1.99033	0.0465541	0.634771	9390	SLC22A13	Upregulated	G2.UCDvsTCD
ENSG00000233441	8.81637	2.31745	1.11765	2.07351	0.0381248	NA	647265	CYP2AB1P	Upregulated	UCD.3vs2
ENSG00000238349	6.41126	2.31468	1.18076	1.96032	0.0499582	0.650759	NA	NA	Upregulated	G2.UCDvsTCD
ENSG00000189184	4.48868	2.3146	1.88352	1.22887	0.21912	NA	54510	PCDH18	Upregulated	UCD.3vs2
ENSG00000183160	3.78854	2.31408	1.26101	1.83511	0.0664898	NA	338773	TMEM119	Upregulated	TCD.2vs1
ENSG00000263884	4.96323	2.31302	1.10867	2.08631	0.0369508	NA	NA	NA	Upregulated	TCD.2vs1
ENSG00000226667	6.79783	2.31243	0.920481	2.5122	0.011998	NA	NA	NA	Upregulated	TCD.2vs1
ENSG00000118407	6.57265	2.31194	1.24742	1.85338	0.0638281	0.694281	27145	FILIP1	Upregulated	G2.UCDvsTCD
ENSG00000230359	7.72209	2.30951	1.12196	2.05846	0.0395458	0.605201	286016	TPI1P2	Upregulated	G2.UCDvsTCD
ENSG00000228857	5.0405	2.3087	1.18101	1.95485	0.0506011	NA	NA	NA	Upregulated	CTRL.2vs1
ENSG00000263177	3.29912	2.30864	1.62174	1.42355	0.154575	NA	100287461	MTND1P8	Upregulated	CTRL.2vs1
ENSG00000132688	10.5411	2.30853	1.57608	1.46473	0.142994	NA	10763	NES	Upregulated	UCD.3vs2
ENSG00000169085	9.38874	2.30775	1.09321	2.11098	0.0347738	0.588604	254778	VXN	Upregulated	G2.UCDvsTCD
ENSG00000235698	3.5039	2.30643	1.05021	2.19615	0.0280812	NA	NA	NA	Upregulated	TCD.2vs1
ENSG00000255449	6.0856	2.30602	1.14334	2.01692	0.0437035	0.624359	NA	NA	Upregulated	G2.UCDvsTCD
ENSG00000226972	14.3638	2.30579	0.408738	5.64123	1.68835715531191e-08	NA	NA	NA	Upregulated	TCD.2vs1
ENSG00000105641	8.95902	2.30553	0.926817	2.48758	0.0128614	NA	6528	SLC5A5	Upregulated	TCD.2vs1
ENSG00000260536	6.66993	2.30398	0.999532	2.30506	0.021163	NA	NA	NA	Upregulated	TCD.2vs1
ENSG00000058335	6.06802	2.30247	1.33727	1.72177	0.0851112	0.729677	5923	RASGRF1	Upregulated	G2.UCDvsTCD
ENSG00000268032	5.35741	2.30131	1.03696	2.21929	0.0264672	NA	NA	NA	Upregulated	UCD.3vs2
ENSG00000214050	9.18282	2.30004	1.04781	2.19509	0.0281572	0.568637	157574	FBXO16	Upregulated	G2.UCDvsTCD
ENSG00000200953	6.02428	2.29795	1.39001	1.65318	0.0982933	0.74904	NA	NA	Upregulated	G2.UCDvsTCD
ENSG00000234432	8.00498	2.29759	0.918251	2.50213	0.0123447	0.441355	100129484	LOC100129484	Upregulated	G2.UCDvsTCD
ENSG00000140905	7.87799	2.29692	0.772616	2.97291	0.00294995	NA	2653	GCSH	Upregulated	TCD.2vs1
ENSG00000213592	6.02126	2.29678	1.31091	1.75205	0.079766	0.718385	NA	NA	Upregulated	G2.UCDvsTCD
ENSG00000235290	7.01083	2.29615	1.03603	2.2163	0.0266709	NA	NA	NA	Upregulated	UCD.3vs2
ENSG00000243466	68.6633	2.29581	0.793019	2.89502	0.0037913	0.0254198	28299	IGKV1-5	Upregulated	TCD.2vs1
ENSG00000252183	4.29775	2.29505	1.31107	1.75052	0.0800278	NA	106481479	RNU6-948P	Upregulated	TCD.2vs1
ENSG00000101938	2.97977	2.29393	1.97862	1.15936	0.246309	0.866877	91851	CHRDL1	Upregulated	G2.UCDvsTCD
ENSG00000231789	7.19856	2.29342	1.22091	1.87845	0.0603195	0.687332	101929074	PIK3CD-AS2	Upregulated	G2.UCDvsTCD
ENSG00000118307	6.23241	2.293	0.962093	2.38334	0.0171563	NA	55259	DNAI7	Upregulated	TCD.2vs1
ENSG00000176912	4.62476	2.29238	1.22927	1.86483	0.0622059	NA	494514	TYMSOS	Upregulated	TCD.2vs1
ENSG00000087916	57.7648	2.29112	0.867061	2.6424	0.00823211	0.400688	NA	NA	Upregulated	G2.UCDvsTCD
ENSG00000112530	4.94314	2.29107	1.3099	1.74903	0.080285	NA	135138	PACRG	Upregulated	UCD.3vs2
ENSG00000267882	4.75916	2.28767	1.18406	1.93205	0.0533532	0.66442	100131496	LOC100131496	Upregulated	G2.UCDvsTCD
ENSG00000233017	5.10083	2.28697	1.31545	1.73854	0.0821158	NA	NA	NA	Upregulated	UCD.3vs2
ENSG00000114374	301.886	2.2869	0.384427	5.94885	2.70025771390046e-09	3.67201019247247e-07	8287	USP9Y	Upregulated	TCD.2vs1
ENSG00000211964	12.9991	2.28604	1.26642	1.80512	0.0710562	NA	28424	IGHV3-48	Upregulated	CTRL.2vs1
ENSG00000012817	1190.62	2.28599	0.221646	10.3137	6.11081915885957e-25	2.16002180217789e-21	8284	KDM5D	Upregulated	TCD.2vs1
ENSG00000198535	39.3887	2.28568	0.785815	2.90867	0.0036297	0.305983	145741	C2CD4A	Upregulated	G2.UCDvsTCD
ENSG00000237437	6.22977	2.28482	0.952283	2.39931	0.016426	NA	392302	ASS1P12	Upregulated	TCD.2vs1
ENSG00000125820	15.578	2.28439	0.689543	3.31291	0.000923321	NA	4821	NKX2-2	Upregulated	UCD.3vs2
ENSG00000242337	6.77624	2.28318	1.05294	2.16838	0.0301295	NA	NA	NA	Upregulated	UCD.3vs2
ENSG00000259605	4.38608	2.28278	1.22254	1.86724	0.0618677	0.691067	NA	NA	Upregulated	G2.UCDvsTCD
ENSG00000213892	8.37002	2.28235	1.04564	2.18274	0.0290553	NA	388551	CEACAM16	Upregulated	UCD.3vs2
ENSG00000183657	12.4141	2.28033	0.876315	2.60218	0.00926325	NA	NA	NA	Upregulated	UCD.3vs2
ENSG00000072832	24.5058	2.28017	0.732145	3.11437	0.00184339	NA	1400	CRMP1	Upregulated	CTRL.2vs1
ENSG00000242472	7.17646	2.27886	1.24165	1.83535	0.0664533	NA	28476	IGHJ5	Upregulated	CTRL.2vs1
ENSG00000265485	5.35807	2.27458	1.20849	1.88217	0.0598131	NA	729950	LINC01915	Upregulated	TCD.2vs1
ENSG00000185614	5.19238	2.27248	1.29944	1.74882	0.0803226	0.719868	389119	INKA1	Upregulated	G2.UCDvsTCD
ENSG00000106536	3.7138	2.27219	1.545	1.47067	0.14138	NA	11281	POU6F2	Upregulated	CTRL.2vs1
ENSG00000203876	11.4977	2.27141	0.83511	2.71989	0.00653035	0.374809	100505933	ADD3-AS1	Upregulated	G2.UCDvsTCD
ENSG00000100321	68.8199	2.26854	0.998405	2.27217	0.0230765	NA	9145	SYNGR1	Upregulated	CTRL.2vs1
ENSG00000267726	4.42026	2.26613	1.38066	1.64134	0.100728	0.753334	105372138	LINC02565	Upregulated	G2.UCDvsTCD
ENSG00000135480	10.9262	2.26488	0.900436	2.51531	0.0118928	NA	3855	KRT7	Upregulated	UCD.3vs2
ENSG00000269071	9.30363	2.26396	1.23168	1.83812	0.0660452	NA	NA	NA	Upregulated	CTRL.2vs1
ENSG00000184557	76.9736	2.26274	0.54188	4.17572	2.97039985614582e-05	0.0289939	9021	SOCS3	Upregulated	G2.UCDvsTCD
ENSG00000266389	6.11208	2.26258	1.14928	1.96869	0.0489889	NA	NA	NA	Upregulated	CTRL.2vs1
ENSG00000262140	6.18071	2.2624	1.10421	2.04889	0.0404733	NA	NA	NA	Upregulated	UCD.3vs2
ENSG00000257108	7.08386	2.25851	1.06174	2.12719	0.0334046	0.582748	283948	NHLRC4	Upregulated	G2.UCDvsTCD
ENSG00000263432	5.51353	2.25797	1.17421	1.92297	0.0544839	NA	106481111	RN7SL689P	Upregulated	UCD.3vs2
ENSG00000269480	6.49938	2.25479	0.793158	2.8428	0.00447189	NA	NA	NA	Upregulated	TCD.2vs1
ENSG00000257150	4.87455	2.25341	1.45428	1.5495	0.121262	0.781048	100132594	PGAM1P5	Upregulated	G2.UCDvsTCD
ENSG00000100078	7.80207	2.25234	1.19493	1.88492	0.0594411	NA	50487	PLA2G3	Upregulated	UCD.3vs2
ENSG00000173867	5.04241	2.25204	1.02444	2.19831	0.0279271	NA	55070	DET1	Upregulated	TCD.2vs1
ENSG00000204815	5.68	2.25115	1.20084	1.87465	0.0608404	NA	83538	ODAD4	Upregulated	UCD.3vs2
ENSG00000039987	5.3439	2.25068	1.0732	2.09718	0.0359776	NA	54831	BEST2	Upregulated	UCD.3vs2
ENSG00000229754	24.3689	2.25002	0.68531	3.28321	0.00102632	NA	NA	NA	Upregulated	TCD.2vs1
ENSG00000211714	6.46193	2.24962	1.18088	1.90504	0.0567748	NA	28595	TRBV7-3	Upregulated	TCD.2vs1
ENSG00000105501	4.69129	2.24607	1.5594	1.44034	0.149771	NA	NA	NA	Upregulated	CTRL.2vs1
ENSG00000139910	7.81972	2.24578	1.19267	1.88297	0.0597038	0.687332	4857	NOVA1	Upregulated	G2.UCDvsTCD
ENSG00000129824	902.29	2.24546	0.180784	12.4207	2.01724054762805e-35	1.42608820514565e-31	6192	RPS4Y1	Upregulated	TCD.2vs1
ENSG00000261374	9.43304	2.24414	0.976113	2.29906	0.0215018	NA	NA	NA	Upregulated	UCD.3vs2
ENSG00000122859	37.0557	2.2399	0.650035	3.44581	0.000569344	0.00754304	50674	NEUROG3	Upregulated	UCD.3vs2
ENSG00000255282	14.0755	2.23797	0.721658	3.10115	0.00192774	NA	100288077	WTAPP1	Upregulated	UCD.3vs2
ENSG00000161940	5.39012	2.23695	1.01948	2.19421	0.0282206	NA	255877	BCL6B	Upregulated	TCD.2vs1
ENSG00000188672	5.21097	2.23636	0.886665	2.52222	0.0116617	NA	6006	RHCE	Upregulated	TCD.2vs1
ENSG00000273026	4.53705	2.23605	1.27752	1.7503	0.0800663	NA	NA	NA	Upregulated	CTRL.2vs1
ENSG00000259659	9.89787	2.23596	0.952417	2.34767	0.0188914	0.508185	NA	NA	Upregulated	G2.UCDvsTCD
ENSG00000137440	30.4964	2.23503	0.993432	2.24981	0.0244609	0.104341	9982	FGFBP1	Upregulated	UCD.3vs2
ENSG00000271835	5.92489	2.23483	1.0512	2.12597	0.0335057	NA	NA	NA	Upregulated	UCD.3vs2
ENSG00000080007	17.6723	2.23255	0.841382	2.65343	0.00796783	NA	55510	DDX43	Upregulated	UCD.3vs2
ENSG00000242019	9.21728	2.23247	1.54881	1.44141	0.149469	NA	115653	KIR3DL3	Upregulated	CTRL.2vs1
ENSG00000211892	35.494	2.23244	1.53849	1.45106	0.146763	NA	3503	IGHG4	Upregulated	CTRL.2vs1
ENSG00000132185	28.3052	2.2283	1.57701	1.41299	0.157659	0.807492	84824	FCRLA	Upregulated	G2.UCDvsTCD
ENSG00000211649	9.02267	2.2279	1.22052	1.82537	0.0679453	NA	28775	IGLV7-46	Upregulated	TCD.2vs1
ENSG00000144596	12.0582	2.22715	0.9107	2.44554	0.0144635	NA	80852	GRIP2	Upregulated	UCD.3vs2
ENSG00000150471	5.27029	2.22455	1.37269	1.62058	0.105107	0.76088	23284	ADGRL3	Upregulated	G2.UCDvsTCD
ENSG00000080644	15.2645	2.22398	0.735318	3.02451	0.00249037	NA	1136	CHRNA3	Upregulated	UCD.3vs2
ENSG00000211893	104.331	2.2197	0.792673	2.80027	0.005106	0.0316501	3501	IGHG2	Upregulated	TCD.2vs1
ENSG00000188763	7.35639	2.21897	1.20824	1.83653	0.066279	NA	8326	FZD9	Upregulated	CTRL.2vs1
ENSG00000134548	3.78003	2.21853	1.68181	1.31913	0.187125	0.839488	80763	SPX	Upregulated	G2.UCDvsTCD
ENSG00000156234	12.3386	2.21683	1.54162	1.43799	0.150437	0.7998	10563	CXCL13	Upregulated	G2.UCDvsTCD
ENSG00000244575	10.3018	2.21683	1.42249	1.55842	0.119134	NA	28935	IGKV1-27	Upregulated	CTRL.2vs1
ENSG00000109576	11.847	2.21536	0.961278	2.3046	0.0211891	NA	51166	AADAT	Upregulated	UCD.3vs2
ENSG00000211805	14.8519	2.21469	0.896042	2.47164	0.0134495	NA	28659	TRAV24	Upregulated	TCD.2vs1
ENSG00000239998	9.60023	2.21452	1.11195	1.99157	0.0464182	0.634771	11027	LILRA2	Upregulated	G2.UCDvsTCD
ENSG00000188856	195.36	2.21359	0.625374	3.53963	0.000400693	0.00463237	389672	RPSAP47	Upregulated	TCD.2vs1
ENSG00000199047	6.53427	2.21247	1.15445	1.91648	0.055304	0.673297	494327	MIR378A	Upregulated	G2.UCDvsTCD
ENSG00000127863	2.91973	2.2096	1.45977	1.51366	0.130111	NA	55504	TNFRSF19	Upregulated	CTRL.2vs1
ENSG00000235215	3.60078	2.2087	1.26217	1.74993	0.0801312	NA	NA	NA	Upregulated	TCD.2vs1
ENSG00000266171	7.28111	2.20801	1.09243	2.02119	0.0432603	NA	NA	NA	Upregulated	UCD.3vs2
ENSG00000237988	53.4724	2.20799	1.08037	2.04373	0.0409803	0.138386	NA	NA	Upregulated	TCD.2vs1
ENSG00000171385	17.0381	2.20798	1.01572	2.1738	0.0297198	0.570718	3752	KCND3	Upregulated	G2.UCDvsTCD
ENSG00000133640	4.51085	2.2073	1.41128	1.56404	0.117809	NA	84125	LRRIQ1	Upregulated	UCD.3vs2
ENSG00000111405	6.40908	2.20698	1.15526	1.91038	0.0560841	NA	8909	ENDOU	Upregulated	UCD.3vs2
ENSG00000227638	3.33399	2.20181	1.46472	1.50323	0.132779	NA	NA	NA	Upregulated	UCD.3vs2
ENSG00000273381	6.10914	2.20181	1.25993	1.74757	0.0805381	0.719868	NA	NA	Upregulated	G2.UCDvsTCD
ENSG00000100167	8.08325	2.20128	1.15375	1.90794	0.0563993	0.675327	55964	SEPTIN3	Upregulated	G2.UCDvsTCD
ENSG00000268081	4.83484	2.2003	1.4919	1.47484	0.140257	0.793175	NA	NA	Upregulated	G2.UCDvsTCD
ENSG00000227050	3.78064	2.19996	1.3582	1.61976	0.105283	0.76088	NA	NA	Upregulated	G2.UCDvsTCD
ENSG00000134339	5.79029	2.1998	1.58655	1.38653	0.165585	0.815472	6289	SAA2	Upregulated	G2.UCDvsTCD
ENSG00000240571	6.10751	2.19817	1.03903	2.11561	0.0343781	NA	NA	NA	Upregulated	UCD.3vs2
ENSG00000211900	16.9809	2.1971	1.00457	2.1871	0.0287354	0.570718	28475	IGHJ6	Upregulated	G2.UCDvsTCD
ENSG00000143001	8.62406	2.19667	1.08432	2.02586	0.0427794	0.620121	199964	TMEM61	Upregulated	G2.UCDvsTCD
ENSG00000255760	10.7512	2.19515	1.2116	1.81178	0.0700207	0.703993	105369723	LINC02422	Upregulated	G2.UCDvsTCD
ENSG00000207242	3.39763	2.19436	1.74146	1.26007	0.207643	0.847013	106480034	RNU6-1065P	Upregulated	G2.UCDvsTCD
ENSG00000213886	3.41297	2.19294	1.86506	1.1758	0.239675	0.861389	10537	UBD	Upregulated	G2.UCDvsTCD
ENSG00000251287	10.2902	2.19282	0.939581	2.33383	0.0196045	0.51714	644974	ALG1L2	Upregulated	G2.UCDvsTCD
ENSG00000211892	35.494	2.19198	1.24307	1.76336	0.0778394	0.213662	3503	IGHG4	Upregulated	TCD.2vs1
ENSG00000227028	5.44021	2.19035	1.25649	1.74323	0.0812937	0.721598	100128590	SLC8A1-AS1	Upregulated	G2.UCDvsTCD
ENSG00000243836	5.73282	2.18878	1.03169	2.12154	0.0338764	NA	100131176	WDR86-AS1	Upregulated	TCD.2vs1
ENSG00000115363	5.67377	2.18826	1.25755	1.7401	0.0818419	NA	84141	EVA1A	Upregulated	UCD.3vs2
ENSG00000262678	7.03082	2.18743	1.07123	2.04199	0.0411529	NA	NA	NA	Upregulated	CTRL.2vs1
ENSG00000244513	11.0908	2.18364	0.969855	2.25151	0.0243531	NA	121676928	EOGT-DT	Upregulated	CTRL.2vs1
ENSG00000259030	7.7087	2.1836	1.0228	2.13491	0.0327681	NA	100526835	FPGT-TNNI3K	Upregulated	UCD.3vs2
ENSG00000145936	4.40507	2.18356	1.39409	1.5663	0.117278	NA	3779	KCNMB1	Upregulated	CTRL.2vs1
ENSG00000186047	8.24197	2.18341	0.946448	2.30695	0.0210577	NA	220107	DLEU7	Upregulated	TCD.2vs1
ENSG00000150076	13.5162	2.18304	0.78208	2.79133	0.0052492	NA	NA	NA	Upregulated	UCD.3vs2
ENSG00000253395	5.75198	2.18229	1.33502	1.63465	0.102122	0.754786	NA	NA	Upregulated	G2.UCDvsTCD
ENSG00000162843	5.82667	2.17621	1.3153	1.65453	0.0980204	NA	128025	WDR64	Upregulated	CTRL.2vs1
ENSG00000231181	4.87972	2.17548	1.09654	1.98395	0.0472617	NA	642740	RPL9P11	Upregulated	UCD.3vs2
ENSG00000152402	6.25671	2.17439	1.15113	1.88892	0.0589027	NA	2977	GUCY1A2	Upregulated	UCD.3vs2
ENSG00000198797	6.13204	2.1711	1.5402	1.40962	0.158651	0.80875	57795	BRINP2	Upregulated	G2.UCDvsTCD
ENSG00000134812	6.62878	2.17014	0.937591	2.31459	0.0206356	NA	2694	CBLIF	Upregulated	TCD.2vs1
ENSG00000267487	3.792	2.16699	1.77516	1.22073	0.22219	0.854343	NA	NA	Upregulated	G2.UCDvsTCD
ENSG00000211843	3.13111	2.16614	1.25892	1.72063	0.0853175	NA	28709	TRAJ46	Upregulated	TCD.2vs1
ENSG00000133488	7.26139	2.16533	1.16528	1.85821	0.0631396	NA	284904	SEC14L4	Upregulated	CTRL.2vs1
ENSG00000091972	19.5943	2.16438	0.73286	2.95333	0.00314361	NA	4345	CD200	Upregulated	TCD.2vs1
ENSG00000111012	18.5863	2.16344	0.794726	2.72225	0.00648398	0.374809	1594	CYP27B1	Upregulated	G2.UCDvsTCD
ENSG00000261069	8.30982	2.16172	0.975543	2.21592	0.026697	NA	NA	NA	Upregulated	UCD.3vs2
ENSG00000169248	114.958	2.16023	1.17433	1.83954	0.0658357	0.698499	6373	CXCL11	Upregulated	G2.UCDvsTCD
ENSG00000263531	5.41498	2.16018	1.26154	1.71233	0.086835	NA	NA	NA	Upregulated	UCD.3vs2
ENSG00000104899	11.7603	2.15591	0.897821	2.40127	0.0163383	0.48891	268	AMH	Upregulated	G2.UCDvsTCD
ENSG00000197465	3.84554	2.15576	1.53663	1.40292	0.160642	NA	2996	GYPE	Upregulated	UCD.3vs2
ENSG00000205662	4.38263	2.15327	1.83727	1.17199	0.241199	NA	NA	NA	Upregulated	CTRL.2vs1
ENSG00000251322	10.7105	2.15249	0.861075	2.49977	0.0124274	NA	85358	SHANK3	Upregulated	UCD.3vs2
ENSG00000230684	5.24339	2.15087	1.24238	1.73124	0.0834085	0.72467	NA	NA	Upregulated	G2.UCDvsTCD
ENSG00000239040	5.36648	2.15072	1.18815	1.81014	0.0702748	0.703993	NA	NA	Upregulated	G2.UCDvsTCD
ENSG00000244486	4.58589	2.14966	1.31144	1.63916	0.101179	0.753348	91179	SCARF2	Upregulated	G2.UCDvsTCD
ENSG00000110799	17.7626	2.14944	0.926595	2.31972	0.0203562	NA	7450	VWF	Upregulated	UCD.3vs2
ENSG00000211802	19.5265	2.14757	0.954438	2.25008	0.0244437	NA	28661	TRAV22	Upregulated	CTRL.2vs1
ENSG00000237517	8.16014	2.1474	0.807428	2.65955	0.00782447	NA	NA	NA	Upregulated	TCD.2vs1
ENSG00000067646	131.364	2.14522	0.274879	7.80423	5.98638114198198e-15	8.46414429664832e-12	7544	ZFY	Upregulated	TCD.2vs1
ENSG00000272761	4.19076	2.14404	1.54781	1.38521	0.165989	NA	NA	NA	Upregulated	CTRL.2vs1
ENSG00000273382	14.0957	2.1431	0.723315	2.96289	0.00304768	NA	NA	NA	Upregulated	UCD.3vs2
ENSG00000077274	15.6957	2.14199	1.42665	1.50141	0.133249	0.786064	827	CAPN6	Upregulated	G2.UCDvsTCD
ENSG00000218991	3.46377	2.1406	1.54912	1.38182	0.167027	NA	100130820	CCNG1P1	Upregulated	UCD.3vs2
ENSG00000267222	5.66616	2.14037	1.15824	1.84794	0.0646103	0.694959	NA	NA	Upregulated	G2.UCDvsTCD
ENSG00000266831	5.61935	2.13924	1.65318	1.29402	0.195659	0.844502	NA	NA	Upregulated	G2.UCDvsTCD
ENSG00000224420	6.31965	2.13875	1.00778	2.12224	0.0338175	0.582962	199800	ADM5	Upregulated	G2.UCDvsTCD
ENSG00000211965	6.2583	2.13655	1.37765	1.55087	0.120934	NA	28423	IGHV3-49	Upregulated	TCD.2vs1
ENSG00000179862	8.23755	2.1343	0.937872	2.27568	0.0228651	NA	163732	CITED4	Upregulated	UCD.3vs2
ENSG00000223477	13.6585	2.13323	0.98376	2.16845	0.0301246	0.570718	NA	NA	Upregulated	G2.UCDvsTCD
ENSG00000185518	13.6187	2.13297	0.760032	2.80642	0.0050096	NA	9899	SV2B	Upregulated	UCD.3vs2
ENSG00000180209	6.82069	2.13277	1.17497	1.81516	0.0694986	NA	29895	MYLPF	Upregulated	CTRL.2vs1
ENSG00000272732	7.82441	2.13272	1.03428	2.06204	0.0392037	NA	NA	NA	Upregulated	CTRL.2vs1
ENSG00000255414	6.71948	2.13073	1.21922	1.74762	0.0805292	NA	NA	NA	Upregulated	UCD.3vs2
ENSG00000271680	4.04474	2.13069	1.74182	1.22325	0.221234	0.854343	NA	NA	Upregulated	G2.UCDvsTCD
ENSG00000273399	5.18017	2.1306	1.61395	1.32012	0.186797	0.838763	NA	NA	Upregulated	G2.UCDvsTCD
ENSG00000260593	13.6129	2.12808	0.879383	2.41997	0.0155218	0.479164	NA	NA	Upregulated	G2.UCDvsTCD
ENSG00000006074	4.09955	2.12777	1.90985	1.11411	0.265234	0.876333	NA	NA	Upregulated	G2.UCDvsTCD
ENSG00000114654	4.95778	2.12763	1.15511	1.84193	0.0654861	NA	79825	EFCC1	Upregulated	UCD.3vs2
ENSG00000211745	8.4462	2.12709	1.29485	1.64273	0.100439	0.753334	28616	TRBV4-2	Upregulated	G2.UCDvsTCD
ENSG00000237988	53.4724	2.12605	1.33598	1.59137	0.111526	0.76946	NA	NA	Upregulated	G2.UCDvsTCD
ENSG00000141338	7.84458	2.12572	1.16595	1.82317	0.0682778	NA	10351	ABCA8	Upregulated	CTRL.2vs1
ENSG00000271952	5.94664	2.12562	1.32367	1.60585	0.108306	NA	101929733	LINC01954	Upregulated	UCD.3vs2
ENSG00000228727	9.08115	2.1252	0.868963	2.44567	0.0144584	NA	401251	SAPCD1	Upregulated	UCD.3vs2
ENSG00000186431	6.55552	2.12514	1.19139	1.78375	0.0744646	0.70867	2204	FCAR	Upregulated	G2.UCDvsTCD
ENSG00000205710	4.25114	2.12467	1.34889	1.57512	0.115229	0.774094	100130311	C17orf107	Upregulated	G2.UCDvsTCD
ENSG00000178795	10.1629	2.12457	0.898822	2.36372	0.0180923	NA	220032	GDPD4	Upregulated	UCD.3vs2
ENSG00000183248	4.9632	2.1235	1.08004	1.96613	0.0492833	NA	80164	PRR36	Upregulated	UCD.3vs2
ENSG00000255221	5.21544	2.12316	1.39083	1.52654	0.126875	NA	440068	CARD17	Upregulated	CTRL.2vs1
ENSG00000272626	8.06135	2.12161	1.16235	1.82528	0.0679588	0.701913	NA	NA	Upregulated	G2.UCDvsTCD
ENSG00000253910	5.54421	2.12113	1.05122	2.01778	0.0436137	NA	56103	PCDHGB2	Upregulated	UCD.3vs2
ENSG00000247844	9.81109	2.12094	1.05359	2.01306	0.0441083	NA	NA	NA	Upregulated	UCD.3vs2
ENSG00000230291	10.906	2.12046	0.761897	2.78314	0.00538358	NA	400055	RPL26P32	Upregulated	UCD.3vs2
ENSG00000234219	3.9784	2.11896	1.24616	1.70039	0.0890581	NA	NA	NA	Upregulated	UCD.3vs2
ENSG00000256084	4.29813	2.11885	1.51649	1.39721	0.162352	0.814477	NA	NA	Upregulated	G2.UCDvsTCD
ENSG00000236213	4.0203	2.11642	1.67106	1.26652	0.205328	NA	NA	NA	Upregulated	CTRL.2vs1
ENSG00000128052	5.01831	2.11616	1.57055	1.3474	0.17785	0.827014	3791	KDR	Upregulated	G2.UCDvsTCD
ENSG00000234936	5.19871	2.11559	1.36731	1.54727	0.121799	NA	NA	NA	Upregulated	CTRL.2vs1
ENSG00000168356	5.05308	2.11496	1.38948	1.52213	0.127977	NA	11280	SCN11A	Upregulated	UCD.3vs2
ENSG00000229029	7.01299	2.11473	1.07539	1.96649	0.0492426	NA	100420502	CDCA4P1	Upregulated	UCD.3vs2
ENSG00000259703	5.09507	2.11444	1.02403	2.06483	0.0389392	NA	NA	NA	Upregulated	TCD.2vs1
ENSG00000231341	6.43559	2.11356	0.915617	2.30835	0.0209799	NA	NA	NA	Upregulated	TCD.2vs1
ENSG00000156509	8.20906	2.11221	1.19008	1.77484	0.075924	0.71183	286151	FBXO43	Upregulated	G2.UCDvsTCD
ENSG00000261520	3.42824	2.11201	2.14664	0.983867	0.325181	0.905186	284215	DLGAP1-AS5	Upregulated	G2.UCDvsTCD
ENSG00000266912	4.686	2.11117	1.27625	1.6542	0.0980868	NA	NA	NA	Upregulated	UCD.3vs2
ENSG00000257660	15.156	2.11116	0.777498	2.71533	0.00662102	NA	100506125	ADCY6-DT	Upregulated	UCD.3vs2
ENSG00000264755	6.51882	2.11116	1.11872	1.88712	0.0591445	0.687332	100422957	MIR3131	Upregulated	G2.UCDvsTCD
ENSG00000114279	3.41992	2.11049	1.50219	1.40494	0.160039	NA	2257	FGF12	Upregulated	UCD.3vs2
ENSG00000167768	6.67463	2.10934	1.18178	1.7849	0.0742783	NA	3848	KRT1	Upregulated	TCD.2vs1
ENSG00000238711	3.83318	2.10905	1.1942	1.76609	0.0773814	NA	100862665	RNY4P25	Upregulated	UCD.3vs2
ENSG00000163645	3.03109	2.1057	1.83722	1.14613	0.25174	NA	131831	ERICH6	Upregulated	UCD.3vs2
ENSG00000211966	47.2201	2.10496	1.20677	1.7443	0.0811071	NA	28388	IGHV5-51	Upregulated	CTRL.2vs1
ENSG00000252817	12.5248	2.10361	0.789851	2.6633	0.00773788	NA	NA	NA	Upregulated	TCD.2vs1
ENSG00000175065	7.8228	2.10263	1.03461	2.0323	0.0421236	NA	147409	DSG4	Upregulated	UCD.3vs2
ENSG00000237025	7.14351	2.10176	1.2678	1.6578	0.0973582	NA	NA	NA	Upregulated	UCD.3vs2
ENSG00000260456	5.04172	2.10065	1.02705	2.04532	0.0408236	NA	100506581	C16orf95	Upregulated	UCD.3vs2
ENSG00000113739	5.58194	2.09821	1.22732	1.70958	0.0873433	NA	8614	STC2	Upregulated	UCD.3vs2
ENSG00000241362	10.1466	2.09749	0.938943	2.23389	0.0254905	0.555855	NA	NA	Upregulated	G2.UCDvsTCD
ENSG00000250286	4.2978	2.09704	1.25566	1.67007	0.0949049	NA	105371824	LOC105371824	Upregulated	TCD.2vs1
ENSG00000198570	3.69763	2.09686	1.29629	1.61758	0.105753	NA	343035	RD3	Upregulated	TCD.2vs1
ENSG00000237436	4.76509	2.09647	1.15355	1.8174	0.0691554	NA	NA	NA	Upregulated	UCD.3vs2
ENSG00000203280	12.3057	2.09608	0.725824	2.88787	0.0038786	0.311814	100128531	KIAA1671-AS1	Upregulated	G2.UCDvsTCD
ENSG00000267243	3.56883	2.09456	1.50142	1.39505	0.163001	0.814903	NA	NA	Upregulated	G2.UCDvsTCD
ENSG00000260877	5.65588	2.09322	0.90871	2.30351	0.02125	NA	NA	NA	Upregulated	TCD.2vs1
ENSG00000268056	3.92704	2.09181	1.29483	1.61551	0.106201	NA	NA	NA	Upregulated	CTRL.2vs1
ENSG00000120332	3.55905	2.09131	1.44985	1.44243	0.149182	0.7998	63923	TNN	Upregulated	G2.UCDvsTCD
ENSG00000232504	4.23437	2.09054	1.53441	1.36244	0.173059	NA	NA	NA	Upregulated	CTRL.2vs1
ENSG00000152977	5.80584	2.0898	1.34656	1.55195	0.120673	NA	7545	ZIC1	Upregulated	CTRL.2vs1
ENSG00000154529	6.79925	2.08927	1.31112	1.5935	0.111048	0.767451	728577	CNTNAP3B	Upregulated	G2.UCDvsTCD
ENSG00000261685	11.0376	2.08926	0.954877	2.18799	0.0286701	NA	NA	NA	Upregulated	UCD.3vs2
ENSG00000089685	32.9533	2.08914	0.454664	4.59492	4.3291245227237e-06	0.000137859	332	BIRC5	Upregulated	TCD.2vs1
ENSG00000136160	7.16371	2.08794	1.17142	1.7824	0.0746834	NA	1910	EDNRB	Upregulated	TCD.2vs1
ENSG00000249786	6.03549	2.08642	1.10444	1.88912	0.0588757	NA	NA	NA	Upregulated	UCD.3vs2
ENSG00000159958	13.0356	2.08568	1.18523	1.75973	0.0784537	0.717291	115650	TNFRSF13C	Upregulated	G2.UCDvsTCD
ENSG00000182963	4.66537	2.08537	1.06045	1.9665	0.0492411	NA	10052	GJC1	Upregulated	TCD.2vs1
ENSG00000265490	6.52852	2.08488	1.18267	1.76287	0.0779229	NA	NA	NA	Upregulated	UCD.3vs2
ENSG00000204060	4.15058	2.08481	1.00339	2.07777	0.037731	NA	100132074	FOXO6	Upregulated	TCD.2vs1
ENSG00000227288	5.60967	2.08458	1.12887	1.84661	0.0648035	0.694959	NA	NA	Upregulated	G2.UCDvsTCD
ENSG00000256969	11.0615	2.08426	1.02914	2.02523	0.0428435	0.620201	NA	NA	Upregulated	G2.UCDvsTCD
ENSG00000272077	11.895	2.08063	0.861713	2.41453	0.0157556	NA	NA	NA	Upregulated	CTRL.2vs1
ENSG00000263508	5.21908	2.08015	1.27923	1.62609	0.10393	0.758768	NA	NA	Upregulated	G2.UCDvsTCD
ENSG00000183607	36.1279	2.08008	1.01476	2.04983	0.0403813	0.137116	200504	GKN2	Upregulated	TCD.2vs1
ENSG00000156097	11.1243	2.07888	0.895835	2.32061	0.0203081	0.524277	83873	GPR61	Upregulated	G2.UCDvsTCD
ENSG00000231119	5.98236	2.07882	1.12275	1.85154	0.0640915	NA	101927377	LOC101927377	Upregulated	UCD.3vs2
ENSG00000240382	19.7675	2.07858	1.21481	1.71103	0.0870755	NA	28937	IGKV1-17	Upregulated	TCD.2vs1
ENSG00000073756	18.1785	2.07799	1.10552	1.87966	0.060155	0.687332	5743	PTGS2	Upregulated	G2.UCDvsTCD
ENSG00000228643	6.61844	2.07799	1.08441	1.91624	0.0553345	0.673297	NA	NA	Upregulated	G2.UCDvsTCD
ENSG00000264219	3.87828	2.07692	1.29551	1.60317	0.108897	0.76517	NA	NA	Upregulated	G2.UCDvsTCD
ENSG00000241217	6.55929	2.07632	1.10985	1.87082	0.0613704	NA	106479516	RN7SL809P	Upregulated	UCD.3vs2
ENSG00000244437	35.0821	2.07615	1.01544	2.04457	0.0408972	NA	28913	IGKV3-15	Upregulated	CTRL.2vs1
ENSG00000221962	5.49627	2.07612	1.23018	1.68765	0.0914787	NA	645843	TMEM14EP	Upregulated	CTRL.2vs1
ENSG00000146700	5.14306	2.07579	1.20624	1.72087	0.0852743	NA	136853	SSC4D	Upregulated	CTRL.2vs1
ENSG00000180869	7.44659	2.07432	1.0532	1.96955	0.04889	NA	439927	LINC01555	Upregulated	UCD.3vs2
ENSG00000016602	3.62329	2.07271	1.47021	1.40981	0.158597	NA	22802	CLCA4	Upregulated	TCD.2vs1
ENSG00000173662	6.24268	2.07158	1.22378	1.69277	0.0904988	NA	80835	TAS1R1	Upregulated	CTRL.2vs1
ENSG00000198692	221.434	2.07111	0.255908	8.09318	5.81256604377566e-16	1.0272983911618e-12	9086	EIF1AY	Upregulated	TCD.2vs1
ENSG00000271327	13.7089	2.07045	0.876102	2.36325	0.0181152	0.505703	NA	NA	Upregulated	G2.UCDvsTCD
ENSG00000263232	3.63019	2.06838	1.59156	1.29959	0.193741	NA	645443	ATP5F1AP3	Upregulated	UCD.3vs2
ENSG00000211687	5.59125	2.06781	1.19734	1.727	0.0841672	NA	6969	TRGJ2	Upregulated	CTRL.2vs1
ENSG00000114854	5.1539	2.06662	1.26259	1.63681	0.10167	0.754454	7134	TNNC1	Upregulated	G2.UCDvsTCD
ENSG00000143786	15.739	2.06617	0.780056	2.64874	0.00807923	0.399075	149111	CNIH3	Upregulated	G2.UCDvsTCD
ENSG00000112319	5.09545	2.06473	1.25508	1.6451	0.0999488	NA	2070	EYA4	Upregulated	UCD.3vs2
ENSG00000272402	8.79759	2.06378	0.918925	2.24586	0.024713	NA	NA	NA	Upregulated	UCD.3vs2
ENSG00000249267	7.84036	2.06277	1.59901	1.29003	0.197039	NA	400084	LINC00939	Upregulated	TCD.2vs1
ENSG00000145692	12.918	2.06006	0.811885	2.53738	0.0111686	NA	635	BHMT	Upregulated	UCD.3vs2
ENSG00000184515	9.5486	2.05991	0.933023	2.20778	0.0272596	NA	340542	BEX5	Upregulated	UCD.3vs2
ENSG00000256155	4.65414	2.05867	1.39449	1.47629	0.139867	NA	NA	NA	Upregulated	CTRL.2vs1
ENSG00000249026	6.52441	2.05851	1.18289	1.74023	0.0818191	NA	NA	NA	Upregulated	UCD.3vs2
ENSG00000251450	3.39072	2.05835	1.46841	1.40175	0.160989	NA	102524628	RASGRF2-AS1	Upregulated	UCD.3vs2
ENSG00000237672	8.2634	2.05777	1.23468	1.66664	0.0955857	NA	NA	NA	Upregulated	CTRL.2vs1
ENSG00000241351	73.451	2.057	0.823145	2.49895	0.0124561	NA	28914	IGKV3-11	Upregulated	CTRL.2vs1
ENSG00000188396	6.49916	2.05689	1.08614	1.89376	0.058257	NA	343521	DYNLT4	Upregulated	UCD.3vs2
ENSG00000227312	6.21328	2.05582	1.14088	1.80197	0.0715507	0.703993	100270884	RPL26P8	Upregulated	G2.UCDvsTCD
ENSG00000242444	5.71181	2.05537	1.3801	1.48929	0.136412	NA	100129645	RPL18P9	Upregulated	CTRL.2vs1
ENSG00000267654	4.06572	2.05478	1.4724	1.39553	0.162855	NA	NA	NA	Upregulated	CTRL.2vs1
ENSG00000206762	7.81168	2.05402	1.03314	1.98813	0.0467977	0.635692	106481310	RNU6-418P	Upregulated	G2.UCDvsTCD
ENSG00000137142	4.56615	2.05314	1.28683	1.5955	0.110601	NA	347252	IGFBPL1	Upregulated	CTRL.2vs1
ENSG00000257084	5.75608	2.05224	1.46407	1.40173	0.160995	0.812682	105369635	MIR200CHG	Upregulated	G2.UCDvsTCD
ENSG00000184956	211.031	2.05148	0.762265	2.69129	0.00711755	0.0403555	4588	MUC6	Upregulated	TCD.2vs1
ENSG00000011201	5.48749	2.04996	1.34728	1.52155	0.128122	NA	3730	ANOS1	Upregulated	CTRL.2vs1
ENSG00000240813	3.51037	2.04906	1.50253	1.36374	0.17265	NA	NA	NA	Upregulated	UCD.3vs2
ENSG00000233008	11.6917	2.04902	1.04284	1.96485	0.0494314	0.650019	101927560	LOC101927560	Upregulated	G2.UCDvsTCD
ENSG00000254887	6.13743	2.04758	0.934176	2.19186	0.0283899	NA	100505622	POU2F2-AS1	Upregulated	TCD.2vs1
ENSG00000175183	9.32402	2.04743	1.08116	1.89372	0.0582617	NA	1466	CSRP2	Upregulated	UCD.3vs2
ENSG00000101638	5.12975	2.04727	1.42735	1.43431	0.151484	0.800927	29906	ST8SIA5	Upregulated	G2.UCDvsTCD
ENSG00000256905	6.57564	2.04651	1.12444	1.82001	0.0687568	NA	NA	NA	Upregulated	CTRL.2vs1
ENSG00000238460	6.20196	2.04601	1.18493	1.7267	0.084222	NA	NA	NA	Upregulated	UCD.3vs2
ENSG00000267259	4.42557	2.04436	1.54352	1.32448	0.185345	0.836208	NA	NA	Upregulated	G2.UCDvsTCD
ENSG00000244733	7.28891	2.04319	1.27574	1.60158	0.109249	0.76517	NA	NA	Upregulated	G2.UCDvsTCD
ENSG00000008056	4.03392	2.0431	1.4646	1.39498	0.163021	NA	6853	SYN1	Upregulated	UCD.3vs2
ENSG00000241490	12.3438	2.04279	0.823933	2.47932	0.0131634	NA	107986115	LOC107986115	Upregulated	TCD.2vs1
ENSG00000180539	7.09177	2.04238	0.946804	2.15714	0.0309951	NA	401563	LINC02908	Upregulated	TCD.2vs1
ENSG00000236083	5.34868	2.04108	1.20965	1.68733	0.0915404	NA	392308	OR13E1P	Upregulated	CTRL.2vs1
ENSG00000213621	38.788	2.04057	0.683988	2.98334	0.00285125	NA	642641	RPSAP54	Upregulated	CTRL.2vs1
ENSG00000184530	68.156	2.04025	0.964829	2.11462	0.0344623	0.123342	352999	C6orf58	Upregulated	TCD.2vs1
ENSG00000125355	4.49824	2.03949	1.43379	1.42245	0.154896	0.806471	55026	TMEM255A	Upregulated	G2.UCDvsTCD
ENSG00000268047	8.8386	2.03761	0.936128	2.17663	0.0295079	NA	NA	NA	Upregulated	UCD.3vs2
ENSG00000117114	8.07776	2.03696	1.35423	1.50415	0.132543	NA	23266	ADGRL2	Upregulated	CTRL.2vs1
ENSG00000254556	6.76349	2.03527	1.24169	1.63911	0.10119	NA	NA	NA	Upregulated	CTRL.2vs1
ENSG00000171509	5.01481	2.03478	1.22739	1.65781	0.0973562	NA	59350	RXFP1	Upregulated	UCD.3vs2
ENSG00000163040	5.28395	2.03415	1.25732	1.61784	0.105696	0.761164	90557	CCDC74A	Upregulated	G2.UCDvsTCD
ENSG00000172568	7.64819	2.03378	1.10739	1.83655	0.0662765	NA	408263	FNDC9	Upregulated	CTRL.2vs1
ENSG00000260075	9.96857	2.03283	1.14619	1.77355	0.0761378	0.71183	NA	NA	Upregulated	G2.UCDvsTCD
ENSG00000179061	8.3949	2.03224	0.980676	2.07228	0.0382392	0.602006	NA	NA	Upregulated	G2.UCDvsTCD
ENSG00000254709	4.99376	2.03222	1.23853	1.64083	0.100832	0.753334	100423062	IGLL5	Upregulated	G2.UCDvsTCD
ENSG00000182263	4.32539	2.03159	1.85494	1.09523	0.273415	0.88313	55137	FIGN	Upregulated	G2.UCDvsTCD
ENSG00000187066	6.72894	2.03068	1.25983	1.61187	0.10699	0.762414	100130348	TMEM262	Upregulated	G2.UCDvsTCD
ENSG00000269845	7.85118	2.0305	1.19783	1.69515	0.0900467	0.738396	641367	CCNYL6	Upregulated	G2.UCDvsTCD
ENSG00000259417	3.80239	2.02836	1.3597	1.49177	0.135759	NA	100996492	CTXND1	Upregulated	UCD.3vs2
ENSG00000100557	14.3985	2.02582	0.937411	2.16108	0.0306891	0.571557	55195	CCDC198	Upregulated	G2.UCDvsTCD
ENSG00000228084	10.7975	2.02561	0.867736	2.33437	0.0195765	0.517112	NA	NA	Upregulated	G2.UCDvsTCD
ENSG00000106328	4.46851	2.02505	1.21307	1.66937	0.0950447	NA	29999	FSCN3	Upregulated	TCD.2vs1
ENSG00000134812	6.62878	2.02501	1.02521	1.97521	0.0482448	NA	2694	CBLIF	Upregulated	UCD.3vs2
ENSG00000267809	8.71237	2.02452	0.907494	2.23089	0.0256883	0.556974	NA	NA	Upregulated	G2.UCDvsTCD
ENSG00000107159	167.595	2.02429	0.466552	4.33882	1.43247994003389e-05	0.000502175	768	CA9	Upregulated	UCD.3vs2
ENSG00000261712	3.64495	2.02398	1.30528	1.55061	0.120996	NA	NA	NA	Upregulated	TCD.2vs1
ENSG00000196622	4.50366	2.02386	1.29322	1.56498	0.117589	NA	NA	NA	Upregulated	UCD.3vs2
ENSG00000148488	6.30914	2.02312	1.29445	1.56292	0.118071	NA	338596	ST8SIA6	Upregulated	UCD.3vs2
ENSG00000258789	4.59216	2.02228	1.18435	1.70751	0.0877282	NA	NA	NA	Upregulated	UCD.3vs2
ENSG00000072163	6.79486	2.02226	1.17534	1.72058	0.0853271	0.729677	55679	LIMS2	Upregulated	G2.UCDvsTCD
ENSG00000181458	8.51575	2.02223	0.981623	2.06009	0.0393901	NA	55076	TMEM45A	Upregulated	UCD.3vs2
ENSG00000232986	4.78633	2.02172	1.58781	1.27328	0.20292	NA	NA	NA	Upregulated	CTRL.2vs1
ENSG00000069188	12.9765	2.02154	0.940954	2.1484	0.0316821	0.577876	54549	SDK2	Upregulated	G2.UCDvsTCD
ENSG00000230568	8.11194	2.02119	1.29736	1.55793	0.119251	0.777257	170548	SF3A3P1	Upregulated	G2.UCDvsTCD
ENSG00000269516	6.68214	2.02005	0.855924	2.36009	0.0182706	NA	NA	NA	Upregulated	TCD.2vs1
ENSG00000207234	8.50599	2.01935	1.13225	1.78348	0.0745086	0.70867	106479621	RNU6-125P	Upregulated	G2.UCDvsTCD
ENSG00000197893	5.39754	2.01808	1.24351	1.62289	0.104613	NA	4892	NRAP	Upregulated	UCD.3vs2
ENSG00000153820	7.88779	2.0175	1.27889	1.57754	0.114671	NA	80309	SPHKAP	Upregulated	TCD.2vs1
ENSG00000268950	4.29656	2.01745	1.34679	1.49798	0.13414	0.786064	NA	NA	Upregulated	G2.UCDvsTCD
ENSG00000144191	9.55904	2.01633	0.955355	2.11056	0.0348106	0.588604	1261	CNGA3	Upregulated	G2.UCDvsTCD
ENSG00000174123	49.9272	2.01607	1.05429	1.91226	0.0558429	0.673297	81793	TLR10	Upregulated	G2.UCDvsTCD
ENSG00000149599	5.21623	2.01564	1.31884	1.52834	0.126428	0.784748	128853	DUSP15	Upregulated	G2.UCDvsTCD
ENSG00000048462	15.3645	2.01513	0.949666	2.12193	0.0338434	NA	608	TNFRSF17	Upregulated	UCD.3vs2
ENSG00000079931	4.67709	2.01437	1.46518	1.37483	0.169183	NA	26002	MOXD1	Upregulated	CTRL.2vs1
ENSG00000241042	3.52163	2.01367	1.51058	1.33304	0.182518	NA	NA	NA	Upregulated	TCD.2vs1
ENSG00000149571	5.07979	2.01295	1.33518	1.50762	0.131651	NA	84623	KIRREL3	Upregulated	UCD.3vs2
ENSG00000255092	5.88516	2.0127	1.16016	1.73485	0.0827676	0.72467	NA	NA	Upregulated	G2.UCDvsTCD
ENSG00000197332	6.06812	2.01241	0.978703	2.0562	0.0397632	NA	NA	NA	Upregulated	UCD.3vs2
ENSG00000260660	4.16035	2.0122	1.30765	1.53878	0.123857	NA	105376731	LOC105376731	Upregulated	TCD.2vs1
ENSG00000134827	9.96348	2.01108	1.14505	1.75632	0.0790335	NA	6947	TCN1	Upregulated	TCD.2vs1
ENSG00000183878	205.941	2.0108	0.283761	7.08625	1.37794957611781e-12	8.85583138942259e-10	7404	UTY	Upregulated	TCD.2vs1
ENSG00000253477	4.02341	2.00937	1.58824	1.26516	0.205816	NA	NA	NA	Upregulated	CTRL.2vs1
ENSG00000225338	6.86897	2.00664	0.837733	2.39532	0.0166057	NA	728134	RPL23AP18	Upregulated	CTRL.2vs1
ENSG00000179776	4.12404	2.00608	1.03392	1.94027	0.0523467	NA	1003	CDH5	Upregulated	TCD.2vs1
ENSG00000196096	2.64061	2.00583	1.62963	1.23085	0.21838	NA	NA	NA	Upregulated	TCD.2vs1
ENSG00000258819	3.85038	2.00435	1.43763	1.3942	0.163257	NA	102724190	LINC02289	Upregulated	TCD.2vs1
ENSG00000179344	740.609	2.00363	1.88252	1.06434	0.287177	0.889362	3119	HLA-DQB1	Upregulated	G2.UCDvsTCD
ENSG00000159409	44.3743	2.002	0.453321	4.41631	1.00400891778591e-05	0.000381523	11189	CELF3	Upregulated	UCD.3vs2
ENSG00000224373	16.2995	2.00199	0.979363	2.04418	0.0409361	NA	28392	IGHV4-59	Upregulated	TCD.2vs1
ENSG00000200204	6.76356	2.00145	1.33141	1.50326	0.132773	0.786064	100873863	RNU1-22P	Upregulated	G2.UCDvsTCD
ENSG00000109511	392.654	1.99742	0.85621	2.33286	0.0196556	0.0905699	11199	ANXA10	Upregulated	UCD.3vs2
ENSG00000188910	5.14121	1.99726	1.30027	1.53603	0.124531	NA	2707	GJB3	Upregulated	UCD.3vs2
ENSG00000269235	6.34248	1.99492	1.15718	1.72395	0.0847163	NA	101669766	ZNF350-AS1	Upregulated	UCD.3vs2
ENSG00000171611	5.04546	1.99477	1.14297	1.74525	0.080941	NA	171558	PTCRA	Upregulated	TCD.2vs1
ENSG00000125740	260.937	1.99459	0.880615	2.265	0.0235125	0.116643	2354	FOSB	Upregulated	CTRL.2vs1
ENSG00000151322	5.73977	1.9935	1.18321	1.68482	0.0920237	NA	64067	NPAS3	Upregulated	UCD.3vs2
ENSG00000164687	10.3293	1.99283	0.870675	2.28884	0.0220888	NA	2171	FABP5	Upregulated	UCD.3vs2
ENSG00000170959	4.55299	1.99139	1.36322	1.46079	0.144072	NA	341019	DCDC1	Upregulated	UCD.3vs2
ENSG00000111536	12.495	1.9908	1.15092	1.72974	0.083677	NA	55801	IL26	Upregulated	CTRL.2vs1
ENSG00000181215	12.5307	1.99018	0.857169	2.32181	0.020243	0.523916	389197	C4orf50	Upregulated	G2.UCDvsTCD
ENSG00000224837	7.75315	1.98923	0.772557	2.57486	0.010028	NA	NA	NA	Upregulated	UCD.3vs2
ENSG00000157423	13.7749	1.98796	0.947353	2.09843	0.035867	0.594343	54768	HYDIN	Upregulated	G2.UCDvsTCD
ENSG00000180535	7.55494	1.98626	1.05751	1.87825	0.0603471	NA	168620	BHLHA15	Upregulated	CTRL.2vs1
ENSG00000153086	10.9449	1.98582	0.847972	2.34184	0.019189	NA	130013	ACMSD	Upregulated	UCD.3vs2
ENSG00000271722	6.68976	1.98553	1.55574	1.27626	0.201864	NA	NA	NA	Upregulated	CTRL.2vs1
ENSG00000069431	5.35921	1.98468	1.1107	1.78687	0.0739587	NA	10060	ABCC9	Upregulated	TCD.2vs1
ENSG00000116147	12.0287	1.98422	1.04968	1.89031	0.0587171	0.687332	7143	TNR	Upregulated	G2.UCDvsTCD
ENSG00000139292	34.3171	1.98269	0.711799	2.78546	0.0053452	0.0367322	8549	LGR5	Upregulated	UCD.3vs2
ENSG00000226800	6.48873	1.98156	1.10626	1.79123	0.0732571	0.706438	404665	CACTIN-AS1	Upregulated	G2.UCDvsTCD
ENSG00000248810	7.17956	1.98004	1.4396	1.37541	0.169005	NA	100507639	LINC02432	Upregulated	UCD.3vs2
ENSG00000134548	3.78003	1.97992	1.41664	1.39762	0.162227	NA	80763	SPX	Upregulated	UCD.3vs2
ENSG00000254290	28.8754	1.97927	0.628444	3.14948	0.00163562	0.0162193	NA	NA	Upregulated	UCD.3vs2
ENSG00000115590	19.603	1.97864	0.739494	2.67567	0.00745809	NA	7850	IL1R2	Upregulated	TCD.2vs1
ENSG00000159212	42.8332	1.97832	0.612921	3.22769	0.00124796	0.0109732	54102	CLIC6	Upregulated	TCD.2vs1
ENSG00000213866	36.2327	1.97792	0.359417	5.50312	3.73128367972463e-08	3.19737090591676e-06	NA	NA	Upregulated	TCD.2vs1
ENSG00000048462	15.3645	1.97788	1.05706	1.87111	0.0613299	NA	608	TNFRSF17	Upregulated	CTRL.2vs1
ENSG00000224448	4.35781	1.97736	1.27395	1.55215	0.120627	0.778891	NA	NA	Upregulated	G2.UCDvsTCD
ENSG00000267374	9.44907	1.9753	0.814283	2.42582	0.015274	NA	647946	MIR924HG	Upregulated	TCD.2vs1
ENSG00000249207	5.13815	1.97523	1.41417	1.39675	0.162489	NA	NA	NA	Upregulated	UCD.3vs2
ENSG00000132613	8.54364	1.97457	0.93878	2.10334	0.035436	NA	92154	MTSS2	Upregulated	CTRL.2vs1
ENSG00000109576	11.847	1.97409	0.86487	2.28252	0.0224585	NA	51166	AADAT	Upregulated	TCD.2vs1
ENSG00000100314	12.3408	1.97293	0.832892	2.36877	0.0178476	NA	164633	CABP7	Upregulated	UCD.3vs2
ENSG00000152977	5.80584	1.97231	1.11064	1.77584	0.07576	NA	7545	ZIC1	Upregulated	TCD.2vs1
ENSG00000225092	5.27106	1.97213	1.17803	1.67409	0.0941138	NA	NA	NA	Upregulated	CTRL.2vs1
ENSG00000101489	5.30234	1.97211	1.03588	1.9038	0.0569366	NA	56853	CELF4	Upregulated	UCD.3vs2
ENSG00000168811	5.37921	1.97106	1.43589	1.37271	0.169844	NA	3592	IL12A	Upregulated	CTRL.2vs1
ENSG00000272909	7.76052	1.96961	1.18093	1.66784	0.095347	0.748865	NA	NA	Upregulated	G2.UCDvsTCD
ENSG00000272369	4.49863	1.96948	1.49247	1.31962	0.186963	NA	NA	NA	Upregulated	UCD.3vs2
ENSG00000259954	3.61938	1.96872	1.46207	1.34653	0.178131	0.827029	283888	IL21R-AS1	Upregulated	G2.UCDvsTCD
ENSG00000202314	3.86859	1.96836	1.75171	1.12368	0.261149	NA	692075	SNORD6	Upregulated	CTRL.2vs1
ENSG00000264520	14.1706	1.96821	0.631519	3.11663	0.00182934	NA	NA	NA	Upregulated	TCD.2vs1
ENSG00000233588	8.54191	1.96792	0.950299	2.07084	0.0383734	NA	NA	NA	Upregulated	UCD.3vs2
ENSG00000249685	5.24127	1.96765	1.34642	1.46139	0.143908	NA	NA	NA	Upregulated	UCD.3vs2
ENSG00000230530	4.08801	1.96704	1.69778	1.1586	0.246621	NA	NA	NA	Upregulated	CTRL.2vs1
ENSG00000237604	3.34574	1.96616	1.10111	1.78562	0.0741606	NA	NA	NA	Upregulated	TCD.2vs1
ENSG00000273032	4.04067	1.96336	1.30354	1.50617	0.132023	NA	26220	DGCR5	Upregulated	TCD.2vs1
ENSG00000228386	5.0581	1.96323	1.45153	1.35253	0.176206	NA	NA	NA	Upregulated	CTRL.2vs1
ENSG00000188257	243.03	1.96315	0.749696	2.61859	0.00882929	0.0474306	5320	PLA2G2A	Upregulated	TCD.2vs1
ENSG00000265478	4.51217	1.96292	1.26123	1.55636	0.119623	NA	NA	NA	Upregulated	UCD.3vs2
ENSG00000197301	4.05268	1.96284	1.37411	1.42844	0.153164	NA	100129940	HMGA2-AS1	Upregulated	UCD.3vs2
ENSG00000242908	10.0569	1.96225	0.977621	2.00716	0.0447321	NA	NA	NA	Upregulated	UCD.3vs2
ENSG00000252915	4.64942	1.96187	1.02015	1.92312	0.0544652	NA	NA	NA	Upregulated	TCD.2vs1
ENSG00000139329	15.5688	1.96186	0.926465	2.11758	0.0342109	NA	4060	LUM	Upregulated	UCD.3vs2
ENSG00000267439	4.11143	1.96172	1.5041	1.30425	0.192149	0.843219	NA	NA	Upregulated	G2.UCDvsTCD
ENSG00000205578	20.4179	1.96053	0.695011	2.82086	0.00478952	NA	NA	NA	Upregulated	TCD.2vs1
ENSG00000231841	4.92423	1.96007	1.01376	1.93347	0.0531782	0.663607	NA	NA	Upregulated	G2.UCDvsTCD
ENSG00000211716	14.243	1.95981	0.826129	2.37229	0.0176784	NA	28586	TRBV9	Upregulated	TCD.2vs1
ENSG00000256789	2.83947	1.95946	1.8487	1.05991	0.289184	0.889572	NA	NA	Upregulated	G2.UCDvsTCD
ENSG00000226124	4.73396	1.95862	1.28577	1.5233	0.127683	NA	348751	FTCDNL1	Upregulated	CTRL.2vs1
ENSG00000197748	10.9319	1.9581	0.858301	2.28136	0.0225269	NA	80217	CFAP43	Upregulated	UCD.3vs2
ENSG00000108821	121.465	1.95769	0.71006	2.75708	0.00583208	0.0388996	1277	COL1A1	Upregulated	UCD.3vs2
ENSG00000229808	4.72059	1.95728	1.15439	1.69551	0.0899793	NA	NA	NA	Upregulated	UCD.3vs2
ENSG00000253520	3.82453	1.95721	1.57558	1.24221	0.214158	NA	NA	NA	Upregulated	CTRL.2vs1
ENSG00000153162	7.45183	1.95712	0.902365	2.16888	0.0300916	NA	654	BMP6	Upregulated	TCD.2vs1
ENSG00000155966	10.4126	1.9571	1.1587	1.68905	0.0912098	NA	2334	AFF2	Upregulated	UCD.3vs2
ENSG00000211637	5.07119	1.9568	1.88084	1.04038	0.298161	0.893263	28784	IGLV4-69	Upregulated	G2.UCDvsTCD
ENSG00000253930	5.91378	1.95566	1.17948	1.65807	0.0973036	NA	NA	NA	Upregulated	UCD.3vs2
ENSG00000204794	7.41883	1.95556	1.14861	1.70254	0.0886541	0.73691	NA	NA	Upregulated	G2.UCDvsTCD
ENSG00000207547	6.35692	1.95555	1.33368	1.46628	0.142572	NA	407014	MIR25	Upregulated	CTRL.2vs1
ENSG00000239157	4.63049	1.95509	1.16337	1.68053	0.0928545	0.742618	NA	NA	Upregulated	G2.UCDvsTCD
ENSG00000168811	5.37921	1.95313	1.43201	1.36391	0.172596	0.821217	3592	IL12A	Upregulated	G2.UCDvsTCD
ENSG00000249896	3.94265	1.95267	1.24159	1.57271	0.115785	NA	NA	NA	Upregulated	TCD.2vs1
ENSG00000136929	4.98834	1.9523	1.02159	1.91104	0.0559989	NA	55363	HEMGN	Upregulated	TCD.2vs1
ENSG00000237015	10.0308	1.95197	0.940845	2.0747	0.0380142	NA	NA	NA	Upregulated	UCD.3vs2
ENSG00000268950	4.29656	1.95169	1.10762	1.76206	0.0780596	NA	NA	NA	Upregulated	UCD.3vs2
ENSG00000254694	4.71011	1.95064	1.41838	1.37526	0.169052	0.818043	NA	NA	Upregulated	G2.UCDvsTCD
ENSG00000272707	3.86516	1.95059	1.13845	1.71338	0.0866418	NA	NA	NA	Upregulated	CTRL.2vs1
ENSG00000235142	12.415	1.95058	0.936364	2.08314	0.0372383	NA	100422737	LINC02532	Upregulated	UCD.3vs2
ENSG00000234248	3.47356	1.95001	1.30714	1.49182	0.135747	NA	NA	NA	Upregulated	TCD.2vs1
ENSG00000175206	4.61101	1.94932	1.30317	1.49583	0.134697	NA	4878	NPPA	Upregulated	UCD.3vs2
ENSG00000272465	4.21842	1.94894	1.40541	1.38674	0.165522	NA	NA	NA	Upregulated	CTRL.2vs1
ENSG00000198723	4.89771	1.94864	0.787327	2.47501	0.0133234	NA	374877	TEX45	Upregulated	TCD.2vs1
ENSG00000241359	5.3168	1.94816	1.2311	1.58246	0.113545	0.773492	100874016	SYNPR-AS1	Upregulated	G2.UCDvsTCD
ENSG00000149489	18.9542	1.94734	0.622634	3.12758	0.00176251	0.230061	6094	ROM1	Upregulated	G2.UCDvsTCD
ENSG00000102384	63.0699	1.94628	0.471602	4.12695	3.67607143700313e-05	0.000742514	2491	CENPI	Upregulated	TCD.2vs1
ENSG00000265517	4.02951	1.9446	1.33057	1.46148	0.143883	NA	NA	NA	Upregulated	TCD.2vs1
ENSG00000159197	4.54087	1.94325	1.72922	1.12378	0.261107	0.873455	9992	KCNE2	Upregulated	G2.UCDvsTCD
ENSG00000234295	5.07347	1.94264	1.38685	1.40076	0.161287	0.812899	NA	NA	Upregulated	G2.UCDvsTCD
ENSG00000259925	4.4905	1.94259	1.23644	1.57112	0.116155	NA	NA	NA	Upregulated	TCD.2vs1
ENSG00000170381	4.88156	1.94157	1.10239	1.76123	0.0781987	NA	9723	SEMA3E	Upregulated	CTRL.2vs1
ENSG00000171241	106.583	1.94128	0.335727	5.78232	7.36764379041236e-09	8.01316273481849e-07	79801	SHCBP1	Upregulated	TCD.2vs1
ENSG00000211845	6.65681	1.94126	1.13508	1.71025	0.0872204	NA	28711	TRAJ44	Upregulated	CTRL.2vs1
ENSG00000096088	288.18	1.94006	1.27124	1.52612	0.12698	0.303908	5225	PGC	Upregulated	CTRL.2vs1
ENSG00000211653	24.6734	1.9393	0.896284	2.16372	0.0304861	NA	28825	IGLV1-40	Upregulated	CTRL.2vs1
ENSG00000226920	5.49592	1.93874	1.05959	1.82972	0.0672922	NA	NA	NA	Upregulated	UCD.3vs2
ENSG00000236867	4.99431	1.93865	1.22983	1.57636	0.114944	NA	NA	NA	Upregulated	UCD.3vs2
ENSG00000211650	10.2876	1.9378	1.2074	1.60493	0.108509	NA	28781	IGLV5-45	Upregulated	TCD.2vs1
ENSG00000091181	8.16395	1.9367	1.16702	1.65953	0.0970094	NA	3568	IL5RA	Upregulated	UCD.3vs2
ENSG00000228649	11.8264	1.93447	0.909169	2.12773	0.0333595	NA	109729180	SNHG26	Upregulated	CTRL.2vs1
ENSG00000184502	113.572	1.93355	0.743068	2.60212	0.00926495	0.0537331	2520	GAST	Upregulated	UCD.3vs2
ENSG00000151640	5.22435	1.93338	1.31531	1.46991	0.141587	NA	10570	DPYSL4	Upregulated	TCD.2vs1
ENSG00000198535	39.3887	1.93323	0.678675	2.84854	0.00439198	0.0322943	145741	C2CD4A	Upregulated	UCD.3vs2
ENSG00000077274	15.6957	1.93299	1.24229	1.55599	0.119711	NA	827	CAPN6	Upregulated	UCD.3vs2
ENSG00000206535	12.1687	1.93298	0.848675	2.27765	0.0227477	NA	348801	LNP1	Upregulated	UCD.3vs2
ENSG00000235413	6.1157	1.9328	1.17654	1.64278	0.100429	NA	100288868	KRT18P63	Upregulated	UCD.3vs2
ENSG00000121211	21.4775	1.93274	0.767356	2.5187	0.0117788	0.0639617	84057	MND1	Upregulated	UCD.3vs2
ENSG00000211800	12.2196	1.93196	1.17386	1.64581	0.099802	NA	28663	TRAV20	Upregulated	CTRL.2vs1
ENSG00000186086	4.33102	1.93194	1.3986	1.38134	0.167175	NA	653149	NBPF6	Upregulated	UCD.3vs2
ENSG00000232520	10.891	1.93183	1.00547	1.92131	0.0546923	0.670055	151484	GCSIR	Upregulated	G2.UCDvsTCD
ENSG00000264769	13.1756	1.93142	0.871333	2.21663	0.0266486	0.560428	NA	NA	Upregulated	G2.UCDvsTCD
ENSG00000271044	11.9087	1.92839	0.995644	1.93682	0.052767	0.6631	100420041	HMGB1P43	Upregulated	G2.UCDvsTCD
ENSG00000271204	4.94734	1.92819	1.15431	1.67042	0.0948356	NA	NA	NA	Upregulated	TCD.2vs1
ENSG00000196433	5.24838	1.92755	1.44815	1.33104	0.183176	NA	438	ASMT	Upregulated	CTRL.2vs1
ENSG00000272070	5.29433	1.92739	1.50338	1.28204	0.19983	0.845877	NA	NA	Upregulated	G2.UCDvsTCD
ENSG00000251323	5.78047	1.92729	1.28572	1.499	0.133874	0.786064	101928865	LINC02728	Upregulated	G2.UCDvsTCD
ENSG00000213513	6.91467	1.92693	1.07148	1.79839	0.072116	NA	NA	NA	Upregulated	UCD.3vs2
ENSG00000197385	10.5569	1.92593	1.15433	1.66844	0.0952286	0.748865	344787	ZNF860	Upregulated	G2.UCDvsTCD
ENSG00000135116	5.45316	1.92568	1.32357	1.45491	0.145693	NA	8739	HRK	Upregulated	UCD.3vs2
ENSG00000269815	5.11521	1.92542	1.17946	1.63246	0.102583	NA	NA	NA	Upregulated	CTRL.2vs1
ENSG00000223779	7.10525	1.925	0.817524	2.35467	0.0185394	NA	NA	NA	Upregulated	TCD.2vs1
ENSG00000211947	15.3845	1.92452	1.05584	1.82274	0.0683427	0.701913	28444	IGHV3-21	Upregulated	G2.UCDvsTCD
ENSG00000266554	5.0251	1.92427	1.31987	1.45793	0.144861	NA	400644	LINC01443	Upregulated	UCD.3vs2
ENSG00000229979	4.30866	1.92417	1.43374	1.34206	0.179577	NA	NA	NA	Upregulated	CTRL.2vs1
ENSG00000241755	13.0766	1.92353	1.0335	1.86118	0.0627192	NA	28941	IGKV1-9	Upregulated	TCD.2vs1
ENSG00000163661	4.12564	1.92243	1.36447	1.40892	0.158858	NA	5806	PTX3	Upregulated	TCD.2vs1
ENSG00000235586	4.45071	1.92144	1.12871	1.70233	0.0886939	NA	NA	NA	Upregulated	CTRL.2vs1
ENSG00000172139	19.9418	1.9199	0.783529	2.45032	0.0142729	0.467357	285335	SLC9C1	Upregulated	G2.UCDvsTCD
ENSG00000173572	3.49225	1.91859	1.28275	1.49568	0.134737	NA	126204	NLRP13	Upregulated	TCD.2vs1
ENSG00000148357	47.327	1.91851	0.654997	2.92904	0.0034001	0.0270523	256158	HMCN2	Upregulated	UCD.3vs2
ENSG00000229728	5.62153	1.91761	1.24273	1.54307	0.122814	NA	NA	NA	Upregulated	CTRL.2vs1
ENSG00000265279	4.80853	1.9174	1.10749	1.73131	0.0833961	0.72467	100418754	CLUHP6	Upregulated	G2.UCDvsTCD
ENSG00000232686	4.77596	1.91662	1.23191	1.55581	0.119753	0.777257	NA	NA	Upregulated	G2.UCDvsTCD
ENSG00000047457	11.5046	1.91588	0.698754	2.74185	0.00610938	NA	1356	CP	Upregulated	TCD.2vs1
ENSG00000263167	7.37733	1.91554	1.15625	1.65668	0.0975847	0.74904	NA	NA	Upregulated	G2.UCDvsTCD
ENSG00000196355	4.46567	1.9153	1.26628	1.51255	0.130395	NA	NA	NA	Upregulated	TCD.2vs1
ENSG00000261401	3.94623	1.914	1.17608	1.62743	0.103645	NA	NA	NA	Upregulated	UCD.3vs2
ENSG00000267123	10.8565	1.91333	0.947098	2.02021	0.043362	0.623306	101928710	SCAT1	Upregulated	G2.UCDvsTCD
ENSG00000250999	6.93077	1.913	0.932916	2.05056	0.0403103	0.609818	NA	NA	Upregulated	G2.UCDvsTCD
ENSG00000253305	4.77654	1.912	1.29567	1.47568	0.14003	NA	56100	PCDHGB6	Upregulated	UCD.3vs2
ENSG00000227348	5.17313	1.91113	1.36513	1.39996	0.161524	0.81321	100873263	MTND5P25	Upregulated	G2.UCDvsTCD
ENSG00000169604	10.6414	1.9111	1.23287	1.55012	0.121113	NA	84168	ANTXR1	Upregulated	CTRL.2vs1
ENSG00000183833	11.641	1.91047	1.09562	1.74374	0.0812052	NA	89876	CFAP91	Upregulated	UCD.3vs2
ENSG00000235204	6.21044	1.90708	1.27166	1.49968	0.133698	NA	613206	LOC613206	Upregulated	CTRL.2vs1
ENSG00000233080	9.38444	1.90683	1.08149	1.76314	0.0778764	0.715572	104310353	LINC01399	Upregulated	G2.UCDvsTCD
ENSG00000091986	4.54219	1.90674	1.0555	1.80647	0.0708445	NA	151887	CCDC80	Upregulated	TCD.2vs1
ENSG00000238062	9.61567	1.90596	0.903123	2.11041	0.0348232	NA	348761	SPATA3-AS1	Upregulated	UCD.3vs2
ENSG00000228022	4.31524	1.90587	1.30336	1.46227	0.143666	NA	105375013	HCG20	Upregulated	UCD.3vs2
ENSG00000171126	5.26205	1.90549	1.27452	1.49506	0.134899	NA	170850	KCNG3	Upregulated	UCD.3vs2
ENSG00000211867	7.18462	1.90494	1.28034	1.48784	0.136792	NA	28733	TRAJ22	Upregulated	UCD.3vs2
ENSG00000236914	12.1973	1.90113	1.00393	1.89369	0.0582657	0.685609	107984773	LINC01852	Upregulated	G2.UCDvsTCD
ENSG00000226002	12.817	1.90072	0.669478	2.83911	0.00452395	NA	106481735	GTF2IP14	Upregulated	TCD.2vs1
ENSG00000255306	9.50863	1.90036	1.0115	1.87875	0.0602781	NA	NA	NA	Upregulated	UCD.3vs2
ENSG00000199313	4.83871	1.89952	1.0886	1.74492	0.0809995	0.721254	106481198	RNU4-82P	Upregulated	G2.UCDvsTCD
ENSG00000182912	6.36736	1.89874	1.30614	1.4537	0.146029	NA	NA	NA	Upregulated	CTRL.2vs1
ENSG00000229298	4.44503	1.89857	1.29475	1.46636	0.142551	NA	100418937	TUBB8P1	Upregulated	UCD.3vs2
ENSG00000265678	8.84169	1.89728	0.939902	2.01859	0.0435298	0.623532	NA	NA	Upregulated	G2.UCDvsTCD
ENSG00000120160	4.53322	1.89724	1.46997	1.29067	0.196818	0.845744	54586	EQTN	Upregulated	G2.UCDvsTCD
ENSG00000110237	4.34872	1.89723	1.13072	1.6779	0.0933673	NA	9828	ARHGEF17	Upregulated	TCD.2vs1
ENSG00000264918	13.2067	1.89672	0.856789	2.21376	0.0268455	0.560428	NA	NA	Upregulated	G2.UCDvsTCD
ENSG00000172014	24.223	1.89644	1.21125	1.56569	0.117421	0.290318	NA	NA	Upregulated	UCD.3vs2
ENSG00000263624	4.77352	1.89547	1.12359	1.68697	0.0916091	NA	NA	NA	Upregulated	CTRL.2vs1
ENSG00000269904	4.833	1.89542	1.59435	1.18883	0.234505	NA	139201	MAP2K4P1	Upregulated	CTRL.2vs1
ENSG00000141639	7.4106	1.89387	1.05544	1.79439	0.0727511	NA	5596	MAPK4	Upregulated	UCD.3vs2
ENSG00000269944	6.0651	1.89344	1.7447	1.08525	0.277809	0.885146	NA	NA	Upregulated	G2.UCDvsTCD
ENSG00000239014	8.93789	1.89339	1.13729	1.66483	0.0959474	NA	338427	SNORD108	Upregulated	UCD.3vs2
ENSG00000180815	6.56716	1.89299	0.909094	2.08228	0.0373169	NA	389840	MAP3K15	Upregulated	TCD.2vs1
ENSG00000265194	9.27309	1.89256	0.942575	2.00786	0.0446585	NA	NA	NA	Upregulated	UCD.3vs2
ENSG00000226453	7.52489	1.89218	1.25745	1.50478	0.132381	NA	NA	NA	Upregulated	UCD.3vs2
ENSG00000174939	44.5763	1.89137	0.477721	3.95916	7.52133941441657e-05	0.00171749	253982	ASPHD1	Upregulated	UCD.3vs2
ENSG00000179038	4.41676	1.89134	1.33864	1.41288	0.15769	NA	NA	NA	Upregulated	CTRL.2vs1
ENSG00000144152	9.91724	1.89131	0.942091	2.00757	0.0446888	0.626292	129804	FBLN7	Upregulated	G2.UCDvsTCD
ENSG00000179133	5.81875	1.89066	1.40674	1.344	0.178947	0.829127	256815	C10orf67	Upregulated	G2.UCDvsTCD
ENSG00000270988	11.7247	1.88992	1.01496	1.86207	0.0625937	0.692062	NA	NA	Upregulated	G2.UCDvsTCD
ENSG00000231028	4.63929	1.88981	1.08811	1.73678	0.0824252	NA	100131814	AHI1-DT	Upregulated	TCD.2vs1
ENSG00000211855	5.17398	1.88928	1.45348	1.29983	0.19366	NA	28721	TRAJ34	Upregulated	CTRL.2vs1
ENSG00000211714	6.46193	1.889	1.48631	1.27093	0.203752	NA	28595	TRBV7-3	Upregulated	CTRL.2vs1
ENSG00000238832	3.86919	1.88708	1.71924	1.09763	0.272368	NA	NA	NA	Upregulated	CTRL.2vs1
ENSG00000225767	5.66579	1.88702	1.43241	1.31737	0.187714	NA	NA	NA	Upregulated	CTRL.2vs1
ENSG00000204420	16.2415	1.88697	0.626447	3.01218	0.00259376	NA	80739	MPIG6B	Upregulated	TCD.2vs1
ENSG00000143847	14.8526	1.88695	0.909289	2.0752	0.0379682	NA	8497	PPFIA4	Upregulated	UCD.3vs2
ENSG00000114923	7.00746	1.88677	1.18454	1.59283	0.111199	NA	6508	SLC4A3	Upregulated	CTRL.2vs1
ENSG00000173432	4.4302	1.88613	1.76651	1.06771	0.285649	NA	6288	SAA1	Upregulated	UCD.3vs2
ENSG00000235076	3.22458	1.88542	1.53859	1.22541	0.220419	NA	100421313	GAPDHP52	Upregulated	UCD.3vs2
ENSG00000183423	3.99531	1.88537	1.38463	1.36164	0.173312	NA	345193	LRIT3	Upregulated	UCD.3vs2
ENSG00000238286	6.03709	1.88491	1.03685	1.81793	0.0690749	0.702925	NA	NA	Upregulated	G2.UCDvsTCD
ENSG00000203778	5.81742	1.88467	1.071	1.75973	0.0784532	NA	619208	FAM229B	Upregulated	UCD.3vs2
ENSG00000182674	10.2486	1.88285	0.866243	2.17359	0.0297363	0.570718	9312	KCNB2	Upregulated	G2.UCDvsTCD
ENSG00000227268	22.8365	1.88238	0.602141	3.12614	0.00177117	0.0172292	100144748	KLLN	Upregulated	UCD.3vs2
ENSG00000124780	20.141	1.87945	0.71853	2.61569	0.00890466	0.0523346	89822	KCNK17	Upregulated	UCD.3vs2
ENSG00000267750	6.90088	1.87857	0.930935	2.01793	0.0435981	NA	NA	NA	Upregulated	CTRL.2vs1
ENSG00000231486	10.1398	1.87799	0.966202	1.94368	0.0519338	NA	NA	NA	Upregulated	TCD.2vs1
ENSG00000227896	26.0989	1.87671	0.54938	3.41605	0.000635372	0.00813777	NA	NA	Upregulated	UCD.3vs2
ENSG00000271722	6.68976	1.87669	1.57386	1.19242	0.233098	0.85905	NA	NA	Upregulated	G2.UCDvsTCD
ENSG00000271795	27.5878	1.87597	0.77246	2.42856	0.0151588	0.474502	NA	NA	Upregulated	G2.UCDvsTCD
ENSG00000199753	5.96855	1.87585	0.938288	1.99923	0.0455838	NA	692227	SNORD104	Upregulated	TCD.2vs1
ENSG00000211594	4.20247	1.87366	1.60484	1.1675	0.243007	NA	28947	IGKJ4	Upregulated	CTRL.2vs1
ENSG00000249753	3.31832	1.87346	1.29558	1.44604	0.148166	NA	NA	NA	Upregulated	CTRL.2vs1
ENSG00000273307	4.49507	1.87331	1.62668	1.15161	0.24948	0.869443	NA	NA	Upregulated	G2.UCDvsTCD
ENSG00000154928	33.5567	1.8724	0.601318	3.11383	0.00184678	0.232241	2047	EPHB1	Upregulated	G2.UCDvsTCD
ENSG00000101746	4.21729	1.8723	1.28122	1.46134	0.143923	NA	8715	NOL4	Upregulated	UCD.3vs2
ENSG00000173338	5.826	1.87175	1.24555	1.50275	0.132905	0.786064	10089	KCNK7	Upregulated	G2.UCDvsTCD
ENSG00000266456	4.00987	1.87144	1.58496	1.18075	0.237702	0.861389	NA	NA	Upregulated	G2.UCDvsTCD
ENSG00000099985	9.97795	1.87079	1.42609	1.31184	0.189575	0.841677	5008	OSM	Upregulated	G2.UCDvsTCD
ENSG00000171189	5.36974	1.87073	1.28028	1.4612	0.143961	0.798215	2897	GRIK1	Upregulated	G2.UCDvsTCD
ENSG00000129204	16.6473	1.87045	0.95632	1.95588	0.0504793	NA	9098	USP6	Upregulated	CTRL.2vs1
ENSG00000269892	5.28072	1.87045	1.35836	1.37699	0.168515	0.817326	NA	NA	Upregulated	G2.UCDvsTCD
ENSG00000160111	11.628	1.87034	0.916856	2.03995	0.0413558	NA	27151	CPAMD8	Upregulated	UCD.3vs2
ENSG00000117983	14.2972	1.86793	1.12846	1.65529	0.097865	NA	727897	MUC5B	Upregulated	UCD.3vs2
ENSG00000180672	4.0955	1.86693	1.51768	1.23012	0.218651	NA	NA	NA	Upregulated	CTRL.2vs1
ENSG00000112769	7.01113	1.86673	1.45774	1.28057	0.200346	NA	3910	LAMA4	Upregulated	CTRL.2vs1
ENSG00000231064	5.27503	1.86598	1.23687	1.50863	0.131394	0.786006	NA	NA	Upregulated	G2.UCDvsTCD
ENSG00000112562	127.895	1.86551	0.616099	3.02793	0.00246232	0.0184108	64094	SMOC2	Upregulated	TCD.2vs1
ENSG00000250602	26.6034	1.8642	0.623513	2.98983	0.00279132	0.278248	NA	NA	Upregulated	G2.UCDvsTCD
ENSG00000244921	6.55912	1.86388	1.18583	1.57179	0.115999	0.774422	107075130	MTCYBP18	Upregulated	G2.UCDvsTCD
ENSG00000235084	4.10273	1.86351	1.17915	1.58038	0.114019	0.774094	NA	NA	Upregulated	G2.UCDvsTCD
ENSG00000270433	3.42735	1.86343	1.32405	1.40737	0.159318	NA	NA	NA	Upregulated	UCD.3vs2
ENSG00000012124	120.719	1.86174	0.981251	1.89731	0.057787	0.684297	933	CD22	Upregulated	G2.UCDvsTCD
ENSG00000125657	11.1463	1.86121	1.04291	1.78464	0.0743203	0.70867	8744	TNFSF9	Upregulated	G2.UCDvsTCD
ENSG00000231346	8.56297	1.86113	0.950656	1.95774	0.0502611	NA	NA	NA	Upregulated	CTRL.2vs1
ENSG00000164520	4.02071	1.86112	1.32019	1.40974	0.158617	NA	135250	RAET1E	Upregulated	UCD.3vs2
ENSG00000135472	7.3286	1.86079	1.06634	1.74503	0.0809805	NA	23017	FAIM2	Upregulated	TCD.2vs1
ENSG00000181234	6.98624	1.85947	0.942411	1.9731	0.0484841	NA	92293	TMEM132C	Upregulated	UCD.3vs2
ENSG00000183921	4.80983	1.85917	1.25693	1.47914	0.139103	NA	100288072	SDR42E2	Upregulated	CTRL.2vs1
ENSG00000187800	17.1954	1.85727	0.773926	2.39981	0.0164038	NA	375033	PEAR1	Upregulated	UCD.3vs2
ENSG00000223749	7.91376	1.85641	1.11131	1.67047	0.0948272	NA	NA	NA	Upregulated	UCD.3vs2
ENSG00000181240	5.14859	1.85538	1.21302	1.52956	0.126126	0.784748	284427	SLC25A41	Upregulated	G2.UCDvsTCD
ENSG00000232745	5.59035	1.85515	1.80462	1.028	0.303949	0.897146	NA	NA	Upregulated	G2.UCDvsTCD
ENSG00000184221	5.51618	1.85513	1.1764	1.57695	0.114808	NA	116448	OLIG1	Upregulated	CTRL.2vs1
ENSG00000211828	10.1196	1.85512	0.985725	1.88199	0.0598376	NA	28520	TRDJ3	Upregulated	CTRL.2vs1
ENSG00000203727	115.132	1.85387	0.407846	4.54552	5.48001200106798e-06	0.000242126	389432	SAMD5	Upregulated	UCD.3vs2
ENSG00000241294	14.6045	1.85367	0.960931	1.92904	0.053726	NA	28923	IGKV2-24	Upregulated	TCD.2vs1
ENSG00000211598	70.3038	1.85289	0.717063	2.584	0.0097663	NA	28908	IGKV4-1	Upregulated	CTRL.2vs1
ENSG00000166105	9.60156	1.8526	0.847135	2.1869	0.0287502	NA	112937	GLB1L3	Upregulated	TCD.2vs1
ENSG00000206559	11.3132	1.852	0.802354	2.30821	0.0209875	NA	152098	ZCWPW2	Upregulated	UCD.3vs2
ENSG00000196420	6.51985	1.85016	1.03671	1.78464	0.074319	NA	6276	S100A5	Upregulated	UCD.3vs2
ENSG00000205020	5.78107	1.84994	1.51921	1.21769	0.223341	0.854343	NA	NA	Upregulated	G2.UCDvsTCD
ENSG00000248774	4.80223	1.84898	1.17748	1.57029	0.116348	NA	NA	NA	Upregulated	UCD.3vs2
ENSG00000272024	3.82451	1.84862	1.59219	1.16105	0.24562	NA	NA	NA	Upregulated	CTRL.2vs1
ENSG00000261451	6.21815	1.84859	1.15439	1.60136	0.109296	NA	NA	NA	Upregulated	UCD.3vs2
ENSG00000179915	7.60337	1.84722	1.35465	1.36361	0.172689	NA	9378	NRXN1	Upregulated	CTRL.2vs1
ENSG00000261685	11.0376	1.84691	0.767502	2.4064	0.0161107	NA	NA	NA	Upregulated	TCD.2vs1
ENSG00000244675	7.71556	1.84602	0.967733	1.90758	0.0564462	NA	NA	NA	Upregulated	UCD.3vs2
ENSG00000243772	4.79355	1.84391	1.6052	1.14871	0.250676	NA	3804	KIR2DL3	Upregulated	CTRL.2vs1
ENSG00000260197	14.0817	1.84361	0.821338	2.24464	0.0247914	NA	NA	NA	Upregulated	TCD.2vs1
ENSG00000162761	9.42115	1.84311	1.16948	1.57601	0.115024	0.774094	4009	LMX1A	Upregulated	G2.UCDvsTCD
ENSG00000143217	40.4753	1.84281	0.483318	3.81282	0.00013739	0.00264968	81607	NECTIN4	Upregulated	UCD.3vs2
ENSG00000230539	5.03008	1.84177	1.40548	1.31042	0.190054	0.841677	100874264	AOAH-IT1	Upregulated	G2.UCDvsTCD
ENSG00000198553	6.85799	1.8417	0.861232	2.13845	0.0324804	NA	283518	KCNRG	Upregulated	TCD.2vs1
ENSG00000250091	6.19848	1.84091	0.949282	1.93927	0.052469	NA	NA	NA	Upregulated	UCD.3vs2
ENSG00000264756	6.16484	1.84072	0.958799	1.91982	0.0548804	NA	NA	NA	Upregulated	UCD.3vs2
ENSG00000232680	8.44656	1.84021	0.935376	1.96735	0.0491428	NA	NA	NA	Upregulated	TCD.2vs1
ENSG00000215478	3.74318	1.84012	1.66694	1.10389	0.269639	0.879807	NA	NA	Upregulated	G2.UCDvsTCD
ENSG00000211949	63.9107	1.83981	0.897911	2.04898	0.0404636	NA	28442	IGHV3-23	Upregulated	CTRL.2vs1
ENSG00000260022	12.9383	1.83918	0.985856	1.86557	0.0621021	NA	NA	NA	Upregulated	UCD.3vs2
ENSG00000237517	8.16014	1.839	1.00881	1.82294	0.0683124	NA	NA	NA	Upregulated	CTRL.2vs1
ENSG00000128218	11.5152	1.83835	1.60562	1.14495	0.252232	0.869941	29802	VPREB3	Upregulated	G2.UCDvsTCD
ENSG00000211940	16.6438	1.83833	1.1489	1.60008	0.10958	NA	NA	NA	Upregulated	TCD.2vs1
ENSG00000265478	4.51217	1.83792	1.38275	1.32918	0.183789	NA	NA	NA	Upregulated	CTRL.2vs1
ENSG00000230185	7.07075	1.83487	1.15435	1.58953	0.111941	NA	NA	NA	Upregulated	UCD.3vs2
ENSG00000128438	27.6458	1.83451	1.36395	1.345	0.178626	0.828015	NA	NA	Upregulated	G2.UCDvsTCD
ENSG00000251348	6.59958	1.83382	1.33159	1.37717	0.16846	0.817326	NA	NA	Upregulated	G2.UCDvsTCD
ENSG00000211933	4.9566	1.83368	1.68287	1.08961	0.275883	NA	28385	IGHV6-1	Upregulated	CTRL.2vs1
ENSG00000215283	3.87294	1.83314	1.32797	1.3804	0.167463	NA	NA	NA	Upregulated	UCD.3vs2
ENSG00000118432	22.7809	1.83305	1.48338	1.23573	0.216558	0.849995	1268	CNR1	Upregulated	G2.UCDvsTCD
ENSG00000154080	5.60852	1.83248	1.50772	1.2154	0.224215	0.854999	83539	CHST9	Upregulated	G2.UCDvsTCD
ENSG00000225302	13.2725	1.83231	0.843898	2.17125	0.0299123	NA	NA	NA	Upregulated	UCD.3vs2
ENSG00000254325	4.37624	1.83186	1.31378	1.39434	0.163215	0.814903	NA	NA	Upregulated	G2.UCDvsTCD
ENSG00000254694	4.71011	1.83113	1.40318	1.30499	0.191897	NA	NA	NA	Upregulated	CTRL.2vs1
ENSG00000229348	3.78615	1.82984	1.22733	1.49091	0.135985	NA	NA	NA	Upregulated	TCD.2vs1
ENSG00000125999	15.2036	1.82944	0.960894	1.9039	0.0569236	NA	92747	BPIFB1	Upregulated	TCD.2vs1
ENSG00000261997	4.42914	1.82913	1.29855	1.40859	0.158955	NA	NA	NA	Upregulated	UCD.3vs2
ENSG00000158014	7.62862	1.82843	1.25829	1.45311	0.146194	NA	7780	SLC30A2	Upregulated	UCD.3vs2
ENSG00000224536	5.78587	1.82828	1.19147	1.53448	0.124912	NA	107985246	CSRP1-AS1	Upregulated	CTRL.2vs1
ENSG00000137203	23.1301	1.82795	0.965023	1.8942	0.0581987	NA	7020	TFAP2A	Upregulated	TCD.2vs1
ENSG00000199906	4.88491	1.82648	1.2438	1.46847	0.141977	NA	NA	NA	Upregulated	UCD.3vs2
ENSG00000215580	44.1879	1.82642	0.607192	3.00797	0.00262995	0.019347	286554	BCORP1	Upregulated	TCD.2vs1
ENSG00000265714	5.43721	1.82639	1.17836	1.54994	0.121156	NA	NA	NA	Upregulated	CTRL.2vs1
ENSG00000258702	5.51978	1.826	1.12419	1.62429	0.104314	NA	NA	NA	Upregulated	CTRL.2vs1
ENSG00000158445	5.10043	1.82573	1.42481	1.28138	0.200059	0.845877	3745	KCNB1	Upregulated	G2.UCDvsTCD
ENSG00000188687	9.92203	1.82446	1.01957	1.78945	0.0735423	0.707318	57835	SLC4A5	Upregulated	G2.UCDvsTCD
ENSG00000239912	6.23031	1.82445	1.22374	1.49089	0.135991	NA	NA	NA	Upregulated	CTRL.2vs1
ENSG00000133317	11.1794	1.82352	0.893745	2.04031	0.0413193	NA	85329	LGALS12	Upregulated	TCD.2vs1
ENSG00000228649	11.8264	1.82351	0.721421	2.52767	0.0114823	NA	109729180	SNHG26	Upregulated	TCD.2vs1
ENSG00000237453	9.8938	1.82302	0.854793	2.1327	0.0329492	0.582748	NA	NA	Upregulated	G2.UCDvsTCD
ENSG00000211638	12.1379	1.82297	1.37591	1.32492	0.185196	NA	28774	IGLV8-61	Upregulated	UCD.3vs2
ENSG00000246422	5.23498	1.82259	1.23097	1.48062	0.138708	0.79001	100505658	DIAPH1-AS1	Upregulated	G2.UCDvsTCD
ENSG00000235300	5.53384	1.82256	1.53098	1.19045	0.233871	NA	105371807	SKAP1-AS2	Upregulated	CTRL.2vs1
ENSG00000100427	4.40177	1.82184	1.39112	1.30962	0.190323	0.841677	23209	MLC1	Upregulated	G2.UCDvsTCD
ENSG00000255224	7.22918	1.82157	0.96733	1.88309	0.0596877	0.687332	NA	NA	Upregulated	G2.UCDvsTCD
ENSG00000169224	4.6458	1.82001	1.38253	1.31643	0.18803	NA	148823	GCSAML	Upregulated	CTRL.2vs1
ENSG00000203943	12.9246	1.81993	0.870162	2.09149	0.0364844	NA	148418	SAMD13	Upregulated	UCD.3vs2
ENSG00000217241	5.18354	1.8191	1.26342	1.43983	0.149916	0.7998	NA	NA	Upregulated	G2.UCDvsTCD
ENSG00000223722	4.01491	1.8189	1.41081	1.28927	0.197306	0.845744	NA	NA	Upregulated	G2.UCDvsTCD
ENSG00000224945	7.78578	1.81797	0.938014	1.93811	0.0526101	NA	NA	NA	Upregulated	UCD.3vs2
ENSG00000054356	7.31693	1.81762	1.19312	1.52341	0.127656	NA	5798	PTPRN	Upregulated	UCD.3vs2
ENSG00000248356	6.17606	1.81734	1.12058	1.62178	0.10485	NA	NA	NA	Upregulated	CTRL.2vs1
ENSG00000175894	4.23182	1.81699	1.12009	1.62217	0.104766	NA	54084	TSPEAR	Upregulated	TCD.2vs1
ENSG00000185002	54.9075	1.81661	0.444155	4.09003	4.31315305828031e-05	0.00116268	222546	RFX6	Upregulated	UCD.3vs2
ENSG00000163508	52.8659	1.81578	0.630091	2.88178	0.00395433	0.311814	8320	EOMES	Upregulated	G2.UCDvsTCD
ENSG00000255120	19.7639	1.81485	0.688007	2.63783	0.00834373	0.402892	101927828	OVOL1-AS1	Upregulated	G2.UCDvsTCD
ENSG00000075290	5.27138	1.81357	0.986222	1.8389	0.0659297	NA	7479	WNT8B	Upregulated	TCD.2vs1
ENSG00000235481	10.4702	1.81335	0.926078	1.9581	0.0502184	0.652235	NA	NA	Upregulated	G2.UCDvsTCD
ENSG00000235328	6.39234	1.81318	1.01499	1.7864	0.0740338	NA	100271482	RPL31P62	Upregulated	TCD.2vs1
ENSG00000107105	3.57318	1.81308	1.48587	1.22022	0.222381	0.854343	1993	ELAVL2	Upregulated	G2.UCDvsTCD
ENSG00000211784	5.04414	1.813	1.08893	1.66494	0.0959245	NA	28676	TRAV10	Upregulated	TCD.2vs1
ENSG00000176401	14.029	1.8122	0.857943	2.11226	0.0346642	NA	126272	EID2B	Upregulated	CTRL.2vs1
ENSG00000244327	5.66109	1.81187	0.90568	2.00056	0.0454398	NA	NA	NA	Upregulated	TCD.2vs1
ENSG00000234773	6.66342	1.81045	1.09455	1.65406	0.0981163	0.74904	NA	NA	Upregulated	G2.UCDvsTCD
ENSG00000211940	16.6438	1.8084	1.26909	1.42496	0.154169	NA	NA	NA	Upregulated	UCD.3vs2
ENSG00000104951	33.7408	1.80767	0.827946	2.18332	0.0290126	NA	259307	IL4I1	Upregulated	CTRL.2vs1
ENSG00000211673	11.4422	1.80745	1.28413	1.40753	0.159271	NA	NA	NA	Upregulated	CTRL.2vs1
ENSG00000143199	16.0066	1.8073	0.770717	2.34496	0.0190293	0.509221	55811	ADCY10	Upregulated	G2.UCDvsTCD
ENSG00000272209	4.94166	1.80725	1.58726	1.13859	0.254872	0.870708	NA	NA	Upregulated	G2.UCDvsTCD
ENSG00000245025	6.0324	1.80628	1.21952	1.48114	0.138569	NA	NA	NA	Upregulated	CTRL.2vs1
ENSG00000250131	6.67141	1.80573	1.11615	1.61782	0.105701	0.761164	NA	NA	Upregulated	G2.UCDvsTCD
ENSG00000272343	7.61395	1.80553	0.832073	2.16992	0.030013	NA	NA	NA	Upregulated	TCD.2vs1
ENSG00000267724	8.72451	1.80433	0.985624	1.83065	0.0671533	NA	NA	NA	Upregulated	UCD.3vs2
ENSG00000169248	114.958	1.80402	1.03517	1.74273	0.0813803	0.229597	6373	CXCL11	Upregulated	UCD.3vs2
ENSG00000232680	8.44656	1.80361	1.0521	1.71429	0.0864746	NA	NA	NA	Upregulated	UCD.3vs2
ENSG00000235531	7.5164	1.80239	1.11037	1.62323	0.10454	NA	100132891	MSC-AS1	Upregulated	CTRL.2vs1
ENSG00000231799	8.63422	1.80218	1.00016	1.80189	0.0715621	0.703993	NA	NA	Upregulated	G2.UCDvsTCD
ENSG00000265800	11.9008	1.80198	1.03153	1.7469	0.0806547	0.719868	NA	NA	Upregulated	G2.UCDvsTCD
ENSG00000196355	4.46567	1.80165	1.44733	1.24481	0.213202	NA	NA	NA	Upregulated	UCD.3vs2
ENSG00000272549	3.86172	1.8016	1.30572	1.37977	0.167658	NA	401286	LINC02538	Upregulated	CTRL.2vs1
ENSG00000255568	5.56362	1.80123	1.07023	1.68303	0.0923699	NA	103091865	BRWD1-AS2	Upregulated	UCD.3vs2
ENSG00000185250	11.6206	1.80068	0.814011	2.21211	0.0269593	NA	285755	PPIL6	Upregulated	UCD.3vs2
ENSG00000264462	4.74561	1.80042	1.06481	1.69084	0.0908669	NA	103504731	MIR3648-2	Upregulated	UCD.3vs2
ENSG00000261008	5.13385	1.80036	1.3148	1.3693	0.170904	NA	101927957	LINC01572	Upregulated	CTRL.2vs1
ENSG00000243238	21.3433	1.7998	0.821046	2.19208	0.0283739	NA	28919	IGKV2-30	Upregulated	TCD.2vs1
ENSG00000207110	7.0208	1.79962	1.06565	1.68876	0.0912654	NA	106481624	RNVU1-32	Upregulated	CTRL.2vs1
ENSG00000125538	61.3431	1.7996	0.790982	2.27514	0.0228975	0.542844	3553	IL1B	Upregulated	G2.UCDvsTCD
ENSG00000104921	16.4187	1.79886	1.01143	1.77853	0.0753168	0.711449	2208	FCER2	Upregulated	G2.UCDvsTCD
ENSG00000250081	3.22876	1.7986	1.38459	1.29901	0.193939	NA	NA	NA	Upregulated	TCD.2vs1
ENSG00000130635	45.1008	1.79851	0.675504	2.66248	0.00775681	NA	1289	COL5A1	Upregulated	CTRL.2vs1
ENSG00000177294	3.50756	1.79834	1.47218	1.22155	0.221879	0.854343	162517	FBXO39	Upregulated	G2.UCDvsTCD
ENSG00000186369	6.56992	1.79819	1.47553	1.21867	0.222969	0.854343	NA	NA	Upregulated	G2.UCDvsTCD
ENSG00000166770	6.34342	1.79691	0.989603	1.81579	0.0694026	NA	100128252	ZNF667-AS1	Upregulated	TCD.2vs1
ENSG00000226330	19.0173	1.79607	0.660541	2.7191	0.00654608	0.374809	NA	NA	Upregulated	G2.UCDvsTCD
ENSG00000185046	8.67824	1.79558	1.01901	1.76208	0.0780559	NA	56899	ANKS1B	Upregulated	UCD.3vs2
ENSG00000153993	8.66257	1.79557	1.13511	1.58184	0.113685	NA	223117	SEMA3D	Upregulated	CTRL.2vs1
ENSG00000254732	28.8653	1.79443	0.646369	2.77617	0.00550037	0.0374225	NA	NA	Upregulated	UCD.3vs2
ENSG00000011201	5.48749	1.79427	1.086	1.65218	0.0984976	NA	3730	ANOS1	Upregulated	TCD.2vs1
ENSG00000261286	18.2792	1.7938	0.813563	2.20486	0.0274637	0.564312	105371374	ATP2C2-AS1	Upregulated	G2.UCDvsTCD
ENSG00000161798	8.06986	1.79347	1.11944	1.60212	0.10913	NA	362	AQP5	Upregulated	UCD.3vs2
ENSG00000179467	5.03698	1.79347	1.25684	1.42697	0.153588	NA	NA	NA	Upregulated	CTRL.2vs1
ENSG00000225569	6.42236	1.79303	1.23416	1.45284	0.146269	0.7998	100131638	CCT4P2	Upregulated	G2.UCDvsTCD
ENSG00000259172	4.82558	1.79296	1.11002	1.61525	0.106256	NA	NA	NA	Upregulated	UCD.3vs2
ENSG00000231205	5.26095	1.79291	0.951365	1.88456	0.059489	NA	NA	NA	Upregulated	TCD.2vs1
ENSG00000224533	4.93823	1.79036	1.24522	1.43778	0.150496	NA	100507404	TMLHE-AS1	Upregulated	TCD.2vs1
ENSG00000214546	3.74865	1.79021	1.20369	1.48727	0.136944	NA	NA	NA	Upregulated	UCD.3vs2
ENSG00000233559	6.52242	1.79012	1.19538	1.49754	0.134254	NA	NA	NA	Upregulated	CTRL.2vs1
ENSG00000233360	18.0595	1.79002	0.76375	2.34372	0.0190926	NA	101927051	PDXP-DT	Upregulated	CTRL.2vs1
ENSG00000233297	7.14285	1.78926	0.843358	2.12159	0.033872	0.582962	NA	NA	Upregulated	G2.UCDvsTCD
ENSG00000142449	8.25998	1.78803	1.02145	1.75048	0.080036	NA	84467	FBN3	Upregulated	UCD.3vs2
ENSG00000267488	7.14488	1.78799	1.0242	1.74574	0.080856	NA	NA	NA	Upregulated	CTRL.2vs1
ENSG00000235989	5.93672	1.78745	1.46653	1.21883	0.222909	0.854343	150291	MORC2-AS1	Upregulated	G2.UCDvsTCD
ENSG00000224650	19.5494	1.78639	1.00301	1.78103	0.0749078	NA	28408	IGHV3-74	Upregulated	TCD.2vs1
ENSG00000243094	4.33551	1.78621	1.50519	1.18669	0.235348	NA	NA	NA	Upregulated	CTRL.2vs1
ENSG00000093009	67.0013	1.78594	0.384395	4.6461	3.3826567648619e-06	0.000115805	8318	CDC45	Upregulated	TCD.2vs1
ENSG00000234614	15.8273	1.78526	0.968272	1.84376	0.0652175	NA	NA	NA	Upregulated	CTRL.2vs1
ENSG00000175445	233.427	1.78508	0.909804	1.96205	0.0497562	0.158304	4023	LPL	Upregulated	TCD.2vs1
ENSG00000180251	6.36192	1.78494	1.35345	1.31881	0.187232	NA	389015	SLC9A4	Upregulated	UCD.3vs2
ENSG00000159871	6.05646	1.7847	0.929853	1.91934	0.0549414	NA	284348	LYPD5	Upregulated	UCD.3vs2
ENSG00000230461	11.3546	1.7834	0.753362	2.36726	0.0179204	NA	100505832	PROX1-AS1	Upregulated	TCD.2vs1
ENSG00000184221	5.51618	1.78287	1.20243	1.48272	0.13815	0.789246	116448	OLIG1	Upregulated	G2.UCDvsTCD
ENSG00000182901	8.2742	1.78093	0.99181	1.79564	0.0725523	NA	6000	RGS7	Upregulated	UCD.3vs2
ENSG00000180113	12.0188	1.78063	0.859064	2.07276	0.0381949	NA	221400	TDRD6	Upregulated	TCD.2vs1
ENSG00000207648	20.4358	1.78044	0.73071	2.43659	0.0148266	0.474502	NA	NA	Upregulated	G2.UCDvsTCD
ENSG00000069482	10.0753	1.78034	0.951105	1.87187	0.0612247	0.68779	51083	GAL	Upregulated	G2.UCDvsTCD
ENSG00000234789	4.43921	1.77908	1.12747	1.57794	0.11458	NA	NA	NA	Upregulated	CTRL.2vs1
ENSG00000167236	4.58856	1.77863	1.1878	1.49742	0.134284	NA	NA	NA	Upregulated	UCD.3vs2
ENSG00000111537	123.575	1.77717	0.745448	2.38403	0.0171241	0.499635	3458	IFNG	Upregulated	G2.UCDvsTCD
ENSG00000174236	10.4531	1.77704	0.807279	2.20127	0.0277167	NA	387849	REP15	Upregulated	UCD.3vs2
ENSG00000228554	6.37898	1.7763	1.13885	1.55974	0.118822	0.777257	NA	NA	Upregulated	G2.UCDvsTCD
ENSG00000248936	8.29818	1.77576	1.051	1.68959	0.0911065	0.738396	NA	NA	Upregulated	G2.UCDvsTCD
ENSG00000211934	16.0073	1.77571	1.52879	1.16151	0.245433	NA	28474	IGHV1-2	Upregulated	UCD.3vs2
ENSG00000249655	9.54349	1.77565	0.777793	2.28293	0.0224344	NA	NA	NA	Upregulated	UCD.3vs2
ENSG00000272568	10.8898	1.77548	0.971608	1.82737	0.0676446	NA	100506497	LOC100506497	Upregulated	UCD.3vs2
ENSG00000197584	5.06098	1.77455	1.22373	1.45011	0.147027	NA	10242	KCNMB2	Upregulated	UCD.3vs2
ENSG00000240634	5.47051	1.77406	1.21101	1.46494	0.142937	NA	NA	NA	Upregulated	UCD.3vs2
ENSG00000233967	6.21514	1.77379	1.12988	1.56989	0.116441	NA	NA	NA	Upregulated	UCD.3vs2
ENSG00000233942	4.743	1.77284	1.44624	1.22583	0.220264	0.853485	NA	NA	Upregulated	G2.UCDvsTCD
ENSG00000211890	1702.63	1.77263	0.503358	3.52161	0.000428929	0.0133433	3494	IGHA2	Upregulated	CTRL.2vs1
ENSG00000129654	5.75607	1.77239	1.10225	1.60797	0.107842	NA	2302	FOXJ1	Upregulated	UCD.3vs2
ENSG00000170509	6.79015	1.77238	1.33204	1.33058	0.183328	0.833569	345275	HSD17B13	Upregulated	G2.UCDvsTCD
ENSG00000236439	6.14543	1.77177	0.754842	2.34721	0.0189148	NA	NA	NA	Upregulated	UCD.3vs2
ENSG00000031544	5.23153	1.77099	1.25278	1.41365	0.157466	0.807492	NA	NA	Upregulated	G2.UCDvsTCD
ENSG00000268555	7.59624	1.76972	0.970779	1.82299	0.0683052	NA	NA	NA	Upregulated	UCD.3vs2
ENSG00000196126	1069.6	1.7696	0.686741	2.57681	0.00997177	0.051943	3123	HLA-DRB1	Upregulated	TCD.2vs1
ENSG00000211651	31.6307	1.7695	0.727957	2.43078	0.0150664	0.474502	28823	IGLV1-44	Upregulated	G2.UCDvsTCD
ENSG00000196228	35.5395	1.76935	1.13703	1.55612	0.119678	0.293767	442038	SULT1C3	Upregulated	UCD.3vs2
ENSG00000246100	3.34854	1.76926	1.40272	1.26131	0.207198	NA	NA	NA	Upregulated	CTRL.2vs1
ENSG00000226751	6.02015	1.76809	0.96076	1.84031	0.0657232	NA	NA	NA	Upregulated	TCD.2vs1
ENSG00000165891	53.3169	1.76648	0.404246	4.36981	1.24354018560953e-05	0.000321434	144455	E2F7	Upregulated	TCD.2vs1
ENSG00000127564	58.3463	1.76627	0.440191	4.01251	6.00755817646849e-05	0.00144938	9088	PKMYT1	Upregulated	UCD.3vs2
ENSG00000231234	8.32724	1.76607	0.749831	2.35529	0.0185082	NA	NA	NA	Upregulated	TCD.2vs1
ENSG00000161103	4.34033	1.76473	0.893875	1.97425	0.0483531	NA	102725072	LOC102725072	Upregulated	TCD.2vs1
ENSG00000231566	9.48165	1.76465	0.962623	1.83317	0.0667772	NA	NA	NA	Upregulated	UCD.3vs2
ENSG00000196132	14.9688	1.76459	0.980844	1.79905	0.0720103	0.705915	4661	MYT1	Upregulated	G2.UCDvsTCD
ENSG00000105492	7.19406	1.76345	1.17635	1.49908	0.133852	0.786064	946	SIGLEC6	Upregulated	G2.UCDvsTCD
ENSG00000178460	18.9341	1.76187	0.706937	2.49225	0.0126935	NA	157777	MCMDC2	Upregulated	UCD.3vs2
ENSG00000163879	23.4254	1.76183	0.678511	2.59661	0.00941476	0.411929	7802	DNALI1	Upregulated	G2.UCDvsTCD
ENSG00000075073	4.53091	1.76183	1.34792	1.30707	0.191188	0.842066	6865	TACR2	Upregulated	G2.UCDvsTCD
ENSG00000258643	7.54515	1.7615	1.09853	1.60351	0.108822	0.76517	100529063	BCL2L2-PABPN1	Upregulated	G2.UCDvsTCD
ENSG00000235159	5.11107	1.76135	1.14947	1.53232	0.125443	NA	NA	NA	Upregulated	UCD.3vs2
ENSG00000113249	7.46971	1.76054	1.22893	1.43258	0.151978	NA	26762	HAVCR1	Upregulated	CTRL.2vs1
ENSG00000272463	10.5639	1.75971	1.03678	1.69728	0.0896446	NA	NA	NA	Upregulated	CTRL.2vs1
ENSG00000231486	10.1398	1.75951	1.19002	1.47855	0.13926	NA	NA	NA	Upregulated	CTRL.2vs1
ENSG00000164822	327.123	1.7595	0.596234	2.95103	0.00316719	0.0222901	1671	DEFA6	Upregulated	TCD.2vs1
ENSG00000062038	9.20153	1.75934	1.15465	1.5237	0.127583	0.786006	1001	CDH3	Upregulated	G2.UCDvsTCD
ENSG00000148346	145.075	1.75835	0.718611	2.44687	0.0144102	0.469016	3934	LCN2	Upregulated	G2.UCDvsTCD
ENSG00000262712	3.66683	1.75679	1.26744	1.38609	0.165719	NA	NA	NA	Upregulated	CTRL.2vs1
ENSG00000187672	4.17407	1.75678	1.49907	1.17191	0.241233	NA	26059	ERC2	Upregulated	CTRL.2vs1
ENSG00000240563	16.1729	1.75664	1.03877	1.69107	0.0908232	NA	54596	L1TD1	Upregulated	UCD.3vs2
ENSG00000204577	13.2635	1.75557	0.825833	2.12582	0.0335181	0.582748	11025	LILRB3	Upregulated	G2.UCDvsTCD
ENSG00000259606	5.50741	1.75499	1.22174	1.43648	0.150867	NA	NA	NA	Upregulated	UCD.3vs2
ENSG00000168542	32.1988	1.754	1.02046	1.71883	0.0856445	NA	1281	COL3A1	Upregulated	CTRL.2vs1
ENSG00000163497	23.1686	1.75329	0.61776	2.83813	0.00453781	0.0329769	54738	FEV	Upregulated	UCD.3vs2
ENSG00000225992	3.97694	1.75247	1.70528	1.02768	0.304101	NA	NA	NA	Upregulated	CTRL.2vs1
ENSG00000263990	6.32841	1.75197	1.02685	1.70615	0.08798	NA	NA	NA	Upregulated	CTRL.2vs1
ENSG00000226660	12.5929	1.75175	1.09562	1.59887	0.10985	NA	28620	TRBV2	Upregulated	CTRL.2vs1
ENSG00000198785	20.4714	1.75158	0.809525	2.16371	0.0304865	NA	116443	GRIN3A	Upregulated	CTRL.2vs1
ENSG00000161132	4.00466	1.75118	1.14612	1.52792	0.126533	NA	NA	NA	Upregulated	UCD.3vs2
ENSG00000185176	12.5248	1.75088	1.02874	1.70197	0.0887614	0.73691	653437	AQP12B	Upregulated	G2.UCDvsTCD
ENSG00000230812	13.395	1.75056	0.876402	1.99744	0.0457779	NA	NA	NA	Upregulated	CTRL.2vs1
ENSG00000234535	4.53533	1.74946	1.24244	1.40809	0.159104	0.80925	NA	NA	Upregulated	G2.UCDvsTCD
ENSG00000211953	8.81593	1.74714	1.18457	1.47492	0.140235	0.793175	NA	NA	Upregulated	G2.UCDvsTCD
ENSG00000245105	3.9778	1.74671	1.32457	1.3187	0.187271	NA	144571	A2M-AS1	Upregulated	UCD.3vs2
ENSG00000035720	26.5177	1.74585	0.72618	2.40415	0.0162101	0.0739814	26228	STAP1	Upregulated	TCD.2vs1
ENSG00000238061	4.32296	1.74501	1.41307	1.23491	0.216865	0.849995	NA	NA	Upregulated	G2.UCDvsTCD
ENSG00000253873	5.04358	1.7445	1.25689	1.38795	0.165153	NA	56105	PCDHGA11	Upregulated	UCD.3vs2
ENSG00000196668	4.54434	1.74439	1.30516	1.33653	0.181375	0.832905	100287569	LINC00173	Upregulated	G2.UCDvsTCD
ENSG00000196092	59.8593	1.74363	1.09832	1.58754	0.11239	0.771688	5079	PAX5	Upregulated	G2.UCDvsTCD
ENSG00000232445	8.68622	1.7421	0.934995	1.86322	0.0624314	NA	NA	NA	Upregulated	TCD.2vs1
ENSG00000256069	6.03138	1.74195	1.12992	1.54166	0.123156	NA	3	A2MP1	Upregulated	TCD.2vs1
ENSG00000242607	7.75785	1.7416	1.01256	1.71999	0.085434	NA	100271260	RPS3AP34	Upregulated	UCD.3vs2
ENSG00000214691	14.2269	1.74098	1.05704	1.64703	0.0995524	NA	388942	LINC01913	Upregulated	UCD.3vs2
ENSG00000188282	12.0592	1.74077	0.714594	2.43603	0.0148495	NA	285180	RUFY4	Upregulated	TCD.2vs1
ENSG00000102962	10.6247	1.73966	1.07083	1.62459	0.10425	NA	6367	CCL22	Upregulated	CTRL.2vs1
ENSG00000271590	7.24621	1.73912	1.17323	1.48233	0.138251	0.789246	NA	NA	Upregulated	G2.UCDvsTCD
ENSG00000261786	4.63387	1.73883	1.80278	0.96453	0.33478	NA	NA	NA	Upregulated	CTRL.2vs1
ENSG00000211876	7.32609	1.7383	1.10016	1.58005	0.114097	NA	28742	TRAJ13	Upregulated	CTRL.2vs1
ENSG00000268520	19.3231	1.73759	0.603058	2.88129	0.00396046	0.311814	NA	NA	Upregulated	G2.UCDvsTCD
ENSG00000226445	4.44337	1.73737	1.23563	1.40606	0.159705	0.80925	NA	NA	Upregulated	G2.UCDvsTCD
ENSG00000177614	6.77946	1.73726	0.874916	1.98563	0.047074	NA	79605	PGBD5	Upregulated	TCD.2vs1
ENSG00000228763	12.4796	1.73608	0.706574	2.45704	0.0140086	NA	106182118	LIMS1-AS1	Upregulated	TCD.2vs1
ENSG00000231587	7.52931	1.73587	0.765598	2.26734	0.0233694	NA	692093	SNORD62B	Upregulated	TCD.2vs1
ENSG00000188649	4.80324	1.73578	1.06592	1.62843	0.103433	NA	387707	CC2D2B	Upregulated	TCD.2vs1
ENSG00000156049	33.7612	1.73517	0.439697	3.94629	7.93718288050877e-05	0.00177979	9630	GNA14	Upregulated	UCD.3vs2
ENSG00000217792	3.72847	1.73336	1.8938	0.915282	0.360044	0.913893	NA	NA	Upregulated	G2.UCDvsTCD
ENSG00000272800	3.83526	1.73328	1.38875	1.24808	0.212	NA	NA	NA	Upregulated	CTRL.2vs1
ENSG00000131969	5.97727	1.73312	1.14852	1.509	0.131298	NA	145447	ABHD12B	Upregulated	TCD.2vs1
ENSG00000112761	3.85673	1.73289	1.2927	1.34052	0.180076	NA	8838	CCN6	Upregulated	TCD.2vs1
ENSG00000058085	412.581	1.73149	0.461881	3.74879	0.000177692	0.0910582	3918	LAMC2	Upregulated	G2.UCDvsTCD
ENSG00000134339	5.79029	1.73111	1.35873	1.27407	0.20264	NA	6289	SAA2	Upregulated	UCD.3vs2
ENSG00000186152	6.59633	1.7311	1.10771	1.56277	0.118107	NA	NA	NA	Upregulated	UCD.3vs2
ENSG00000235790	7.3002	1.73105	1.02792	1.68404	0.0921738	0.739937	NA	NA	Upregulated	G2.UCDvsTCD
ENSG00000254415	9.77598	1.73078	1.13133	1.52986	0.126051	0.784748	100049587	SIGLEC14	Upregulated	G2.UCDvsTCD
ENSG00000272219	4.65258	1.73059	1.20943	1.43091	0.152455	NA	NA	NA	Upregulated	CTRL.2vs1
ENSG00000255569	9.54323	1.72945	1.62999	1.06102	0.288679	NA	28693	TRAV1-1	Upregulated	UCD.3vs2
ENSG00000236548	3.31512	1.7293	1.76288	0.980951	0.326617	0.905186	7955	RNF217-AS1	Upregulated	G2.UCDvsTCD
ENSG00000250802	7.39516	1.72926	1.19508	1.44698	0.147903	NA	728723	ZBED3-AS1	Upregulated	CTRL.2vs1
ENSG00000242349	5.99482	1.72921	1.09397	1.58067	0.113953	NA	NA	NA	Upregulated	UCD.3vs2
ENSG00000211943	29.6891	1.72913	1.1256	1.53618	0.124493	NA	28448	IGHV3-15	Upregulated	CTRL.2vs1
ENSG00000042832	20.6104	1.72824	0.889565	1.9428	0.0520406	NA	7038	TG	Upregulated	TCD.2vs1
ENSG00000267183	57.8198	1.7269	0.39865	4.33186	1.47851648327697e-05	0.0189416	NA	NA	Upregulated	G2.UCDvsTCD
ENSG00000214691	14.2269	1.72668	1.24049	1.39193	0.163944	NA	388942	LINC01913	Upregulated	CTRL.2vs1
ENSG00000231940	4.94579	1.72648	1.07568	1.60502	0.10849	NA	440732	RPS7P3	Upregulated	TCD.2vs1
ENSG00000267793	3.78839	1.7248	1.36035	1.2679	0.204832	NA	NA	NA	Upregulated	TCD.2vs1
ENSG00000113594	16.3893	1.72418	0.858748	2.00778	0.0446666	NA	3977	LIFR	Upregulated	UCD.3vs2
ENSG00000124731	26.0336	1.72366	1.10275	1.56305	0.118041	0.777	54210	TREM1	Upregulated	G2.UCDvsTCD
ENSG00000238279	7.03	1.72333	0.925556	1.86195	0.0626108	NA	NA	NA	Upregulated	UCD.3vs2
ENSG00000169507	80.0437	1.72305	0.43794	3.93445	8.33870693654673e-05	0.00184216	151258	SLC38A11	Upregulated	UCD.3vs2
ENSG00000151322	5.73977	1.723	1.4206	1.21287	0.225181	0.855223	64067	NPAS3	Upregulated	G2.UCDvsTCD
ENSG00000178568	3.96548	1.72217	1.47786	1.16531	0.243894	NA	2066	ERBB4	Upregulated	CTRL.2vs1
ENSG00000230951	3.82401	1.72192	1.26657	1.35951	0.173985	0.823256	100132058	GPS2P2	Upregulated	G2.UCDvsTCD
ENSG00000207280	5.32722	1.72179	1.40941	1.22164	0.221843	NA	6082	SNORD20	Upregulated	UCD.3vs2
ENSG00000202058	6.507	1.72163	1.15831	1.48633	0.137193	NA	106479130	RN7SKP80	Upregulated	CTRL.2vs1
ENSG00000264924	6.64722	1.72125	1.07463	1.6017	0.109221	NA	NA	NA	Upregulated	TCD.2vs1
ENSG00000266473	3.76617	1.72091	1.31378	1.30989	0.190231	0.841677	NA	NA	Upregulated	G2.UCDvsTCD
ENSG00000269904	4.833	1.72034	1.27352	1.35086	0.17674	NA	139201	MAP2K4P1	Upregulated	TCD.2vs1
ENSG00000184194	6.30338	1.72026	1.19166	1.44359	0.148856	NA	54328	GPR173	Upregulated	UCD.3vs2
ENSG00000188037	11.2203	1.72025	0.755257	2.27771	0.0227442	NA	1180	CLCN1	Upregulated	TCD.2vs1
ENSG00000187783	9.17567	1.7202	0.812339	2.11759	0.0342095	NA	643236	TMEM72	Upregulated	TCD.2vs1
ENSG00000112280	6.1291	1.72019	1.17686	1.46168	0.143828	0.798215	1297	COL9A1	Upregulated	G2.UCDvsTCD
ENSG00000168824	5.8162	1.72004	1.42581	1.20635	0.227681	NA	27065	NSG1	Upregulated	CTRL.2vs1
ENSG00000231877	19.0705	1.71991	1.0216	1.68355	0.0922687	NA	NA	NA	Upregulated	UCD.3vs2
ENSG00000048540	5.45722	1.71965	1.1284	1.52397	0.127515	NA	55885	LMO3	Upregulated	UCD.3vs2
ENSG00000174912	10.085	1.71773	0.817145	2.10212	0.0355431	NA	NA	NA	Upregulated	TCD.2vs1
ENSG00000223060	5.82667	1.71751	0.891245	1.92709	0.0539689	NA	NA	NA	Upregulated	UCD.3vs2
ENSG00000182580	165.181	1.71729	0.349417	4.91475	8.88976460919208e-07	6.30151555261192e-05	2049	EPHB3	Upregulated	UCD.3vs2
ENSG00000214776	43.8439	1.71552	1.15962	1.47937	0.139041	NA	NA	NA	Upregulated	CTRL.2vs1
ENSG00000269974	7.39988	1.71536	1.20392	1.42481	0.154212	NA	NA	NA	Upregulated	CTRL.2vs1
ENSG00000164404	11.7115	1.71437	0.890717	1.92471	0.0542658	0.6693	2661	GDF9	Upregulated	G2.UCDvsTCD
ENSG00000206176	7.11448	1.71385	1.08911	1.57362	0.115576	NA	NA	NA	Upregulated	UCD.3vs2
ENSG00000211594	4.20247	1.71366	1.31414	1.30401	0.192229	NA	28947	IGKJ4	Upregulated	TCD.2vs1
ENSG00000223984	5.29561	1.71331	0.780922	2.19396	0.028238	NA	NA	NA	Upregulated	TCD.2vs1
ENSG00000137285	10.3753	1.71304	0.855464	2.00246	0.0452348	NA	347733	TUBB2B	Upregulated	UCD.3vs2
ENSG00000207939	8.93743	1.71273	1.10148	1.55494	0.119961	0.777486	NA	NA	Upregulated	G2.UCDvsTCD
ENSG00000197880	4.78745	1.71218	1.03295	1.65756	0.0974062	NA	259283	MDS2	Upregulated	TCD.2vs1
ENSG00000211782	9.51183	1.71131	0.867213	1.97335	0.0484561	NA	28685	TRAV8-1	Upregulated	TCD.2vs1
ENSG00000260269	6.76789	1.71086	1.02929	1.66218	0.0964763	NA	NA	NA	Upregulated	UCD.3vs2
ENSG00000254911	6.40705	1.71058	1.07909	1.5852	0.11292	NA	619383	SCARNA9	Upregulated	UCD.3vs2
ENSG00000224614	12.345	1.71051	0.736777	2.32161	0.0202538	NA	NA	NA	Upregulated	CTRL.2vs1
ENSG00000170624	5.60677	1.7103	1.36873	1.24955	0.211463	NA	6444	SGCD	Upregulated	CTRL.2vs1
ENSG00000225345	13.4252	1.70919	0.866592	1.97231	0.0485738	NA	NA	NA	Upregulated	UCD.3vs2
ENSG00000176046	5.89063	1.70912	1.0926	1.56428	0.117753	NA	26471	NUPR1	Upregulated	CTRL.2vs1
ENSG00000246790	7.0754	1.70881	0.943335	1.81145	0.0700707	NA	NA	NA	Upregulated	TCD.2vs1
ENSG00000257452	4.7442	1.70832	1.28697	1.3274	0.184377	0.835338	NA	NA	Upregulated	G2.UCDvsTCD
ENSG00000114786	4.08444	1.70722	1.37271	1.24369	0.213613	NA	100526760	ABHD14A-ACY1	Upregulated	UCD.3vs2
ENSG00000255186	3.35956	1.7067	1.90937	0.893856	0.371399	NA	NA	NA	Upregulated	CTRL.2vs1
ENSG00000163221	7.94915	1.70517	1.73001	0.985641	0.324309	0.905186	6283	S100A12	Upregulated	G2.UCDvsTCD
ENSG00000273243	8.285	1.70458	1.04687	1.62826	0.10347	0.758285	NA	NA	Upregulated	G2.UCDvsTCD
ENSG00000071282	12.9703	1.70365	0.699899	2.43414	0.0149273	NA	29995	LMCD1	Upregulated	TCD.2vs1
ENSG00000166450	3.66761	1.70313	1.32534	1.28505	0.198775	NA	283659	PRTG	Upregulated	CTRL.2vs1
ENSG00000272707	3.86516	1.70185	0.914274	1.86142	0.0626851	NA	NA	NA	Upregulated	TCD.2vs1
ENSG00000243725	5.82162	1.70181	0.982971	1.7313	0.0833987	NA	7268	TTC4	Upregulated	TCD.2vs1
ENSG00000237310	5.07441	1.70018	1.28327	1.32488	0.185211	NA	100289098	GS1-124K5.4	Upregulated	UCD.3vs2
ENSG00000272142	4.86132	1.69991	1.26976	1.33876	0.180647	NA	100129461	LYRM4-AS1	Upregulated	CTRL.2vs1
ENSG00000214544	3.93943	1.69922	0.87674	1.93811	0.0526095	NA	401375	GTF2IRD2P1	Upregulated	TCD.2vs1
ENSG00000176912	4.62476	1.69834	1.3015	1.30491	0.191924	NA	494514	TYMSOS	Upregulated	UCD.3vs2
ENSG00000224411	9.51727	1.69823	0.712403	2.3838	0.0171349	NA	NA	NA	Upregulated	UCD.3vs2
ENSG00000125508	8.9712	1.69676	1.03651	1.63699	0.101633	NA	6725	SRMS	Upregulated	UCD.3vs2
ENSG00000273173	10.4317	1.69581	1.04632	1.62074	0.105074	NA	8926	SNURF	Upregulated	CTRL.2vs1
ENSG00000197262	8.22259	1.6943	0.991751	1.70839	0.0875642	NA	NA	NA	Upregulated	TCD.2vs1
ENSG00000226245	7.0507	1.69355	1.29401	1.30876	0.190615	NA	414197	ZNF32-AS1	Upregulated	CTRL.2vs1
ENSG00000256553	20.4585	1.69325	1.00315	1.68794	0.091423	NA	28692	TRAV1-2	Upregulated	CTRL.2vs1
ENSG00000180769	9.84198	1.69308	0.767464	2.20607	0.0273793	0.564042	404201	WDFY3-AS2	Upregulated	G2.UCDvsTCD
ENSG00000245954	5.62459	1.69244	1.21988	1.38739	0.165323	NA	100996286	LINC02273	Upregulated	CTRL.2vs1
ENSG00000091106	28.2221	1.69182	0.649562	2.60455	0.00919952	NA	58484	NLRC4	Upregulated	CTRL.2vs1
ENSG00000154485	5.00484	1.69133	1.2141	1.39308	0.163597	NA	118856	MMP21	Upregulated	CTRL.2vs1
ENSG00000100985	158.515	1.69111	0.528367	3.20064	0.00137123	NA	4318	MMP9	Upregulated	CTRL.2vs1
ENSG00000239453	4.98663	1.69105	1.19358	1.41679	0.156545	NA	NA	NA	Upregulated	TCD.2vs1
ENSG00000263050	7.41169	1.69002	0.863312	1.9576	0.0502773	NA	NA	NA	Upregulated	TCD.2vs1
ENSG00000112541	55.9949	1.68995	0.626359	2.69805	0.00697465	0.0440234	10846	PDE10A	Upregulated	UCD.3vs2
ENSG00000264798	3.82847	1.68898	1.85435	0.91082	0.36239	0.913896	NA	NA	Upregulated	G2.UCDvsTCD
ENSG00000113073	6.14912	1.68886	1.04554	1.6153	0.106245	NA	83697	SLC4A9	Upregulated	TCD.2vs1
ENSG00000233912	6.61301	1.68879	1.10003	1.53523	0.124728	NA	NA	NA	Upregulated	UCD.3vs2
ENSG00000205056	8.26916	1.6881	1.33864	1.26106	0.207288	0.847013	NA	NA	Upregulated	G2.UCDvsTCD
ENSG00000146070	26.6125	1.68779	0.584586	2.88715	0.00388743	0.0258899	7941	PLA2G7	Upregulated	TCD.2vs1
ENSG00000196503	11.9132	1.68774	0.793895	2.1259	0.0335117	NA	132946	ARL9	Upregulated	TCD.2vs1
ENSG00000073756	18.1785	1.68767	1.12094	1.50559	0.132173	NA	5743	PTGS2	Upregulated	CTRL.2vs1
ENSG00000239300	8.64771	1.68748	1.05655	1.59716	0.110231	0.765415	NA	NA	Upregulated	G2.UCDvsTCD
ENSG00000268172	13.6105	1.68664	0.801493	2.10438	0.0353457	NA	NA	NA	Upregulated	CTRL.2vs1
ENSG00000205929	6.15909	1.68619	1.2454	1.35394	0.175757	0.826117	56245	C21orf62	Upregulated	G2.UCDvsTCD
ENSG00000188763	7.35639	1.68578	1.0975	1.53601	0.124536	NA	8326	FZD9	Upregulated	UCD.3vs2
ENSG00000180861	81.9033	1.68551	0.606648	2.77841	0.00546264	0.0372847	283422	LINC01559	Upregulated	UCD.3vs2
ENSG00000152049	4.43497	1.68533	1.2761	1.32069	0.186606	NA	23704	KCNE4	Upregulated	UCD.3vs2
ENSG00000116690	6.0274	1.68464	1.06566	1.58084	0.113915	NA	10216	PRG4	Upregulated	UCD.3vs2
ENSG00000179253	3.99059	1.68454	1.38203	1.21889	0.222887	NA	100128310	LOC100128310	Upregulated	CTRL.2vs1
ENSG00000131620	16.2992	1.68423	0.833424	2.02086	0.0432943	NA	55107	ANO1	Upregulated	UCD.3vs2
ENSG00000212864	16.0037	1.68414	0.754233	2.23292	0.0255544	0.556658	727800	RNF208	Upregulated	G2.UCDvsTCD
ENSG00000166578	8.34216	1.68403	0.86631	1.94392	0.0519056	NA	115811	IQCD	Upregulated	TCD.2vs1
ENSG00000116748	19.0652	1.68384	0.736243	2.28708	0.0221914	NA	270	AMPD1	Upregulated	TCD.2vs1
ENSG00000267366	6.51933	1.68235	0.983513	1.71056	0.0871632	NA	NA	NA	Upregulated	CTRL.2vs1
ENSG00000239912	6.23031	1.68157	1.2015	1.39956	0.161647	0.81321	NA	NA	Upregulated	G2.UCDvsTCD
ENSG00000211818	7.24793	1.68076	1.07335	1.5659	0.117372	NA	28642	TRAV39	Upregulated	TCD.2vs1
ENSG00000057468	10.0979	1.6799	0.961477	1.74721	0.0806011	0.719868	4438	MSH4	Upregulated	G2.UCDvsTCD
ENSG00000270116	6.16016	1.67987	0.886393	1.89517	0.0580696	NA	NA	NA	Upregulated	TCD.2vs1
ENSG00000255362	3.91233	1.67986	1.40871	1.19248	0.233072	0.85905	NA	NA	Upregulated	G2.UCDvsTCD
ENSG00000234232	3.76362	1.67883	1.45273	1.15564	0.247829	NA	NA	NA	Upregulated	CTRL.2vs1
ENSG00000152253	66.8192	1.67879	0.416471	4.031	5.55396521454847e-05	0.00138701	57405	SPC25	Upregulated	UCD.3vs2
ENSG00000249454	6.5057	1.67817	0.954586	1.758	0.0787468	NA	106479035	GZMAP1	Upregulated	TCD.2vs1
ENSG00000236942	6.03928	1.6778	1.07397	1.56224	0.118232	0.777	NA	NA	Upregulated	G2.UCDvsTCD
ENSG00000181458	8.51575	1.67775	0.892452	1.87993	0.0601176	NA	55076	TMEM45A	Upregulated	TCD.2vs1
ENSG00000105707	3.138	1.67759	1.44092	1.16425	0.244323	NA	3249	HPN	Upregulated	UCD.3vs2
ENSG00000186152	6.59633	1.67743	0.921994	1.81935	0.0688576	NA	NA	NA	Upregulated	TCD.2vs1
ENSG00000166578	8.34216	1.67704	0.976619	1.71719	0.0859438	NA	115811	IQCD	Upregulated	UCD.3vs2
ENSG00000265485	5.35807	1.67698	1.43513	1.16853	0.242594	0.864294	729950	LINC01915	Upregulated	G2.UCDvsTCD
ENSG00000243188	7.19273	1.67694	1.20674	1.38965	0.164636	NA	100421376	HNRNPA1P17	Upregulated	UCD.3vs2
ENSG00000234380	4.31793	1.67678	0.95031	1.76446	0.0776545	NA	100506385	LINC01426	Upregulated	TCD.2vs1
ENSG00000090530	6.10736	1.67608	1.12802	1.48586	0.137316	NA	55214	P3H2	Upregulated	UCD.3vs2
ENSG00000272914	4.67513	1.67589	1.10447	1.51736	0.129175	NA	NA	NA	Upregulated	TCD.2vs1
ENSG00000211685	5.90974	1.67573	2.02758	0.826468	0.408539	NA	28834	IGLC7	Upregulated	UCD.3vs2
ENSG00000211940	16.6438	1.67571	1.45154	1.15444	0.248319	NA	NA	NA	Upregulated	CTRL.2vs1
ENSG00000261762	16.7194	1.67549	0.818554	2.04689	0.0406692	0.61117	NA	NA	Upregulated	G2.UCDvsTCD
ENSG00000187556	6.56882	1.67514	1.14926	1.45758	0.144956	0.799197	342977	NANOS3	Upregulated	G2.UCDvsTCD
ENSG00000231970	6.08086	1.67476	1.11302	1.50471	0.1324	NA	NA	NA	Upregulated	UCD.3vs2
ENSG00000258484	4.74878	1.67361	1.4766	1.13342	0.257037	NA	246777	SPESP1	Upregulated	UCD.3vs2
ENSG00000181652	11.0895	1.67321	0.745879	2.24327	0.0248793	0.552175	285973	ATG9B	Upregulated	G2.UCDvsTCD
ENSG00000170745	5.82085	1.6729	1.26499	1.32246	0.186016	NA	3790	KCNS3	Upregulated	UCD.3vs2
ENSG00000233441	8.81637	1.67251	1.31914	1.26788	0.204842	0.847013	647265	CYP2AB1P	Upregulated	G2.UCDvsTCD
ENSG00000243738	4.48762	1.67228	0.982562	1.70196	0.0887631	NA	106480492	RN7SL181P	Upregulated	TCD.2vs1
ENSG00000247373	24.62	1.67212	0.539204	3.10109	0.00192809	0.237401	NA	NA	Upregulated	G2.UCDvsTCD
ENSG00000243560	3.73548	1.67211	1.03437	1.61654	0.105977	NA	106479356	RN7SL364P	Upregulated	TCD.2vs1
ENSG00000256069	6.03138	1.67174	1.3909	1.20191	0.2294	NA	3	A2MP1	Upregulated	CTRL.2vs1
ENSG00000239557	4.99038	1.6714	1.21045	1.3808	0.16734	NA	140921	PPP2R5CP	Upregulated	CTRL.2vs1
ENSG00000007171	1217.13	1.6713	0.602754	2.77277	0.00555813	0.351638	4843	NOS2	Upregulated	G2.UCDvsTCD
ENSG00000196990	6.8517	1.6699	1.2445	1.34182	0.179653	NA	642968	FAM163B	Upregulated	TCD.2vs1
ENSG00000254122	5.44298	1.66981	1.09732	1.52172	0.128078	NA	56099	PCDHGB7	Upregulated	CTRL.2vs1
ENSG00000256789	2.83947	1.66972	1.85528	0.899981	0.368131	NA	NA	NA	Upregulated	CTRL.2vs1
ENSG00000272343	7.61395	1.66926	0.984474	1.69558	0.0899649	NA	NA	NA	Upregulated	UCD.3vs2
ENSG00000196159	8.88247	1.66861	1.09483	1.52408	0.127488	NA	79633	FAT4	Upregulated	UCD.3vs2
ENSG00000127903	3.80859	1.66807	1.51257	1.1028	0.270112	0.880025	90485	ZNF835	Upregulated	G2.UCDvsTCD
ENSG00000223935	6.1841	1.66701	1.24963	1.334	0.182203	NA	NA	NA	Upregulated	UCD.3vs2
ENSG00000225726	6.56816	1.6669	1.23175	1.35328	0.175966	NA	NA	NA	Upregulated	UCD.3vs2
ENSG00000232450	7.01587	1.66672	1.22077	1.3653	0.172158	NA	100270827	RPS2P14	Upregulated	CTRL.2vs1
ENSG00000273355	6.16201	1.66572	1.00768	1.65303	0.098325	NA	NA	NA	Upregulated	UCD.3vs2
ENSG00000261732	10.2672	1.66565	0.771952	2.15771	0.0309507	0.571557	NA	NA	Upregulated	G2.UCDvsTCD
ENSG00000243738	4.48762	1.66556	1.15717	1.43935	0.150052	NA	106480492	RN7SL181P	Upregulated	UCD.3vs2
ENSG00000164816	734.61	1.66519	0.537631	3.09728	0.00195308	0.01554	1670	DEFA5	Upregulated	TCD.2vs1
ENSG00000173894	8.2944	1.66504	1.24537	1.33699	0.181227	NA	84733	CBX2	Upregulated	CTRL.2vs1
ENSG00000258768	15.3095	1.6646	0.734215	2.26718	0.0233794	0.544876	NA	NA	Upregulated	G2.UCDvsTCD
ENSG00000268688	6.76947	1.66408	1.26698	1.31342	0.18904	0.841677	NA	NA	Upregulated	G2.UCDvsTCD
ENSG00000253559	7.69333	1.66179	0.947456	1.75395	0.0794384	NA	NA	NA	Upregulated	UCD.3vs2
ENSG00000255753	6.71699	1.66151	1.04638	1.58786	0.112318	NA	NA	NA	Upregulated	UCD.3vs2
ENSG00000229728	5.62153	1.66069	1.21597	1.36573	0.172025	NA	NA	NA	Upregulated	UCD.3vs2
ENSG00000184156	8.03684	1.6604	1.08113	1.53581	0.124586	NA	3786	KCNQ3	Upregulated	UCD.3vs2
ENSG00000198300	3.4099	1.66031	1.40634	1.18059	0.237767	NA	5178	PEG3	Upregulated	CTRL.2vs1
ENSG00000167550	13.1597	1.66029	0.850291	1.95262	0.050865	NA	121268	RHEBL1	Upregulated	CTRL.2vs1
ENSG00000233093	29.6788	1.66017	0.695103	2.38837	0.0169231	NA	100128420	LINC00892	Upregulated	CTRL.2vs1
ENSG00000206579	3.9087	1.65964	1.46295	1.13445	0.256606	NA	114786	XKR4	Upregulated	CTRL.2vs1
ENSG00000245667	6.26751	1.65946	1.26555	1.31126	0.189769	0.841677	NA	NA	Upregulated	G2.UCDvsTCD
ENSG00000135914	10.1347	1.65926	0.877009	1.89195	0.0584977	NA	3357	HTR2B	Upregulated	UCD.3vs2
ENSG00000175832	84.793	1.65915	0.386655	4.29103	1.77845637179809e-05	0.000588433	2118	ETV4	Upregulated	UCD.3vs2
ENSG00000137571	11.8979	1.65831	0.812185	2.04178	0.0411729	NA	81796	SLCO5A1	Upregulated	UCD.3vs2
ENSG00000267689	15.6627	1.65811	0.906736	1.82865	0.0674517	NA	NA	NA	Upregulated	UCD.3vs2
ENSG00000257256	9.69201	1.65799	0.891686	1.85939	0.0629714	0.692062	NA	NA	Upregulated	G2.UCDvsTCD
ENSG00000087245	14.3314	1.65709	1.14945	1.44164	0.149404	NA	4313	MMP2	Upregulated	CTRL.2vs1
ENSG00000271730	5.45328	1.65564	1.05809	1.56474	0.117644	NA	NA	NA	Upregulated	TCD.2vs1
ENSG00000175643	80.4762	1.65512	0.373286	4.43392	9.25337043138169e-06	0.000255534	116028	RMI2	Upregulated	TCD.2vs1
ENSG00000255833	6.17593	1.65435	1.18287	1.39859	0.161935	NA	497189	TIFAB	Upregulated	CTRL.2vs1
ENSG00000149557	5.60315	1.65431	0.933698	1.77178	0.0764312	NA	9638	FEZ1	Upregulated	TCD.2vs1
ENSG00000150275	3.99256	1.65415	1.24816	1.32527	0.185081	NA	65217	PCDH15	Upregulated	TCD.2vs1
ENSG00000241464	3.9048	1.65387	1.5555	1.06324	0.287674	NA	NA	NA	Upregulated	CTRL.2vs1
ENSG00000266968	23.7557	1.65381	0.733764	2.25388	0.0242039	0.55079	NA	NA	Upregulated	G2.UCDvsTCD
ENSG00000236809	6.48211	1.65354	0.866864	1.9075	0.0564561	NA	100419028	SNX25P1	Upregulated	TCD.2vs1
ENSG00000224855	4.89075	1.65345	1.32751	1.24553	0.212936	NA	100873941	OPA1-AS1	Upregulated	UCD.3vs2
ENSG00000163739	8.09962	1.65327	1.4818	1.11572	0.264541	0.875683	2919	CXCL1	Upregulated	G2.UCDvsTCD
ENSG00000213253	33.5596	1.65306	0.392813	4.20826	2.57343470515905e-05	0.000564121	NA	NA	Upregulated	TCD.2vs1
ENSG00000229531	3.99394	1.65262	1.28302	1.28807	0.19772	NA	101928696	RABGAP1L-AS1	Upregulated	UCD.3vs2
ENSG00000188383	4.64065	1.65242	1.45281	1.13739	0.255375	NA	NA	NA	Upregulated	CTRL.2vs1
ENSG00000253882	4.16612	1.65218	1.16389	1.41953	0.155745	NA	154761	LOC154761	Upregulated	UCD.3vs2
ENSG00000021645	8.39348	1.6521	1.09773	1.50501	0.132321	NA	9369	NRXN3	Upregulated	UCD.3vs2
ENSG00000183103	3.2593	1.6518	1.5446	1.0694	0.284888	NA	NA	NA	Upregulated	UCD.3vs2
ENSG00000211970	4.55879	1.65137	1.59428	1.03581	0.30029	NA	28391	IGHV4-61	Upregulated	UCD.3vs2
ENSG00000215018	15.0941	1.65055	0.72932	2.26314	0.0236273	NA	340267	COL28A1	Upregulated	UCD.3vs2
ENSG00000241163	6.42606	1.65045	1.24477	1.32591	0.18487	0.835837	285286	LINC00877	Upregulated	G2.UCDvsTCD
ENSG00000212994	5.95188	1.65022	0.594907	2.77391	0.0055387	NA	NA	NA	Upregulated	TCD.2vs1
ENSG00000211959	16.6904	1.64992	1.48311	1.11248	0.265933	0.876902	28394	IGHV4-39	Upregulated	G2.UCDvsTCD
ENSG00000187144	5.29562	1.64956	1.12789	1.46252	0.143599	0.798125	374955	SPATA21	Upregulated	G2.UCDvsTCD
ENSG00000258647	9.53289	1.64923	1.02396	1.61064	0.107259	NA	NA	NA	Upregulated	UCD.3vs2
ENSG00000124191	99.4922	1.64917	0.530585	3.10821	0.00188224	0.233831	84969	TOX2	Upregulated	G2.UCDvsTCD
ENSG00000236872	4.76425	1.64853	1.26408	1.30414	0.192186	NA	111082961	PPIAP36	Upregulated	CTRL.2vs1
ENSG00000165730	27.1147	1.6484	0.661811	2.49074	0.0127478	0.0676125	219736	STOX1	Upregulated	UCD.3vs2
ENSG00000235565	7.97929	1.64829	0.972745	1.69447	0.0901755	NA	NA	NA	Upregulated	CTRL.2vs1
ENSG00000112115	11.0113	1.64727	1.42247	1.15803	0.24685	NA	3605	IL17A	Upregulated	CTRL.2vs1
ENSG00000175820	2.98865	1.64685	1.93289	0.852013	0.394207	0.927951	643677	CCDC168	Upregulated	G2.UCDvsTCD
ENSG00000246851	4.02638	1.64647	1.19076	1.3827	0.166756	NA	NA	NA	Upregulated	TCD.2vs1
ENSG00000224072	4.65619	1.64632	1.46571	1.12322	0.261344	0.873455	100113397	VEZTP1	Upregulated	G2.UCDvsTCD
ENSG00000251221	3.4701	1.64625	1.32291	1.24441	0.213347	NA	103689917	LINC01337	Upregulated	TCD.2vs1
ENSG00000173898	46.7485	1.64574	0.441226	3.72992	0.000191544	0.00335708	6712	SPTBN2	Upregulated	UCD.3vs2
ENSG00000179915	7.60337	1.6457	1.24083	1.32629	0.184744	NA	9378	NRXN1	Upregulated	UCD.3vs2
ENSG00000225578	10.6964	1.64475	0.908802	1.8098	0.0703273	0.703993	100874001	NCBP2-AS1	Upregulated	G2.UCDvsTCD
ENSG00000226833	4.76513	1.64454	1.30162	1.26345	0.206426	0.847013	100505774	LOC100505774	Upregulated	G2.UCDvsTCD
ENSG00000213574	9.39103	1.6443	0.89521	1.83677	0.0662434	0.699926	NA	NA	Upregulated	G2.UCDvsTCD
ENSG00000185352	4.09418	1.64376	1.48081	1.11004	0.266983	0.877173	266722	HS6ST3	Upregulated	G2.UCDvsTCD
ENSG00000160182	748.081	1.64372	0.417514	3.93692	8.2532818692559e-05	0.0018287	7031	TFF1	Upregulated	UCD.3vs2
ENSG00000236213	4.0203	1.64337	1.56891	1.04746	0.294886	NA	NA	NA	Upregulated	UCD.3vs2
ENSG00000164744	4.62371	1.64328	1.09808	1.4965	0.134524	NA	256979	SUN3	Upregulated	TCD.2vs1
ENSG00000225492	29.9479	1.64296	0.911556	1.80237	0.0714877	0.703993	400759	GBP1P1	Upregulated	G2.UCDvsTCD
ENSG00000155755	53.3221	1.6428	0.49569	3.31416	0.000919184	0.0105674	65062	TMEM237	Upregulated	UCD.3vs2
ENSG00000186827	14.3454	1.64265	0.80786	2.03334	0.0420187	NA	7293	TNFRSF4	Upregulated	CTRL.2vs1
ENSG00000140534	67.2771	1.64261	0.554399	2.96286	0.00304796	NA	90381	TICRR	Upregulated	CTRL.2vs1
ENSG00000269353	30.44	1.64236	0.822249	1.9974	0.0457821	0.633003	NA	NA	Upregulated	G2.UCDvsTCD
ENSG00000197180	21.2112	1.64212	0.681224	2.41054	0.015929	0.484407	158960	CH17-340M24.3	Upregulated	G2.UCDvsTCD
ENSG00000101825	26.7109	1.64211	1.0522	1.56065	0.118607	0.292144	25878	MXRA5	Upregulated	UCD.3vs2
ENSG00000266447	6.53788	1.64059	1.15211	1.42399	0.154451	NA	NA	NA	Upregulated	CTRL.2vs1
ENSG00000244682	32.5609	1.64043	0.872582	1.87998	0.0601115	0.687332	NA	NA	Upregulated	G2.UCDvsTCD
ENSG00000139926	16.7063	1.63964	0.632087	2.59401	0.00948639	NA	122786	FRMD6	Upregulated	TCD.2vs1
ENSG00000271734	5.27979	1.63957	1.38064	1.18754	0.235014	NA	NA	NA	Upregulated	UCD.3vs2
ENSG00000128408	8.17854	1.63915	0.87466	1.87405	0.0609238	NA	26150	RIBC2	Upregulated	TCD.2vs1
ENSG00000224739	9.00549	1.63849	1.11782	1.46579	0.142705	0.797982	NA	NA	Upregulated	G2.UCDvsTCD
ENSG00000125999	15.2036	1.63754	1.02727	1.59407	0.11092	NA	92747	BPIFB1	Upregulated	UCD.3vs2
ENSG00000211939	4.69561	1.63743	2.49816	0.655453	0.512176	0.943068	NA	NA	Upregulated	G2.UCDvsTCD
ENSG00000271428	4.61084	1.63729	1.33976	1.22208	0.221677	NA	NA	NA	Upregulated	UCD.3vs2
ENSG00000241755	13.0766	1.63684	1.30224	1.25695	0.208773	NA	28941	IGKV1-9	Upregulated	CTRL.2vs1
ENSG00000228709	3.87567	1.63608	1.75609	0.931661	0.351512	0.912059	NA	NA	Upregulated	G2.UCDvsTCD
ENSG00000180509	5.07204	1.63518	0.91178	1.79339	0.0729108	NA	3753	KCNE1	Upregulated	TCD.2vs1
ENSG00000115363	5.67377	1.63513	1.47535	1.10829	0.267735	NA	84141	EVA1A	Upregulated	CTRL.2vs1
ENSG00000255503	5.37225	1.63464	1.33263	1.22662	0.219965	NA	NA	NA	Upregulated	CTRL.2vs1
ENSG00000211815	5.91997	1.63432	1.21989	1.33972	0.180335	NA	28646	TRAV36DV7	Upregulated	CTRL.2vs1
ENSG00000145934	55.6613	1.63411	0.554821	2.94529	0.00322652	0.0262016	57451	TENM2	Upregulated	UCD.3vs2
ENSG00000099937	6.88559	1.63344	0.98561	1.65729	0.0974608	NA	3053	SERPIND1	Upregulated	CTRL.2vs1
ENSG00000139117	26.4074	1.63329	0.75778	2.15535	0.0311341	NA	144402	CPNE8	Upregulated	CTRL.2vs1
ENSG00000060982	14.5208	1.6332	0.912514	1.78978	0.0734892	NA	586	BCAT1	Upregulated	UCD.3vs2
ENSG00000222894	6.8161	1.63265	1.23451	1.32251	0.185998	NA	NA	NA	Upregulated	UCD.3vs2
ENSG00000234295	5.07347	1.63255	1.35381	1.20589	0.227859	NA	NA	NA	Upregulated	CTRL.2vs1
ENSG00000157168	4.49825	1.63225	1.34534	1.21326	0.225031	0.855223	3084	NRG1	Upregulated	G2.UCDvsTCD
ENSG00000270659	5.40054	1.63222	1.06668	1.53019	0.125971	NA	NA	NA	Upregulated	TCD.2vs1
ENSG00000170289	5.11371	1.63162	1.22915	1.32744	0.184363	0.835338	54714	CNGB3	Upregulated	G2.UCDvsTCD
ENSG00000213569	6.70476	1.63138	0.96476	1.69097	0.0908418	NA	NA	NA	Upregulated	CTRL.2vs1
ENSG00000131409	4.59684	1.63138	1.27376	1.28077	0.200276	0.84627	94030	LRRC4B	Upregulated	G2.UCDvsTCD
ENSG00000173627	5.65599	1.6311	1.4515	1.12373	0.261127	NA	403314	APOBEC4	Upregulated	CTRL.2vs1
ENSG00000177576	8.84337	1.63098	0.86087	1.89457	0.0581489	0.685108	497661	C18orf32	Upregulated	G2.UCDvsTCD
ENSG00000273226	11.0113	1.62997	0.813579	2.00345	0.0451286	NA	NA	NA	Upregulated	UCD.3vs2
ENSG00000211827	15.3575	1.62898	1.13037	1.4411	0.149555	NA	28521	TRDJ2	Upregulated	CTRL.2vs1
ENSG00000260244	11.0388	1.6278	1.05738	1.53946	0.123691	NA	NA	NA	Upregulated	CTRL.2vs1
ENSG00000272542	4.08277	1.62752	1.50093	1.08434	0.278213	NA	NA	NA	Upregulated	UCD.3vs2
ENSG00000228952	9.33001	1.62736	0.973121	1.67231	0.0944638	NA	NA	NA	Upregulated	UCD.3vs2
ENSG00000239998	9.60023	1.62725	1.06109	1.53357	0.125137	NA	11027	LILRA2	Upregulated	CTRL.2vs1
ENSG00000123689	29.5215	1.62722	0.93805	1.73469	0.0827959	0.72467	50486	G0S2	Upregulated	G2.UCDvsTCD
ENSG00000120440	7.92895	1.62698	1.19801	1.35807	0.174442	0.823631	83887	TTLL2	Upregulated	G2.UCDvsTCD
ENSG00000074219	21.4987	1.62574	0.626627	2.59442	0.00947501	0.054591	8463	TEAD2	Upregulated	UCD.3vs2
ENSG00000144406	10.2035	1.62514	0.898895	1.80793	0.0706176	NA	285175	UNC80	Upregulated	UCD.3vs2
ENSG00000158560	5.25789	1.62442	1.10255	1.47333	0.140663	NA	1780	DYNC1I1	Upregulated	TCD.2vs1
ENSG00000270989	4.58435	1.62364	1.3881	1.16969	0.242128	NA	NA	NA	Upregulated	CTRL.2vs1
ENSG00000254750	56.9027	1.62312	0.701314	2.3144	0.0206461	0.0935178	NA	NA	Upregulated	UCD.3vs2
ENSG00000231560	10.1161	1.62196	0.947284	1.71222	0.0868569	NA	400002	CLEC12A-AS1	Upregulated	CTRL.2vs1
ENSG00000253641	14.4521	1.62172	0.996137	1.62801	0.103524	0.758408	101929191	LINCR-0001	Upregulated	G2.UCDvsTCD
ENSG00000272732	7.82441	1.6217	1.00444	1.61453	0.106412	NA	NA	NA	Upregulated	UCD.3vs2
ENSG00000073670	5.45607	1.62151	1.14257	1.41918	0.155845	NA	4185	ADAM11	Upregulated	UCD.3vs2
ENSG00000115602	15.6756	1.62147	0.878148	1.84647	0.0648241	NA	9173	IL1RL1	Upregulated	TCD.2vs1
ENSG00000240499	3.4275	1.62112	1.48594	1.09097	0.275286	NA	NA	NA	Upregulated	UCD.3vs2
ENSG00000254990	3.90656	1.62052	1.30441	1.24234	0.214112	NA	NA	NA	Upregulated	UCD.3vs2
ENSG00000215840	6.6645	1.62028	1.08588	1.49213	0.135664	NA	NA	NA	Upregulated	CTRL.2vs1
ENSG00000203321	7.19491	1.61993	1.04992	1.54291	0.122853	NA	NA	NA	Upregulated	CTRL.2vs1
ENSG00000260176	5.63081	1.61992	1.23309	1.31371	0.188942	0.841677	NA	NA	Upregulated	G2.UCDvsTCD
ENSG00000250802	7.39516	1.61986	1.07925	1.50091	0.133378	NA	728723	ZBED3-AS1	Upregulated	UCD.3vs2
ENSG00000182774	5.445	1.61882	0.685413	2.36181	0.0181858	NA	6218	RPS17	Upregulated	TCD.2vs1
ENSG00000224843	4.68506	1.61814	1.21566	1.33108	0.183162	NA	100133205	LINC00240	Upregulated	UCD.3vs2
ENSG00000211973	30.9278	1.61775	1.09927	1.47166	0.141113	0.316346	28461	IGHV1-69	Upregulated	TCD.2vs1
ENSG00000169245	99.8379	1.6161	0.84362	1.91567	0.0554074	0.673297	3627	CXCL10	Upregulated	G2.UCDvsTCD
ENSG00000261315	3.02272	1.61601	1.7251	0.936763	0.34888	0.911593	NA	NA	Upregulated	G2.UCDvsTCD
ENSG00000227907	13.8441	1.61598	0.856283	1.88721	0.0591323	0.687332	NA	NA	Upregulated	G2.UCDvsTCD
ENSG00000262691	5.75617	1.6158	0.968422	1.66849	0.0952189	NA	NA	NA	Upregulated	TCD.2vs1
ENSG00000140675	5.57448	1.61515	1.20651	1.3387	0.180669	NA	6524	SLC5A2	Upregulated	UCD.3vs2
ENSG00000263393	5.84548	1.61491	1.39809	1.15508	0.248057	0.868625	NA	NA	Upregulated	G2.UCDvsTCD
ENSG00000237674	3.25559	1.61472	1.74104	0.927446	0.353695	0.912873	NA	NA	Upregulated	G2.UCDvsTCD
ENSG00000224298	3.77955	1.6144	1.25655	1.28479	0.198866	NA	NA	NA	Upregulated	TCD.2vs1
ENSG00000236200	31.0396	1.61408	0.543961	2.96727	0.00300459	0.278248	NA	NA	Upregulated	G2.UCDvsTCD
ENSG00000134198	22.7841	1.6137	0.648706	2.48757	0.0128618	0.0680403	10100	TSPAN2	Upregulated	UCD.3vs2
ENSG00000239419	10.4148	1.61206	0.893041	1.80513	0.0710543	0.703993	106479417	RN7SL535P	Upregulated	G2.UCDvsTCD
ENSG00000168032	7.62695	1.61178	1.16964	1.37801	0.168201	NA	956	ENTPD3	Upregulated	CTRL.2vs1
ENSG00000199266	6.95282	1.61172	1.15719	1.39278	0.163685	0.814907	677837	SNORA60	Upregulated	G2.UCDvsTCD
ENSG00000237356	4.00641	1.61124	1.11799	1.44119	0.14953	NA	NA	NA	Upregulated	TCD.2vs1
ENSG00000241634	9.48278	1.61102	1.15962	1.38927	0.164751	NA	100270928	RPL13P8	Upregulated	CTRL.2vs1
ENSG00000211853	5.41335	1.61033	1.41099	1.14128	0.253753	NA	NA	NA	Upregulated	CTRL.2vs1
ENSG00000078018	12.6909	1.60997	0.923983	1.74242	0.0814346	NA	4133	MAP2	Upregulated	UCD.3vs2
ENSG00000251165	7.28255	1.60974	1.14365	1.40754	0.159267	0.80925	285441	F11-AS1	Upregulated	G2.UCDvsTCD
ENSG00000259803	7.89818	1.60944	1.04262	1.54366	0.122672	NA	146429	SLC22A31	Upregulated	UCD.3vs2
ENSG00000233757	17.6639	1.60841	0.7785	2.06604	0.0388249	NA	NA	NA	Upregulated	CTRL.2vs1
ENSG00000161572	3.85842	1.6082	1.48544	1.08265	0.278965	NA	NA	NA	Upregulated	CTRL.2vs1
ENSG00000256039	243.832	1.60796	0.626284	2.56746	0.0102446	0.0747902	NA	NA	Upregulated	CTRL.2vs1
ENSG00000166596	7.48644	1.60785	1.16157	1.38421	0.166295	0.815872	146845	CFAP52	Upregulated	G2.UCDvsTCD
ENSG00000262814	17.7931	1.60773	0.599083	2.68366	0.00728211	NA	6182	MRPL12	Upregulated	TCD.2vs1
ENSG00000070915	4.09714	1.60735	1.306	1.23075	0.218418	NA	6559	SLC12A3	Upregulated	UCD.3vs2
ENSG00000250990	18.0834	1.60729	0.655627	2.45154	0.0142248	NA	NA	NA	Upregulated	TCD.2vs1
ENSG00000185499	261.871	1.60677	0.637446	2.52063	0.0117144	0.437708	4582	MUC1	Upregulated	G2.UCDvsTCD
ENSG00000007306	15.4438	1.60614	1.09011	1.47338	0.140649	NA	1087	CEACAM7	Upregulated	UCD.3vs2
ENSG00000243926	8.90221	1.60548	0.945188	1.69858	0.0893975	0.73792	NA	NA	Upregulated	G2.UCDvsTCD
ENSG00000133475	8.31201	1.6051	1.10945	1.44676	0.147964	0.7998	728441	GGT2	Upregulated	G2.UCDvsTCD
ENSG00000138798	18.1866	1.60402	1.0323	1.55383	0.120225	0.777732	1950	EGF	Upregulated	G2.UCDvsTCD
ENSG00000231467	5.36532	1.60325	1.27189	1.26053	0.207477	0.847013	NA	NA	Upregulated	G2.UCDvsTCD
ENSG00000102837	14662.3	1.60285	0.351246	4.56333	5.03483609935696e-06	0.000231751	10562	OLFM4	Upregulated	UCD.3vs2
ENSG00000267547	9.98549	1.60244	1.06234	1.50841	0.13145	NA	NA	NA	Upregulated	CTRL.2vs1
ENSG00000244459	7.02773	1.60228	1.06262	1.50787	0.131589	NA	NA	NA	Upregulated	CTRL.2vs1
ENSG00000262495	5.95615	1.60197	1.54637	1.03595	0.300224	NA	NA	NA	Upregulated	CTRL.2vs1
ENSG00000262873	3.91469	1.60166	1.52348	1.05132	0.293113	NA	NA	NA	Upregulated	CTRL.2vs1
ENSG00000229757	9.75794	1.60164	0.897506	1.78454	0.0743359	NA	100271038	RPL7AP21	Upregulated	TCD.2vs1
ENSG00000197465	3.84554	1.60065	1.23248	1.29873	0.194038	NA	2996	GYPE	Upregulated	TCD.2vs1
ENSG00000152208	5.87001	1.60062	1.1012	1.45352	0.146079	0.7998	2895	GRID2	Upregulated	G2.UCDvsTCD
ENSG00000248494	3.62476	1.60048	1.62139	0.987105	0.323591	NA	NA	NA	Upregulated	CTRL.2vs1
ENSG00000180998	9.15749	1.60047	1.07143	1.49376	0.135237	0.787193	283554	GPR137C	Upregulated	G2.UCDvsTCD
ENSG00000112742	173.415	1.59971	0.340947	4.69196	2.70605854327679e-06	0.000147052	7272	TTK	Upregulated	UCD.3vs2
ENSG00000178343	7.45403	1.59955	1.18746	1.34704	0.177968	NA	152573	SHISA3	Upregulated	UCD.3vs2
ENSG00000089685	32.9533	1.59932	0.575439	2.77931	0.00544743	NA	332	BIRC5	Upregulated	CTRL.2vs1
ENSG00000272906	4.53065	1.59885	1.45092	1.10195	0.270482	NA	NA	NA	Upregulated	CTRL.2vs1
ENSG00000234702	6.10938	1.59877	1.18407	1.35023	0.176942	NA	NA	NA	Upregulated	UCD.3vs2
ENSG00000110347	27.6262	1.59736	0.690602	2.313	0.0207225	0.0878809	NA	NA	Upregulated	TCD.2vs1
ENSG00000211863	6.80151	1.59661	1.23173	1.29623	0.194896	NA	28729	TRAJ26	Upregulated	CTRL.2vs1
ENSG00000235172	6.54766	1.59654	1.35867	1.17508	0.239964	0.861546	257358	LINC01366	Upregulated	G2.UCDvsTCD
ENSG00000235036	6.07858	1.59603	1.04841	1.52234	0.127923	NA	NA	NA	Upregulated	UCD.3vs2
ENSG00000123689	29.5215	1.5958	0.948253	1.68289	0.0923973	NA	50486	G0S2	Upregulated	CTRL.2vs1
ENSG00000266934	6.49115	1.59572	1.28408	1.2427	0.21398	0.848012	NA	NA	Upregulated	G2.UCDvsTCD
ENSG00000171016	3.45273	1.59537	1.13889	1.40082	0.161269	NA	26108	PYGO1	Upregulated	TCD.2vs1
ENSG00000240695	4.79364	1.59505	1.09156	1.46126	0.143944	NA	NA	NA	Upregulated	CTRL.2vs1
ENSG00000183615	12.2664	1.59453	0.805601	1.9793	0.0477817	NA	84734	FAM167B	Upregulated	UCD.3vs2
ENSG00000154920	18.2317	1.59419	0.710871	2.24259	0.0249231	NA	146956	EME1	Upregulated	CTRL.2vs1
ENSG00000248243	3.73071	1.59388	1.29776	1.22818	0.21938	NA	NA	NA	Upregulated	CTRL.2vs1
ENSG00000166183	43.3192	1.59374	0.580662	2.74469	0.00605684	0.0399669	374569	ASPG	Upregulated	UCD.3vs2
ENSG00000233225	6.01519	1.59368	0.83474	1.90919	0.0562376	NA	NA	NA	Upregulated	UCD.3vs2
ENSG00000179331	8.52699	1.59333	0.960862	1.65823	0.0972718	NA	54734	RAB39A	Upregulated	UCD.3vs2
ENSG00000265194	9.27309	1.59307	0.821157	1.94003	0.0523758	NA	NA	NA	Upregulated	TCD.2vs1
ENSG00000255221	5.21544	1.59288	1.28773	1.23697	0.216097	NA	440068	CARD17	Upregulated	UCD.3vs2
ENSG00000234459	6.30265	1.59283	1.1775	1.35273	0.176142	NA	NA	NA	Upregulated	UCD.3vs2
ENSG00000260773	6.56364	1.59243	1.03962	1.53174	0.125587	NA	NA	NA	Upregulated	UCD.3vs2
ENSG00000189057	168.695	1.59228	0.383132	4.15595	3.23935530431037e-05	0.000945136	374393	FAM111B	Upregulated	UCD.3vs2
ENSG00000169247	4.95738	1.59199	1.3041	1.22076	0.222176	NA	79628	SH3TC2	Upregulated	UCD.3vs2
ENSG00000146477	58.0776	1.59188	0.527849	3.01578	0.00256317	0.0222162	6581	SLC22A3	Upregulated	UCD.3vs2
ENSG00000239453	4.98663	1.591	1.49521	1.06406	0.2873	NA	NA	NA	Upregulated	CTRL.2vs1
ENSG00000051341	199.093	1.59084	0.223341	7.12294	1.05651166600255e-12	7.11334211695715e-10	10721	POLQ	Upregulated	TCD.2vs1
ENSG00000270933	20.6409	1.59076	0.741998	2.14388	0.0320422	0.124452	NA	NA	Upregulated	UCD.3vs2
ENSG00000165409	5.46521	1.59062	1.34233	1.18497	0.236028	NA	7253	TSHR	Upregulated	CTRL.2vs1
ENSG00000197191	10.0799	1.59049	1.01365	1.56908	0.116629	0.77468	375791	CYSRT1	Upregulated	G2.UCDvsTCD
ENSG00000182103	6.17626	1.59006	1.02231	1.55536	0.11986	NA	220382	FAM181B	Upregulated	UCD.3vs2
ENSG00000272338	10.7654	1.58988	0.822202	1.93368	0.0531521	NA	NA	NA	Upregulated	UCD.3vs2
ENSG00000168447	6.37506	1.58768	1.35787	1.16925	0.242305	0.864029	6338	SCNN1B	Upregulated	G2.UCDvsTCD
ENSG00000209482	4.86047	1.58682	1.51301	1.04879	0.294276	NA	116937	SNORD83A	Upregulated	UCD.3vs2
ENSG00000217275	4.37564	1.58677	1.31971	1.20236	0.229223	NA	394255	RPS10P1	Upregulated	UCD.3vs2
ENSG00000273193	10.283	1.58596	1.08401	1.46304	0.143457	NA	NA	NA	Upregulated	CTRL.2vs1
ENSG00000260924	12.5462	1.58594	0.841189	1.88535	0.0593828	0.687332	NA	NA	Upregulated	G2.UCDvsTCD
ENSG00000239149	4.81432	1.58559	1.14032	1.39048	0.164383	NA	677882	SNORA59B	Upregulated	UCD.3vs2
ENSG00000100162	59.7694	1.58547	0.412846	3.84034	0.000122864	0.00185398	79019	CENPM	Upregulated	TCD.2vs1
ENSG00000130508	48.3742	1.58512	0.602605	2.63045	0.00852721	0.0462116	7837	PXDN	Upregulated	TCD.2vs1
ENSG00000225393	4.66715	1.58508	1.8033	0.878992	0.379406	NA	NA	NA	Upregulated	CTRL.2vs1
ENSG00000148655	5.11492	1.58487	1.18681	1.3354	0.181744	NA	83938	LRMDA	Upregulated	UCD.3vs2
ENSG00000135862	50.5768	1.58387	0.563166	2.81244	0.00491677	0.0348161	3915	LAMC1	Upregulated	UCD.3vs2
ENSG00000187984	12.7538	1.58347	0.949364	1.66793	0.0953295	NA	138649	ANKRD19P	Upregulated	CTRL.2vs1
ENSG00000263427	9.64849	1.58317	1.34225	1.17949	0.238203	NA	NA	NA	Upregulated	UCD.3vs2
ENSG00000167800	210.854	1.58263	0.398866	3.96783	7.25307462424492e-05	0.0495578	347853	TBX10	Upregulated	G2.UCDvsTCD
ENSG00000231050	4.99476	1.58196	1.31239	1.2054	0.228048	0.856884	NA	NA	Upregulated	G2.UCDvsTCD
ENSG00000256894	4.3355	1.5817	1.14958	1.37589	0.168855	NA	NA	NA	Upregulated	UCD.3vs2
ENSG00000168824	5.8162	1.58168	1.33586	1.18402	0.236407	NA	27065	NSG1	Upregulated	UCD.3vs2
ENSG00000254353	10.5357	1.58147	0.87788	1.80147	0.071629	NA	NA	NA	Upregulated	TCD.2vs1
ENSG00000185567	9.07031	1.58013	0.981107	1.61056	0.107277	NA	113146	AHNAK2	Upregulated	TCD.2vs1
ENSG00000197168	7.86617	1.58007	1.06712	1.48068	0.138692	NA	341676	NEK5	Upregulated	UCD.3vs2
ENSG00000205221	10.5913	1.57859	1.05136	1.50148	0.133232	0.786064	5212	VIT	Upregulated	G2.UCDvsTCD
ENSG00000272761	4.19076	1.57852	1.22558	1.28797	0.197755	NA	NA	NA	Upregulated	TCD.2vs1
ENSG00000268584	7.19573	1.57784	1.05562	1.49471	0.134991	0.787193	NA	NA	Upregulated	G2.UCDvsTCD
ENSG00000232600	6.5975	1.57731	1.01389	1.5557	0.11978	0.777257	NA	NA	Upregulated	G2.UCDvsTCD
ENSG00000253051	11.7699	1.57713	0.894568	1.763	0.0778997	NA	109616966	SNORA31B	Upregulated	UCD.3vs2
ENSG00000259086	5.62079	1.57705	1.06277	1.48391	0.137834	NA	NA	NA	Upregulated	CTRL.2vs1
ENSG00000163499	21.2748	1.57674	0.614194	2.56717	0.0102533	0.0577385	1412	CRYBA2	Upregulated	UCD.3vs2
ENSG00000223356	6.84435	1.57642	0.99505	1.58426	0.113135	NA	NA	NA	Upregulated	CTRL.2vs1
ENSG00000186185	110.955	1.57634	0.29202	5.39806	6.7365888920785e-08	5.09644872292311e-06	146909	KIF18B	Upregulated	TCD.2vs1
ENSG00000130508	48.3742	1.57608	0.766594	2.05595	0.0397872	NA	7837	PXDN	Upregulated	CTRL.2vs1
ENSG00000185710	23.1775	1.57597	0.830986	1.8965	0.0578935	NA	100507526	SMG1P4	Upregulated	CTRL.2vs1
ENSG00000223510	8.50479	1.57585	1.11265	1.41631	0.156686	NA	146822	CDRT15	Upregulated	CTRL.2vs1
ENSG00000079215	7.38773	1.5756	0.958257	1.64424	0.100127	NA	6507	SLC1A3	Upregulated	TCD.2vs1
ENSG00000186827	14.3454	1.57537	0.802365	1.96341	0.0495982	0.650019	7293	TNFRSF4	Upregulated	G2.UCDvsTCD
ENSG00000230319	4.53673	1.57485	1.09892	1.43309	0.151831	NA	100506679	TTLL1-AS1	Upregulated	TCD.2vs1
ENSG00000273283	4.28605	1.57409	1.19681	1.31524	0.18843	0.841677	NA	NA	Upregulated	G2.UCDvsTCD
ENSG00000251584	17.0635	1.57282	0.769842	2.04304	0.0410487	0.613113	NA	NA	Upregulated	G2.UCDvsTCD
ENSG00000236722	3.81193	1.57251	1.5309	1.02718	0.304336	0.897146	100270970	RPL27P9	Upregulated	G2.UCDvsTCD
ENSG00000272894	21.4859	1.57218	0.62638	2.50995	0.0120747	0.0650519	NA	NA	Upregulated	UCD.3vs2
ENSG00000146670	129.136	1.57146	0.28667	5.48179	4.21033044173582e-08	3.46667526473325e-06	113130	CDCA5	Upregulated	TCD.2vs1
ENSG00000211593	8.79572	1.57118	1.38071	1.13796	0.255138	NA	28946	IGKJ5	Upregulated	CTRL.2vs1
ENSG00000271833	5.55056	1.57062	1.35838	1.15625	0.247579	NA	NA	NA	Upregulated	UCD.3vs2
ENSG00000268357	13.539	1.57056	1.00073	1.5694	0.116554	NA	NA	NA	Upregulated	CTRL.2vs1
ENSG00000105369	84.5037	1.57036	0.812245	1.93335	0.0531927	0.663607	973	CD79A	Upregulated	G2.UCDvsTCD
ENSG00000243725	5.82162	1.57027	1.17605	1.33521	0.181806	0.833082	7268	TTC4	Upregulated	G2.UCDvsTCD
ENSG00000105559	56.9482	1.57023	0.395488	3.97036	7.17654820580843e-05	0.0016642	57664	PLEKHA4	Upregulated	UCD.3vs2
ENSG00000203711	7.06056	1.57019	1.01502	1.54695	0.121874	NA	100130967	LINC02901	Upregulated	UCD.3vs2
ENSG00000198753	4.113	1.56913	1.37429	1.14177	0.253549	0.870441	5365	PLXNB3	Upregulated	G2.UCDvsTCD
ENSG00000230069	7.40576	1.56903	0.975778	1.60798	0.107839	NA	106481796	LRRC37A15P	Upregulated	CTRL.2vs1
ENSG00000273402	5.24446	1.56862	1.20768	1.29888	0.193987	0.84407	NA	NA	Upregulated	G2.UCDvsTCD
ENSG00000253771	9.5424	1.5679	1.04163	1.50524	0.132263	0.786062	NA	NA	Upregulated	G2.UCDvsTCD
ENSG00000229922	4.67046	1.56782	1.61879	0.968514	0.332788	NA	NA	NA	Upregulated	CTRL.2vs1
ENSG00000164512	4.70913	1.56767	1.32725	1.18113	0.237549	NA	79722	ANKRD55	Upregulated	UCD.3vs2
ENSG00000227825	6.81288	1.56765	0.965671	1.62337	0.104509	NA	121456	SLC9A7P1	Upregulated	TCD.2vs1
ENSG00000115594	26.6861	1.56724	0.683831	2.29186	0.0219139	NA	3554	IL1R1	Upregulated	CTRL.2vs1
ENSG00000259894	3.62812	1.56713	1.20437	1.3012	0.193188	NA	NA	NA	Upregulated	TCD.2vs1
ENSG00000225784	4.37914	1.56693	1.14113	1.37314	0.16971	0.819586	NA	NA	Upregulated	G2.UCDvsTCD
ENSG00000125864	5.87476	1.56686	1.24792	1.25558	0.20927	0.847717	631	BFSP1	Upregulated	G2.UCDvsTCD
ENSG00000177669	6.33591	1.565	1.07675	1.45345	0.146099	NA	619373	MBOAT4	Upregulated	TCD.2vs1
ENSG00000103599	11.4734	1.56498	0.841038	1.86078	0.0627757	NA	64799	IQCH	Upregulated	UCD.3vs2
ENSG00000176399	24.5328	1.56493	0.908103	1.72329	0.0848357	0.235446	63951	DMRTA1	Upregulated	UCD.3vs2
ENSG00000263924	6.67339	1.56478	1.11402	1.40462	0.160135	NA	NA	NA	Upregulated	TCD.2vs1
ENSG00000172403	10.9592	1.56376	0.854971	1.82902	0.067396	NA	171024	SYNPO2	Upregulated	CTRL.2vs1
ENSG00000211671	4.36278	1.56338	1.59739	0.978709	0.327724	NA	NA	NA	Upregulated	UCD.3vs2
ENSG00000154839	53.1804	1.56237	0.424069	3.68424	0.00022939	0.00304539	220134	SKA1	Upregulated	TCD.2vs1
ENSG00000267355	5.38716	1.56228	1.06289	1.46985	0.141604	NA	NA	NA	Upregulated	UCD.3vs2
ENSG00000234043	4.17947	1.56222	1.225	1.27528	0.202211	NA	NA	NA	Upregulated	CTRL.2vs1
ENSG00000272338	10.7654	1.562	0.715651	2.18262	0.0290635	NA	NA	NA	Upregulated	TCD.2vs1
ENSG00000273017	6.32073	1.56193	1.19728	1.30457	0.192041	0.843206	NA	NA	Upregulated	G2.UCDvsTCD
ENSG00000117152	73.2298	1.56186	0.468838	3.33134	0.000864284	0.0101233	5999	RGS4	Upregulated	UCD.3vs2
ENSG00000272102	5.85451	1.56172	1.13038	1.38158	0.167099	0.8162	NA	NA	Upregulated	G2.UCDvsTCD
ENSG00000156738	200.924	1.56139	1.05324	1.48246	0.138218	0.789246	931	MS4A1	Upregulated	G2.UCDvsTCD
ENSG00000238142	7.16817	1.56129	1.17384	1.33008	0.183493	NA	105376805	LOC105376805	Upregulated	CTRL.2vs1
ENSG00000205871	5.73685	1.56126	0.80981	1.92793	0.0538641	0.666909	146053	RPS3AP47	Upregulated	G2.UCDvsTCD
ENSG00000176894	21.8691	1.56102	0.596359	2.61759	0.00885543	0.052189	5827	PXMP2	Upregulated	UCD.3vs2
ENSG00000214872	18.5003	1.56031	0.791939	1.97023	0.0488115	NA	219537	SMTNL1	Upregulated	CTRL.2vs1
ENSG00000163632	7.83819	1.5602	0.985564	1.58305	0.11341	NA	132200	C3orf49	Upregulated	UCD.3vs2
ENSG00000205559	6.53213	1.56012	1.00317	1.55519	0.1199	NA	100144603	CHKB-DT	Upregulated	UCD.3vs2
ENSG00000228305	34.6761	1.55981	0.554332	2.81386	0.00489511	0.0347611	NA	NA	Upregulated	UCD.3vs2
ENSG00000233864	45.5831	1.55963	0.542836	2.87312	0.00406441	0.026766	NA	NA	Upregulated	TCD.2vs1
ENSG00000260798	6.22712	1.55938	1.18254	1.31867	0.18728	NA	NA	NA	Upregulated	CTRL.2vs1
ENSG00000226403	3.65014	1.55895	1.32733	1.1745	0.240196	NA	NA	NA	Upregulated	UCD.3vs2
ENSG00000166157	4.7115	1.55887	1.3469	1.15738	0.247118	0.868231	NA	NA	Upregulated	G2.UCDvsTCD
ENSG00000128606	3.86122	1.55886	1.52025	1.0254	0.305176	0.897146	10234	LRRC17	Upregulated	G2.UCDvsTCD
ENSG00000165480	75.7068	1.55868	0.375335	4.15277	3.28480233547746e-05	0.000680994	221150	SKA3	Upregulated	TCD.2vs1
ENSG00000259242	4.25127	1.55836	1.51605	1.0279	0.303995	0.897146	NA	NA	Upregulated	G2.UCDvsTCD
ENSG00000129990	18.4929	1.55641	0.795999	1.95529	0.0505493	0.653728	6861	SYT5	Upregulated	G2.UCDvsTCD
ENSG00000196584	62.4248	1.55619	0.381213	4.08221	4.46098426598185e-05	0.000864846	7516	XRCC2	Upregulated	TCD.2vs1
ENSG00000241755	13.0766	1.55597	1.12775	1.37971	0.167677	NA	28941	IGKV1-9	Upregulated	UCD.3vs2
ENSG00000237111	13.0685	1.55544	0.97827	1.58999	0.111837	0.770447	28478	IGHJ3P	Upregulated	G2.UCDvsTCD
ENSG00000174611	7.76161	1.5544	0.838233	1.85438	0.0636845	NA	339855	KY	Upregulated	TCD.2vs1
ENSG00000253102	4.64398	1.5544	1.45525	1.06813	0.285461	NA	NA	NA	Upregulated	UCD.3vs2
ENSG00000204706	6.22397	1.55424	1.28324	1.21118	0.225827	NA	100507244	MAMDC2-AS1	Upregulated	UCD.3vs2
ENSG00000211893	104.331	1.55313	0.869204	1.78684	0.0739628	0.216241	3501	IGHG2	Upregulated	UCD.3vs2
ENSG00000205663	14.8833	1.55294	1.54896	1.00257	0.316068	NA	NA	NA	Upregulated	CTRL.2vs1
ENSG00000249345	6.27148	1.55254	1.2106	1.28245	0.199686	0.845877	101927592	LINC02405	Upregulated	G2.UCDvsTCD
ENSG00000170312	191.399	1.55205	0.285694	5.43255	5.55553150973515e-08	4.36809285851787e-06	983	CDK1	Upregulated	TCD.2vs1
ENSG00000260060	6.63106	1.55135	1.0248	1.5138	0.130077	NA	NA	NA	Upregulated	CTRL.2vs1
ENSG00000126583	6.08922	1.55054	0.881936	1.75811	0.078729	NA	5582	PRKCG	Upregulated	TCD.2vs1
ENSG00000272070	5.29433	1.55031	1.41806	1.09326	0.274278	NA	NA	NA	Upregulated	CTRL.2vs1
ENSG00000262410	13.1703	1.54957	0.791193	1.95852	0.0501688	NA	NA	NA	Upregulated	UCD.3vs2
ENSG00000237974	5.04768	1.54927	1.34189	1.15454	0.24828	NA	NA	NA	Upregulated	CTRL.2vs1
ENSG00000116983	37.5104	1.54919	0.946551	1.63667	0.1017	0.256454	51440	HPCAL4	Upregulated	TCD.2vs1
ENSG00000273010	3.63484	1.5491	1.35595	1.14245	0.253268	NA	NA	NA	Upregulated	TCD.2vs1
ENSG00000272841	6.67328	1.54899	1.26075	1.22863	0.21921	0.852099	NA	NA	Upregulated	G2.UCDvsTCD
ENSG00000237280	8.1437	1.54847	1.12346	1.37831	0.168109	NA	NA	NA	Upregulated	CTRL.2vs1
ENSG00000233478	4.93695	1.54825	1.36025	1.13821	0.255034	NA	NA	NA	Upregulated	CTRL.2vs1
ENSG00000176125	12.3865	1.5471	0.727321	2.12712	0.0334104	NA	402682	UFSP1	Upregulated	UCD.3vs2
ENSG00000260877	5.65588	1.54699	1.09927	1.40729	0.159342	NA	NA	NA	Upregulated	CTRL.2vs1
ENSG00000240972	9.01946	1.54669	0.96504	1.60272	0.108997	0.76517	4282	MIF	Upregulated	G2.UCDvsTCD
ENSG00000258474	21.9966	1.54647	0.7912	1.95458	0.0506322	0.168631	105370439	LINC02313	Upregulated	UCD.3vs2
ENSG00000225331	6.84879	1.54639	0.868874	1.77976	0.0751157	NA	NA	NA	Upregulated	CTRL.2vs1
ENSG00000262484	6.18749	1.54586	0.920523	1.67933	0.0930886	NA	643669	CCER2	Upregulated	TCD.2vs1
ENSG00000111834	16.6234	1.54585	0.872029	1.7727	0.0762781	0.71183	345895	RSPH4A	Upregulated	G2.UCDvsTCD
ENSG00000272382	9.35801	1.54576	0.932837	1.65705	0.0975084	NA	NA	NA	Upregulated	CTRL.2vs1
ENSG00000215615	29.1732	1.54494	0.846158	1.82583	0.0678763	0.701913	NA	NA	Upregulated	G2.UCDvsTCD
ENSG00000235688	8.81153	1.54337	1.15184	1.33991	0.180273	NA	NA	NA	Upregulated	CTRL.2vs1
ENSG00000101898	8.07553	1.54328	0.816935	1.88911	0.058877	NA	100101490	MCTS2P	Upregulated	TCD.2vs1
ENSG00000270110	4.19843	1.54328	1.83458	0.841216	0.400227	0.928727	NA	NA	Upregulated	G2.UCDvsTCD
ENSG00000215704	5.50149	1.54276	1.08792	1.41808	0.156169	NA	51032	CELA2B	Upregulated	CTRL.2vs1
ENSG00000267136	8.50626	1.54246	0.999814	1.54274	0.122893	0.781732	NA	NA	Upregulated	G2.UCDvsTCD
ENSG00000154099	5.20794	1.54228	1.06413	1.44934	0.147244	NA	123872	DNAAF1	Upregulated	TCD.2vs1
ENSG00000240771	5.08815	1.54213	1.32187	1.16663	0.243361	NA	115557	ARHGEF25	Upregulated	CTRL.2vs1
ENSG00000132465	2013.28	1.54133	0.349747	4.40698	1.04821155383425e-05	0.000280694	3512	JCHAIN	Upregulated	TCD.2vs1
ENSG00000173918	21.2771	1.54045	0.707964	2.17588	0.0295642	0.118431	114897	C1QTNF1	Upregulated	UCD.3vs2
ENSG00000090889	284.835	1.53992	0.341592	4.50808	6.5417627520636e-06	0.000190447	24137	KIF4A	Upregulated	TCD.2vs1
ENSG00000237781	3.77044	1.53972	1.30841	1.17679	0.239279	NA	NA	NA	Upregulated	UCD.3vs2
ENSG00000159224	1384.31	1.53964	0.346636	4.44167	8.92617058872272e-06	0.000345346	2695	GIP	Upregulated	UCD.3vs2
ENSG00000110427	7.08385	1.53927	1.08354	1.42059	0.155435	NA	25758	KIAA1549L	Upregulated	TCD.2vs1
ENSG00000261172	8.55618	1.5389	1.18822	1.29513	0.195274	0.844303	NA	NA	Upregulated	G2.UCDvsTCD
ENSG00000266258	5.89859	1.53821	1.16031	1.32569	0.184943	NA	101927481	LINC01909	Upregulated	CTRL.2vs1
ENSG00000152931	10.148	1.53818	0.841856	1.82712	0.067681	NA	25859	PART1	Upregulated	CTRL.2vs1
ENSG00000179902	4.84651	1.53775	1.18343	1.2994	0.193806	NA	127003	CFAP276	Upregulated	UCD.3vs2
ENSG00000155719	6.10981	1.53752	1.11094	1.38398	0.166365	NA	146183	OTOA	Upregulated	CTRL.2vs1
ENSG00000048540	5.45722	1.53726	1.33717	1.14964	0.250293	0.869443	55885	LMO3	Upregulated	G2.UCDvsTCD
ENSG00000271730	5.45328	1.53693	1.30306	1.17948	0.238206	NA	NA	NA	Upregulated	CTRL.2vs1
ENSG00000184378	9.98014	1.53671	0.929598	1.65309	0.0983128	NA	84517	ACTRT3	Upregulated	CTRL.2vs1
ENSG00000173320	21.9782	1.53607	0.635514	2.41705	0.0156468	0.0775535	56977	STOX2	Upregulated	UCD.3vs2
ENSG00000229628	4.85201	1.53581	1.70528	0.900625	0.367788	NA	NA	NA	Upregulated	CTRL.2vs1
ENSG00000248254	6.82696	1.53563	1.25723	1.22144	0.221919	NA	NA	NA	Upregulated	CTRL.2vs1
ENSG00000254777	7.60713	1.53562	0.94659	1.62226	0.104747	0.76088	NA	NA	Upregulated	G2.UCDvsTCD
ENSG00000273145	12.6204	1.53557	0.792413	1.93784	0.0526422	0.6631	NA	NA	Upregulated	G2.UCDvsTCD
ENSG00000008311	86.0608	1.53496	0.359599	4.26854	1.96754548978488e-05	0.000629829	10157	AASS	Upregulated	UCD.3vs2
ENSG00000243290	14.0465	1.53429	1.06635	1.43882	0.150201	NA	28940	IGKV1-12	Upregulated	TCD.2vs1
ENSG00000102837	14662.3	1.5337	0.317456	4.83122	1.35698204125897e-06	5.54519337611576e-05	10562	OLFM4	Upregulated	TCD.2vs1
ENSG00000243725	5.82162	1.53362	1.18416	1.29512	0.19528	NA	7268	TTC4	Upregulated	CTRL.2vs1
ENSG00000272010	6.38917	1.53308	1.16764	1.31298	0.189189	NA	NA	NA	Upregulated	CTRL.2vs1
ENSG00000272379	11.6648	1.53269	0.8667	1.76842	0.0769905	0.715572	NA	NA	Upregulated	G2.UCDvsTCD
ENSG00000228624	10.2447	1.53258	0.986508	1.55354	0.120293	NA	101927768	HDAC2-AS2	Upregulated	UCD.3vs2
ENSG00000238198	6.31248	1.53254	0.939618	1.63103	0.102884	NA	100996251	LRIG2-DT	Upregulated	TCD.2vs1
ENSG00000154678	6.35608	1.53179	1.18418	1.29354	0.195826	0.844502	5137	PDE1C	Upregulated	G2.UCDvsTCD
ENSG00000243836	5.73282	1.53129	1.25086	1.22418	0.220883	NA	100131176	WDR86-AS1	Upregulated	CTRL.2vs1
ENSG00000157703	4.47838	1.5309	1.24238	1.23224	0.21786	NA	136306	SVOPL	Upregulated	CTRL.2vs1
ENSG00000225194	15.331	1.53084	0.818218	1.87094	0.061353	NA	100188953	LINC00092	Upregulated	CTRL.2vs1
ENSG00000226091	5.00687	1.5304	0.946043	1.61769	0.10573	NA	389634	LINC00937	Upregulated	TCD.2vs1
ENSG00000262039	12.9563	1.53026	0.69905	2.18906	0.0285927	NA	NA	NA	Upregulated	TCD.2vs1
ENSG00000249631	35.6815	1.53016	0.785204	1.94875	0.0513257	0.657346	NA	NA	Upregulated	G2.UCDvsTCD
ENSG00000206579	3.9087	1.53005	1.50019	1.0199	0.307775	0.898199	114786	XKR4	Upregulated	G2.UCDvsTCD
ENSG00000196584	62.4248	1.52995	0.416745	3.6712	0.000241411	0.00398386	7516	XRCC2	Upregulated	UCD.3vs2
ENSG00000182271	4.01546	1.52983	1.23874	1.23498	0.216836	NA	388364	TMIGD1	Upregulated	UCD.3vs2
ENSG00000235328	6.39234	1.52968	1.27467	1.20006	0.230117	NA	100271482	RPL31P62	Upregulated	CTRL.2vs1
ENSG00000271064	4.12205	1.52927	1.31533	1.16265	0.244972	NA	NA	NA	Upregulated	UCD.3vs2
ENSG00000112186	4.5569	1.52907	1.13411	1.34825	0.177577	NA	10486	CAP2	Upregulated	CTRL.2vs1
ENSG00000162367	4.49901	1.5288	1.00797	1.51671	0.12934	NA	6886	TAL1	Upregulated	TCD.2vs1
ENSG00000134489	13.9135	1.52847	0.973481	1.57011	0.11639	NA	59340	HRH4	Upregulated	UCD.3vs2
ENSG00000212205	5.35917	1.52796	1.45761	1.04826	0.294518	0.891396	NA	NA	Upregulated	G2.UCDvsTCD
ENSG00000183690	11.3521	1.52746	0.795585	1.91992	0.0548683	NA	80258	EFHC2	Upregulated	UCD.3vs2
ENSG00000230424	8.38446	1.5274	0.839186	1.8201	0.068744	NA	101927895	EMC1-AS1	Upregulated	TCD.2vs1
ENSG00000174137	4.86334	1.52722	0.930038	1.6421	0.100569	NA	152877	FAM53A	Upregulated	UCD.3vs2
ENSG00000145808	4.09553	1.52662	1.32558	1.15166	0.249459	NA	171019	ADAMTS19	Upregulated	UCD.3vs2
ENSG00000272668	30.8271	1.52625	0.654095	2.33338	0.019628	0.51714	107985216	LOC107985216	Upregulated	G2.UCDvsTCD
ENSG00000188610	28.0121	1.5261	0.504709	3.02373	0.00249679	0.021895	653820	FAM72B	Upregulated	UCD.3vs2
ENSG00000221500	5.6441	1.52578	1.20845	1.2626	0.206734	NA	594838	SNORD100	Upregulated	CTRL.2vs1
ENSG00000236002	14.1445	1.52573	0.660673	2.30935	0.0209241	NA	NA	NA	Upregulated	UCD.3vs2
ENSG00000211870	17.519	1.52555	0.896616	1.70145	0.0888585	NA	28736	TRAJ19	Upregulated	CTRL.2vs1
ENSG00000225492	29.9479	1.52531	0.946817	1.61099	0.107183	NA	400759	GBP1P1	Upregulated	CTRL.2vs1
ENSG00000178878	62.2045	1.52512	0.413114	3.69176	0.000222704	0.00377082	81575	APOLD1	Upregulated	UCD.3vs2
ENSG00000260879	4.6182	1.52499	1.25569	1.21447	0.224569	NA	NA	NA	Upregulated	UCD.3vs2
ENSG00000224373	16.2995	1.52486	1.21934	1.25057	0.211093	NA	28392	IGHV4-59	Upregulated	CTRL.2vs1
ENSG00000105948	30.193	1.52441	0.527301	2.89097	0.00384051	0.0256257	79989	TTC26	Upregulated	TCD.2vs1
ENSG00000254509	8.14057	1.52429	0.980318	1.55489	0.119972	NA	NA	NA	Upregulated	UCD.3vs2
ENSG00000228078	6.27409	1.52428	1.68592	0.904124	0.36593	0.915517	NA	NA	Upregulated	G2.UCDvsTCD
ENSG00000169429	35.2265	1.52407	1.3461	1.13221	0.257546	NA	3576	CXCL8	Upregulated	CTRL.2vs1
ENSG00000165837	8.07695	1.52362	0.9504	1.60314	0.108903	NA	220081	ERICH6B	Upregulated	UCD.3vs2
ENSG00000259562	29.1136	1.52295	0.608122	2.50435	0.0122676	0.441355	NA	NA	Upregulated	G2.UCDvsTCD
ENSG00000211650	10.2876	1.52272	1.59675	0.953637	0.340267	NA	28781	IGLV5-45	Upregulated	CTRL.2vs1
ENSG00000271662	20.879	1.52242	0.660766	2.30403	0.0212212	NA	NA	NA	Upregulated	TCD.2vs1
ENSG00000075073	4.53091	1.52194	1.26278	1.20523	0.228113	NA	6865	TACR2	Upregulated	CTRL.2vs1
ENSG00000224063	6.81052	1.52123	1.31933	1.15303	0.248897	0.868958	NA	NA	Upregulated	G2.UCDvsTCD
ENSG00000255121	17.6919	1.52116	0.714522	2.12892	0.0332611	NA	NA	NA	Upregulated	CTRL.2vs1
ENSG00000211795	26.0335	1.52095	0.813502	1.86964	0.0615343	NA	28680	TRAV8-6	Upregulated	CTRL.2vs1
ENSG00000132622	4.42306	1.52085	1.19434	1.27338	0.202882	NA	116835	HSPA12B	Upregulated	CTRL.2vs1
ENSG00000262248	15.8667	1.52072	0.83888	1.8128	0.0698629	0.703993	NA	NA	Upregulated	G2.UCDvsTCD
ENSG00000263806	21.3873	1.52029	0.609121	2.49587	0.0125648	0.442533	NA	NA	Upregulated	G2.UCDvsTCD
ENSG00000115423	30.0068	1.52026	0.661878	2.29689	0.021625	0.0965177	1768	DNAH6	Upregulated	UCD.3vs2
ENSG00000231084	7.3374	1.52006	0.940103	1.6169	0.105899	NA	NA	NA	Upregulated	UCD.3vs2
ENSG00000026652	19.6907	1.51921	0.770819	1.9709	0.0487351	0.647003	56895	AGPAT4	Upregulated	G2.UCDvsTCD
ENSG00000225889	15.0875	1.5188	0.807423	1.88104	0.0599664	0.687332	NA	NA	Upregulated	G2.UCDvsTCD
ENSG00000211679	192.869	1.51862	0.525715	2.88868	0.00386864	0.0459579	3539	IGLC3	Upregulated	CTRL.2vs1
ENSG00000132854	3.73606	1.51856	1.45734	1.04201	0.297408	NA	163782	KANK4	Upregulated	CTRL.2vs1
ENSG00000169122	5.56933	1.51829	1.24247	1.22199	0.22171	NA	90362	FAM110B	Upregulated	CTRL.2vs1
ENSG00000152672	26.2653	1.51814	0.859636	1.76603	0.0773916	NA	165530	CLEC4F	Upregulated	CTRL.2vs1
ENSG00000224124	4.11473	1.51761	1.22955	1.23428	0.217097	NA	NA	NA	Upregulated	UCD.3vs2
ENSG00000188467	5.78458	1.51742	1.21764	1.2462	0.212691	NA	283652	SLC24A5	Upregulated	UCD.3vs2
ENSG00000162039	8.06602	1.51742	0.927148	1.63665	0.101703	NA	254528	MEIOB	Upregulated	UCD.3vs2
ENSG00000175003	5.2238	1.51722	1.00138	1.51513	0.12974	NA	6580	SLC22A1	Upregulated	TCD.2vs1
ENSG00000228828	7.0232	1.51692	1.05818	1.43352	0.15171	NA	553121	TLK2P2	Upregulated	TCD.2vs1
ENSG00000230183	4.55529	1.51633	1.15622	1.31146	0.189703	NA	NA	NA	Upregulated	CTRL.2vs1
ENSG00000259086	5.62079	1.51552	0.842564	1.7987	0.0720668	NA	NA	NA	Upregulated	TCD.2vs1
ENSG00000233578	8.74499	1.5155	1.02481	1.47881	0.13919	NA	NA	NA	Upregulated	UCD.3vs2
ENSG00000273045	31.6905	1.51483	0.445938	3.39695	0.000681417	0.0085086	150590	C2orf15	Upregulated	UCD.3vs2
ENSG00000212388	6.847	1.51452	1.25984	1.20215	0.229305	NA	106481432	RNU6-796P	Upregulated	UCD.3vs2
ENSG00000073067	46.965	1.51444	0.539159	2.80889	0.0049713	0.0351023	54905	CYP2W1	Upregulated	UCD.3vs2
ENSG00000226122	4.0664	1.51443	1.56572	0.967242	0.333423	0.907909	100129427	DDC-AS1	Upregulated	G2.UCDvsTCD
ENSG00000105246	12.0126	1.51414	0.80152	1.88908	0.0588808	NA	10148	EBI3	Upregulated	TCD.2vs1
ENSG00000188010	22.8709	1.51362	0.67816	2.23195	0.025618	0.107821	729967	MORN2	Upregulated	UCD.3vs2
ENSG00000166592	11.3582	1.51362	0.886011	1.70835	0.0875711	0.734766	6236	RRAD	Upregulated	G2.UCDvsTCD
ENSG00000249464	19.0228	1.5135	0.505454	2.99433	0.00275045	NA	285419	LINC01091	Upregulated	TCD.2vs1
ENSG00000260027	7.25182	1.51323	0.863435	1.75257	0.0796757	NA	3217	HOXB7	Upregulated	TCD.2vs1
ENSG00000211875	10.2228	1.51309	1.08588	1.39343	0.163491	NA	28741	TRAJ14	Upregulated	CTRL.2vs1
ENSG00000230850	7.12784	1.51284	1.11948	1.35138	0.176574	NA	NA	NA	Upregulated	UCD.3vs2
ENSG00000252149	7.15594	1.51197	0.843076	1.79339	0.0729099	0.706027	106479005	RNA5SP315	Upregulated	G2.UCDvsTCD
ENSG00000166106	43.9818	1.51167	0.698253	2.16493	0.030393	0.113295	170689	ADAMTS15	Upregulated	TCD.2vs1
ENSG00000115461	16.124	1.51156	0.842703	1.7937	0.0728606	NA	3488	IGFBP5	Upregulated	UCD.3vs2
ENSG00000180610	19.0684	1.51154	0.650058	2.32525	0.0200588	0.521876	NA	NA	Upregulated	G2.UCDvsTCD
ENSG00000093009	67.0013	1.51151	0.420371	3.59567	0.00032356	0.00496103	8318	CDC45	Upregulated	UCD.3vs2
ENSG00000146038	5.1389	1.51141	1.3194	1.14553	0.251989	NA	51473	DCDC2	Upregulated	UCD.3vs2
ENSG00000239552	7.33665	1.51107	1.11616	1.3538	0.1758	NA	NA	NA	Upregulated	CTRL.2vs1
ENSG00000168078	170.191	1.51093	0.282553	5.34742	8.92154245387634e-08	6.4031314089014e-06	55872	PBK	Upregulated	TCD.2vs1
ENSG00000066279	781.014	1.51049	0.247472	6.10367	1.03662286428431e-09	1.98065009163727e-07	259266	ASPM	Upregulated	TCD.2vs1
ENSG00000272620	15.2845	1.51044	0.953823	1.58357	0.113292	NA	84740	AFAP1-AS1	Upregulated	UCD.3vs2
ENSG00000196735	252.23	1.50967	1.85895	0.812108	0.416729	0.621658	3117	HLA-DQA1	Upregulated	CTRL.2vs1
ENSG00000137474	346.259	1.50955	0.377528	3.99852	6.37398519094016e-05	0.0466621	4647	MYO7A	Upregulated	G2.UCDvsTCD
ENSG00000271993	8.21013	1.5094	1.18795	1.27059	0.203874	NA	NA	NA	Upregulated	CTRL.2vs1
ENSG00000188158	80.4375	1.50786	0.391823	3.84831	0.000118934	0.00181208	4810	NHS	Upregulated	TCD.2vs1
ENSG00000109805	223.706	1.50739	0.243933	6.17954	6.42883716306681e-10	1.33672542130297e-07	64151	NCAPG	Upregulated	TCD.2vs1
ENSG00000272155	15.6836	1.50732	0.83232	1.81098	0.0701433	NA	NA	NA	Upregulated	CTRL.2vs1
ENSG00000238005	8.6673	1.50731	1.06571	1.41437	0.157254	NA	101927851	LOC101927851	Upregulated	CTRL.2vs1
ENSG00000269653	10.1494	1.50682	0.805338	1.87104	0.0613398	0.68779	NA	NA	Upregulated	G2.UCDvsTCD
ENSG00000237541	11.5288	1.5066	1.19058	1.26543	0.205716	0.847013	3117	HLA-DQA1	Upregulated	G2.UCDvsTCD
ENSG00000253535	11.1195	1.50592	0.744258	2.02338	0.0430339	NA	NA	NA	Upregulated	TCD.2vs1
ENSG00000225720	5.04689	1.50568	1.23193	1.22222	0.221626	NA	NA	NA	Upregulated	TCD.2vs1
ENSG00000129244	5.60379	1.50552	1.08959	1.38173	0.167055	NA	482	ATP1B2	Upregulated	UCD.3vs2
ENSG00000036530	5.09437	1.50504	0.880507	1.70929	0.087397	NA	10858	CYP46A1	Upregulated	TCD.2vs1
ENSG00000243708	18.5282	1.5049	0.689939	2.1812	0.0291685	NA	100137049	PLA2G4B	Upregulated	TCD.2vs1
ENSG00000131203	40.8739	1.50466	0.812337	1.85226	0.0639886	0.197197	3620	IDO1	Upregulated	UCD.3vs2
ENSG00000272369	4.49863	1.50442	1.53031	0.983083	0.325567	NA	NA	NA	Upregulated	CTRL.2vs1
ENSG00000129535	24.7823	1.50352	0.501214	2.99976	0.00270193	0.0230443	4901	NRL	Upregulated	UCD.3vs2
ENSG00000174715	5.63474	1.50337	1.11443	1.349	0.177338	NA	NA	NA	Upregulated	UCD.3vs2
ENSG00000215182	254.961	1.50336	1.19352	1.25961	0.207811	0.404605	4586	MUC5AC	Upregulated	TCD.2vs1
ENSG00000211670	5.8063	1.50312	2.44678	0.614326	0.539	NA	28804	IGLV3-9	Upregulated	UCD.3vs2
ENSG00000203778	5.81742	1.5028	1.13208	1.32747	0.184354	NA	619208	FAM229B	Upregulated	CTRL.2vs1
ENSG00000259672	3.87594	1.50205	1.44154	1.04198	0.297423	NA	NA	NA	Upregulated	CTRL.2vs1
ENSG00000138769	8.03159	1.502	0.892384	1.68313	0.09235	NA	8999	CDKL2	Upregulated	CTRL.2vs1
ENSG00000227312	6.21328	1.50188	1.0703	1.40323	0.160548	NA	100270884	RPL26P8	Upregulated	CTRL.2vs1
ENSG00000224650	19.5494	1.50177	1.25601	1.19567	0.231825	NA	28408	IGHV3-74	Upregulated	CTRL.2vs1
ENSG00000206195	5.07898	1.50173	1.32575	1.13274	0.257323	NA	503637	DUXAP8	Upregulated	UCD.3vs2
ENSG00000211945	7.74636	1.50083	1.50833	0.995031	0.319721	NA	28468	IGHV1-18	Upregulated	CTRL.2vs1
ENSG00000198732	9.89145	1.4989	0.988911	1.51571	0.129592	NA	64093	SMOC1	Upregulated	UCD.3vs2
[truncated: 79,993 more rows]
