# Supplementary material for: Transcriptomics and eQTLs reveal inflammatory heterogeneity in the duodenal lining in coeliac disease
Source: Genes Immun. 2025 Sep 9;26(5):519–30. doi: 10.1038/s41435-025-00356-0 (PMC12527925; doi:10.1038/s41435-025-00356-0)
Supplement: Supplementary file 9 — Supplementary Table 5 [file 41435_2025_356_MOESM9_ESM.xlsx]

## Sheet: Description
Supplementary table 5. Enriched pathways of DEGs: comparison between inflammation groups
Enrichment_DEGs: Enrichment analysis of DEGs grouped by comparison and direction of expression, using Reactome database.

## Sheet: Enrichment_DEGs
Cluster	Direction	Comparison	ID	Description	GeneRatio	BgRatio	pvalue	p.adjust	qvalue	geneID	Count	minuslog10p.adjust
Downregulated.G2_UCDvsTCD	Downregulated	G2_UCDvsTCD	R-HSA-375276	Peptide ligand-binding receptors	2/3	201/10867	0.00100886338948159	0.00349313143034246	0.000612830075498677	NMUR2/NMU	2	2.45678507356686
Downregulated.G2_UCDvsTCD	Downregulated	G2_UCDvsTCD	R-HSA-416476	G alpha (q) signalling events	2/3	216/10867	0.00116437714344749	0.00349313143034246	0.000612830075498677	NMUR2/NMU	2	2.45678507356686
Downregulated.G2_UCDvsTCD	Downregulated	G2_UCDvsTCD	R-HSA-418594	G alpha (i) signalling events	2/3	318/10867	0.00251145163243132	0.0041769449484273	0.00073279735937321	NMUR2/NMU	2	2.37914124864003
Downregulated.G2_UCDvsTCD	Downregulated	G2_UCDvsTCD	R-HSA-373076	Class A/1 (Rhodopsin-like receptors)	2/3	335/10867	0.0027846299656182	0.0041769449484273	0.00073279735937321	NMUR2/NMU	2	2.37914124864003
Downregulated.G2_UCDvsTCD	Downregulated	G2_UCDvsTCD	R-HSA-500792	GPCR ligand binding	2/3	467/10867	0.00537122309416176	0.00644546771299411	0.00113078380929721	NMUR2/NMU	2	2.19074556274775
Downregulated.TCD_2vs1	Downregulated	TCD_2vs1	R-HSA-2173782	Binding and Uptake of Ligands by Scavenger Receptors	4/70	42/10867	0.000146913890541336	0.0449556505056488	0.0397440735464456	APOB/LRP1/SCARF1/SCARB1	4	1.34721571373731
Downregulated.TCD_2vs1	Downregulated	TCD_2vs1	R-HSA-445717	Aquaporin-mediated transport	4/70	52/10867	0.000338535299484246	0.0465115343244495	0.0411195883088528	AQP10/AQP7/ADCY2/ADCY5	4	1.33243933372755
Downregulated.TCD_2vs1	Downregulated	TCD_2vs1	R-HSA-425410	Metal ion SLC transporters	3/70	26/10867	0.000598457757923896	0.0465115343244495	0.0411195883088528	SLC39A4/SLC40A1/SLC11A2	3	1.33243933372755
Downregulated.TCD_2vs1	Downregulated	TCD_2vs1	R-HSA-3000157	Laminin interactions	3/70	30/10867	0.000917445283182678	0.0465115343244495	0.0411195883088528	LAMB3/LAMC2/LAMB2	3	1.33243933372755
Downregulated.TCD_2vs1	Downregulated	TCD_2vs1	R-HSA-8874081	MET activates PTK2 signaling	3/70	30/10867	0.000917445283182678	0.0465115343244495	0.0411195883088528	LAMB3/LAMC2/LAMB2	3	1.33243933372755
Downregulated.TCD_2vs1	Downregulated	TCD_2vs1	R-HSA-174824	Plasma lipoprotein assembly, remodeling, and clearance	4/70	70/10867	0.0010509869426167	0.0465115343244495	0.0411195883088528	APOB/SCARB1/AMN/ANGPTL4	4	1.33243933372755
Downregulated.TCD_2vs1	Downregulated	TCD_2vs1	R-HSA-425407	SLC-mediated transmembrane transport	7/70	251/10867	0.00111969150232684	0.0465115343244495	0.0411195883088528	SLC5A9/SLC9A3/SLC39A4/SLC40A1/SLC1A7/SLC6A13/SLC11A2	7	1.33243933372755
Downregulated.TCD_2vs1	Downregulated	TCD_2vs1	R-HSA-8964043	Plasma lipoprotein clearance	3/70	33/10867	0.0012159878254758	0.0465115343244495	0.0411195883088528	APOB/SCARB1/AMN	3	1.33243933372755
Downregulated.UCD_3vs2	Downregulated	UCD_3vs2	R-HSA-8963743	Digestion and absorption	7/120	27/10867	1.24154666549043e-08	3.92328746294975e-06	3.31950371615335e-06	SI/SLC2A5/MGAM/TREH/GUCA2A/LCT/GUCA2B	7	5.40634986954087
Downregulated.UCD_3vs2	Downregulated	UCD_3vs2	R-HSA-8935690	Digestion	6/120	22/10867	1.03266899520747e-07	1.63161701242781e-05	1.38051539359315e-05	SI/MGAM/TREH/GUCA2A/LCT/GUCA2B	6	4.78738177506063
Downregulated.UCD_3vs2	Downregulated	UCD_3vs2	R-HSA-189085	Digestion of dietary carbohydrate	4/120	11/10867	4.39593620560535e-06	0.000463038613657097	0.000391778174113599	SI/MGAM/TREH/LCT	4	3.33438279084175
Downregulated.UCD_3vs2	Downregulated	UCD_3vs2	R-HSA-174824	Plasma lipoprotein assembly, remodeling, and clearance	7/120	70/10867	1.13231193315258e-05	0.000894526427190538	0.000756861134265145	SCARB1/LIPA/A2M/APOB/SOAT2/APOC3/APOA1	7	3.0484068244499
Downregulated.UCD_3vs2	Downregulated	UCD_3vs2	R-HSA-8964043	Plasma lipoprotein clearance	5/120	33/10867	2.79878124075927e-05	0.00176882974415986	0.00149661144242706	SCARB1/LIPA/APOB/SOAT2/APOA1	5	2.75231396739006
Downregulated.UCD_3vs2	Downregulated	UCD_3vs2	R-HSA-196854	Metabolism of vitamins and cofactors	10/120	190/10867	4.62425114279059e-05	0.00217666801305616	0.00184168446141327	VNN1/TCN2/SLC46A1/PRKG2/LRAT/APOB/SLC23A1/APOC3/ENPP3/APOA1	10	2.66220780480936
Downregulated.UCD_3vs2	Downregulated	UCD_3vs2	R-HSA-8963898	Plasma lipoprotein assembly	4/120	19/10867	4.82173294031427e-05	0.00217666801305616	0.00184168446141327	A2M/APOB/APOC3/APOA1	4	2.66220780480936
Downregulated.UCD_3vs2	Downregulated	UCD_3vs2	R-HSA-140877	Formation of Fibrin Clot (Clotting Cascade)	5/120	39/10867	6.43994795210787e-05	0.00254377944108261	0.00215229839452026	F11/SERPINE2/A2M/F10/F7	5	2.59452054698324
Downregulated.UCD_3vs2	Downregulated	UCD_3vs2	R-HSA-140837	Intrinsic Pathway of Fibrin Clot Formation	4/120	23/10867	0.000106457238408718	0.00373783192635053	0.0031625893047736	F11/SERPINE2/A2M/F10	4	2.42738023080619
Downregulated.UCD_3vs2	Downregulated	UCD_3vs2	R-HSA-8963888	Chylomicron assembly	3/120	10/10867	0.000148923308453437	0.00427816049738965	0.00361976271264814	APOB/APOC3/APOA1	3	2.36874292667819
Downregulated.UCD_3vs2	Downregulated	UCD_3vs2	R-HSA-8963901	Chylomicron remodeling	3/120	10/10867	0.000148923308453437	0.00427816049738965	0.00361976271264814	APOB/APOC3/APOA1	3	2.36874292667819
Downregulated.UCD_3vs2	Downregulated	UCD_3vs2	R-HSA-5663084	Diseases of carbohydrate metabolism	4/120	34/10867	0.000507670680062492	0.0131826137770314	0.0111538437687075	SI/ALDOB/G6PC1/LCT	4	1.8799984716541
Downregulated.UCD_3vs2	Downregulated	UCD_3vs2	R-HSA-189483	Heme degradation	3/120	15/10867	0.000542322718675343	0.0131826137770314	0.0111538437687075	GSTA1/ABCC2/UGT1A4	3	1.8799984716541
Downregulated.UCD_3vs2	Downregulated	UCD_3vs2	R-HSA-2022377	Metabolism of Angiotensinogen to Angiotensins	3/120	18/10867	0.000949371032374659	0.021428660445028	0.0181308452799371	MME/ACE/ENPEP	3	1.66900497685905
Downregulated.UCD_3vs2	Downregulated	UCD_3vs2	R-HSA-8964038	LDL clearance	3/120	19/10867	0.00111833735168182	0.0226094879970634	0.0191299465398205	LIPA/APOB/SOAT2	3	1.64570927235467
Downregulated.UCD_3vs2	Downregulated	UCD_3vs2	R-HSA-2173782	Binding and Uptake of Ligands by Scavenger Receptors	4/120	42/10867	0.00114478420238296	0.0226094879970634	0.0191299465398205	SCARB1/CD36/APOB/APOA1	4	1.64570927235467
Downregulated.UCD_3vs2	Downregulated	UCD_3vs2	R-HSA-975634	Retinoid metabolism and transport	4/120	44/10867	0.0013650667091434	0.0251215144887639	0.0212553786813658	LRAT/APOB/APOC3/APOA1	4	1.59995418204127
Downregulated.UCD_3vs2	Downregulated	UCD_3vs2	R-HSA-189200	Cellular hexose transport	3/120	21/10867	0.00151047080786871	0.0251215144887639	0.0212553786813658	SLC5A9/SLC2A7/SLC2A12	3	1.59995418204127
Downregulated.UCD_3vs2	Downregulated	UCD_3vs2	R-HSA-5686938	Regulation of TLR by endogenous ligand	3/120	21/10867	0.00151047080786871	0.0251215144887639	0.0212553786813658	CD36/APOB/GSDME	3	1.59995418204127
Downregulated.UCD_3vs2	Downregulated	UCD_3vs2	R-HSA-425407	SLC-mediated transmembrane transport	9/120	251/10867	0.00182531320127976	0.0284615393442661	0.0240813823898854	SLCO3A1/SLC5A9/SLC6A19/SLC28A1/SLC15A1/SLC1A7/SLC2A7/SLC2A12/SLC5A12	9	1.5457416147703
Downregulated.UCD_3vs2	Downregulated	UCD_3vs2	R-HSA-6806667	Metabolism of fat-soluble vitamins	4/120	48/10867	0.00189143141211895	0.0284615393442661	0.0240813823898854	LRAT/APOB/APOC3/APOA1	4	1.5457416147703
Downregulated.UCD_3vs2	Downregulated	UCD_3vs2	R-HSA-156588	Glucuronidation	3/120	25/10867	0.00252948794672552	0.0363326450529666	0.0307411453812576	UGT2B7/UGT1A10/UGT1A4	3	1.43970298391289
Downregulated.UCD_3vs2	Downregulated	UCD_3vs2	R-HSA-189445	Metabolism of porphyrins	3/120	27/10867	0.00316565189068933	0.0416945618461887	0.0352778771116986	GSTA1/ABCC2/UGT1A4	3	1.37992058565467
Downregulated.UCD_3vs2	Downregulated	UCD_3vs2	R-HSA-211859	Biological oxidations	8/120	222/10867	0.00316667558325483	0.0416945618461887	0.0352778771116986	EPHX1/UGT2B7/GSTA1/CYP2C9/UGT1A10/SULT2A1/CYP3A4/UGT1A4	8	1.37992058565467
Upregulated.CTRL_2vs1	Upregulated	CTRL_2vs1	R-HSA-2995383	Initiation of Nuclear Envelope (NE) Reformation	1/2	19/10867	0.0034939289294581	0.0412687675903892	0.0144802693299611	VRK1	1	1.3843785002693
Upregulated.CTRL_2vs1	Upregulated	CTRL_2vs1	R-HSA-2980766	Nuclear Envelope Breakdown	1/2	52/10867	0.00954779938777883	0.0412687675903892	0.0144802693299611	VRK1	1	1.3843785002693
Upregulated.CTRL_2vs1	Upregulated	CTRL_2vs1	R-HSA-380108	Chemokine receptors bind chemokines	1/2	59/10867	0.010829582470217	0.0412687675903892	0.0144802693299611	CXCR6	1	1.3843785002693
Upregulated.CTRL_2vs1	Upregulated	CTRL_2vs1	R-HSA-2995410	Nuclear Envelope (NE) Reassembly	1/2	75/10867	0.0137562558634631	0.0412687675903892	0.0144802693299611	VRK1	1	1.3843785002693
Upregulated.TCD_2vs1	Upregulated	TCD_2vs1	R-HSA-69620	Cell Cycle Checkpoints	25/76	294/10867	5.25489909963937e-21	1.35576396770696e-18	8.46315328678762e-19	BIRC5/CENPI/CDC45/RMI2/CENPM/SKA1/CDK1/CDC25C/UBE2C/MCM10/NDC80/BUB1B/NUF2/CENPE/CHEK2/CDC20/CCNA2/CENPF/KIF2C/CLSPN/CCNB1/CENPK/CCNB2/ZWINT/GTSE1	25	17.867815912567
Upregulated.TCD_2vs1	Upregulated	TCD_2vs1	R-HSA-68877	Mitotic Prometaphase	20/76	204/10867	5.02049884691904e-18	6.47644351252556e-16	4.04282275567691e-16	BIRC5/CENPI/CENPM/CDCA5/SKA1/CDK1/NCAPG/NCAPH/NEK2/NDC80/BUB1B/NUF2/CENPE/CDC20/CENPF/KIF2C/CCNB1/CENPK/CCNB2/ZWINT	20	15.1886634180337
Upregulated.TCD_2vs1	Upregulated	TCD_2vs1	R-HSA-2500257	Resolution of Sister Chromatid Cohesion	17/76	126/10867	8.80739301924662e-18	7.57435799655209e-16	4.7281794103324e-16	BIRC5/CENPI/CENPM/CDCA5/SKA1/CDK1/NDC80/BUB1B/NUF2/CENPE/CDC20/CENPF/KIF2C/CCNB1/CENPK/CCNB2/ZWINT	17	15.1206541721155
Upregulated.TCD_2vs1	Upregulated	TCD_2vs1	R-HSA-68886	M Phase	24/76	418/10867	3.41972691781606e-16	2.20572386199136e-14	1.3768900484891e-14	BIRC5/CENPI/CENPM/CDCA5/SKA1/CDK1/NCAPG/NCAPH/NEK2/KIF23/UBE2C/NDC80/BUB1B/NUF2/CENPE/CDC20/CENPF/KIF2C/PTTG1/CCNB1/CENPK/CCNB2/ZWINT/KIF20A	24	13.656448858496
Upregulated.TCD_2vs1	Upregulated	TCD_2vs1	R-HSA-68882	Mitotic Anaphase	19/76	236/10867	1.54871525255332e-15	7.20315683262856e-14	4.49646264949886e-14	BIRC5/CENPI/CENPM/CDCA5/SKA1/CDK1/UBE2C/NDC80/BUB1B/NUF2/CENPE/CDC20/CENPF/KIF2C/PTTG1/CCNB1/CENPK/CCNB2/ZWINT	19	13.1424771293294
Upregulated.TCD_2vs1	Upregulated	TCD_2vs1	R-HSA-2555396	Mitotic Metaphase and Anaphase	19/76	237/10867	1.67515275177408e-15	7.20315683262856e-14	4.49646264949886e-14	BIRC5/CENPI/CENPM/CDCA5/SKA1/CDK1/UBE2C/NDC80/BUB1B/NUF2/CENPE/CDC20/CENPF/KIF2C/PTTG1/CCNB1/CENPK/CCNB2/ZWINT	19	13.1424771293294
Upregulated.TCD_2vs1	Upregulated	TCD_2vs1	R-HSA-69618	Mitotic Spindle Checkpoint	14/76	113/10867	3.04227657791725e-14	1.12129622443236e-12	6.99952355520811e-13	BIRC5/CENPI/CENPM/SKA1/UBE2C/NDC80/BUB1B/NUF2/CENPE/CDC20/CENPF/KIF2C/CENPK/ZWINT	14	11.9502796401779
Upregulated.TCD_2vs1	Upregulated	TCD_2vs1	R-HSA-141424	Amplification of signal from the kinetochores	13/76	96/10867	8.36756144374095e-14	2.39870094720574e-12	1.49735310045891e-12	BIRC5/CENPI/CENPM/SKA1/NDC80/BUB1B/NUF2/CENPE/CDC20/CENPF/KIF2C/CENPK/ZWINT	13	11.6200238933719
Upregulated.TCD_2vs1	Upregulated	TCD_2vs1	R-HSA-141444	Amplification of signal from unattached kinetochores via a MAD2 inhibitory signal	13/76	96/10867	8.36756144374095e-14	2.39870094720574e-12	1.49735310045891e-12	BIRC5/CENPI/CENPM/SKA1/NDC80/BUB1B/NUF2/CENPE/CDC20/CENPF/KIF2C/CENPK/ZWINT	13	11.6200238933719
Upregulated.TCD_2vs1	Upregulated	TCD_2vs1	R-HSA-2467813	Separation of Sister Chromatids	16/76	191/10867	1.89987448046246e-13	4.90167615959315e-12	3.05979784748165e-12	BIRC5/CENPI/CENPM/CDCA5/SKA1/UBE2C/NDC80/BUB1B/NUF2/CENPE/CDC20/CENPF/KIF2C/PTTG1/CENPK/ZWINT	16	11.3096553847909
Upregulated.TCD_2vs1	Upregulated	TCD_2vs1	R-HSA-9648025	EML4 and NUDC in mitotic spindle formation	13/76	117/10867	1.14490351808451e-12	2.68531916059822e-11	1.67627022265005e-11	BIRC5/CENPI/CENPM/SKA1/NDC80/BUB1B/NUF2/CENPE/CDC20/CENPF/KIF2C/CENPK/ZWINT	13	10.571004089313
Upregulated.TCD_2vs1	Upregulated	TCD_2vs1	R-HSA-5663220	RHO GTPases Activate Formins	13/76	140/10867	1.17112337645743e-11	2.51791525938348e-10	1.57177084735076e-10	BIRC5/CENPI/CENPM/SKA1/NDC80/BUB1B/NUF2/CENPE/CDC20/CENPF/KIF2C/CENPK/ZWINT	13	9.59895889019378
Upregulated.TCD_2vs1	Upregulated	TCD_2vs1	R-HSA-983189	Kinesins	9/76	59/10867	2.33403254979559e-10	4.63215690651741e-09	2.89155449488847e-09	KIF18B/KIF4A/KIF23/CENPE/KIFC1/KIF2C/KIF11/KIF20A/KIF15	9	8.33421673803698
Upregulated.TCD_2vs1	Upregulated	TCD_2vs1	R-HSA-195258	RHO GTPase Effectors	16/76	327/10867	6.61078877311269e-10	1.21827393104505e-08	7.60489234801686e-09	BIRC5/CENPI/CENPM/SKA1/CDC25C/NDC80/BUB1B/NUF2/CENPE/IQGAP3/CDC20/CENPF/KIF2C/KIF14/CENPK/ZWINT	16	7.91425504884161
Upregulated.TCD_2vs1	Upregulated	TCD_2vs1	R-HSA-156711	Polo-like kinase mediated events	6/76	16/10867	7.25155768206916e-10	1.2472679213159e-08	7.78588298495847e-09	CDC25C/MYBL2/CENPF/FOXM1/CCNB1/CCNB2	6	7.90404024720222
Upregulated.TCD_2vs1	Upregulated	TCD_2vs1	R-HSA-2514853	Condensation of Prometaphase Chromosomes	5/76	11/10867	6.54674338441149e-09	1.05566237073635e-07	6.58981406457209e-08	CDK1/NCAPG/NCAPH/CCNB1/CCNB2	5	6.97647495866947
Upregulated.TCD_2vs1	Upregulated	TCD_2vs1	R-HSA-69275	G2/M Transition	12/76	196/10867	9.56601703769107e-09	1.45178376219076e-07	9.06254245675996e-08	CDK1/NEK2/CDC25C/MYBL2/HMMR/TPX2/CCNA2/CENPF/FOXM1/CCNB1/CCNB2/GTSE1	12	6.83809806537203
Upregulated.TCD_2vs1	Upregulated	TCD_2vs1	R-HSA-453274	Mitotic G2-G2/M phases	12/76	198/10867	1.07249042065156e-08	1.53723626960056e-07	9.59596692161919e-08	CDK1/NEK2/CDC25C/MYBL2/HMMR/TPX2/CCNA2/CENPF/FOXM1/CCNB1/CCNB2/GTSE1	12	6.81325937732923
Upregulated.TCD_2vs1	Upregulated	TCD_2vs1	R-HSA-69273	Cyclin A/B1/B2 associated events during G2/M transition	6/76	25/10867	1.52575290362462e-08	2.07181183755343e-07	1.29329747509455e-07	CDK1/CDC25C/CCNA2/FOXM1/CCNB1/CCNB2	6	6.68364968986452
Upregulated.TCD_2vs1	Upregulated	TCD_2vs1	R-HSA-6811434	COPI-dependent Golgi-to-ER retrograde traffic	9/76	99/10867	2.57225133143237e-08	3.31820421754775e-07	2.07133923004817e-07	KIF18B/KIF4A/KIF23/CENPE/KIFC1/KIF2C/KIF11/KIF20A/KIF15	9	6.47909688900942
Upregulated.TCD_2vs1	Upregulated	TCD_2vs1	R-HSA-176409	APC/C:Cdc20 mediated degradation of mitotic proteins	8/76	76/10867	5.05535566692234e-08	6.21086553364745e-07	3.87703968440661e-07	CDK1/NEK2/UBE2C/BUB1B/CDC20/CCNA2/PTTG1/CCNB1	8	6.20684787320608
Upregulated.TCD_2vs1	Upregulated	TCD_2vs1	R-HSA-176814	Activation of APC/C and APC/C:Cdc20 mediated degradation of mitotic proteins	8/76	77/10867	5.61006014062519e-08	6.57907052855136e-07	4.10688613165385e-07	CDK1/NEK2/UBE2C/BUB1B/CDC20/CCNA2/PTTG1/CCNB1	8	6.18183545788059
Upregulated.TCD_2vs1	Upregulated	TCD_2vs1	R-HSA-453279	Mitotic G1 phase and G1/S transition	10/76	149/10867	7.63731596223481e-08	8.56707616633296e-07	5.34786884312094e-07	CDC45/CDK1/RRM2/CDT1/MCM10/MYBL2/TOP2A/CCNA2/CCNB1/TYMS	10	6.06716737194927
Upregulated.TCD_2vs1	Upregulated	TCD_2vs1	R-HSA-174143	APC/C-mediated degradation of cell cycle proteins	8/76	88/10867	1.61156848015015e-07	1.66313867151496e-06	1.03818937879147e-06	CDK1/NEK2/UBE2C/BUB1B/CDC20/CCNA2/PTTG1/CCNB1	8	5.77907153805472
Upregulated.TCD_2vs1	Upregulated	TCD_2vs1	R-HSA-453276	Regulation of mitotic cell cycle	8/76	88/10867	1.61156848015015e-07	1.66313867151496e-06	1.03818937879147e-06	CDK1/NEK2/UBE2C/BUB1B/CDC20/CCNA2/PTTG1/CCNB1	8	5.77907153805472
Upregulated.TCD_2vs1	Upregulated	TCD_2vs1	R-HSA-69481	G2/M Checkpoints	10/76	168/10867	2.36409342889417e-07	2.2590226098322e-06	1.41016099267371e-06	CDC45/RMI2/CDK1/CDC25C/MCM10/CHEK2/CLSPN/CCNB1/CCNB2/GTSE1	10	5.64607942234381
Upregulated.TCD_2vs1	Upregulated	TCD_2vs1	R-HSA-983231	Factors involved in megakaryocyte development and platelet production	10/76	168/10867	2.36409342889417e-07	2.2590226098322e-06	1.41016099267371e-06	KIF18B/KIF4A/KIF23/CENPE/MYB/KIFC1/KIF2C/KIF11/KIF20A/KIF15	10	5.64607942234381
Upregulated.TCD_2vs1	Upregulated	TCD_2vs1	R-HSA-8856688	Golgi-to-ER retrograde transport	9/76	133/10867	3.34447111780367e-07	3.08169124426195e-06	1.92369955272166e-06	KIF18B/KIF4A/KIF23/CENPE/KIFC1/KIF2C/KIF11/KIF20A/KIF15	9	5.51121087555607
Upregulated.TCD_2vs1	Upregulated	TCD_2vs1	R-HSA-69205	G1/S-Specific Transcription	5/76	28/10867	1.26930883240949e-06	1.12924716814361e-05	7.04915612917066e-06	CDC45/CDK1/RRM2/CDT1/TYMS	5	4.94721098986211
Upregulated.TCD_2vs1	Upregulated	TCD_2vs1	R-HSA-75035	Chk1/Chk2(Cds1) mediated inactivation of Cyclin B:Cdk1 complex	4/76	13/10867	1.50580395046506e-06	1.29499139739995e-05	8.08378962881244e-06	CDK1/CDC25C/CHEK2/CCNB1	4	4.88773311658206
Upregulated.TCD_2vs1	Upregulated	TCD_2vs1	R-HSA-5693532	DNA Double-Strand Break Repair	9/76	167/10867	2.27250474888085e-06	1.89131040390729e-05	1.18062216155779e-05	RMI2/POLQ/XRCC2/RAD51AP1/CHEK2/BRCA2/CCNA2/CLSPN/KPNA2	9	4.72323718842562
Upregulated.TCD_2vs1	Upregulated	TCD_2vs1	R-HSA-69206	G1/S Transition	8/76	131/10867	3.41085977492007e-06	2.7500056935293e-05	1.71664982093017e-05	CDC45/CDK1/RRM2/CDT1/MCM10/CCNA2/CCNB1/TYMS	8	4.56066640701854
Upregulated.TCD_2vs1	Upregulated	TCD_2vs1	R-HSA-6811442	Intra-Golgi and retrograde Golgi-to-ER traffic	9/76	202/10867	1.07643830290838e-05	8.4157903681928e-05	5.25343095199306e-05	KIF18B/KIF4A/KIF23/CENPE/KIFC1/KIF2C/KIF11/KIF20A/KIF15	9	4.07490509104573
Upregulated.TCD_2vs1	Upregulated	TCD_2vs1	R-HSA-179419	APC:Cdc20 mediated degradation of cell cycle proteins prior to satisfation of the cell cycle checkpoint	6/76	74/10867	1.21713058359404e-05	9.23587325197828e-05	5.76535539597176e-05	CDK1/NEK2/UBE2C/BUB1B/CDC20/CCNA2	6	4.03452203573149
Upregulated.TCD_2vs1	Upregulated	TCD_2vs1	R-HSA-6791312	TP53 Regulates Transcription of Cell Cycle Genes	5/76	48/10867	1.98319917003989e-05	0.000132838049200771	8.29221604558055e-05	E2F7/CDK1/CDC25C/CCNA2/CCNB1	5	3.87667751087824
Upregulated.TCD_2vs1	Upregulated	TCD_2vs1	R-HSA-176408	Regulation of APC/C activators between G1/S and early anaphase	6/76	81/10867	2.05141587017483e-05	0.000132838049200771	8.29221604558055e-05	CDK1/UBE2C/BUB1B/CDC20/CCNA2/CCNB1	6	3.87667751087824
Upregulated.TCD_2vs1	Upregulated	TCD_2vs1	R-HSA-174048	APC/C:Cdc20 mediated degradation of Cyclin B	4/76	24/10867	2.11099225474093e-05	0.000132838049200771	8.29221604558055e-05	CDK1/UBE2C/CDC20/CCNB1	4	3.87667751087824
Upregulated.TCD_2vs1	Upregulated	TCD_2vs1	R-HSA-9675136	Diseases of DNA Double-Strand Break Repair	4/76	24/10867	2.11099225474093e-05	0.000132838049200771	8.29221604558055e-05	RMI2/XRCC2/RAD51AP1/BRCA2	4	3.87667751087824
Upregulated.TCD_2vs1	Upregulated	TCD_2vs1	R-HSA-9701193	Defective HDR through Homologous Recombination (HRR) due to PALB2 loss of function	4/76	24/10867	2.11099225474093e-05	0.000132838049200771	8.29221604558055e-05	RMI2/XRCC2/RAD51AP1/BRCA2	4	3.87667751087824
Upregulated.TCD_2vs1	Upregulated	TCD_2vs1	R-HSA-9704331	Defective HDR through Homologous Recombination Repair (HRR) due to PALB2 loss of BRCA1 binding function	4/76	24/10867	2.11099225474093e-05	0.000132838049200771	8.29221604558055e-05	RMI2/XRCC2/RAD51AP1/BRCA2	4	3.87667751087824
Upregulated.TCD_2vs1	Upregulated	TCD_2vs1	R-HSA-9704646	Defective HDR through Homologous Recombination Repair (HRR) due to PALB2 loss of BRCA2/RAD51/RAD51C binding function	4/76	24/10867	2.11099225474093e-05	0.000132838049200771	8.29221604558055e-05	RMI2/XRCC2/RAD51AP1/BRCA2	4	3.87667751087824
Upregulated.TCD_2vs1	Upregulated	TCD_2vs1	R-HSA-2132295	MHC class II antigen presentation	7/76	123/10867	2.29581142890395e-05	0.000141028416346957	8.80348743414295e-05	KIF4A/KIF23/CENPE/KIF2C/KIF11/KIF20A/KIF15	7	3.85069337089588
Upregulated.TCD_2vs1	Upregulated	TCD_2vs1	R-HSA-179409	APC-Cdc20 mediated degradation of Nek2A	4/76	26/10867	2.93869338590506e-05	0.000170369536696443	0.000106350628782357	NEK2/UBE2C/BUB1B/CDC20	4	3.76860805761731
Upregulated.TCD_2vs1	Upregulated	TCD_2vs1	R-HSA-5693554	Resolution of D-loop Structures through Synthesis-Dependent Strand Annealing (SDSA)	4/76	26/10867	2.93869338590506e-05	0.000170369536696443	0.000106350628782357	RMI2/XRCC2/RAD51AP1/BRCA2	4	3.76860805761731
Upregulated.TCD_2vs1	Upregulated	TCD_2vs1	R-HSA-69306	DNA Replication	7/76	128/10867	2.97156168656587e-05	0.000170369536696443	0.000106350628782357	CDC45/UBE2C/CDT1/MCM10/GINS1/CCNA2/GINS2	7	3.76860805761731
Upregulated.TCD_2vs1	Upregulated	TCD_2vs1	R-HSA-1538133	G0 and Early G1	4/76	27/10867	3.43153837537662e-05	0.000192464543662428	0.000120143105590989	CDK1/MYBL2/TOP2A/CCNA2	4	3.71564926568818
Upregulated.TCD_2vs1	Upregulated	TCD_2vs1	R-HSA-5693538	Homology Directed Repair	7/76	138/10867	4.81768753463581e-05	0.000264460294454476	0.000165085373527274	RMI2/POLQ/XRCC2/RAD51AP1/BRCA2/CCNA2/CLSPN	7	3.57763952284898
Upregulated.TCD_2vs1	Upregulated	TCD_2vs1	R-HSA-176974	Unwinding of DNA	3/76	12/10867	6.91183573314563e-05	0.000371511170656578	0.000231910277888439	CDC45/GINS1/GINS2	3	3.43002812327198
Upregulated.TCD_2vs1	Upregulated	TCD_2vs1	R-HSA-5693568	Resolution of D-loop Structures through Holliday Junction Intermediates	4/76	33/10867	7.7508040820357e-05	0.000408103561870451	0.000254752529441775	RMI2/XRCC2/RAD51AP1/BRCA2	4	3.38922961474907
Upregulated.TCD_2vs1	Upregulated	TCD_2vs1	R-HSA-5693537	Resolution of D-Loop Structures	4/76	34/10867	8.7378698354332e-05	0.000442033415204268	0.000275932731645259	RMI2/XRCC2/RAD51AP1/BRCA2	4	3.3545448992249
Upregulated.TCD_2vs1	Upregulated	TCD_2vs1	R-HSA-9675135	Diseases of DNA repair	4/76	34/10867	8.7378698354332e-05	0.000442033415204268	0.000275932731645259	RMI2/XRCC2/RAD51AP1/BRCA2	4	3.3545448992249
Upregulated.TCD_2vs1	Upregulated	TCD_2vs1	R-HSA-73894	DNA Repair	10/76	335/10867	0.000106092764059086	0.000526383329370081	0.000328586900830773	RMI2/POLQ/XRCC2/DTL/RAD51AP1/CHEK2/BRCA2/CCNA2/CLSPN/KPNA2	10	3.2786978733402
Upregulated.TCD_2vs1	Upregulated	TCD_2vs1	R-HSA-162658	Golgi Cisternae Pericentriolar Stack Reorganization	3/76	14/10867	0.000113212621848206	0.000551110498808248	0.000344022465596336	CDK1/CCNB1/CCNB2	3	3.25876131546508
Upregulated.TCD_2vs1	Upregulated	TCD_2vs1	R-HSA-176187	Activation of ATR in response to replication stress	4/76	37/10867	0.000122477929114029	0.000585172327989248	0.000365285051743594	CDC45/CDC25C/MCM10/CLSPN	4	3.2327162192619
Upregulated.TCD_2vs1	Upregulated	TCD_2vs1	R-HSA-69242	S Phase	7/76	162/10867	0.000132554792855642	0.000621802482850104	0.000388150876687336	CDC45/CDCA5/UBE2C/CDT1/GINS1/CCNA2/GINS2	7	3.20634754815653
Upregulated.TCD_2vs1	Upregulated	TCD_2vs1	R-HSA-174184	Cdc20:Phospho-APC/C mediated degradation of Cyclin A	5/76	73/10867	0.000151857601675996	0.000699629664864409	0.000436733328128334	CDK1/UBE2C/BUB1B/CDC20/CCNA2	5	3.1551317843652
Upregulated.TCD_2vs1	Upregulated	TCD_2vs1	R-HSA-1362300	Transcription of E2F targets under negative control by p107 (RBL1) and p130 (RBL2) in complex with HDAC1	3/76	16/10867	0.000172427525787234	0.000780461432510637	0.000487191347099663	CDK1/MYBL2/CCNA2	3	3.10764855328274
Upregulated.TCD_2vs1	Upregulated	TCD_2vs1	R-HSA-69239	Synthesis of DNA	6/76	120/10867	0.000186189922228394	0.000828224136809063	0.000517006499109697	CDC45/UBE2C/CDT1/GINS1/CCNA2/GINS2	6	3.0818521170717
Upregulated.TCD_2vs1	Upregulated	TCD_2vs1	R-HSA-5693579	Homologous DNA Pairing and Strand Exchange	4/76	42/10867	0.000202153367887578	0.000883992693474494	0.000551819184421043	RMI2/XRCC2/RAD51AP1/BRCA2	4	3.05355132457609
Upregulated.TCD_2vs1	Upregulated	TCD_2vs1	R-HSA-6804114	TP53 Regulates Transcription of Genes Involved in G2 Cell Cycle Arrest	3/76	18/10867	0.000248734604504484	0.00106955879936928	0.00066765604366993	CDK1/CDC25C/CCNB1	3	2.97079533494503
Upregulated.TCD_2vs1	Upregulated	TCD_2vs1	R-HSA-2995383	Initiation of Nuclear Envelope (NE) Reformation	3/76	19/10867	0.000293889765471191	0.0012430091719929	0.000775929838086146	CDK1/CCNB1/CCNB2	3	2.90552566674757
Upregulated.TCD_2vs1	Upregulated	TCD_2vs1	R-HSA-5693567	HDR through Homologous Recombination (HRR) or Single Strand Annealing (SSA)	6/76	132/10867	0.000312378966882358	0.0012998995718653	0.000811442817198656	RMI2/XRCC2/RAD51AP1/BRCA2/CCNA2/CLSPN	6	2.8860901992851
Upregulated.TCD_2vs1	Upregulated	TCD_2vs1	R-HSA-176412	Phosphorylation of the APC/C	3/76	20/10867	0.000344017684572075	0.00140883432729516	0.000879443704921094	CDK1/UBE2C/CCNB1	3	2.85114007500412
Upregulated.TCD_2vs1	Upregulated	TCD_2vs1	R-HSA-141405	Inhibition of the proteolytic activity of APC/C required for the onset of anaphase by mitotic spindle checkpoint components	3/76	21/10867	0.000399340528614252	0.00158507471357657	0.000989459123530049	UBE2C/BUB1B/CDC20	3	2.79995026219746
Upregulated.TCD_2vs1	Upregulated	TCD_2vs1	R-HSA-141430	Inactivation of APC/C via direct inhibition of the APC/C complex	3/76	21/10867	0.000399340528614252	0.00158507471357657	0.000989459123530049	UBE2C/BUB1B/CDC20	3	2.79995026219746
Upregulated.TCD_2vs1	Upregulated	TCD_2vs1	R-HSA-69473	G2/M DNA damage checkpoint	5/76	95/10867	0.00051988668604188	0.00203228431816371	0.00126862301378641	RMI2/CDK1/CDC25C/CHEK2/CCNB1	5	2.69201553400038
Upregulated.TCD_2vs1	Upregulated	TCD_2vs1	R-HSA-3700989	Transcriptional Regulation by TP53	9/76	365/10867	0.000963073022514005	0.00370854984788975	0.0023150066369936	BIRC5/E2F7/RMI2/CDK1/CDC25C/TPX2/CHEK2/CCNA2/CCNB1	9	2.43079587911195
Upregulated.TCD_2vs1	Upregulated	TCD_2vs1	R-HSA-5685942	HDR through Homologous Recombination (HRR)	4/76	67/10867	0.00121326963538006	0.0046032877342361	0.00287353334695277	RMI2/XRCC2/RAD51AP1/BRCA2	4	2.33693187813981
Upregulated.TCD_2vs1	Upregulated	TCD_2vs1	R-HSA-69190	DNA strand elongation	3/76	32/10867	0.00140924781321248	0.00526936138853362	0.00328931983861952	CDC45/GINS1/GINS2	3	2.2782420151938
Upregulated.TCD_2vs1	Upregulated	TCD_2vs1	R-HSA-68962	Activation of the pre-replicative complex	3/76	33/10867	0.00154242179045169	0.0056849260276648	0.00354872983367081	CDC45/CDT1/MCM10	3	2.24527518198522
Upregulated.TCD_2vs1	Upregulated	TCD_2vs1	R-HSA-8854518	AURKA Activation by TPX2	4/76	73/10867	0.00166934338800606	0.00606606470571218	0.00378664993869426	CDK1/NEK2/HMMR/TPX2	4	2.21709296145301
Upregulated.TCD_2vs1	Upregulated	TCD_2vs1	R-HSA-3301854	Nuclear Pore Complex (NPC) Disassembly	3/76	35/10867	0.00183183551703171	0.00656407726936363	0.00409752681441304	CDK1/CCNB1/CCNB2	3	2.18282631526966
Upregulated.TCD_2vs1	Upregulated	TCD_2vs1	R-HSA-6804757	Regulation of TP53 Degradation	3/76	36/10867	0.00198838269527325	0.00702743473123971	0.00438677076246298	CDK1/CHEK2/CCNA2	3	2.15320317930203
Upregulated.TCD_2vs1	Upregulated	TCD_2vs1	R-HSA-8852276	The role of GTSE1 in G2/M progression after G2 checkpoint	4/76	77/10867	0.00203234837409075	0.00708575514210017	0.00442317640449337	CDK1/CCNB1/CCNB2/GTSE1	4	2.14961385937965
Upregulated.TCD_2vs1	Upregulated	TCD_2vs1	R-HSA-2465910	MASTL Facilitates Mitotic Progression	2/76	10/10867	0.00209471233587659	0.00720581043541546	0.00449811912125078	CDK1/CCNB1	2	2.14231716712823
Upregulated.TCD_2vs1	Upregulated	TCD_2vs1	R-HSA-6806003	Regulation of TP53 Expression and Degradation	3/76	37/10867	0.00215302135111083	0.00730894090245519	0.00456249676897448	CDK1/CHEK2/CCNA2	3	2.13614554965541
Upregulated.TCD_2vs1	Upregulated	TCD_2vs1	R-HSA-5693616	Presynaptic phase of homologous DNA pairing and strand exchange	3/76	39/10867	0.00250714214370461	0.00840055419578946	0.00524391999981961	RMI2/XRCC2/BRCA2	3	2.07569206200551
Upregulated.TCD_2vs1	Upregulated	TCD_2vs1	R-HSA-2565942	Regulation of PLK1 Activity at G2/M Transition	4/76	88/10867	0.0033054974752256	0.0109335685719001	0.00682511624439294	CDK1/NEK2/CCNB1/CCNB2	4	1.96123806694892
Upregulated.TCD_2vs1	Upregulated	TCD_2vs1	R-HSA-68884	Mitotic Telophase/Cytokinesis	2/76	13/10867	0.00358182307936764	0.0116975994237576	0.00730205104787808	KIF23/KIF20A	2	1.93190325483373
Upregulated.TCD_2vs1	Upregulated	TCD_2vs1	R-HSA-6804756	Regulation of TP53 Activity through Phosphorylation	4/76	92/10867	0.00387855615988189	0.0125083436156191	0.00780814595344644	RMI2/TPX2/CHEK2/CCNA2	4	1.90280019679931
Upregulated.TCD_2vs1	Upregulated	TCD_2vs1	R-HSA-6804116	TP53 Regulates Transcription of Genes Involved in G1 Cell Cycle Arrest	2/76	14/10867	0.00415992482228755	0.0132501309154344	0.00827119555308635	E2F7/CCNA2	2	1.87777983074077
Upregulated.TCD_2vs1	Upregulated	TCD_2vs1	R-HSA-4419969	Depolymerisation of the Nuclear Lamina	2/76	15/10867	0.00477825099666735	0.0150340092334168	0.00938475484582932	CDK1/CCNB1	2	1.8229251873598
Upregulated.TCD_2vs1	Upregulated	TCD_2vs1	R-HSA-5633007	Regulation of TP53 Activity	5/76	160/10867	0.00518198875797301	0.0161078686693619	0.0100550954973985	RMI2/CDK1/TPX2/CHEK2/CCNA2	5	1.79296191993895
Upregulated.TCD_2vs1	Upregulated	TCD_2vs1	R-HSA-2980766	Nuclear Envelope Breakdown	3/76	52/10867	0.0056816906671042	0.0174509070489629	0.0108934670685081	CDK1/CCNB1/CCNB2	3	1.75818199471502
Upregulated.TCD_2vs1	Upregulated	TCD_2vs1	R-HSA-3928664	Ephrin signaling	2/76	19/10867	0.00764237174393615	0.0231968459992415	0.0144802833043001	EPHB3/EPHB2	2	1.634571060723
Upregulated.TCD_2vs1	Upregulated	TCD_2vs1	R-HSA-176407	Conversion from APC/C:Cdc20 to APC/C:Cdh1 in late anaphase	2/76	20/10867	0.00845329997275437	0.0253598999182631	0.0158305372806783	UBE2C/CDC20	2	1.59585246471112
Upregulated.TCD_2vs1	Upregulated	TCD_2vs1	R-HSA-113510	E2F mediated regulation of DNA replication	2/76	22/10867	0.0101851861672285	0.0302043451855743	0.0188546096017661	CDK1/CCNB1	2	1.51993057510996
Upregulated.TCD_2vs1	Upregulated	TCD_2vs1	R-HSA-174154	APC/C:Cdc20 mediated degradation of Securin	3/76	68/10867	0.0118989185262986	0.0348854656793755	0.0217767288818623	UBE2C/CDC20/PTTG1	3	1.45735547533259
Upregulated.TCD_2vs1	Upregulated	TCD_2vs1	R-HSA-9013026	RHOB GTPase cycle	3/76	70/10867	0.0128685092526493	0.0373042178335226	0.023286598647609	IQGAP3/DEPDC1B/ANLN	3	1.42824206153543
Upregulated.TCD_2vs1	Upregulated	TCD_2vs1	R-HSA-174178	APC/C:Cdh1 mediated degradation of Cdc20 and other APC/C:Cdh1 targeted proteins in late mitosis/early G1	3/76	74/10867	0.0149400426504285	0.0414465699334468	0.0258723998360562	UBE2C/CDC20/PTTG1	3	1.38251140529745
Upregulated.TCD_2vs1	Upregulated	TCD_2vs1	R-HSA-606279	Deposition of new CENPA-containing nucleosomes at the centromere	3/76	74/10867	0.0149400426504285	0.0414465699334468	0.0258723998360562	CENPI/CENPM/CENPK	3	1.38251140529745
Upregulated.TCD_2vs1	Upregulated	TCD_2vs1	R-HSA-774815	Nucleosome assembly	3/76	74/10867	0.0149400426504285	0.0414465699334468	0.0258723998360562	CENPI/CENPM/CENPK	3	1.38251140529745
Upregulated.TCD_2vs1	Upregulated	TCD_2vs1	R-HSA-9013106	RHOC GTPase cycle	3/76	74/10867	0.0149400426504285	0.0414465699334468	0.0258723998360562	IQGAP3/DEPDC1B/ANLN	3	1.38251140529745
Upregulated.TCD_2vs1	Upregulated	TCD_2vs1	R-HSA-2995410	Nuclear Envelope (NE) Reassembly	3/76	75/10867	0.0154856838384859	0.0425032598971207	0.026532022701997	CDK1/CCNB1/CCNB2	3	1.37157775933705
Upregulated.TCD_2vs1	Upregulated	TCD_2vs1	R-HSA-73886	Chromosome Maintenance	4/76	141/10867	0.0169592199038253	0.0460576708967046	0.0287508104740751	CENPI/CENPM/CCNA2/CENPK	4	1.33669802777614
Upregulated.TCD_2vs1	Upregulated	TCD_2vs1	R-HSA-499943	Interconversion of nucleotide di- and triphosphates	2/76	30/10867	0.0185022422344811	0.0497247760051679	0.0310399458538992	RRM2/TYMS	2	1.30342716456227
Upregulated.UCD_3vs2	Upregulated	UCD_3vs2	R-HSA-69620	Cell Cycle Checkpoints	29/125	294/10867	1.8309895759699e-19	8.12959371730634e-17	6.3602795796849e-17	PKMYT1/SPC25/CDC45/AURKB/CCNB2/ORC1/BUB1B/MCM10/GTSE1/ZWINT/CENPF/ZWILCH/CCNB1/CDK1/PLK1/CHEK2/KIF2C/CENPK/MAD2L1/CCNA2/BRCA1/MCM4/NUF2/CENPE/BUB1/CENPN/CDC20/UBE2S/CENPU	29	16.0899311580641
Upregulated.UCD_3vs2	Upregulated	UCD_3vs2	R-HSA-2500257	Resolution of Sister Chromatid Cohesion	20/125	126/10867	1.06674244846716e-17	2.36816823559709e-15	1.85276319996928e-15	SPC25/CDCA5/AURKB/CCNB2/BUB1B/ZWINT/CENPF/ZWILCH/CCNB1/CDK1/PLK1/KIF2C/CENPK/MAD2L1/NUF2/CENPE/BUB1/CENPN/CDC20/CENPU	20	14.6255874484034
Upregulated.UCD_3vs2	Upregulated	UCD_3vs2	R-HSA-68877	Mitotic Prometaphase	22/125	204/10867	1.04459215954355e-15	1.54599639612446e-13	1.20952776368201e-13	SPC25/CDCA5/AURKB/CCNB2/BUB1B/ZWINT/CENPF/ZWILCH/CCNB1/CDK1/PLK1/KIF2C/CENPK/MAD2L1/NUF2/CENPE/BUB1/CENPN/CDC20/NCAPH/NCAPG/CENPU	22	12.8107915228013
Upregulated.UCD_3vs2	Upregulated	UCD_3vs2	R-HSA-69618	Mitotic Spindle Checkpoint	17/125	113/10867	8.92230530646241e-15	7.97660394738632e-13	6.24058630307607e-13	SPC25/AURKB/BUB1B/ZWINT/CENPF/ZWILCH/PLK1/KIF2C/CENPK/MAD2L1/NUF2/CENPE/BUB1/CENPN/CDC20/UBE2S/CENPU	17	12.0981819709091
Upregulated.UCD_3vs2	Upregulated	UCD_3vs2	R-HSA-141424	Amplification of signal from the kinetochores	16/125	96/10867	1.0779194523495e-14	7.97660394738632e-13	6.24058630307607e-13	SPC25/AURKB/BUB1B/ZWINT/CENPF/ZWILCH/PLK1/KIF2C/CENPK/MAD2L1/NUF2/CENPE/BUB1/CENPN/CDC20/CENPU	16	12.0981819709091
Upregulated.UCD_3vs2	Upregulated	UCD_3vs2	R-HSA-141444	Amplification of signal from unattached kinetochores via a MAD2 inhibitory signal	16/125	96/10867	1.0779194523495e-14	7.97660394738632e-13	6.24058630307607e-13	SPC25/AURKB/BUB1B/ZWINT/CENPF/ZWILCH/PLK1/KIF2C/CENPK/MAD2L1/NUF2/CENPE/BUB1/CENPN/CDC20/CENPU	16	12.0981819709091
Upregulated.UCD_3vs2	Upregulated	UCD_3vs2	R-HSA-68882	Mitotic Anaphase	22/125	236/10867	2.25916988586884e-14	1.36939440933945e-12	1.07136120218591e-12	SPC25/CDCA5/AURKB/CCNB2/BUB1B/ZWINT/CENPF/ZWILCH/CCNB1/CDK1/PLK1/KIF2C/CENPK/MAD2L1/NUF2/NDC1/CENPE/BUB1/CENPN/CDC20/UBE2S/CENPU	22	11.8634714495065
Upregulated.UCD_3vs2	Upregulated	UCD_3vs2	R-HSA-2555396	Mitotic Metaphase and Anaphase	22/125	237/10867	2.46737731412513e-14	1.36939440933945e-12	1.07136120218591e-12	SPC25/CDCA5/AURKB/CCNB2/BUB1B/ZWINT/CENPF/ZWILCH/CCNB1/CDK1/PLK1/KIF2C/CENPK/MAD2L1/NUF2/NDC1/CENPE/BUB1/CENPN/CDC20/UBE2S/CENPU	22	11.8634714495065
Upregulated.UCD_3vs2	Upregulated	UCD_3vs2	R-HSA-9648025	EML4 and NUDC in mitotic spindle formation	16/125	117/10867	2.68137417638662e-13	1.32281126035073e-11	1.0349163487808e-11	SPC25/AURKB/BUB1B/ZWINT/CENPF/ZWILCH/PLK1/KIF2C/CENPK/MAD2L1/NUF2/CENPE/BUB1/CENPN/CDC20/CENPU	16	10.8785021168371
Upregulated.UCD_3vs2	Upregulated	UCD_3vs2	R-HSA-68886	M Phase	26/125	418/10867	1.12908673627235e-12	5.01314510904924e-11	3.92209076810396e-11	SPC25/CDCA5/AURKB/CCNB2/BUB1B/ZWINT/CENPF/ZWILCH/KIF20A/CCNB1/CDK1/PLK1/KIF2C/CENPK/MAD2L1/NUF2/KIF23/NDC1/CENPE/BUB1/CENPN/CDC20/NCAPH/UBE2S/NCAPG/CENPU	26	10.2998897242425
Upregulated.UCD_3vs2	Upregulated	UCD_3vs2	R-HSA-5663220	RHO GTPases Activate Formins	16/125	140/10867	4.56775884111997e-12	1.84371356859752e-10	1.44245016035368e-10	SPC25/AURKB/BUB1B/ZWINT/CENPF/ZWILCH/PLK1/KIF2C/CENPK/MAD2L1/NUF2/CENPE/BUB1/CENPN/CDC20/CENPU	16	9.73430654816299
Upregulated.UCD_3vs2	Upregulated	UCD_3vs2	R-HSA-2467813	Separation of Sister Chromatids	18/125	191/10867	5.32726025820297e-12	1.9710862955351e-10	1.54210165369033e-10	SPC25/CDCA5/AURKB/BUB1B/ZWINT/CENPF/ZWILCH/PLK1/KIF2C/CENPK/MAD2L1/NUF2/CENPE/BUB1/CENPN/CDC20/UBE2S/CENPU	18	9.70529436158849
Upregulated.UCD_3vs2	Upregulated	UCD_3vs2	R-HSA-156711	Polo-like kinase mediated events	7/125	16/10867	2.3620003035882e-10	8.06713949840892e-09	6.31141781525591e-09	PKMYT1/CCNB2/MYBL2/CENPF/CCNB1/PLK1/FOXM1	7	8.09328043309479
Upregulated.UCD_3vs2	Upregulated	UCD_3vs2	R-HSA-453279	Mitotic G1 phase and G1/S transition	14/125	149/10867	1.49040204532584e-09	4.72670362946196e-08	3.69799003727465e-08	CDC45/ORC1/RRM2/MYBL2/TYMS/CDT1/MCM10/TOP2A/CCNB1/CDK1/TK1/CCNA2/MCM4/CCND1	14	7.32544162767898
Upregulated.UCD_3vs2	Upregulated	UCD_3vs2	R-HSA-69273	Cyclin A/B1/B2 associated events during G2/M transition	7/125	25/10867	9.10803464693785e-09	2.6959782554936e-07	2.10922907613298e-07	PKMYT1/CCNB2/CCNB1/CDK1/PLK1/CCNA2/FOXM1	7	6.56928361493984
Upregulated.UCD_3vs2	Upregulated	UCD_3vs2	R-HSA-69205	G1/S-Specific Transcription	7/125	28/10867	2.18015873437077e-08	6.04994048787888e-07	4.73323935751548e-07	CDC45/ORC1/RRM2/TYMS/CDT1/CDK1/TK1	7	6.21824889739926
Upregulated.UCD_3vs2	Upregulated	UCD_3vs2	R-HSA-69206	G1/S Transition	12/125	131/10867	3.14225910361221e-08	8.16022971789024e-07	6.38424800119435e-07	CDC45/ORC1/RRM2/TYMS/CDT1/MCM10/CCNB1/CDK1/TK1/CCNA2/MCM4/CCND1	12	6.08829761528929
Upregulated.UCD_3vs2	Upregulated	UCD_3vs2	R-HSA-195258	RHO GTPase Effectors	18/125	327/10867	3.30820123698253e-08	8.16022971789024e-07	6.38424800119435e-07	SPC25/AURKB/IQGAP3/BUB1B/ZWINT/CENPF/ZWILCH/PLK1/KIF2C/CENPK/MAD2L1/NUF2/CENPE/BUB1/CENPN/CDC20/CENPU/PRC1	18	6.08829761528929
Upregulated.UCD_3vs2	Upregulated	UCD_3vs2	R-HSA-2514853	Condensation of Prometaphase Chromosomes	5/125	11/10867	8.12429783962896e-08	1.89852012673435e-06	1.48532869090169e-06	CCNB2/CCNB1/CDK1/NCAPH/NCAPG	5	5.72158479442446
Upregulated.UCD_3vs2	Upregulated	UCD_3vs2	R-HSA-174143	APC/C-mediated degradation of cell cycle proteins	9/125	88/10867	7.01938553230537e-07	1.48409865540171e-05	1.161101366246e-05	AURKB/BUB1B/CCNB1/CDK1/PLK1/MAD2L1/CCNA2/CDC20/UBE2S	9	4.82853722838822
Upregulated.UCD_3vs2	Upregulated	UCD_3vs2	R-HSA-453276	Regulation of mitotic cell cycle	9/125	88/10867	7.01938553230537e-07	1.48409865540171e-05	1.161101366246e-05	AURKB/BUB1B/CCNB1/CDK1/PLK1/MAD2L1/CCNA2/CDC20/UBE2S	9	4.82853722838822
Upregulated.UCD_3vs2	Upregulated	UCD_3vs2	R-HSA-69275	G2/M Transition	12/125	196/10867	2.51156042173671e-06	5.06878557841408e-05	3.96562171853164e-05	PKMYT1/CCNB2/MYBL2/GTSE1/CENPF/CCNB1/CDK1/PLK1/CCNA2/HMMR/FOXM1/TPX2	12	4.295096080069
Upregulated.UCD_3vs2	Upregulated	UCD_3vs2	R-HSA-176814	Activation of APC/C and APC/C:Cdc20 mediated degradation of mitotic proteins	8/125	77/10867	2.6507561733688e-06	5.11711191728585e-05	4.00343037625493e-05	BUB1B/CCNB1/CDK1/PLK1/MAD2L1/CCNA2/CDC20/UBE2S	8	4.29097508439037
Upregulated.UCD_3vs2	Upregulated	UCD_3vs2	R-HSA-453274	Mitotic G2-G2/M phases	12/125	198/10867	2.79237508026194e-06	5.16589389848459e-05	4.04159551090544e-05	PKMYT1/CCNB2/MYBL2/GTSE1/CENPF/CCNB1/CDK1/PLK1/CCNA2/HMMR/FOXM1/TPX2	12	4.28685451797994
Upregulated.UCD_3vs2	Upregulated	UCD_3vs2	R-HSA-69481	G2/M Checkpoints	11/125	168/10867	3.51751245332105e-06	6.24710211709818e-05	4.8874909877724e-05	PKMYT1/CDC45/CCNB2/ORC1/MCM10/GTSE1/CCNB1/CDK1/CHEK2/BRCA1/MCM4	11	4.20432139488161
Upregulated.UCD_3vs2	Upregulated	UCD_3vs2	R-HSA-176408	Regulation of APC/C activators between G1/S and early anaphase	8/125	81/10867	3.89934788679509e-06	6.65888639129624e-05	5.20965507142664e-05	BUB1B/CCNB1/CDK1/PLK1/MAD2L1/CCNA2/CDC20/UBE2S	8	4.17659839463652
Upregulated.UCD_3vs2	Upregulated	UCD_3vs2	R-HSA-162658	Golgi Cisternae Pericentriolar Stack Reorganization	4/125	14/10867	1.52760573154842e-05	0.000251206275854629	0.000196534070725528	CCNB2/CCNB1/CDK1/PLK1	4	3.59996951487518
Upregulated.UCD_3vs2	Upregulated	UCD_3vs2	R-HSA-176409	APC/C:Cdc20 mediated degradation of mitotic proteins	7/125	76/10867	2.54897460372821e-05	0.000404194544305474	0.000316226172642974	BUB1B/CCNB1/CDK1/MAD2L1/CCNA2/CDC20/UBE2S	7	3.39340955275545
Upregulated.UCD_3vs2	Upregulated	UCD_3vs2	R-HSA-68962	Activation of the pre-replicative complex	5/125	33/10867	3.40736764096342e-05	0.00052167973537509	0.000408142040478378	CDC45/ORC1/CDT1/MCM10/MCM4	5	3.2825960330988
Upregulated.UCD_3vs2	Upregulated	UCD_3vs2	R-HSA-983189	Kinesins	6/125	59/10867	5.62067188571227e-05	0.000831859439085416	0.000650814639398263	KIF19/KIF18B/KIF20A/KIF2C/KIF23/CENPE	6	3.07995005109716
Upregulated.UCD_3vs2	Upregulated	UCD_3vs2	R-HSA-176412	Phosphorylation of the APC/C	4/125	20/10867	7.00867204882835e-05	0.00100382270634832	0.000785352046218456	CCNB1/CDK1/PLK1/UBE2S	4	2.99834298485415
Upregulated.UCD_3vs2	Upregulated	UCD_3vs2	R-HSA-141405	Inhibition of the proteolytic activity of APC/C required for the onset of anaphase by mitotic spindle checkpoint components	4/125	21/10867	8.5809980378674e-05	0.00115453428145852	0.000903262951354464	BUB1B/MAD2L1/CDC20/UBE2S	4	2.93759316709741
Upregulated.UCD_3vs2	Upregulated	UCD_3vs2	R-HSA-141430	Inactivation of APC/C via direct inhibition of the APC/C complex	4/125	21/10867	8.5809980378674e-05	0.00115453428145852	0.000903262951354464	BUB1B/MAD2L1/CDC20/UBE2S	4	2.93759316709741
Upregulated.UCD_3vs2	Upregulated	UCD_3vs2	R-HSA-174048	APC/C:Cdc20 mediated degradation of Cyclin B	4/125	24/10867	0.000148335757074342	0.00193709047473552	0.00151550463884002	CCNB1/CDK1/CDC20/UBE2S	4	2.71285009442763
Upregulated.UCD_3vs2	Upregulated	UCD_3vs2	R-HSA-174184	Cdc20:Phospho-APC/C mediated degradation of Cyclin A	6/125	73/10867	0.000186265901723002	0.00236291601042894	0.00184865406221325	BUB1B/CDK1/MAD2L1/CCNA2/CDC20/UBE2S	6	2.62655171503945
Upregulated.UCD_3vs2	Upregulated	UCD_3vs2	R-HSA-179419	APC:Cdc20 mediated degradation of cell cycle proteins prior to satisfation of the cell cycle checkpoint	6/125	74/10867	0.000200814254866493	0.00246021395337736	0.00192477620818997	BUB1B/CDK1/MAD2L1/CCNA2/CDC20/UBE2S	6	2.60902712268089
Upregulated.UCD_3vs2	Upregulated	UCD_3vs2	R-HSA-179409	APC-Cdc20 mediated degradation of Nek2A	4/125	26/10867	0.000205017829448113	0.00246021395337736	0.00192477620818997	BUB1B/MAD2L1/CDC20/UBE2S	4	2.60902712268089
Upregulated.UCD_3vs2	Upregulated	UCD_3vs2	R-HSA-1538133	G0 and Early G1	4/125	27/10867	0.000238542962915575	0.00278718619827672	0.00218058664161052	MYBL2/TOP2A/CDK1/CCNA2	4	2.55483401722751
Upregulated.UCD_3vs2	Upregulated	UCD_3vs2	R-HSA-2980766	Nuclear Envelope Breakdown	5/125	52/10867	0.000313398407543047	0.00356792033202854	0.00279140282022147	CCNB2/CCNB1/CDK1/PLK1/NDC1	5	2.44758485153433
Upregulated.UCD_3vs2	Upregulated	UCD_3vs2	R-HSA-68884	Mitotic Telophase/Cytokinesis	3/125	13/10867	0.000390610188945106	0.00423002253394212	0.00330940596538857	KIF20A/PLK1/KIF23	3	2.37365731906925
Upregulated.UCD_3vs2	Upregulated	UCD_3vs2	R-HSA-75035	Chk1/Chk2(Cds1) mediated inactivation of Cyclin B:Cdk1 complex	3/125	13/10867	0.000390610188945106	0.00423002253394212	0.00330940596538857	CCNB1/CDK1/CHEK2	3	2.37365731906925
Upregulated.UCD_3vs2	Upregulated	UCD_3vs2	R-HSA-69242	S Phase	8/125	162/10867	0.000551387012818674	0.00582894842122598	0.00456034371504166	CDC45/CDCA5/ORC1/CDT1/CCNA2/MCM4/CCND1/UBE2S	8	2.23440978761692
Upregulated.UCD_3vs2	Upregulated	UCD_3vs2	R-HSA-3301854	Nuclear Pore Complex (NPC) Disassembly	4/125	35/10867	0.000662897537764312	0.00679501988926822	0.00531616065305479	CCNB2/CCNB1/CDK1/NDC1	4	2.16780926773402
Upregulated.UCD_3vs2	Upregulated	UCD_3vs2	R-HSA-69306	DNA Replication	7/125	128/10867	0.000673380349386941	0.00679501988926822	0.00531616065305479	CDC45/ORC1/CDT1/MCM10/CCNA2/MCM4/UBE2S	7	2.16780926773402
Upregulated.UCD_3vs2	Upregulated	UCD_3vs2	R-HSA-1362300	Transcription of E2F targets under negative control by p107 (RBL1) and p130 (RBL2) in complex with HDAC1	3/125	16/10867	0.000745772840701936	0.0073582920282591	0.00575684298085705	MYBL2/CDK1/CCNA2	3	2.13322298033409
Upregulated.UCD_3vs2	Upregulated	UCD_3vs2	R-HSA-176187	Activation of ATR in response to replication stress	4/125	37/10867	0.000821464172130676	0.00792891505273956	0.00620327635705087	CDC45/ORC1/MCM10/MCM4	4	2.10078623498304
Upregulated.UCD_3vs2	Upregulated	UCD_3vs2	R-HSA-6811434	COPI-dependent Golgi-to-ER retrograde traffic	6/125	99/10867	0.000961875784839102	0.00908665635039493	0.00710904835379404	KIF19/KIF18B/KIF20A/KIF2C/KIF23/CENPE	6	2.04159589628437
Upregulated.UCD_3vs2	Upregulated	UCD_3vs2	R-HSA-186712	Regulation of beta-cell development	4/125	41/10867	0.00121576217840662	0.0111741152405137	0.00874219542287697	NEUROG3/RFX6/INSM1/PAX6	4	1.95178685400135
Upregulated.UCD_3vs2	Upregulated	UCD_3vs2	R-HSA-2995383	Initiation of Nuclear Envelope (NE) Reformation	3/125	19/10867	0.00125834631086866	0.0111741152405137	0.00874219542287697	CCNB2/CCNB1/CDK1	3	1.95178685400135
Upregulated.UCD_3vs2	Upregulated	UCD_3vs2	R-HSA-3928664	Ephrin signaling	3/125	19/10867	0.00125834631086866	0.0111741152405137	0.00874219542287697	EPHB3/EPHB4/EPHB2	3	1.95178685400135
Upregulated.UCD_3vs2	Upregulated	UCD_3vs2	R-HSA-8852276	The role of GTSE1 in G2/M progression after G2 checkpoint	5/125	77/10867	0.00189598339996843	0.0165062084232546	0.0129138188233144	CCNB2/GTSE1/CCNB1/CDK1/PLK1	5	1.78235267537245
Upregulated.UCD_3vs2	Upregulated	UCD_3vs2	R-HSA-113510	E2F mediated regulation of DNA replication	3/125	22/10867	0.00195016780398369	0.0166514327878607	0.0130274367472594	ORC1/CCNB1/CDK1	3	1.7785483912814
Upregulated.UCD_3vs2	Upregulated	UCD_3vs2	R-HSA-6791312	TP53 Regulates Transcription of Cell Cycle Genes	4/125	48/10867	0.00219583249706903	0.0183952760131821	0.0143917522151496	E2F8/CCNB1/CDK1/CCNA2	4	1.73529369138259
Upregulated.UCD_3vs2	Upregulated	UCD_3vs2	R-HSA-9675136	Diseases of DNA Double-Strand Break Repair	3/125	24/10867	0.0025205066286161	0.0196334200544833	0.0153604282076327	XRCC2/RAD51/BRCA1	3	1.70700404164222
Upregulated.UCD_3vs2	Upregulated	UCD_3vs2	R-HSA-9701193	Defective HDR through Homologous Recombination (HRR) due to PALB2 loss of function	3/125	24/10867	0.0025205066286161	0.0196334200544833	0.0153604282076327	XRCC2/RAD51/BRCA1	3	1.70700404164222
Upregulated.UCD_3vs2	Upregulated	UCD_3vs2	R-HSA-9704331	Defective HDR through Homologous Recombination Repair (HRR) due to PALB2 loss of BRCA1 binding function	3/125	24/10867	0.0025205066286161	0.0196334200544833	0.0153604282076327	XRCC2/RAD51/BRCA1	3	1.70700404164222
Upregulated.UCD_3vs2	Upregulated	UCD_3vs2	R-HSA-9704646	Defective HDR through Homologous Recombination Repair (HRR) due to PALB2 loss of BRCA2/RAD51/RAD51C binding function	3/125	24/10867	0.0025205066286161	0.0196334200544833	0.0153604282076327	XRCC2/RAD51/BRCA1	3	1.70700404164222
Upregulated.UCD_3vs2	Upregulated	UCD_3vs2	R-HSA-69239	Synthesis of DNA	6/125	120/10867	0.00257932682799287	0.0197451915798075	0.0154478739244582	CDC45/ORC1/CDT1/CCNA2/MCM4/UBE2S	6	1.7045386481189
Upregulated.UCD_3vs2	Upregulated	UCD_3vs2	R-HSA-69002	DNA Replication Pre-Initiation	5/125	85/10867	0.00292662001801897	0.0220240557288207	0.0172307690623775	CDC45/ORC1/CDT1/MCM10/MCM4	5	1.65710270269134
Upregulated.UCD_3vs2	Upregulated	UCD_3vs2	R-HSA-5693554	Resolution of D-loop Structures through Synthesis-Dependent Strand Annealing (SDSA)	3/125	26/10867	0.00318408317306077	0.023483126654073	0.0183722897009106	XRCC2/RAD51/BRCA1	3	1.62924407956204
Upregulated.UCD_3vs2	Upregulated	UCD_3vs2	R-HSA-983231	Factors involved in megakaryocyte development and platelet production	7/125	168/10867	0.00322628541869021	0.023483126654073	0.0183722897009106	KIF19/MYB/KIF18B/KIF20A/KIF2C/KIF23/CENPE	7	1.62924407956204
Upregulated.UCD_3vs2	Upregulated	UCD_3vs2	R-HSA-69052	Switching of origins to a post-replicative state	5/125	91/10867	0.00392906906984448	0.0281372043066282	0.0220134599838485	ORC1/CDT1/CCNA2/MCM4/UBE2S	5	1.55071905596031
Upregulated.UCD_3vs2	Upregulated	UCD_3vs2	R-HSA-6804756	Regulation of TP53 Activity through Phosphorylation	5/125	92/10867	0.00411732740925303	0.0290173550747356	0.0227020558906182	AURKB/CHEK2/CCNA2/BRCA1/TPX2	5	1.53734217593676
Upregulated.UCD_3vs2	Upregulated	UCD_3vs2	R-HSA-8856688	Golgi-to-ER retrograde transport	6/125	133/10867	0.00429187665414048	0.0297748942880996	0.0232947252609598	KIF19/KIF18B/KIF20A/KIF2C/KIF23/CENPE	6	1.52614977174868
Upregulated.UCD_3vs2	Upregulated	UCD_3vs2	R-HSA-2465910	MASTL Facilitates Mitotic Progression	2/125	10/10867	0.00556065181953899	0.0379835293519278	0.0297168437319492	CCNB1/CDK1	2	1.42040468396832
Upregulated.UCD_3vs2	Upregulated	UCD_3vs2	R-HSA-5693568	Resolution of D-loop Structures through Holliday Junction Intermediates	3/125	33/10867	0.00630251937033383	0.0423987666731548	0.0331711545807044	XRCC2/RAD51/BRCA1	3	1.37264677630428
Upregulated.UCD_3vs2	Upregulated	UCD_3vs2	R-HSA-5693537	Resolution of D-Loop Structures	3/125	34/10867	0.00685511474211849	0.0447598668455972	0.0350183880015341	XRCC2/RAD51/BRCA1	3	1.34911121410768
Upregulated.UCD_3vs2	Upregulated	UCD_3vs2	R-HSA-9675135	Diseases of DNA repair	3/125	34/10867	0.00685511474211849	0.0447598668455972	0.0350183880015341	XRCC2/RAD51/BRCA1	3	1.34911121410768
Upregulated.UCD_3vs2	Upregulated	UCD_3vs2	R-HSA-8953750	Transcriptional Regulation by E2F6	3/125	35/10867	0.0074356351050267	0.0478466954584327	0.037433403274734	RRM2/RAD51/BRCA1	3	1.32014805148643
Upregulated.UCD_3vs2	Upregulated	UCD_3vs2	R-HSA-1475029	Reversible hydration of carbon dioxide	2/125	12/10867	0.00803390599515131	0.0496071573774706	0.0388107205655887	CA12/CA9	2	1.30445565848385
Upregulated.UCD_3vs2	Upregulated	UCD_3vs2	R-HSA-176974	Unwinding of DNA	2/125	12/10867	0.00803390599515131	0.0496071573774706	0.0388107205655887	CDC45/MCM4	2	1.30445565848385
Upregulated.UCD_3vs2	Upregulated	UCD_3vs2	R-HSA-6804757	Regulation of TP53 Degradation	3/125	36/10867	0.00804440389904929	0.0496071573774706	0.0388107205655887	CDK1/CHEK2/CCNA2	3	1.30445565848385
